# Supplementary material for: Identification of Gene Modules and Hub Genes Involved in Mastitis Development Using a Systems Biology Approach
Source: Front Genet. 2020 Jul 13;11:722. doi: 10.3389/fgene.2020.00722 (PMC7371005; doi:10.3389/fgene.2020.00722)
Supplement: FILE S3 — Descriptive statistics of sequence quality and mapping rate of the RNA-Seq data. [file Table_3.XLSX]

## Sheet: Reads
Supplementary File S4: Descriptive statistics of sequence quality and mapping rate of the RNA-Seq data
Samples	Raw data	Clean data	Mapped reads	%Mapped reads
tc11	20718878	19307150	17839807	0.924
tc12	19811944	18258550	17035227	0.933
tc13	25858517	24438687	22630224	0.926
tc14	18640732	17233010	16095631	0.934
tc15	17609857	16589194	15494307	0.934
tc21	33798892	31443234	29242208	0.93
tc22	17280881	16470089	14987781	0.91
tc24	27355722	25809413	24002754	0.93
tc25	9829401	9278328	8712350	0.939
tc31	17143701	16195417	15142715	0.935
tc32	18841300	16622914	15559048	0.936
tc33	12573120	11840541	11118268	0.939
tc34	15470012	14154127	13205800	0.933
tc35	36051781	34271203	32146388	0.938
tc41	17968186	16748828	15693652	0.937
tc42	12002000	11398851	9529439	0.836
tc43	19366295	17893477	16300958	0.911
tc44	45770860	41762701	37544668	0.899
tc45	43264871	39615100	36287432	0.916
tc51	24902268	21709141	20319756	0.936
tc52	38440720	36339589	33832157	0.931
tc53	70750168	66392147	62010265	0.934
tc54	66078829	62530343	58528401	0.936
tc55	77385014	70764520	66094062	0.934
ti11	18370591	15856522	14683139	0.926
ti12	24563421	21940776	19988047	0.911
ti13	70796017	53688372	50413381	0.939
ti14	38934888	36408730	34260615	0.941
ti15	116133346	105384190	98323449	0.933
ti21	69439723	53758291	50317760	0.936
ti22	47933807	41157538	38482298	0.935
ti23	68995891	53875165	49403526	0.917
ti25	74685983	54699358	51143900	0.935
ti34	53998739	50020617	46769277	0.935
ti35	39319518	36234661	33263419	0.918
ti41	49159957	42736524	39958650	0.935
ti42	66381407	57084742	52403793	0.918
ti43	38731025	35699147	33343003	0.934
ti44	86666760	63877074	59916695	0.938
ti45	54446900	47941082	44776971	0.934
ti51	83696307	70727231	66200688	0.936
ti52	72428423	63525984	58825061	0.926
ti53	61824286	50417646	47140499	0.935
ti54	41858195	34368557	32272075	0.939
ti55	50193787	44024330	41294822	0.938
