# Supplementary material for: Identification of Gene Modules and Hub Genes Involved in Mastitis Development Using a Systems Biology Approach
Source: Front Genet. 2020 Jul 13;11:722. doi: 10.3389/fgene.2020.00722 (PMC7371005; doi:10.3389/fgene.2020.00722)
Supplement: FILE S4 — The gene expression matrix of all samples in normal and mastitis groups. [file Table_4.XLSX]

## Sheet: Normal
Supplementary File S4: The gene expression matrix of all samples in normal and mastitis groups.
Gene ID	Gene name	tc11	tc12	tc13	tc14	tc15	tc21	tc22	tc24	tc25	tc31	tc32	tc33	tc34	tc35	tc41	tc42	tc43	tc44	tc45	tc51	tc52	tc53	tc54	tc55
ENSBTAG00000047955	ZNF774	0.883448	1.29371	-0.85297	1.20522	1.22578	0.752511	0.286606	-0.112076	-0.0873104	0.246796	0.021431	0.174557	0.411635	0.411247	0.654186	0.755367	0.315172	1.35513	0.594443	-0.108221	-0.634577	-0.115401	-0.862899	-0.394231
ENSBTAG00000047954	ZNF75D	-1.06175	-0.992773	-2.14049	-1.61096	-0.761372	0.531125	0.339202	0.327849	-0.0290763	0.819106	0.50253	1.04343	0.923108	0.910728	0.850884	0.445297	-0.0831448	-0.517444	1.21986	1.41699	1.65726	0.715667	2.60793	0.476774
ENSBTAG00000026501	MGC127055	1.16033	0.148404	-0.242873	0.908181	1.52817	-0.450977	-1.35533	-0.969845	0.0375988	0.164895	0.0697129	0.391296	-0.0131087	-0.395449	-0.211479	-0.0469819	0.734803	0.465762	-1.45687	-0.322103	-0.790359	0.682161	-0.264932	0.803522
ENSBTAG00000013784	CSNK2A2	0.178815	-0.386416	-0.294344	-0.736378	-0.64903	-0.348885	0.118301	0.484574	-0.451719	0.515571	0.280816	0.922365	0.811333	0.774014	1.08004	0.453971	0.832655	1.32634	1.26693	0.808906	0.732143	0.620371	-0.123642	0.561465
ENSBTAG00000013782	DNAJB2	-0.0274862	0.23631	-0.735909	0.639351	0.46937	0.498296	0.362326	0.695555	0.453805	1.04506	0.790937	1.03852	0.448918	1.26341	-0.169768	-0.529601	0.164188	0.209934	-0.175821	0.339011	0.198187	0.531391	0.0242955	0.227207
ENSBTAG00000013781	MIOS	0.431447	0.690967	1.30149	0.794181	1.15461	-1.0914	-0.553076	-0.121096	-0.0581098	0.0477114	-0.0426999	0.216718	0.225199	0.671718	0.558876	0.453584	-0.321498	0.395531	1.01325	0.626125	0.847005	0.19023	0.98979	0.782532
ENSBTAG00000017201	AP4S1	0.559336	1.30659	-2.6722	0.714318	0.0451228	0.0360281	-0.0470268	-0.769445	-0.390939	0.283654	-0.156477	-0.260814	-0.773765	-0.31904	1.7931	0.874795	-0.669645	0.657194	0.893839	0.482335	-0.194717	-0.416426	1.41671	0.559042
ENSBTAG00000012788	COX6A1	0.445376	0.120545	-2.33166	0.931916	0.926562	-1.06851	-1.20987	-0.876506	-0.694382	1.1022	0.836838	0.898635	0.647014	0.781655	0.0529741	-0.158254	-0.356853	0.145049	-0.104749	0.849373	1.09464	0.996962	1.84033	1.20998
ENSBTAG00000012780	LPO	-0.729311	-1.22994	-1.45348	-0.63978	-0.607968	0.203984	0.615379	0.978513	0.0671605	-0.49705	-0.496184	-0.847991	0.199647	-0.77322	-0.553188	0.571546	0.462887	0.949705	1.05462	-0.355492	2.16825	0.213652	1.09825	0.328625
ENSBTAG00000012781	TP53BP2	-0.508471	0.221083	1.14968	-0.897966	-0.846813	1.24434	0.4649	-0.219054	0.00954868	-0.673468	-0.74063	-1.44667	-0.479785	-1.01055	0.588617	1.75659	2.23251	3.03627	1.23403	-1.90267	-1.46098	-0.716394	-1.25157	-0.660475
ENSBTAG00000012784	RACGAP1	0.391692	0.149857	-2.51939	0.555679	0.553832	0.183116	0.59412	0.357005	0.881595	0.350089	0.533661	0.685284	0.359266	0.790663	0.34488	-0.248127	-0.230844	-0.0826994	0.401967	0.495266	0.532492	0.51815	0.305624	0.332321
ENSBTAG00000007804	RILPL2	0.461483	0.128711	2.869	-0.234371	-0.179281	-0.548373	-1.63415	-0.472192	-0.260154	-0.224633	-0.252342	-0.304117	-0.255632	-0.463284	0.167484	-0.167562	-0.0249133	0.0309191	0.217026	-0.127755	0.217691	-0.222285	-0.477305	-0.684459
ENSBTAG00000007807	HSPA2	-0.586163	-1.39171	-0.769007	-1.13927	-2.33522	0.0145454	0.460451	2.89915	1.32786	0.745766	0.774562	-0.27784	0.885279	-0.13684	-1.06236	-0.371701	-0.550561	-0.287586	-0.734634	-0.553089	0.435631	0.58965	-0.0092822	0.379031
ENSBTAG00000017200	RHOJ	-0.431136	0.484003	1.33699	-1.73139	-0.777174	0.626006	0.626319	0.806205	-0.00302424	-2.30685	-0.396163	-0.167286	-0.084698	-0.409385	0.314282	0.972289	0.427776	-1.82112	0.25905	1.26856	-0.702115	-0.626539	-1.86591	-1.03317
ENSBTAG00000047621	ENSBTAG00000047621	0.350667	0.799576	2.39399	1.42736	0.933457	-0.190676	0.225298	0.213997	0.106333	-0.0244443	0.343854	0.345992	-0.235654	0.538152	1.99391	0.908235	-0.573857	-0.171522	0.0153995	-0.268449	-0.357141	0.120395	0.379125	0.478306
ENSBTAG00000030258	CDC42EP1	0.476118	0.645066	-3.99671	0.962506	0.556594	0.197916	0.413112	0.123122	0.567677	-0.160705	0.184014	0.212587	-0.0134016	0.372766	0.307672	0.981269	1.08803	1.78275	0.392045	-0.330983	-0.118627	0.486437	-0.0135623	-0.0352053
ENSBTAG00000030257	SH3BP1	0.849396	0.807497	3.66639	1.57989	1.17672	-0.34623	-0.0381391	-0.223203	0.382619	0.57479	0.763214	0.613329	0.185464	0.0965713	-0.410488	0.00747737	-0.275147	0.800993	-1.00896	-1.0819	-0.847443	0.485318	-0.425192	0.183018
ENSBTAG00000030255	PDXP	0.260315	0.622989	3.64561	1.77876	0.510502	-0.647069	-1.14653	-0.0829552	0.506817	-0.525414	-0.0147105	-0.109519	-0.360345	0.132508	0.348441	0.0177162	0.581968	0.676765	0.383682	-0.557936	-0.708721	-0.32979	-1.43338	0.282794
ENSBTAG00000016265	DNAJA1	0.135619	1.5942	-3.58309	1.27352	0.0856097	-0.874163	-0.168455	-0.0371243	-0.8515	0.41089	0.320682	-0.250335	0.928975	1.08957	-0.5371	-0.546546	-0.49936	0.0301034	-0.376112	0.150442	0.388865	0.167436	0.750592	0.635981
ENSBTAG00000001407	AP3S2	0.595873	0.130801	-0.474296	0.856567	0.933855	-0.503936	0.317046	-0.334737	0.590241	0.160951	0.712398	0.80049	0.502314	0.597057	0.244211	0.291633	-0.0575662	0.927067	0.55796	0.133296	0.417888	0.781561	0.500594	0.497697
ENSBTAG00000001405	GLCE	-0.471197	-0.713595	0.400737	-0.556355	0.49193	-1.29291	0.0912494	0.0288059	0.513423	0.703123	0.319401	0.882034	-0.187023	0.0425045	0.702857	0.176273	-0.11887	0.783658	0.631639	0.407501	1.24157	0.0735821	-0.510469	0.737234
ENSBTAG00000016260	LRRK2	-1.20656	-0.68469	2.31464	-1.02288	-0.863974	0.951057	-1.0626	-0.632935	-1.50738	-0.524163	-0.530554	-0.798351	-0.3797	-1.23078	0.0687921	0.257242	-0.260773	0.366408	0.0623155	0.0155726	0.596261	-0.769234	0.164245	0.00837616
ENSBTAG00000001408	CNRIP1	0.265185	0.724196	0.130963	0.833728	-0.215142	0.532516	0.556805	-1.49352	-0.695075	0.24513	-0.219209	-0.0573074	0.0932289	-0.440599	0.545124	0.514564	0.59852	0.682938	0.56579	-0.250405	0.120491	0.175017	1.16995	0.436956
ENSBTAG00000011812	DIMT1	0.392498	0.484519	0.1479	0.81304	1.2257	-1.32764	0.0911461	-0.316901	-0.722231	-0.147633	-0.499663	-0.120601	-0.643628	0.0418011	0.878564	0.259959	-0.121985	-0.0343031	1.31162	0.702665	0.359423	0.265273	1.5948	0.7295
ENSBTAG00000010526	PLPP1	0.142095	0.0953664	-1.42246	0.504731	0.174228	-0.0396293	-0.297398	-0.171981	0.452704	0.329006	0.747015	0.6679	0.362011	1.05072	0.40064	-0.234624	-0.394587	0.140567	0.672482	0.165244	0.553378	0.871796	0.964156	0.47895
ENSBTAG00000010527		0.117024	-0.500277	5.46032	0.564067	0.273996	0.689842	-0.0721482	-0.265125	0.192737	-0.12837	0.109414	-0.299746	-0.264451	-0.659827	0.292229	0.276501	0.146358	0.361556	-0.00539555	-0.726658	-0.365591	-0.14261	-0.412348	0.231074
ENSBTAG00000010524	BCKDK	0.241118	-0.0315292	-2.3578	0.160834	0.88626	-0.00883591	0.977244	1.01943	1.88181	0.78665	0.729209	0.968145	0.302233	0.355459	0.382449	-0.0445908	-0.0197011	-0.405619	-0.338768	0.32168	-0.0645372	1.09527	-0.695462	0.206928
ENSBTAG00000010520		1.20217	0.118667	1.20453	0.71409	1.01885	0.908114	-0.483124	-0.409136	-0.0502051	0.353084	0.610563	0.000711985	0.39954	-1.0225	-1.63474	0.0247702	0.141554	-0.375066	-2.13657	-0.64007	-0.37711	-0.455836	-0.363725	0.468803
ENSBTAG00000010521	PVRIG	-2.02055	-0.0585962	3.09391	1.13676	-0.988261	-0.24574	0.547015	-0.776887	-0.50925	0.467185	1.2503	0.740598	0.553653	0.743475	-0.580845	0.592042	0.602265	1.12808	0.501059	-0.205806	0.0219992	1.27534	0.286539	0.835331
ENSBTAG00000019843	HAUS6	0.162397	0.10732	-0.49907	-0.101528	0.339727	-0.475558	0.336117	0.661031	0.381804	0.182896	0.222462	0.415742	0.616776	0.814301	0.592897	0.230175	0.215251	0.362647	0.999762	0.705627	1.15176	0.333976	1.22928	0.506151
ENSBTAG00000019841	KIF9	0.332943	-0.749355	2.82242	-0.919758	2.26323	0.918513	0.591215	0.950726	1.0428	1.23769	0.0394164	0.570541	-0.842832	0.487422	0.20187	0.642383	-0.375609	-0.0664036	0.242032	-0.685785	-1.15419	0.307337	-1.28584	-0.289913
ENSBTAG00000019846	ALKBH2	0.889367	0.429855	0.956792	1.10884	0.73236	0.403952	-0.0195689	-0.543787	0.457039	0.459011	0.549712	0.758996	0.551805	1.11887	0.207443	-0.240769	0.122649	0.267297	0.793446	0.328648	-0.0448808	0.733256	0.841788	0.746984
ENSBTAG00000019847	CPEB2	0.691923	0.347607	-1.12172	0.262096	0.12094	0.689403	0.320879	1.16052	1.24533	0.680305	0.83047	1.52439	0.778824	1.53856	0.707267	-0.304576	-0.395293	-0.14812	0.478783	0.430193	0.180989	0.73767	-0.68904	0.185586
ENSBTAG00000015178	ECI2	0.421058	0.525156	-2.80329	0.835307	0.492363	0.349987	0.164294	-0.145836	0.633831	0.280161	0.812046	0.843538	0.826266	1.04541	-0.017392	-0.520827	-0.14206	-0.120638	0.116244	0.577797	0.782189	1.11938	0.983275	0.945847
ENSBTAG00000019845	USP30	0.700789	0.544438	2.10646	1.10558	1.20755	0.202681	0.0410922	-0.011663	0.680707	0.443679	0.968762	1.0404	0.620383	0.590793	0.552498	0.870161	-0.0843161	0.139456	0.360302	0.592417	-0.251294	0.98688	-1.80246	0.27052
ENSBTAG00000015177	PRSS23	-0.921205	0.979807	-1.54704	-0.15619	-0.125497	0.644749	0.334593	0.765572	0.471571	-1.47099	-1.3535	-1.7133	-0.537907	-0.70103	0.377323	0.707933	1.83126	2.11861	0.959676	-0.712898	0.311931	-0.867752	0.348549	-0.104747
ENSBTAG00000019848		0.616649	0.425859	1.56453	0.53333	0.795759	0.196936	-0.245883	-0.236035	0.347514	0.0448301	0.207497	0.335231	-0.357543	0.192837	0.633104	0.587604	0.247241	0.662796	0.592142	-0.0783789	0.27984	0.184388	0.35232	0.216045
ENSBTAG00000015172	MCM6	0.277458	0.305596	-0.952318	0.557633	0.144671	-0.358295	0.0624002	-0.0267922	0.385856	0.512091	0.688765	0.585923	0.506042	0.900362	0.508441	0.175658	0.0728621	0.209442	1.05326	0.606568	0.936875	0.705555	0.91171	0.740593
ENSBTAG00000015171	CDK20	0.634042	0.434292	2.35039	0.839436	0.982473	0.522176	1.00025	1.30943	0.35241	-0.146168	0.274988	0.0693583	-0.32146	0.157507	-0.321901	0.352187	-0.456124	0.854754	-1.12432	-1.14669	-1.79004	0.0383326	-1.14989	-0.89623
ENSBTAG00000011694	TIMM23	0.205165	0.246121	-2.73793	0.405682	0.654006	-1.40042	-1.29802	-0.46379	0.0553351	0.580296	0.521422	0.63179	0.321468	0.994686	1.00625	0.589604	0.461582	0.477696	0.662862	0.817994	0.812702	0.82055	1.67949	0.718916
ENSBTAG00000011693	LENG9	1.11846	1.09681	2.28817	1.74324	0.385919	-0.468645	-0.0353462	0.436931	1.21298	-0.288683	0.396704	0.0579112	-0.19028	-0.828808	-0.156384	0.0357862	-0.285072	1.83356	-1.58061	-1.07894	-0.563229	-0.0939565	-0.669621	-0.906197
ENSBTAG00000011698	TYK2	0.972784	0.509775	-1.08041	0.153272	0.468003	-0.514916	-1.15253	-0.421159	0.112412	0.059816	-0.0283924	0.116366	-0.00380892	-0.755294	0.482211	0.367846	0.411667	-0.0854515	0.294667	0.137986	-0.0997173	-0.136963	-2.15188	-0.348641
ENSBTAG00000021307	BNIP3L	-0.287213	-0.176176	-1.02242	-0.303537	-0.444143	-1.28781	0.150137	0.719656	0.540642	0.218071	0.522527	0.121043	0.618694	0.313581	0.254759	0.556815	-0.40119	0.716513	0.641447	0.411856	1.76382	0.0915915	2.20218	0.967331
ENSBTAG00000021304	TP53BP1	0.751145	0.475862	0.0981957	0.474592	0.617201	0.0054813	0.644814	0.501521	0.98765	-0.0258928	0.53983	0.178573	0.154825	0.148069	0.646209	0.311611	0.0406167	0.345937	0.631611	-0.197843	-0.0095991	0.063385	-1.1891	0.0713026
ENSBTAG00000021302	CHAD	0.909966	-0.094114	-0.219781	1.53604	-0.474227	0.689006	-0.274773	-0.378659	0.256913	0.921869	1.10827	0.654035	0.982148	0.763451	0.0733666	0.666235	0.762574	-0.00242744	0.123851	-1.46239	-1.523	0.322107	-0.0537372	0.14173
ENSBTAG00000021303	RSAD1	0.757751	1.00663	-2.48375	0.775667	0.90908	-0.368657	0.756893	0.333466	-0.097588	0.506356	0.639411	0.18995	-0.100747	0.376151	0.336955	0.0227362	0.271772	1.78537	-0.00952546	-1.00463	-0.903667	0.530283	-0.00546149	0.38775
ENSBTAG00000021301	ACSF2	0.948088	0.992401	-3.06149	1.3253	1.00449	-1.20602	-0.203012	-0.754788	-0.198775	0.630493	0.81293	0.742124	0.42118	0.832117	-0.0367963	-0.276905	-0.0595635	0.304726	0.206243	0.369608	0.162029	0.851348	0.460585	0.636693
ENSBTAG00000021308	IRS1	0.355577	0.769756	-2.22659	0.768498	0.240325	0.615949	-0.334829	0.617181	0.134745	-0.678901	-0.660885	-0.9446	-0.847	-0.785991	0.567865	1.21001	1.53542	2.27449	0.825095	-1.40963	-0.617899	-0.643113	-1.78568	-0.988736
ENSBTAG00000013999	FAM20B	0.107439	0.071361	1.99659	-0.190903	-0.0285193	1.19005	0.0262443	-0.00278713	-0.18319	-1.08244	0.206814	0.134493	1.62804	-0.29805	0.0442799	-0.0150845	2.22879	-0.85857	-0.398479	-0.60729	-1.44635	-0.686969	-3.38713	-0.9957
ENSBTAG00000013992	ACYP1	0.676126	0.902245	-0.949536	1.05435	0.677503	-0.463007	-1.91665	-0.343813	0.461463	-0.409719	0.138962	-0.0403961	0.321449	0.605386	0.441219	0.403305	0.0620627	1.09914	0.933097	-0.216518	0.167129	0.732031	1.36679	0.240329
ENSBTAG00000013996	SH3BP2	0.37083	-0.277796	-1.18665	-0.361289	-0.182915	1.04262	-0.145151	0.331921	0.234301	0.45304	0.447303	0.532818	0.0605088	-0.104736	-0.921343	-0.698957	-0.233134	-0.416455	-1.40015	-0.430726	-0.934794	0.437082	-1.57159	-0.276095
ENSBTAG00000013544	LGALS8	0.483226	0.406928	-5.27934	0.263604	0.249787	-0.268106	-0.0663367	0.354193	1.06818	-0.241411	0.154138	0.261733	-0.535382	0.41954	0.440681	0.51742	-0.226745	0.242003	0.550683	0.456924	0.424328	0.276014	-1.73414	0.0750753
ENSBTAG00000009436	TMEM79	-0.647651	0.571929	-3.86158	-0.12176	-0.362907	-1.01249	1.17939	0.411049	0.537417	-0.353394	0.412577	-0.018451	0.549636	0.240059	-0.35372	1.63519	0.669139	2.11774	-0.0588833	-0.606967	0.251487	0.378708	0.282499	-0.118458
ENSBTAG00000009434	PAQR6	-0.714708	-0.258608	1.27749	-0.193688	-0.989356	2.08218	0.471513	1.86654	0.581437	-0.804159	-0.769582	-0.0449435	-0.420355	0.15619	-0.92139	0.372358	0.0848836	0.494774	-0.0232057	-0.535488	-0.696632	-0.00106697	-1.45058	-1.33539
ENSBTAG00000009432	PMF1	-0.720886	-0.405025	1.07694	0.240767	-0.103577	-0.266722	-1.26538	-0.525411	-0.00587652	0.356467	0.161823	0.301326	-0.288967	-0.534893	-0.382444	0.567175	0.815426	1.24624	0.152149	0.0901082	1.65101	0.809093	1.18719	0.294139
ENSBTAG00000021550	MAMDC4	1.90643	0.440538	0.909933	0.517612	0.788433	1.28229	0.104817	0.536936	1.0618	0.765064	0.719614	0.971373	0.2322	0.574504	-0.334379	-1.05023	-0.119853	-0.102302	-1.286	-1.52196	-1.06401	0.636419	-2.0707	-0.0941955
ENSBTAG00000009389	HNRNPH1	-0.789663	-0.410887	4.40603	-0.745243	-0.387396	1.23177	-0.376066	0.287156	-0.797664	-0.0005728	-0.215882	-0.806203	-0.338031	-0.538632	0.0423272	0.970019	-0.595875	-0.241988	-0.365532	0.0242032	-0.643136	-1.33105	-0.0210299	-0.814593
ENSBTAG00000009381	LCP2	-0.445854	-0.406051	2.77742	-1.17302	-0.535165	0.806161	-0.314772	-0.600944	-0.315169	0.214472	0.0902495	0.157628	0.50585	-0.00304627	-0.364489	-0.278317	-1.01027	-0.679301	-0.857131	0.110862	0.192623	0.301728	0.031722	0.0812725
ENSBTAG00000009383	KIF11	0.0639628	0.397982	-0.275564	0.750445	0.210392	0.782058	0.479288	0.379163	0.883707	-0.745302	-0.425112	-0.319517	-0.452777	-0.265579	0.255331	-0.26306	-0.0113606	0.151608	0.917176	-0.454343	-0.194801	-0.50567	0.108398	-0.105512
ENSBTAG00000009386		0.944432	0.505273	-0.574744	0.924972	0.458863	-0.421589	2.17856	0.648501	1.13252	0.332161	1.95328	1.59406	0.153235	2.0664	-1.94038	-1.30951	-0.419428	-0.745145	-0.67825	-0.391728	-0.830492	1.97159	-0.541629	0.053607
ENSBTAG00000002525	C7H19orf53	0.980058	0.555448	1.04006	1.11162	0.768143	-0.512125	-0.0641605	-1.25512	0.299587	-0.138002	-0.0711199	0.408414	0.125837	0.150524	0.339709	-0.15365	0.92802	1.05853	-0.0561196	-0.273014	-0.35967	0.422847	0.553013	0.153759
ENSBTAG00000002524	MRI1	0.839071	1.28853	-0.286622	2.01498	1.02725	-0.274243	-0.412138	-0.541485	0.292404	0.360533	0.492247	0.0764622	0.182849	0.143156	0.0758587	-0.186382	0.602645	1.38758	0.0197881	-0.832442	-0.149921	0.864272	-0.135305	0.287152
ENSBTAG00000002527	ZSWIM4	0.281365	0.0998411	-3.59774	0.170383	0.070856	-0.616204	-0.393818	0.725989	0.367115	0.234835	-0.392213	0.384731	-0.22662	-0.700055	0.287694	0.281815	0.814643	1.35128	-0.162963	0.182322	-0.629053	-0.471494	-1.79138	-0.44896
ENSBTAG00000002526	BDH2	0.728281	0.880825	-1.01298	1.05152	0.906723	0.590187	0.518219	0.138524	0.494138	-0.207326	-0.0114214	0.040929	0.000440505	0.0925996	0.676374	0.361702	0.381761	0.627097	0.706827	-0.256509	-0.220459	0.0676206	0.36875	0.053308
ENSBTAG00000002522	SYT5	1.25759	0.809439	0.679985	1.063	0.914375	0.933978	0.383131	0.174877	1.10179	-0.161483	-1.2111	-0.622205	-1.28784	-0.395097	0.81554	0.55493	1.4559	0.820936	0.55342	-1.04082	-0.768609	-0.838852	-1.33786	-0.787469
ENSBTAG00000002298	CKAP2L	-0.880662	-0.306183	-2.23606	0.437652	0.142555	0.484788	0.097418	-0.207882	0.634789	-1.75926	-0.630442	-0.95945	-0.891104	-0.846082	0.433256	-0.367054	-0.623876	-0.824288	1.12653	-0.228873	-0.034069	-1.09777	-0.302529	-1.17382
ENSBTAG00000002296	TMEM173	0.196552	0.34945	4.14438	0.35366	0.666889	-0.42293	-0.560742	-1.55712	-0.392032	0.385301	0.857306	0.358864	0.364481	-0.0219658	-0.303385	0.065159	-0.252631	0.384124	-0.711405	-0.432459	-0.149876	0.388443	0.769897	0.46104
ENSBTAG00000002292	SMARCA1	-0.0442402	-0.297839	-2.96029	0.411584	0.567169	1.12229	0.422913	0.178881	0.671073	-0.120212	-0.307117	-0.107424	-0.263082	-0.161392	0.428297	0.454411	0.338646	0.637551	0.607782	-0.446239	-0.511007	-0.435154	0.0607974	0.0734053
ENSBTAG00000023795	VAC14	0.658694	0.262348	0.751118	0.842137	0.571214	-0.216021	0.313489	-0.18658	0.90025	0.928896	0.830911	1.22205	0.624558	0.830043	-0.0428168	0.274092	0.256877	0.804142	-0.0996964	0.0634886	-0.112596	1.2393	-0.139698	0.651983
ENSBTAG00000025434	ZFP36L1	1.31128	1.43165	-1.98016	1.54411	1.16325	0.08859	-0.497056	0.995436	1.44551	0.326664	0.477919	0.808167	0.57813	1.09386	-0.795885	-0.626044	-0.685363	-0.00376913	-0.724582	-0.525277	-0.415875	0.688337	-0.297085	0.136653
ENSBTAG00000039122	PLA2G5	0.0592206	0.108904	-4.24694	0.213306	0.0907655	1.1332	0.814974	0.0639956	0.404828	-0.122321	-1.41643	-0.542723	-0.509261	-0.783685	0.148906	0.46115	0.355174	0.554959	0.584697	-0.797414	-0.509728	-0.790799	-1.10429	-0.717277
ENSBTAG00000039121	PTP4A2	0.361056	0.262735	3.17717	0.252944	0.481149	-0.705801	-0.667294	-0.603744	-0.322027	-0.147292	-0.134279	-0.0962215	-0.332463	0.180414	1.26535	0.873383	-0.0732948	0.691279	1.70483	0.540464	1.03471	-0.246754	0.975405	0.237658
ENSBTAG00000039129	ENSBTAG00000039129	0.869626	-0.286895	-2.27349	0.0290413	0.410439	-1.08945	1.08902	1.06709	0.962767	0.808589	0.508693	0.983679	0.573803	1.29874	0.365533	-0.54693	0.0889675	0.460811	0.320211	0.544194	0.507354	0.724947	-0.33707	0.561139
ENSBTAG00000006995	SPTBN1	-0.714034	0.0277389	3.74573	-0.608806	-0.717937	0.23805	0.533949	0.19896	0.657522	-0.483016	-0.0657137	-0.274856	-0.516071	-0.73575	0.734024	1.14519	1.13077	2.11924	0.62368	-0.241339	-0.0291145	-0.278654	-0.626548	0.185675
ENSBTAG00000006998	RASGRP4	0.172455	-0.635197	4.24326	-0.343619	-0.0193558	0.764908	0.75198	1.201	0.951205	0.126108	0.214507	0.404782	-0.126609	-0.202678	-0.512879	-0.810119	-0.41197	-0.82998	-0.988669	-0.328006	-0.638709	0.0585404	-1.33239	-0.696535
ENSBTAG00000006999	RYR1	-0.8194	-0.265967	1.19752	-0.689493	-1.27514	0.859469	-0.0980726	0.24856	0.208746	-0.232079	-0.0161338	0.230527	-0.112486	0.0589152	-0.824598	-0.226273	-1.16855	-0.342038	-1.57273	-0.248304	0.0213749	0.146975	-0.405713	-0.420778
ENSBTAG00000012738	ZNF827	0.533877	0.807714	-1.34956	1.28512	0.519839	0.261761	-0.935142	-1.01747	0.143934	0.428397	0.379963	0.797597	0.184315	1.13261	1.31181	1.30538	1.03198	1.43227	1.35364	0.94556	0.506677	0.663231	-1.00587	0.676908
ENSBTAG00000012737	GPR65	-1.04929	-0.634777	-1.92649	-1.26248	-0.71448	1.59118	-0.106994	-0.484552	-1.29063	0.359131	-0.25109	0.269349	0.229982	-0.456535	-0.331719	0.16969	-0.0166482	0.119434	-0.334995	0.51594	0.349379	-0.366357	0.467339	-0.186646
ENSBTAG00000001179	TEP1	0.479561	0.287626	4.2726	0.41104	0.336845	0.0310179	0.452942	-0.0420319	0.494957	0.583975	0.763682	0.849611	0.166411	0.501379	-0.0558476	-0.415471	-0.503327	-0.377601	-0.504856	-0.113911	-0.78427	0.629912	-1.30174	0.582834
ENSBTAG00000001178	USPL1	-0.351562	0.599914	-1.40653	-0.791503	-0.424216	-0.321924	-1.023	-1.14935	-1.12523	1.19026	1.243	1.18674	1.40135	1.49201	-0.0856414	-0.625587	-2.02802	-0.998798	-0.512334	1.0911	1.56785	0.416798	-0.514951	0.862674
ENSBTAG00000001174	MRPL15	0.641973	0.98911	-2.96062	1.2911	0.827788	-0.760104	0.0352594	-0.225779	0.184345	0.252853	0.274155	0.232552	0.180206	0.634055	-0.152372	-0.0187253	-0.210577	0.383606	0.0108795	0.0572429	0.100878	0.309142	0.404291	0.156812
ENSBTAG00000001173	PLXNA2	-0.858735	-1.62817	-3.63197	-1.38927	-1.47207	1.61194	0.361912	0.55798	1.12858	0.273836	0.400301	0.394942	0.525467	-0.0540931	0.0913871	0.311931	-0.448316	0.0457681	-0.705972	0.263527	0.307741	0.460837	-0.735269	0.110462
ENSBTAG00000031059	LRRC61	0.923214	0.797041	1.30371	0.978485	0.858618	0.93651	0.216635	0.369012	1.54023	0.28397	0.264272	0.601041	-0.166465	0.0384979	0.555812	0.112589	0.699349	0.92703	0.0869121	-0.147862	-0.167936	0.221693	-0.434622	0.235146
ENSBTAG00000040356	SPIRE2	0.577007	-0.163104	1.75896	0.298266	0.401363	0.398171	0.855345	1.23415	1.75975	0.555493	1.12074	1.03185	0.182518	0.534081	-0.223625	-0.0841077	0.335183	0.46828	-0.453332	0.0166801	-0.613993	0.937993	-1.38538	0.213307
ENSBTAG00000005503	PRMT2	-0.187284	-0.354303	1.65563	-0.165496	0.554772	-0.292564	0.925329	1.35785	0.656925	0.133424	0.449506	0.505509	0.117071	-0.114336	0.433712	0.214761	0.269379	0.616848	-0.0213749	-0.11285	0.216403	0.626678	-0.405584	0.0410029
ENSBTAG00000005504	TP53INP2	0.125043	-0.22679	-4.94195	-0.71756	-0.371825	0.572168	0.870852	1.17007	0.674183	0.942385	0.296036	0.918947	0.391644	0.327058	-0.319458	0.00182332	0.25412	0.192168	-0.268848	0.338764	-0.423204	0.722086	-2.30926	0.146451
ENSBTAG00000033983	MAP2K1	0.310887	-0.137286	-2.06615	0.189408	0.406979	0.63505	0.845	1.50097	1.48503	-0.0559284	0.531029	0.500895	0.377151	0.576543	0.278763	-0.263356	-0.0284221	-0.00608079	0.0676752	0.120451	0.706046	0.589222	1.09337	0.462426
ENSBTAG00000011905	RRAS2	-0.400585	0.105419	-0.937925	0.219529	0.174383	-0.38573	0.527868	0.649889	0.40396	-0.053464	-0.907171	-0.238851	-0.0358995	0.139507	0.630884	1.18064	0.985358	2.43513	0.580321	-0.167148	-0.113836	-0.218633	0.687474	-0.0414604
ENSBTAG00000011904	HCFC1	0.846106	0.425013	1.97064	0.4138	0.309538	1.20672	0.445424	0.29954	0.474105	0.687114	1.03932	1.16356	0.617354	0.339557	-0.898714	-0.666689	-0.255176	0.362094	-0.708376	-0.41263	-0.547823	1.22535	-4.08696	0.394922
ENSBTAG00000004457	ORAI1	0.637208	1.08577	3.36696	1.98424	0.569153	-0.448428	0.143951	-0.176788	-0.0410187	-0.19705	0.188791	-0.0276458	0.138735	-0.0786339	-0.463496	0.261546	0.313722	1.32309	-0.482685	-0.901399	-0.299058	0.234941	0.162401	0.0721626
ENSBTAG00000004459	TMEM45A	-0.426011	0.587491	-3.31357	0.340036	-0.150636	0.0577388	0.331248	0.235421	0.403009	-0.0177583	0.794649	0.352951	0.540504	0.690247	0.485674	0.133855	0.50123	0.85729	0.718161	0.425299	0.839637	0.520174	0.921461	0.746975
ENSBTAG00000004659	COQ10B	-0.293406	-0.973275	-3.9319	-1.20733	-0.614151	-0.654156	-0.203362	-0.52201	-0.859904	0.884737	0.126076	0.632564	0.17004	0.380486	0.04901	-0.261088	-0.0446105	-0.271756	0.394944	0.872589	1.06701	0.218214	1.37713	0.417933
ENSBTAG00000008176	KCNRG	-0.8145	-0.113237	0.873413	-1.64722	-0.260646	1.14029	0.577101	-1.52381	0.20168	0.0658555	0.294344	-0.06833	-0.434261	-0.313858	0.959708	-0.43231	1.57177	-0.12695	0.997846	0.581558	-0.800358	-0.237308	-1.05587	-0.555855
ENSBTAG00000008170	POLA1	0.285059	0.591304	0.428001	0.603792	0.449652	0.238492	0.227696	0.0568618	0.279511	-0.176923	0.23972	-0.00988402	-0.109852	0.335853	0.56815	0.00450684	-0.336048	0.258068	1.01521	0.396935	0.399404	0.421886	-0.388691	0.313838
ENSBTAG00000008172	EGLN3	-0.0718919	-0.335184	-5.45866	-1.09208	-0.353358	-0.0143474	0.403402	0.368802	0.493463	-0.0956478	0.454267	-0.408711	1.17574	-0.41088	0.0652551	0.709819	-0.348415	0.453366	-0.264106	0.0798015	1.19784	-0.358443	1.33952	0.636488
ENSBTAG00000008173	TRIM13	-0.0909813	0.868489	2.82526	0.0609729	-0.137044	-0.47263	0.245483	0.197696	-0.582814	0.00667117	0.901097	-0.196458	0.943931	0.388639	0.321369	0.878292	0.153934	0.996075	0.480039	0.126097	0.944984	0.365625	2.22196	0.413325
ENSBTAG00000002882	LMNB1	-0.859497	-0.870754	1.34033	-0.696296	-1.03097	-0.290812	0.33807	1.26117	-0.486099	-0.465531	-0.95972	-1.36189	-0.256184	-1.27224	-0.474794	-0.549244	-1.02209	-0.613998	-0.18961	-0.087413	-0.335622	-0.97946	0.297412	-0.207664
ENSBTAG00000002883	RPTOR	0.909497	0.878276	0.736363	1.22398	0.787738	0.67292	0.0144466	0.539753	0.120382	0.83811	0.893397	1.10217	0.239327	0.562965	0.205291	-0.356761	-0.13726	0.344734	-0.446375	-0.0422717	-0.608401	0.945225	-2.20301	0.382245
ENSBTAG00000002885	MSR1	0.462631	0.527136	-3.75574	0.596326	0.503685	-0.335641	0.0934593	0.0458023	0.175454	0.387816	0.556576	0.460405	0.424086	0.53246	0.519563	0.238675	0.0248361	0.267249	0.479194	0.438768	0.528908	0.552074	0.81343	0.647084
ENSBTAG00000002888	TMTC2	-0.766794	0.325835	2.55876	0.0346836	0.200736	1.47895	1.08946	0.822958	1.59284	-1.31384	-0.395528	-0.75286	-1.00504	-0.258387	0.334491	-0.245692	0.528902	0.35115	0.639316	-0.477381	-1.38901	-1.10251	-1.13549	-1.13425
ENSBTAG00000008288	ANKRD26	-0.312894	0.193994	1.56819	0.443929	-0.0184176	-0.858617	0.136821	0.0598839	-0.110721	0.367203	0.544979	0.763554	0.397428	0.511682	1.31828	0.612106	0.464052	0.479889	0.969226	0.736611	0.521524	0.626775	0.670715	0.495432
ENSBTAG00000008289	ZBTB4	0.492423	0.367522	1.41608	0.955265	0.247548	1.07997	0.835161	0.0551146	0.932337	0.315103	0.867031	0.819301	-0.0659454	0.307764	-0.230104	-0.154638	0.130982	1.09468	-0.0526033	-0.225884	0.0770987	0.815398	-1.10847	0.592268
ENSBTAG00000004651	NME1	1.14697	1.66466	-2.79524	1.62736	1.58118	-1.38934	-0.561884	-0.543048	-0.935032	0.333097	0.473557	0.215253	0.301968	0.458212	0.499807	0.304647	0.65869	0.781804	0.512796	-0.12933	0.162843	0.425709	0.928012	0.399695
ENSBTAG00000004650	ZNF516	0.369978	0.473041	0.33736	1.02563	0.535689	1.37156	0.545242	0.446717	0.97036	0.535451	1.28192	1.65983	0.933843	-0.0654271	-1.67213	-0.137905	-0.620213	0.114878	-1.50259	-0.306424	-0.185604	1.30114	-3.64866	0.0602693
ENSBTAG00000018502	ARMC9	0.744214	0.377946	-2.2039	0.610308	0.87556	0.346339	0.413332	0.340856	0.461125	0.137271	0.101663	0.273085	0.454756	0.914321	0.440834	-0.283212	0.449094	0.725521	0.267636	0.313161	-0.148524	0.678373	0.293663	0.512975
ENSBTAG00000004652	LPAR2	0.825991	1.07028	-3.36425	1.2407	0.657881	-0.634728	-0.361021	-0.477759	-0.0858472	-0.259885	0.072843	-0.108142	-0.103784	-0.199975	0.316808	1.00034	0.587104	1.55856	0.0437347	-0.331816	-0.0934835	0.29267	0.286893	0.0634989
ENSBTAG00000004654	PWP1	0.314101	0.377874	-1.41073	0.456849	0.491674	-0.58649	0.200412	-0.0594271	0.358378	0.316609	0.24124	0.408265	0.312933	0.673846	0.802085	0.351518	0.25178	0.704874	0.800989	0.337623	0.489329	0.572697	1.08902	0.38364
ENSBTAG00000004657	FBLL1	0.0855998	0.154638	-4.36078	0.463951	0.250221	0.0618625	1.13433	0.538741	0.616694	0.945855	0.566393	0.677493	1.24005	0.628472	-0.431944	0.220144	-0.716974	0.354491	-0.965584	0.434788	0.244979	0.890599	0.714959	1.168
ENSBTAG00000046357	SLC29A3	0.885552	1.03335	-1.59182	1.29966	1.02397	-0.742994	0.24529	0.375542	0.675907	0.0802271	0.595401	0.684955	-0.15121	0.125469	0.0322429	0.147959	0.628463	0.658274	-0.312477	-0.40917	-0.515778	1.12523	-2.31226	-0.180381
ENSBTAG00000046350	PKP1	-0.128747	0.512984	-1.9984	-0.15637	0.25032	0.488411	0.615927	0.712226	0.599125	-1.97165	-0.555508	-1.34551	-0.688509	-1.96478	0.800221	1.47992	1.55956	2.00511	1.08351	-0.645374	-0.580896	-0.895572	-0.548337	-1.47655
ENSBTAG00000046359	PHRF1	1.34664	1.25874	0.0815651	1.60018	1.32875	0.600752	0.0522304	0.348815	0.333752	0.68125	0.516644	0.717319	0.44604	0.317033	-1.04601	-0.952492	-0.123829	-0.140988	-1.35425	-0.93123	-0.991593	0.124917	-2.38226	-0.479771
ENSBTAG00000019670		-0.36512	1.44346	2.72066	1.18867	-0.560224	-2.03736	0.0802299	-0.0165756	-0.164333	-0.595848	-0.0763495	0.455585	0.781392	1.39656	0.496159	1.59928	-0.890392	-0.024194	0.154794	0.0921579	0.769784	0.758785	1.45319	0.468342
ENSBTAG00000019675	ATXN1	0.169535	0.483333	1.29095	0.336513	-0.439274	1.3693	0.757159	0.709862	0.325999	-0.142839	0.437017	0.33719	0.183736	-0.698152	-1.29416	-0.547684	-0.238023	0.732886	-0.792111	-0.854215	-0.500968	0.0885716	-3.41751	0.0233686
ENSBTAG00000019674	CLIP3	1.30078	0.923632	0.262425	1.15129	0.930937	0.182473	0.490885	1.2838	0.797671	-0.237773	0.902162	1.04256	1.02847	1.00284	-0.202749	-0.507704	0.12808	-0.0928916	-0.101615	-0.755879	-0.719957	0.716726	-1.04469	0.137866
ENSBTAG00000019678	ALKBH6	1.43202	0.644894	-0.239146	1.17667	1.36057	-0.211083	-0.210919	-0.569576	0.921278	0.273256	0.47812	0.632735	-0.0551228	0.270635	0.740735	0.284257	0.774691	0.26946	0.658337	0.0653804	-0.441491	0.394581	-0.194677	0.215944
ENSBTAG00000007105	ENSBTAG00000007105	0.696514	0.30138	-2.77145	0.42561	0.95513	1.33943	0.448226	-0.618041	-0.595045	0.803134	-0.414768	0.213116	0.0766679	-0.0083328	-0.509817	-0.471941	-0.828667	-0.159122	-1.57341	-0.159225	-0.943717	0.383864	-1.00087	0.154988
ENSBTAG00000007107	TMEM143	0.967424	1.01926	1.65163	0.748774	1.21837	0.571334	-0.585236	-0.663725	0.493485	0.415619	0.467275	0.937568	0.420474	0.7789	0.00288479	-0.252627	-0.214375	-0.0879379	0.218598	0.217827	-0.255788	0.51464	-0.338414	0.23804
ENSBTAG00000007101	F3	0.307917	0.0179482	-3.7824	-0.899874	-0.426961	-0.0133787	-0.48414	0.0826122	0.0546616	-0.276892	-1.11719	-0.150967	-0.842383	-0.793955	0.595043	1.23834	1.10024	1.81746	0.460241	-0.49393	-0.77352	-0.505566	-0.641632	-0.898139
ENSBTAG00000007102	GTSE1	0.606712	0.602422	-0.447629	0.721707	0.0759197	0.474689	0.500896	0.612198	0.562023	0.282053	0.573352	0.535437	0.23832	0.413203	0.241317	-0.334363	0.0752549	-0.218841	0.22333	-0.15123	-0.120306	0.331425	0.048653	0.281895
ENSBTAG00000007103	ITGAL	-0.516147	-0.118554	4.10608	-0.491255	-0.601794	-0.679304	-1.21736	-1.47923	-1.67108	0.50666	0.214306	-0.0702407	0.161359	-0.647062	-0.290123	0.687564	-0.286808	0.415128	-0.0780233	0.110167	0.422999	-0.160067	-0.926921	0.435241
ENSBTAG00000012599	SMAD3	0.973727	0.841226	4.4594	0.904887	0.669497	0.590615	-0.719795	-0.0634667	-0.282147	0.225742	0.215789	0.242728	-0.573559	0.128168	0.195626	0.278532	0.00470821	1.29265	0.504008	-0.278747	-1.15287	0.0997428	-2.58381	-0.0445802
ENSBTAG00000008821	SEPHS1	0.932145	0.563091	0.388821	0.0648969	0.178818	-0.034612	0.198248	0.348627	-0.0134057	1.13434	1.02915	1.08192	0.355752	0.761264	-0.430661	0.369099	-0.148206	1.12651	-0.235335	0.304109	0.644975	0.881703	-0.136653	0.59253
ENSBTAG00000008826	RBBP9	0.979419	0.737001	-0.189911	1.10439	-0.281838	0.532231	-0.950031	0.155842	0.573775	0.181834	-0.184126	0.357618	-0.0684842	-0.360987	0.309936	0.774234	0.552977	0.680737	0.43	-0.374133	-0.483615	0.952579	0.527508	0.323822
ENSBTAG00000008827	SPOCK2	0.444466	0.62051	0.99867	1.09393	0.361633	0.601646	1.05157	1.21542	1.66261	-0.0409947	0.38967	0.289196	-0.0877398	0.311821	0.0968136	-0.375614	-0.465392	0.078844	0.217646	-0.427192	-0.368704	0.28646	-0.375784	0.0767312
ENSBTAG00000008825	POLR3F	0.0229723	-0.601766	0.558648	0.409387	-0.54298	-0.488313	-0.437114	0.17555	0.970665	0.0793053	-0.616001	0.564625	-0.0276868	0.277809	1.16909	1.44504	0.993603	0.632945	1.34953	0.933774	1.35293	-0.0668205	1.79009	0.756238
ENSBTAG00000012592	ANKLE1	0.402588	0.415721	2.9874	0.59075	1.35595	0.785611	0.942853	-0.0253123	0.501783	0.32935	-0.159637	-0.360906	0.077822	-0.567522	-0.0643884	0.391742	0.912921	-0.182123	0.111453	0.128361	-0.848782	0.0814384	-1.44444	0.602931
ENSBTAG00000012595	RIDA	0.0687819	0.245968	3.39151	0.209221	0.654838	-1.74757	-1.07479	-1.08954	-1.36076	0.152506	-0.0192682	-0.206245	0.107011	0.450571	-0.0283091	0.0261964	-0.247807	0.272036	0.372162	0.4497	0.871136	0.156085	2.4721	1.02118
ENSBTAG00000012594	MRPS6	0.929811	1.47101	-3.2255	1.28634	0.727004	-0.844759	-0.250132	0.469396	1.07508	0.0670662	-0.63953	-0.68159	-0.0948855	-0.49394	0.837558	0.00883856	1.02353	0.722937	0.186061	-0.839682	0.066698	-0.303583	-0.123957	-0.582531
ENSBTAG00000017412	SOCS6	0.546784	0.897815	-3.44063	1.5246	0.284342	0.614017	0.848195	1.62521	1.66746	0.420226	0.885619	0.799514	0.577007	0.461307	-0.0702341	0.179649	-0.00467619	0.410907	0.0612589	0.286527	0.898934	1.04562	-0.701666	0.497935
ENSBTAG00000013244	HDAC6	0.912864	0.950936	-1.74605	1.21575	1.23312	-0.46507	1.1816	1.15642	0.972841	0.120055	0.342984	0.448891	0.0815992	0.470072	0.186831	-0.210044	-0.0840565	-0.211423	0.0788343	-0.180095	-0.438159	0.438835	-0.651312	0.199195
ENSBTAG00000013245	ITPR3	-0.961077	-0.685018	2.66539	-0.502234	-0.774967	0.22623	0.943389	0.766077	1.12213	0.217204	0.637713	0.740451	0.443963	0.0924364	-0.164133	0.622259	1.02948	2.17124	-0.113922	0.181828	0.400258	0.756287	-0.058974	0.529333
ENSBTAG00000013240	SLC3A2	0.351657	0.404597	-3.05114	0.658695	0.0479891	-0.99586	0.213932	0.073818	-0.137428	-0.733212	-0.823613	-0.763109	-1.01337	-0.876037	0.435506	2.03575	0.858355	2.11103	0.0806087	-0.98365	-0.847756	-0.0372822	0.492341	-0.576879
ENSBTAG00000015815	CFP	1.03319	1.34156	2.84987	2.08543	1.51758	-0.484993	-0.495411	-0.58554	-0.649008	0.259678	0.525333	0.348238	0.295688	-0.00273027	-1.14338	-0.618689	-0.747993	0.216614	-1.532	-0.963012	-0.767951	0.628589	0.551734	0.59221
ENSBTAG00000006767	MRPL13	0.64592	0.213682	-2.17166	0.466771	0.763347	-0.218397	-0.380419	-0.13678	-0.292998	0.219449	0.489776	0.560221	0.262299	0.624607	0.74587	0.801505	-0.194866	0.556878	0.797966	0.735834	0.784411	0.738271	1.59509	0.785642
ENSBTAG00000006765	LARS	0.588246	0.602398	-2.64057	0.347178	0.64277	-0.374731	0.44803	0.290329	-0.10345	0.356709	0.10823	0.0478615	0.47945	0.647805	1.26405	0.640908	-0.367815	0.61507	1.02227	0.763127	0.65606	0.524473	1.05568	0.949072
ENSBTAG00000001235	CD200R1L	0.920688	0.954635	-1.69318	1.1503	1.39812	-0.446034	-0.261684	0.585919	0.668022	-0.0883324	-0.130877	-0.0503805	0.0252434	0.0378463	1.18513	0.403051	-0.225257	0.350355	0.0943479	0.130061	0.291018	-0.169902	0.284203	0.264755
ENSBTAG00000001231	CDHR1	1.14505	-0.285817	-1.95072	0.401228	0.778991	0.790839	0.561489	0.387828	0.146596	-0.407684	-0.475286	-0.224574	-0.640738	-0.357216	-0.00215648	0.695241	0.263305	0.0295827	-0.17732	-0.588896	-0.317306	-0.717244	-1.06992	-0.0981571
ENSBTAG00000001233	MPZL3	-1.03424	-0.576345	-0.686544	-1.19165	-1.07463	-0.0575111	0.0415168	0.296484	0.183947	-1.91021	-0.843468	-1.13843	-0.93515	-0.956043	0.838671	1.88556	2.21362	3.33022	1.23188	-0.988687	-0.123286	-0.625072	0.0763533	-0.645127
ENSBTAG00000014140	ATP1B3	0.0840013	0.24341	-0.576964	-0.336459	-0.231377	-2.03567	-0.970459	-1.01049	-1.35071	1.14812	0.800614	0.482807	0.974312	0.920693	1.03937	0.855342	-0.19641	0.117863	0.859115	1.28723	1.78879	1.00956	2.99636	1.03246
ENSBTAG00000000758	TMEM206	0.729584	0.594985	-0.696733	1.30825	0.916692	0.492306	0.14861	0.184753	0.770298	0.0290368	0.481976	0.3813	0.0917059	0.477457	-0.0443803	-0.00960972	-0.265211	-0.327035	0.126114	-0.439519	-0.456179	0.534472	0.00198745	0.194981
ENSBTAG00000000759	NENF	0.708258	0.752269	-1.10517	1.24258	1.16469	0.35916	0.162984	-0.122029	0.686868	0.294031	0.650045	0.640613	0.377124	0.606918	0.00117298	0.134164	0.0341814	0.230934	0.236621	-0.0921917	0.216417	0.645775	0.799705	0.425848
ENSBTAG00000032253	RAD54L2	0.606404	0.802637	0.759863	-0.106841	0.438577	0.99507	0.544431	0.970936	1.00291	0.215783	0.400662	0.789227	-0.306793	-0.295164	-0.29318	0.392501	-0.520525	0.623093	-0.0608173	-0.364714	-0.287448	0.664803	-5.12637	-0.279458
ENSBTAG00000011242	MUTYH	0.823452	0.711583	2.09552	1.3779	0.446575	0.856182	-0.509212	-0.478629	0.618622	0.359066	0.182048	-0.117616	-0.434589	-0.468792	-0.361464	0.242294	0.512894	0.392677	-0.546735	-1.44101	-0.97429	-0.64421	-0.855818	0.124647
ENSBTAG00000011244	TESK2	-0.105578	-0.0776613	0.937309	-0.42844	0.427808	0.96327	0.317006	1.31355	1.28467	0.679935	0.511223	0.923033	0.673296	0.783537	0.0214925	-0.45241	-0.241588	-0.566646	0.438993	0.43832	0.850384	0.531407	0.157981	0.882929
ENSBTAG00000011245	PLXNC1	0.647516	1.30636	3.8149	1.37348	0.590344	0.386871	0.793849	0.178365	-0.487126	0.0494917	0.574701	0.317739	-0.245673	0.261704	0.634882	0.104073	-1.11781	-0.166526	0.359799	-0.163656	-0.13884	0.155008	-1.25373	0.0223962
ENSBTAG00000045926		-0.521308	-0.132732	-0.289735	-0.41727	-0.377746	1.93279	1.99914	1.99422	2.23497	-0.312581	0.0684668	0.0645474	-0.745699	0.470321	-0.0351444	-1.97591	-1.96734	-1.07123	-0.0798884	-0.455961	-0.515409	0.0258825	0.0114703	-0.112554
ENSBTAG00000016731	TMEM42	0.689749	0.93393	0.390946	1.15648	0.547061	0.359762	0.754796	-0.360809	0.34159	-0.068895	0.5597	0.349686	0.0377563	0.267594	0.294567	-0.0596766	0.794988	0.332764	-0.0493578	-1.02706	-0.470341	0.730398	-0.235268	0.438186
ENSBTAG00000016730	ANP32E	0.684808	0.700871	-1.58263	0.005096	0.312723	-0.663201	0.0396503	0.6026	0.346972	-0.349165	-0.0931905	-0.113608	-0.0242159	0.490968	0.60139	0.821842	-1.11341	0.324294	0.618668	0.575837	0.999522	0.125852	1.48605	0.725906
ENSBTAG00000016733	NOL9	0.625957	0.135812	1.18838	0.884073	1.30101	-0.24873	0.444735	-0.0118502	0.268973	-0.0760802	-0.633975	0.125184	0.332228	0.119105	0.400191	0.741089	-0.251237	0.803984	-0.298152	-0.19714	-0.338137	-0.387996	-2.85739	-0.0694229
ENSBTAG00000016735	ZBTB48	0.660467	0.472823	1.52125	1.88294	1.37736	1.00924	0.2771	0.58357	0.276134	0.420272	1.07539	0.645181	0.521789	0.8116	-0.49247	-0.113518	-0.489383	0.239422	-1.64606	-1.23076	-1.05311	0.255875	-1.05402	-0.380727
ENSBTAG00000016737	CDK8	0.752938	0.63438	-2.58556	0.590526	0.726077	-1.14062	0.0974831	0.477962	0.260326	-0.847685	0.110161	0.341293	0.371922	0.539183	0.896712	0.612688	0.653334	1.11987	1.10797	0.328172	0.0191215	0.394504	0.0545876	0.0115579
ENSBTAG00000047411	ENSBTAG00000047411	0.0451758	0.673452	0.817772	0.50397	0.241871	0.839157	0.468004	-0.130997	0.378474	0.545257	1.13369	0.284661	1.29128	1.06241	-1.02478	-2.30337	2.04886	-1.25049	-2.3068	-1.29836	-1.05617	0.618698	-1.52056	0.467497
ENSBTAG00000012057	CBLIF	0.492153	0.231162	1.75393	-0.378916	0.538754	0.057828	-0.986088	-0.83163	-2.09756	0.452478	0.745369	0.0819023	0.31819	0.26018	0.0603072	0.565875	0.199608	0.294061	-0.152837	0.422318	-0.142792	0.25311	-0.167475	-0.105355
ENSBTAG00000012050	ORAI2	0.558634	0.34298	-3.85613	0.563229	0.491453	-1.02872	-0.936917	-0.582934	-0.439541	0.60623	0.46056	0.449534	0.370777	0.0631898	-0.85161	-0.198177	-0.355954	0.414123	-0.870063	0.501205	-0.0535554	0.284038	0.307664	0.678186
ENSBTAG00000012920	TMEM70	0.998897	0.948481	-3.21562	1.27116	0.798261	-0.377974	-0.377672	-0.815998	0.501148	-0.340596	-0.0998623	-0.17932	0.42239	0.314672	0.671797	0.241511	0.00176532	0.48897	0.793484	0.19199	0.503134	-0.0368042	1.42466	0.143591
ENSBTAG00000012921	KIF24	0.00772188	0.043696	-0.435835	0.928183	-0.0695884	0.189639	-0.0198377	-0.312544	1.44423	0.498146	-0.0928372	0.382674	-0.418527	0.0760535	0.272659	-1.08339	0.23134	-0.517584	0.153315	-0.139147	-0.23535	0.461393	-1.56488	0.0566828
ENSBTAG00000012922	PHF2	0.980305	0.855648	4.32699	1.01634	0.714422	-0.589937	-0.228995	-0.309986	0.131567	0.614712	0.901653	0.971671	0.477752	0.938858	-0.434971	-0.117198	-0.341493	0.0221024	-0.34761	-0.215029	0.182083	1.03761	-0.813062	0.167561
ENSBTAG00000012925	NCAPH	0.182521	0.255883	1.03979	-0.264188	0.109747	-0.308646	-0.238653	-0.169352	0.247667	-0.850811	-0.601622	-0.848056	-0.781991	-0.0876499	0.0108403	0.157688	-0.2076	-0.232052	0.363657	-0.897057	-1.09578	-0.77263	-0.65672	-1.088
ENSBTAG00000012926	TM6SF1	0.0221297	0.498808	3.88131	0.274729	-0.0510585	1.02472	-0.502857	-0.628231	-1.21598	-1.31278	-0.989458	-1.45016	-0.946763	-1.86478	0.400348	0.980575	0.529686	1.22972	0.48525	-1.02635	-0.71557	-1.40156	-0.214761	-0.985832
ENSBTAG00000012927	ALDOA	0.643003	0.150933	-3.7468	0.421767	0.191016	0.103405	1.26481	1.4245	1.27965	0.216193	0.886188	0.460944	0.98952	0.469038	0.0592345	-0.0499518	0.227228	0.366767	-0.234151	-0.170873	0.111395	0.549147	0.472882	0.246626
ENSBTAG00000012929	CEP85L	0.347858	0.908737	-0.823165	0.748813	0.519686	-0.753027	0.609676	0.507573	-0.149079	0.790469	0.829695	0.887001	0.726708	0.701588	1.06793	0.785912	-1.40092	-0.218182	0.673963	1.13536	1.28087	0.330322	-0.666716	0.738967
ENSBTAG00000012052	PADI4	-0.888522	-0.582915	3.58098	-0.847905	-0.188729	2.61121	-0.336225	-0.147923	-1.08644	0.412623	0.160471	-0.0449585	0.472713	-0.559577	-0.623752	0.536161	-0.00995559	0.178299	-1.28755	0.399826	0.195539	0.0610671	-0.156744	-0.287713
ENSBTAG00000021517	TMEM216	0.649038	0.227805	-0.120822	0.118842	0.300835	-0.762879	-0.79914	-0.144029	-0.099497	0.622468	0.749748	0.676401	0.390573	0.3572	-0.24522	-0.187446	0.182741	0.257584	-0.0823009	0.866022	0.362731	0.85847	1.19196	0.244821
ENSBTAG00000021515	ZDHHC19	1.07144	-0.184608	-0.669772	0.461931	1.9933	-0.251375	0.0758484	-0.262959	-0.00889976	-0.200083	0.396121	1.09712	0.756543	0.508774	0.613674	1.5742	0.442577	0.903154	-0.290107	-0.402336	-0.0804912	1.97085	-0.885214	0.446572
ENSBTAG00000021514	DNPEP	1.27313	0.245441	-1.57853	1.09238	0.807186	-2.24701	-2.47892	-2.10951	-0.728622	0.425436	0.679361	0.416483	-0.0124238	0.192312	0.25076	0.228908	1.28142	1.74923	0.0311494	-0.0481996	-0.25751	1.02753	0.0900717	0.777499
ENSBTAG00000021512	ZBTB7B	0.889151	0.551363	3.70039	1.22633	0.572833	0.253157	0.789255	0.538441	0.509164	0.516369	0.954243	0.228625	0.0892752	-0.264315	-0.687423	0.0770261	-0.231143	0.751785	-0.878258	-0.668244	0.428808	0.706428	-0.362919	0.351601
ENSBTAG00000021518	TMPRSS4	-0.425697	0.346218	-1.64591	-0.00615565	0.0151544	0.682028	0.235479	0.618338	-0.254068	-1.61887	-0.540962	-1.21829	-0.664869	-1.23569	1.01776	1.58954	1.78162	2.05893	1.1662	-1.62856	-1.17318	-1.00895	-0.688738	-1.60605
ENSBTAG00000045172	bta-mir-2358	-0.183881	-0.853379	2.62826	-1.10364	-0.186173	2.14493	-0.396197	0.152758	0.113002	-0.850348	-0.0202047	0.167655	-0.649265	-0.476826	-0.726611	-0.925756	0.38306	0.731931	-0.456915	-0.759654	-0.520204	-0.125654	-1.68857	-0.534851
ENSBTAG00000014805	ENOPH1	0.877149	0.815758	-0.307337	0.757712	0.958445	-0.979496	-0.573865	-1.27845	-0.705316	0.694114	0.171876	0.529775	0.432743	0.721107	0.871769	0.357071	0.864024	1.08972	0.343364	0.593761	0.351819	0.883275	1.25876	0.88297
ENSBTAG00000014804	HNRNPDL	-0.181321	-2.05446	-1.55693	-1.65803	0.538903	-0.385245	0.118153	1.17626	0.732545	0.551723	-0.084438	0.365626	-0.254082	0.255293	1.25715	0.586603	0.324553	-0.884158	1.45514	1.19487	1.13931	0.00963668	0.64742	0.360846
ENSBTAG00000014807	DPP8	-0.422996	-0.637146	0.780788	-1.12031	-0.435709	-0.843697	-0.574676	0.166903	0.428587	0.586924	0.706744	0.548524	0.384809	0.697023	1.21992	0.947037	0.0881171	0.214169	1.07581	1.04089	1.34833	0.456104	0.102987	0.619372
ENSBTAG00000014806	ATP2A3	0.714262	0.504846	4.47298	0.626956	0.378804	0.544972	-0.496162	-1.19876	-0.549459	0.320007	0.249725	0.151192	-0.235318	-0.342623	-0.209056	-0.186575	-0.579326	0.211539	-0.983441	-0.9701	-1.18796	0.383619	-0.985348	0.0674901
ENSBTAG00000014809	ANXA6	0.0372029	-0.0187	5.3025	0.834514	-0.0536893	-0.203555	0.146569	-0.577613	-0.273749	-1.38901	-0.644405	-0.518754	-0.892461	-1.22027	0.529732	0.698523	-0.548899	0.924737	0.671484	-1.11479	-0.631841	-0.607573	-0.476526	-0.153906
ENSBTAG00000020646	ZC3H6	0.253773	-0.29672	-0.0896095	0.260373	0.119718	0.229192	-0.272179	-0.203863	0.589931	0.877625	0.766902	0.91494	0.820966	1.43342	0.60057	-0.176525	-0.195483	0.045533	0.80249	0.885405	1.1597	0.879335	0.387288	0.927755
ENSBTAG00000020641	PSMA5	0.484758	0.0125026	-2.23009	0.505318	0.80103	-0.920263	-0.520537	-0.449234	0.00501175	0.683589	0.577241	0.732736	0.51265	1.29271	0.416722	0.177545	-0.0150311	0.245598	0.572611	0.66006	1.29781	0.898218	2.14999	1.05588
ENSBTAG00000020642	ZDHHC13	-1.03707	-0.520363	3.02211	-0.824022	-0.681041	-0.985399	-0.715554	0.535959	-0.842711	0.864827	0.486842	0.172599	0.890498	0.509793	-0.279628	0.126492	-0.19489	1.10943	-0.177249	0.565127	0.599626	0.385414	1.87899	1.02466
ENSBTAG00000020649	CIITA	-0.259989	0.375331	3.168	0.20573	-0.0874321	-1.40062	-1.14228	-1.64919	-1.43358	0.124344	0.246031	-0.382338	0.442538	-0.913005	-0.443577	0.837594	-0.024353	1.07443	-0.353341	0.0116649	0.429538	-0.204429	0.473074	0.620521
ENSBTAG00000027916	MALT1	-0.578539	0.202588	4.0948	-0.856126	-0.667984	1.42977	-0.422344	-0.69849	-0.365776	-0.525184	-0.736478	-0.305161	-0.694783	-0.530394	0.683262	0.13374	-1.07018	0.494056	0.574848	0.236164	-0.790004	-0.531031	-0.87661	0.0581201
ENSBTAG00000045565	NHSL2	-0.632925	-0.195705	4.68702	0.0371642	-1.10394	0.640838	-0.316837	0.00736238	-0.429624	0.462988	0.529045	0.34313	0.319261	-0.0422518	-0.0491162	-0.281875	-0.250688	0.379108	-0.030024	0.518063	0.249373	0.181545	-0.735941	0.0700915
ENSBTAG00000004613	CSGALNACT1	-0.878535	-1.08466	-1.19202	-1.10477	-1.07491	1.34514	1.42175	1.62239	1.07543	0.629248	0.53791	0.57932	0.676464	0.320975	-0.620995	-0.446342	-0.84665	-0.380056	-0.865239	0.436466	0.583782	0.534747	0.856438	0.716581
ENSBTAG00000023343	RPL28	0.645173	-0.576496	1.08817	1.15803	0.84121	0.277265	0.195184	0.108785	0.304198	-0.061083	-0.181728	-0.171923	0.504401	-0.305013	-0.36332	0.662712	0.211279	0.782848	-0.351613	-0.0564413	-0.139334	0.0601787	0.95541	0.445426
ENSBTAG00000003045	BAMBI	-2.25733	-0.404282	0.0315472	-0.270455	-0.388857	0.903176	0.213882	0.253798	-0.70987	-0.64967	0.411276	-1.52326	-0.670372	-1.26906	-0.390765	1.02586	2.01098	3.17617	0.774096	-0.259302	-0.0665525	0.300214	0.713553	-0.734267
ENSBTAG00000003043	GNG2	0.693459	0.794943	1.80991	1.52367	0.842299	-0.653948	-0.393971	-0.666547	-0.0944383	-0.360258	0.194833	0.0797766	-0.0776401	0.258512	0.666484	0.601627	0.171895	0.64713	1.02873	-0.197233	0.175233	0.191272	0.916707	0.446975
ENSBTAG00000004823	MRPL35	-0.297295	0.350056	-2.03519	0.0134523	0.812334	-1.34904	-0.568046	-1.13412	-0.145443	0.561195	0.527585	0.518188	0.280765	0.744238	0.552874	0.0958709	-0.444172	0.359075	0.87847	0.953793	0.588597	0.812531	1.84511	1.08009
ENSBTAG00000033160	FAM114A1	-0.0948087	-0.186904	0.118813	0.478611	0.503274	0.752161	0.051794	-0.187876	0.717111	0.358207	1.02597	1.15086	0.532326	0.923827	0.624099	-0.180332	-0.769511	-0.387506	0.336914	1.45453	1.37298	1.07403	0.0772902	1.02447
ENSBTAG00000033167	ENSBTAG00000033167	0.257219	0.812883	-0.815715	2.1265	0.441875	-0.55555	0.434687	-1.61137	1.25464	-0.607567	0.294082	1.33091	1.47988	-0.251898	-0.575268	-0.686783	0.55223	0.515639	0.394711	0.264491	0.183225	1.00965	-0.314685	0.430226
ENSBTAG00000002313	ITPR2	-0.730282	-0.301699	4.85979	-0.455336	-0.584819	1.02458	-0.464879	-0.894611	-0.596195	0.973638	0.180662	0.196202	-0.0842814	-0.0369802	0.528604	0.101174	-1.4739	0.19515	0.923135	0.902938	0.935172	0.13773	-2.3524	1.04935
ENSBTAG00000002316	NIPA1	0.550276	0.781256	-2.57477	1.18985	0.445493	-0.402839	0.0205196	0.000559892	0.0356756	0.200756	0.148605	0.167112	0.0815956	0.196056	0.270981	0.478636	0.350798	0.664394	0.508965	-0.1771	0.250949	0.161826	-0.372588	0.181543
ENSBTAG00000002315	RNF34	0.141961	0.872673	0.381482	1.03952	0.605099	-0.0648411	0.079623	1.00827	0.314259	0.4515	0.213605	0.191115	0.156403	0.631316	-0.0226771	0.522304	0.0838007	0.0283299	0.470569	0.642674	0.260444	0.645042	0.774721	0.245495
ENSBTAG00000026394	UBALD1	-0.116846	0.251283	1.13748	0.6431	0.805917	0.51766	-0.551074	-0.346516	0.204058	-1.10627	0.0942878	-0.207545	-0.247717	-1.12763	-1.43571	0.53869	1.37124	2.87067	-0.959937	-1.09423	-1.20024	-0.0085564	-1.11396	-0.690089
ENSBTAG00000038151	ELOF1	0.952848	0.78619	-1.15358	1.20602	0.996427	-0.8146	-0.267603	-0.189694	0.582328	0.00628141	0.886917	0.944571	0.563081	0.948751	0.255284	0.31804	-0.0727512	0.687557	0.124813	0.258347	0.62675	1.08729	1.46854	0.832316
ENSBTAG00000038154	HSH2D	-0.875057	-1.36053	2.15294	-0.641228	-1.0206	-0.00159094	-1.7247	-1.13555	-0.858298	0.270184	0.0191847	-0.047825	0.429754	-0.23641	-0.773014	-0.437219	-0.249595	0.0392818	-0.330845	0.283261	0.729591	0.000800008	0.460593	0.132493
ENSBTAG00000038156	DYNLT3	0.0422596	-0.0132274	-0.34023	-0.0514784	0.284126	-0.786705	-0.0207598	-0.0326571	0.403853	-0.230545	-0.00923527	-0.220117	0.0222109	0.402185	1.04373	0.38463	0.227311	0.442778	1.1284	0.410015	0.90553	0.0741034	1.69065	0.65944
ENSBTAG00000034302		0.0406567	0.547371	0.34861	0.52188	-0.324365	-2.26392	-2.38731	-2.21943	-2.28517	0.130288	-0.113035	0.0101272	-0.11378	-0.361015	-0.587134	-0.000487648	-0.209777	0.485587	-0.491913	0.00788628	0.00723082	0.499891	-0.0382798	0.183088
ENSBTAG00000038480	FPGT	-0.244211	0.608034	1.67158	0.593598	0.397375	-1.09174	-0.416284	-0.456865	-0.142113	0.152556	0.239817	-0.277122	0.0473714	0.484882	0.77198	0.109159	0.473077	1.08294	1.02779	0.337	0.195446	0.172621	0.530223	0.654205
ENSBTAG00000038487	ZNF613	-1.26163	-1.58482	-0.00241231	-1.72457	-0.843988	0.88575	1.22211	1.07954	1.39749	0.76187	1.5026	1.2195	1.12719	1.28092	0.254982	-0.248654	-0.735393	-1.24475	-0.287011	1.07489	0.706269	0.797829	1.14328	1.07777
ENSBTAG00000024539	SPSB1	-0.0961312	0.484039	-3.34556	0.527507	-0.214581	0.72344	1.48823	1.58538	0.890463	-0.559005	-0.830685	-0.115155	-0.605594	0.0734424	0.0649346	0.624853	0.43217	1.10568	0.168078	-0.453453	-0.296637	-0.0671174	-0.716293	-0.446568
ENSBTAG00000024534	POU2F1	0.174274	0.666479	1.83247	-0.288647	0.452651	-1.59757	1.35776	0.633468	-0.012799	-0.0174926	0.865649	0.750208	0.432834	-0.169346	0.367738	0.858502	0.702937	0.445422	-0.0528359	0.589672	1.05023	0.189308	-4.2017	0.547904
ENSBTAG00000006564	PSMA1	0.557434	-0.135718	-3.16699	-0.160161	0.424314	-0.649307	-0.352791	-0.00239477	-0.0395394	0.755868	0.371711	0.373015	0.205989	0.960142	0.701536	0.0216196	-0.0876356	-0.0738039	1.08891	0.918224	1.20255	0.564563	2.0826	0.659469
ENSBTAG00000006566	FFAR2	-0.311107	-0.00688348	0.0206101	-0.447254	-0.568278	-1.57079	-0.89775	-0.739634	-0.832146	-0.526224	-0.272419	-0.678329	0.013574	-0.849795	-0.541382	0.149379	-0.357917	0.769143	-0.443624	-0.110669	0.631557	-0.446496	0.224636	-0.0510982
ENSBTAG00000006561	RASGEF1B	-0.130335	-0.629216	-4.64344	-0.705948	-0.5957	-0.956293	-0.609764	-0.283711	-0.497725	0.206717	0.0160921	0.183288	0.0326034	-0.372769	0.0749542	0.257799	-0.318798	0.0556131	-0.214998	0.446036	0.573045	-0.140773	0.232372	-0.178223
ENSBTAG00000006568		-0.711413	0.471832	-0.732596	0.490596	-0.305582	-2.10738	1.6289	0.107546	0.289568	1.17244	1.38103	0.569093	1.03017	0.671721	0.323888	-0.589204	-0.627816	-0.251231	0.638696	0.705332	1.93354	0.468364	0.336552	0.419572
ENSBTAG00000039686	ACOT11	-0.55058	-0.292575	2.19047	-1.12129	-0.532303	0.779091	-0.0548476	-0.238917	-0.391005	-0.90593	-0.173108	-0.214749	0.413735	-0.219269	0.858773	0.305329	1.70597	-1.59643	0.289359	0.458751	-1.13403	-0.784097	-2.60735	-1.10294
ENSBTAG00000039684	CAVIN1	-0.977854	0.0986342	-2.03833	-0.148317	0.151892	0.673521	0.950011	0.832052	0.0715364	-1.36662	-0.623656	-0.747465	-0.286406	-0.618237	0.829761	1.34675	1.51972	2.56789	1.01979	-1.21861	-0.211632	-0.443236	-0.654818	-0.692424
ENSBTAG00000039682	MTUS1	-0.0426931	0.237836	-2.54286	0.446687	0.0360861	-0.218315	-0.145739	-0.572867	0.239071	0.0643434	0.451155	0.405441	0.197674	0.446587	0.761872	0.776268	1.18018	1.65602	0.985957	0.579718	0.529955	0.382491	0.72916	0.698963
ENSBTAG00000039353		-0.438422	0.383415	-0.137124	-0.0408885	-0.420903	-0.152674	-1.92064	-1.62535	-0.35553	-0.666999	0.734948	1.26674	0.0911467	0.904645	0.122136	0.629368	0.299445	-0.328917	-0.0610101	-1.01598	0.401809	0.8908	-1.28365	0.209293
ENSBTAG00000039355	MADCAM1	1.06191	0.83654	-2.81448	0.862954	0.897038	-0.171183	-0.493591	0.0522053	-0.400216	-1.37887	-1.11679	-1.05008	-1.04639	-0.985493	1.17696	0.964566	1.6102	1.39801	1.14272	-1.10765	-1.21096	-1.066	-0.913776	-1.11848
ENSBTAG00000001036	HIBADH	0.414624	0.501992	-1.10255	0.910108	0.857732	-0.896293	-0.292525	-0.127497	-0.0991531	0.386825	0.215208	0.200777	0.33957	0.645775	0.304652	-0.0378482	-0.265738	0.170301	0.680284	0.364263	0.674557	0.56133	1.38645	0.932473
ENSBTAG00000001037	MAP4K2	-0.49489	-0.241722	4.10516	0.351197	0.0206681	1.26314	0.809222	0.702812	1.06142	-0.202854	0.536635	0.298384	0.136208	-0.103138	-0.700992	-0.248465	-0.502657	-0.1145	-0.752854	-0.252417	-0.140841	0.497589	-0.0365828	0.323763
ENSBTAG00000001034	IL18R1	0.188699	-1.49361	1.20326	0.0247855	-1.42538	1.16556	-0.892932	-1.30852	-0.913411	-1.62638	-0.774895	-0.195236	-0.738737	-0.352546	-0.304046	0.65442	-1.10708	0.844054	0.973183	-0.421485	0.394404	-0.358365	0.357404	-0.138697
ENSBTAG00000044153	SH3PXD2A	-0.923907	0.639613	-0.940584	0.190034	0.026762	0.960423	-0.789003	0.40156	0.444501	-0.0443289	-0.121463	0.0809957	-0.503193	-0.00939467	0.700781	0.998959	1.65139	2.07782	0.882884	-0.56131	-0.31848	0.159101	-2.28617	-0.108262
ENSBTAG00000014230	VRK1	-0.0246043	-0.328487	-1.92754	-0.0618952	-0.481729	-0.672772	-0.0604231	-0.089903	0.0276449	0.738599	0.311078	0.248328	0.535679	0.500079	1.14046	0.367138	0.214583	0.172479	0.84872	0.890903	0.93853	0.402507	1.67674	0.828128
ENSBTAG00000000928	SPECC1	0.549823	-0.716052	-2.85991	-0.469876	0.149592	0.928433	0.580816	1.55929	0.977563	0.338691	0.665014	0.656011	0.34079	1.05946	-0.104269	-0.396237	0.299182	-0.213328	0.71375	0.700275	-0.0854734	0.755087	-1.08305	1.14024
ENSBTAG00000000920	DNAH17	-0.524102	-0.705185	-1.6907	-0.250076	-1.13647	-0.631772	-0.564747	1.15157	0.235214	-0.312777	-0.150651	-0.134186	0.0990121	-0.347031	0.704471	0.53671	1.06436	-0.291054	0.4127	0.395073	0.477843	-0.164028	-2.04059	-0.308167
ENSBTAG00000044155	BSPRY	-0.111408	0.507684	0.345541	-0.208022	-0.408063	0.823369	-0.733613	-0.276084	0.559087	-1.41966	-1.72352	-0.94553	-0.0773584	-0.991489	0.755825	1.49742	1.87212	2.48052	1.14376	-1.41533	-0.358347	-1.71093	-0.399372	-0.481025
ENSBTAG00000005205	DSE	-0.481889	-0.496949	0.886588	-0.382968	-0.130823	1.56934	1.22392	0.500143	0.950622	0.592791	0.220024	0.292866	0.433715	0.483444	0.144537	-0.228462	0.16703	1.10411	0.469933	0.454253	0.451189	0.327281	0.478981	0.814635
ENSBTAG00000005206	TMEM14A	-0.201148	-0.243026	-0.50482	0.0187374	-0.874919	-0.335708	0.101223	-0.0137239	0.429696	0.624115	0.336127	0.342646	0.428054	0.493901	0.406769	0.315972	0.739954	1.28811	0.445406	0.299742	0.940148	0.223541	1.46539	0.369369
ENSBTAG00000005203	C1H3orf33	-0.325847	-0.816396	0.708984	0.881723	0.329316	0.590037	0.324876	-0.939256	-0.068603	0.818103	-0.408612	0.419745	-0.166255	0.318391	1.29601	0.583426	0.154157	0.743723	0.686254	0.764903	0.635884	0.552473	0.11848	0.606173
ENSBTAG00000014239	CCNB1	0.255193	0.813516	-0.0247125	0.692098	0.643473	0.928083	0.372169	0.625505	0.864982	-0.751953	-0.604956	-0.728463	-0.716179	-0.272093	0.232203	-0.37461	-0.181417	-0.158597	0.887187	-1.18759	-0.724781	-0.784315	-0.292967	-0.43627
ENSBTAG00000046977	PLA2G2D4	0.0607881	0.745362	-0.772152	0.601962	0.191672	-0.222312	-0.0743173	-0.895887	-1.06244	0.740356	0.556565	0.396082	0.498429	0.405251	-0.864822	-0.533415	-0.587172	0.522118	-0.149615	0.111568	-0.419828	0.284652	0.386495	0.615462
ENSBTAG00000046979	LGMN	0.719102	0.48232	-3.70909	0.768338	0.525406	-0.0125746	0.318035	0.553977	0.934314	0.301351	0.465046	0.517623	0.103557	0.665297	0.43898	-0.15521	0.0635469	-0.121948	0.545284	0.402954	0.22596	0.543362	0.337038	0.447101
ENSBTAG00000000079	CCSAP	-0.308295	-0.0684813	-0.587668	-0.322753	-0.51802	0.910428	0.42976	0.440853	1.33787	0.579751	0.538531	0.380703	0.393164	0.472405	0.639459	0.389187	-0.375046	0.221002	0.408671	0.512503	0.461251	0.392123	0.133856	0.142332
ENSBTAG00000000078	GLIPR2	0.329283	0.476538	2.68637	0.468522	0.798334	0.82197	-0.215209	-0.185624	0.105729	-1.63484	-1.34195	-1.53894	-1.33642	-1.63565	1.14222	1.14806	0.52899	1.12073	0.496551	-1.7721	-1.31562	-1.21062	-0.45261	-1.03275
ENSBTAG00000000074	NFIA	0.177584	0.741914	0.701439	1.91142	1.33937	0.205558	-2.21986	-2.58436	0.0583525	0.173555	0.476488	0.144055	0.0755747	-0.205388	0.154467	0.870261	1.13676	2.0693	0.80673	-0.25342	0.259971	0.122788	-0.657126	0.604133
ENSBTAG00000000077	ADSL	0.459768	0.789532	-1.44327	1.0191	1.2928	-0.255156	-0.508733	-0.422615	0.214782	0.0988553	0.412599	0.169832	0.144572	0.0433277	0.623929	0.65686	0.305677	0.745953	0.24475	-0.295929	-0.0167503	0.345417	0.538727	0.23409
ENSBTAG00000000072	TFB2M	-1.47865	1.32439	-1.94267	0.582334	0.221833	-0.521247	0.0759915	-0.339216	-0.283118	-0.311387	-0.38237	-0.784538	-0.782717	-0.0417058	0.86916	0.759625	0.0713533	2.02591	0.469005	-0.0762808	0.109682	-0.677883	1.5097	0.416395
ENSBTAG00000004552	PBXIP1	-0.378963	-0.428705	5.05739	-0.00654793	-0.190496	0.943541	-0.23577	-0.365033	-0.0443421	0.0301235	0.200982	0.0957377	-0.273703	-0.419903	-1.2733	-0.336574	-0.953566	0.12527	-1.08484	-0.487035	0.182242	0.056542	-0.213643	0.437157
ENSBTAG00000004553	TPM4	-0.750281	-1.06014	-3.50769	-1.17534	-0.404309	1.34821	-0.301185	-0.535732	-0.712615	-0.265312	-0.336349	-0.286049	-0.32545	-0.23252	0.356303	0.861017	-0.411477	1.16521	0.245535	0.4858	-0.0405181	-0.109769	1.08065	-0.497131
ENSBTAG00000004551	RHOT2	1.42475	1.23758	-0.724543	1.49273	1.39632	0.389323	-0.230132	0.155202	1.2105	0.71583	0.993547	1.07052	0.354738	0.883177	-0.585085	0.0976863	0.0854881	0.666071	-0.653734	-0.185296	-0.448575	1.0332	-0.636156	0.480819
ENSBTAG00000004556	SLC2A3	-0.161741	-0.793526	-1.6769	-1.31357	-0.686766	0.158442	-0.19892	0.275184	-0.374551	0.353741	-0.290037	-0.0763469	0.240634	-0.268528	-0.458704	0.0556437	-0.794061	-0.276441	-0.636349	0.101273	0.605615	-0.253465	0.207205	0.120208
ENSBTAG00000004557	DHRS9	-0.177025	0.289711	-5.36751	0.3846	0.0962025	-0.585116	-0.0922455	-0.0220788	0.147413	-0.479476	-0.250644	-0.49327	-0.392434	-0.0722272	0.913922	0.861848	0.249997	0.655421	0.661054	0.106469	0.199829	-0.143949	0.670108	0.0545088
ENSBTAG00000004558	C10H15orf48	-0.191206	0.0652113	0.355909	-0.49234	-0.479382	-1.20289	-1.62715	-1.44751	-1.17512	-0.0890057	-0.284053	-0.582994	-0.1469	-0.516625	0.596329	0.711188	0.4905	0.676734	0.424654	0.404218	0.535264	-0.258959	0.862643	0.0350694
ENSBTAG00000003521	KIAA0895L	0.874529	0.102134	-2.60661	1.18242	-0.228054	-2.51435	0.216023	1.46883	1.59528	0.435149	0.862229	0.194808	-0.0825176	0.384875	-0.987061	-0.490634	0.758731	-0.578571	-0.273676	0.498736	0.217693	1.01121	-0.908804	0.071157
ENSBTAG00000003526	SYNE3	-0.587871	0.271978	3.56305	-0.00912459	-0.364136	0.597229	0.60192	0.873201	0.0192597	-0.162242	-0.658191	-0.637958	-0.642271	-1.72516	-0.0235684	0.336959	-0.55179	0.667721	-0.642403	-0.402299	-0.568978	-0.560057	-1.88596	-0.576408
ENSBTAG00000003527	CCDC62	0.790058	-0.735544	-1.93384	0.782811	-0.219763	-0.638146	-1.0485	-1.60165	-0.159952	-0.858478	0.917768	0.742208	-0.108274	1.05875	1.0747	0.231473	-0.606006	0.487246	0.729169	1.17029	0.611355	1.39678	1.08536	-0.0198811
ENSBTAG00000003525	STXBP1	0.177981	-0.156452	-4.88376	-0.0669704	-0.329038	-0.415603	-0.816339	-0.519611	-0.772577	0.974598	0.816972	0.672781	0.955255	0.690227	-0.0467023	0.276752	0.28249	0.413936	0.308126	0.861447	1.07069	0.980556	1.09371	1.4561
ENSBTAG00000003528	ENSBTAG00000003528	-0.890167	-0.732988	2.04414	-1.42424	-0.735384	0.537072	0.0711723	-0.609009	-0.946174	0.412188	0.49501	0.285383	0.644283	-0.344367	-1.04977	0.173743	-0.823686	-0.409388	-1.00608	0.365348	0.264047	0.0346895	0.0703337	0.552542
ENSBTAG00000047768	COX7B	-0.0852903	0.182216	-1.27259	0.0368516	0.457711	-1.43535	-1.29427	-0.245489	-0.824903	0.517075	0.418495	0.208849	0.755797	0.87819	1.04518	0.890121	-0.00587408	0.37268	0.874397	1.28888	1.03533	0.678407	2.41871	1.19294
ENSBTAG00000047764	ENSBTAG00000047764	-0.0113409	0.0502266	0.666366	-0.0445202	-0.0791578	0.673284	0.588408	0.415676	0.471215	1.02883	1.05132	0.903863	0.973044	0.939773	0.138504	0.368655	-0.0592667	0.249434	0.362799	1.17864	1.13731	1.09436	0.813672	1.19851
ENSBTAG00000047765		0.619719	0.23372	1.81734	0.713121	0.811471	1.79687	0.805222	-1.0115	0.382796	0.150046	1.23696	0.810566	0.031355	0.307617	0.246848	0.454392	0.55611	-0.663459	0.247813	-0.930301	0.529918	-1.21005	-2.3412	-0.555125
ENSBTAG00000047766		-0.111653	-0.0490039	-4.32136	-0.0513421	-0.110032	0.0720628	-0.495391	-0.181974	-0.359619	0.0587148	-0.347963	0.0938206	-0.0521901	-0.482976	-0.67416	-0.269291	-0.168883	0.115894	-0.134033	-0.159577	0.195422	0.00887955	-0.282843	-0.279587
ENSBTAG00000047760	DUS1L	0.551922	0.787007	-1.47374	1.39339	1.65436	0.0299101	0.7599	0.327188	1.07271	0.32239	0.374344	0.395833	-0.356418	0.0169526	0.149189	-0.0412984	0.434377	1.28887	-0.344926	-0.809048	-0.693368	0.372482	-0.585048	0.294623
ENSBTAG00000047761	ENSBTAG00000047761	0.434946	-0.517459	0.854509	-2.07405	0.18504	0.0383176	0.712291	-1.85124	-0.219617	0.473029	1.10451	0.183981	0.82932	0.798721	1.13078	0.68257	-0.95962	0.688983	0.997376	0.706722	0.605045	-0.559558	0.373832	0.333624
ENSBTAG00000018711	DENND4B	1.3074	0.863448	1.18404	1.4058	1.35285	0.35194	1.05157	0.992448	0.725295	0.47317	1.17993	0.970252	0.560562	0.586522	-0.56653	-0.493281	-0.154284	-0.46933	-1.42549	-0.974756	-1.60991	0.686839	-1.52541	-0.110501
ENSBTAG00000018710	TTF1	-0.858195	-0.259659	4.4997	-0.371091	-0.353878	0.605939	-0.745854	-0.56877	-0.388054	0.422826	0.0379316	0.238287	0.5621	0.467662	0.271038	0.674741	-0.232702	0.289551	0.147562	0.791838	0.565318	0.611521	0.580812	0.668953
ENSBTAG00000018717	DDX20	0.0295587	0.0586694	0.183453	0.139423	0.72798	-0.386333	-0.582453	0.278221	-0.330862	-0.836325	-0.0405455	-0.338578	-0.0828835	0.450455	0.663415	0.930329	0.216726	0.913877	1.25399	0.63242	0.941854	-0.110176	1.85028	-0.170173
ENSBTAG00000018718		0.769669	0.622926	1.24077	1.28565	0.174783	-1.64718	-1.07629	-0.641854	0.0520244	-0.156115	0.635027	0.531588	0.2814	0.702833	0.266587	1.22617	-0.762282	1.17567	0.0349995	0.196301	0.638859	0.0273572	-3.89621	-0.194778
ENSBTAG00000008329	CYTIP	-0.807137	-1.08355	4.27246	-1.57409	-1.24662	0.956694	-0.1544	0.0275399	-0.183476	0.54068	0.184079	0.00850924	0.237836	0.213982	0.674568	-0.0998674	-0.0533602	0.0232251	1.004	0.545685	1.33155	0.536144	0.876177	0.419274
ENSBTAG00000008328	ENSBTAG00000008328	-1.56334	-1.52764	1.14622	-2.74184	-1.46721	1.13017	0.578477	0.388432	0.228557	1.0008	0.969697	0.833239	0.931871	0.910591	-1.05244	-0.239594	-1.18527	-0.3753	-0.940183	0.89129	0.791946	0.887244	0.930333	1.01685
ENSBTAG00000008327		-0.308575	-1.64398	3.15517	-0.627087	0.0170918	1.45203	0.189671	0.117344	-1.66201	-0.146933	-0.982137	0.299295	0.370176	0.153756	-0.379805	0.0424225	-1.69735	-0.495417	-0.0361734	0.966472	0.640338	0.288038	-0.0291671	-0.03833
ENSBTAG00000008320	SEPTIN5	-0.778275	-0.745015	0.368149	-1.24232	-0.970196	2.12632	-0.719936	0.31899	-1.36482	0.672732	0.354677	0.150122	0.669616	-0.299318	-0.623662	0.282601	-0.325774	-0.193934	-1.3377	0.207793	0.279611	-0.0828576	-0.149283	0.125887
ENSBTAG00000008323	SNAP25	0.960814	0.552835	-4.12777	-0.186175	0.145798	0.299155	-0.430493	-0.150001	0.567169	0.636943	0.723845	0.858425	0.710131	0.839312	0.547086	0.30442	0.473605	0.318146	0.790883	0.916357	0.897958	0.605159	0.362784	0.0262842
ENSBTAG00000007315	LARS2	0.914482	0.942899	-0.275089	1.12956	0.88807	-0.0954881	-0.158175	-1.23517	-0.129831	0.489471	0.772566	0.677757	0.412471	0.641506	0.190976	0.25943	-0.511723	0.317242	-0.0141866	0.00962942	-0.109795	0.723312	-0.247504	0.516233
ENSBTAG00000045617	MTERF1	-0.986107	0.519171	0.649135	0.557777	0.072231	-0.249951	-0.395076	-0.340201	-0.11516	-0.0911683	0.900683	0.206394	0.895126	0.897585	0.482497	-0.424728	-0.528451	0.282502	0.901034	1.17354	1.1224	1.01972	1.46123	0.651621
ENSBTAG00000013895	RELA	-0.166849	-0.468626	0.816665	-0.381785	-0.199058	1.15279	-0.446162	0.250954	-0.101352	0.22805	0.101715	0.0150131	-0.0594136	-0.49204	-0.636642	-0.175578	-0.500626	0.336558	-1.04832	-0.460615	-0.623689	0.242072	-0.935327	-0.458434
ENSBTAG00000016975	H2AFV	0.34228	0.381475	0.303027	0.592625	0.622967	0.660432	0.465276	0.278402	1.08979	0.124898	0.393655	0.0977287	-0.0892011	0.256774	0.113769	-0.102159	0.303599	0.182102	0.375939	-0.286354	0.0841806	0.301771	0.814622	0.338836
ENSBTAG00000012417	ARL14EP	-0.213886	-0.938524	-4.85059	-0.697681	-0.24205	-0.868866	-0.20851	-0.172906	-0.571253	0.776863	0.0910167	0.380179	0.456224	0.661296	0.633905	-0.0288658	-0.525432	-0.67828	0.709654	1.18587	1.01735	0.290986	1.50601	0.608416
ENSBTAG00000016973	PRSS8	-0.540538	0.27961	-1.43889	-0.429289	-0.466668	0.171576	-0.129166	0.0277994	-0.463	-1.16198	-1.48007	-0.917791	-0.888706	-0.797774	0.935024	1.89283	2.2983	3.43928	1.30344	-0.744438	-0.64447	-1.12992	-0.571205	-0.956069
ENSBTAG00000012412	URB1	0.935498	0.74746	-0.942344	1.72856	0.985334	-0.150892	0.990549	-0.571383	0.123626	0.375059	0.733671	0.706994	0.636805	0.381786	-0.240847	-0.304203	-0.471427	0.261026	-1.37636	-0.170554	-0.796305	0.539545	-1.66226	0.395288
ENSBTAG00000000676	DOP1A	-0.419226	0.875558	0.811889	0.327571	0.24822	0.590478	0.793421	1.07051	0.556417	-0.174262	-0.456915	-0.353598	-0.317867	-0.153622	0.489885	0.65068	-0.177731	1.46904	0.946447	0.0825047	0.31207	-0.188469	-1.45583	0.073478
ENSBTAG00000012419	BCL2L15	-0.551831	-0.294157	2.36844	-0.633355	-0.512131	-0.285793	-1.17109	-1.72313	-2.11339	-0.129497	-0.262316	-0.466394	-0.0472577	-0.749441	-0.233178	0.321753	-0.394983	0.286157	0.0246534	0.092327	0.440297	-0.271688	0.992453	0.354915
ENSBTAG00000046144		0.0659401	-0.162455	-1.57486	-0.598027	-0.0321063	0.844627	0.315517	1.09699	0.771533	-1.39851	-1.52288	-1.69158	-1.17786	-1.94261	0.665017	0.645461	0.359453	-0.142249	0.331895	-0.62376	-0.715669	-1.38376	-0.792078	-1.56156
ENSBTAG00000006043	ENSBTAG00000006043	-1.73508	0.419251	-2.43861	0.677563	0.397912	-0.427224	-0.310649	0.874145	0.190985	0.276797	-0.132423	0.245935	-0.0602768	0.13747	0.697542	1.12321	0.190365	1.74319	1.19489	0.449025	0.482531	0.543988	-0.875231	0.539565
ENSBTAG00000006044	KLHL5	-0.811956	-0.298663	1.71059	-0.712444	-0.550947	-1.44838	-0.42482	-0.319198	-0.667945	0.610995	0.576021	-0.10559	0.483741	0.0387661	0.151018	1.1861	0.157176	0.632924	0.998375	0.550768	1.15083	0.229802	2.23166	0.51673
ENSBTAG00000006045	P4HB	0.146572	0.27505	-2.26115	0.617566	0.317096	-0.604783	0.941573	1.3866	1.17709	0.601986	0.841502	0.566721	0.866959	0.471894	0.00637269	-0.129795	-0.121358	0.174141	0.031726	0.435938	0.835841	0.783675	0.963897	1.01427
ENSBTAG00000006048	DCAKD	0.79921	1.37148	-0.163922	1.40527	-0.128214	-0.658475	-1.85322	0.554751	0.449484	1.45255	1.20732	0.488506	0.159485	-0.046227	-0.927777	-0.378076	0.384573	0.60888	-1.42348	-0.65212	-0.974035	1.18962	-0.62898	-0.0641708
ENSBTAG00000017592	GPAT3	-1.10995	-0.478769	-0.853528	-1.37652	-0.822909	-0.130766	0.631676	1.12263	-0.493928	-0.756313	-0.822304	-1.46529	-0.384677	-1.14677	0.132029	0.677547	0.0896552	0.412049	0.221497	-0.0523126	0.374095	-0.772614	0.965015	-0.343329
ENSBTAG00000017593	TREM1	-0.346108	-0.455881	-2.24657	-0.761218	-0.254543	0.428083	-0.981381	-0.571672	-1.40795	0.404915	0.292735	0.198416	0.514623	-0.0981037	-0.428855	-0.0619913	-0.296064	-0.183346	-0.450487	0.675719	0.428927	0.166397	0.469799	0.372131
ENSBTAG00000017597	ESCO1	-0.513443	0.181475	0.539207	-0.0672901	-0.989207	-0.344722	-0.0373924	-0.0258866	-0.377617	-0.421846	0.673624	-0.407264	0.919227	0.270055	0.746327	1.42647	-0.456602	0.894812	1.14884	0.306344	1.74923	-0.721336	1.57927	0.148441
ENSBTAG00000017594	ZHX3	1.06099	0.75111	0.485382	1.80105	0.515927	0.929278	0.14036	-0.14379	0.806662	0.994208	0.491448	0.773831	-0.110224	0.399802	0.207613	0.409649	0.0361831	0.514372	-0.457388	-0.219674	-0.234456	0.281905	-1.9161	-0.122788
ENSBTAG00000017595	ENSBTAG00000017595	-0.465639	0.599293	-0.0774901	0.736385	0.488086	-0.158262	0.415972	0.63045	1.14023	0.602358	0.919374	0.712887	0.0721316	0.73274	0.905776	0.765874	-0.244233	0.537215	1.13883	1.1069	1.28249	0.331995	-2.33393	0.757889
ENSBTAG00000015994	LRRC63	0.0701134	-0.432584	0.921555	-0.497503	-1.82524	1.19429	0.556186	-0.964152	-0.204069	-1.39426	0.0533432	-0.642374	-0.229284	-1.13438	-0.677089	-0.857402	-2.08124	0.0744558	0.123613	-0.687929	-0.596585	-0.39755	-0.37568	-0.20088
ENSBTAG00000015996	GPC1	0.712051	0.501579	-5.52414	0.693449	0.472617	0.176647	0.0277397	-0.206279	0.442244	0.200541	0.419325	0.497043	0.167337	0.340786	0.149008	0.00987937	0.272141	0.26055	0.235275	0.139985	0.109318	0.528491	-0.0840178	0.304661
ENSBTAG00000015991	CDH1	-0.333251	0.408035	-0.447048	-0.355062	-0.193247	0.181864	0.226957	0.228733	-0.212409	-1.05325	-1.22948	-1.46693	-0.824622	-1.52351	1.20645	1.79003	1.94938	2.6498	1.246	-1.43997	-0.545023	-1.17208	-0.893395	-0.88258
ENSBTAG00000017626	GFPT1	0.0402566	0.232501	-2.19703	0.594556	0.355192	0.690107	0.860034	1.10755	1.27432	0.485488	0.48131	0.517516	-0.0329813	0.716884	0.213635	-0.69443	-0.599944	-0.468291	0.744377	0.609685	0.53193	0.623114	-0.795059	0.610663
ENSBTAG00000017622	SIVA1	0.536089	1.25326	-2.07658	1.26991	1.80776	-0.475744	0.125021	1.06022	1.57921	-0.547223	0.176976	0.627153	-0.0135438	-0.608256	0.147332	-1.06188	1.22805	0.241918	-0.420864	-0.927497	-0.739266	0.0258039	-0.197929	0.335471
ENSBTAG00000015669	ADAT1	0.904793	1.50959	1.43094	1.80786	1.48206	-0.473041	-0.521962	0.38958	0.23993	-0.587597	-0.235783	-0.0196249	-0.154599	-0.38315	0.28039	0.938795	0.450749	0.0874163	0.388553	0.369884	-1.10157	0.126102	-2.30326	-0.343072
ENSBTAG00000015667	TMEM127	0.993542	1.20579	1.21297	1.65594	0.636568	1.33837	-0.115451	0.659825	0.740838	1.01825	1.25995	1.23636	0.466707	0.767421	-1.56527	-0.603682	-0.376531	0.358075	-1.48274	-0.93402	-0.39548	1.58593	-2.56265	0.189709
ENSBTAG00000015662	IMPG2	0.184771	-0.61332	4.71541	0.0856729	-0.190039	-0.1189	0.349511	-0.0297129	-0.759841	0.395965	0.0140845	-0.0306594	0.0818958	-0.102314	0.628031	0.145405	-0.288607	-0.930314	0.150379	-0.132684	0.050351	-0.269331	-2.38953	-1.24073
ENSBTAG00000015663	STIP1	0.705023	1.70708	-4.05081	1.55365	0.552361	-0.697362	0.298107	0.207493	-0.394987	0.556975	0.0615374	-0.0986603	0.922789	0.790016	-0.139995	-0.292864	-0.0450882	0.130725	-0.13086	0.192907	0.0787863	0.209131	-0.12044	0.590062
ENSBTAG00000010015	NMRAL1	0.510942	0.352119	-2.19095	0.736599	0.903128	0.159793	0.612645	0.914453	0.934547	0.393248	0.488329	0.417123	0.168121	0.562154	0.0999877	-0.130893	-0.143955	0.143701	-0.13995	0.0758891	-0.182755	0.581402	0.354242	0.27059
ENSBTAG00000010013	DNAJA3	1.04669	0.943518	-1.37244	1.23222	1.30385	-0.309846	-0.291856	-0.434249	0.332873	0.473275	0.84701	0.496079	0.592203	0.958912	-0.158985	0.0330704	-0.176219	0.769128	-0.576137	-0.0743628	-0.014348	0.850384	0.413459	0.589647
ENSBTAG00000010018	ATP7A	-0.0432032	0.583903	3.75215	0.239111	-0.501933	-0.744252	-0.916566	-1.30032	-0.834025	1.07784	0.852097	1.02486	0.207746	0.58386	0.988777	-0.102908	-1.30556	-0.0922202	0.818462	0.936754	1.53989	0.930339	-2.36957	0.842423
ENSBTAG00000010904	PAGR1	0.337299	0.879781	2.50656	1.11717	0.66312	-0.437986	-0.324402	-1.03428	0.174508	-0.310416	-0.878642	-0.923195	-0.746886	-1.29723	-0.506363	0.39558	-0.0357874	0.820435	-0.688569	-1.61165	-0.772022	-0.807259	-0.400889	-0.349158
ENSBTAG00000010906	RPS6KA5	-0.550467	-0.330216	3.34772	0.257657	0.838822	-0.260539	-0.748382	-0.572416	0.217115	0.784811	0.246172	0.671787	0.299377	0.430686	0.374224	1.20676	-0.048864	0.851607	0.443452	0.315954	0.19214	0.00329846	0.101789	1.20403
ENSBTAG00000006523	SOD2	-0.18141	-0.253406	-1.27661	-0.395607	-0.538265	0.473591	-0.613047	0.0124401	-0.11571	0.048048	-0.349841	-0.00637404	0.0690571	-0.678805	-0.678421	-0.388715	-0.454939	-0.0974537	-0.794593	0.00757428	0.13944	-0.216492	-0.737183	-0.366699
ENSBTAG00000006526	BCL2L1	0.191967	0.691824	-4.80894	0.75989	0.538802	-0.195176	0.483382	0.1821	-0.192356	-0.906252	-0.570234	-0.865152	-0.416782	-0.821314	-0.311037	0.845426	-0.108391	1.31919	-0.515711	-0.831741	-0.540161	-0.588747	0.000304813	-0.602125
ENSBTAG00000016508	CTDSP2	-0.261181	0.437059	4.30042	-0.0252708	-0.287498	0.229101	0.709039	1.10461	-0.0779251	-0.19753	0.180947	-0.285375	-0.0576054	-0.793872	-0.397363	0.220723	-0.00623122	0.824691	-0.698194	-0.72881	-0.552398	-0.240776	-2.11062	-0.256123
ENSBTAG00000016506	ST3GAL4	0.631888	0.418603	-3.66347	0.938155	0.853448	0.0019702	0.210443	0.138116	0.895038	0.208888	0.74838	0.815814	0.299147	1.01308	-0.122869	-0.0393073	-0.174379	-0.0589117	0.400541	0.182502	0.543438	0.852564	0.679124	0.418646
ENSBTAG00000016507	SERHL2	1.03962	0.440857	-0.99463	1.77201	1.11201	-2.36722	0.325354	-1.10279	0.332904	-0.577803	0.0538713	0.542314	-0.252117	0.154799	-0.577226	0.201446	-0.45806	0.392462	-0.771425	-0.592373	-1.11385	0.0640567	-0.13691	0.00220011
ENSBTAG00000016504	AGAP1	-0.552025	-0.320582	0.988583	-0.210242	-0.526706	1.65002	0.317831	0.898957	1.36838	0.760846	0.588097	1.13929	0.314974	0.635729	-0.090385	0.40926	0.74367	2.10295	-0.62128	0.00545894	-0.258664	0.901132	-1.14797	0.530007
ENSBTAG00000016502	ENSBTAG00000016502	0.619741	0.240608	3.77031	-0.404811	-0.105526	1.21869	-1.47332	-0.117538	-0.296421	-0.226426	0.445761	0.00977003	0.283784	0.0775399	-0.0509317	0.846304	0.263352	0.796441	0.29498	0.117541	0.824797	0.214642	0.527702	0.214059
ENSBTAG00000016501	ARHGAP1	0.541111	0.4894	3.86379	1.03519	1.03124	0.133163	0.318548	0.260034	0.675553	-0.134579	-0.130446	0.177667	-0.560586	-0.063428	0.171737	-0.129169	0.316897	1.14958	0.0213661	-1.12586	-1.25944	0.17711	-1.34292	-0.171401
ENSBTAG00000000088	ALCAM	-0.191817	-0.387914	-3.64215	-1.28043	-0.591265	-0.609807	-0.608576	0.160873	0.510206	-0.306431	-0.352546	-0.601575	-0.00687829	-0.957269	1.22439	0.924357	0.291775	0.243175	0.82091	0.681608	0.729978	-0.644706	-0.886051	-0.473029
ENSBTAG00000021490	WDR4	0.77806	0.376457	-1.07731	1.11593	0.482302	1.39545	-0.842248	-0.841787	-0.0554062	-0.45625	-0.615236	-0.45218	-0.592227	-0.57982	-0.226692	-0.0736882	-0.186163	0.562084	-1.01523	-1.11094	-1.16831	-0.353761	-0.654729	-1.11166
ENSBTAG00000021497	CDH23	0.749574	0.3661	-1.95355	0.653648	0.689468	0.60788	0.12615	0.326295	1.12775	0.285422	0.551851	0.715335	0.173186	0.660307	0.724029	0.0759304	0.629753	0.0153546	0.647009	0.158918	-0.0939725	0.509888	-0.840062	0.222743
ENSBTAG00000021499	PSAP	0.559193	0.58386	-0.93549	1.22923	0.895887	-0.455203	0.480108	0.495968	0.649433	1.17378	1.19441	1.20261	0.677282	0.989338	-0.71203	-0.739895	-0.363101	0.165083	-0.849925	0.368504	0.225273	1.40114	0.586132	1.31369
ENSBTAG00000000087	HSD17B12	0.470472	-0.4241	-4.62552	-0.403345	-0.635224	-1.02406	-0.414465	-0.112282	-0.112749	0.854366	0.637652	0.648375	0.562275	1.00866	0.477916	-0.262247	-0.111	0.0631826	1.07665	0.848207	1.45632	0.786853	1.40994	0.820807
ENSBTAG00000024042	MORN2	-0.0493856	0.687918	-1.43124	0.693649	1.22175	0.372202	0.344573	-1.2393	0.705351	-0.123539	0.128123	0.226398	0.546125	0.9888	0.256587	-0.00648772	-0.000997748	0.781082	0.823451	0.614139	0.43706	0.719811	0.822631	0.289862
ENSBTAG00000000080	GRWD1	0.39649	0.940571	-2.68844	1.28179	1.60065	-0.0507694	0.515697	0.0195383	0.461182	-0.169848	-0.283677	-0.245124	-0.469908	-0.505268	-0.608541	0.433907	-0.599632	0.784351	-0.841761	-0.847058	-1.09771	0.143897	-0.809783	-0.638444
ENSBTAG00000025931	NEU3	0.22292	1.00141	-0.341258	0.80702	0.337279	0.551695	0.500872	0.155776	0.652759	1.13205	1.50123	1.25257	1.11647	1.57095	0.11031	0.373996	-0.308233	0.689962	0.188029	1.28518	1.45148	1.19261	-0.301738	1.28217
ENSBTAG00000021724	PDHB	0.511908	0.554142	-0.473818	0.699113	1.1171	-0.965132	-0.932418	-0.623169	-0.231996	0.615186	0.260128	0.338314	0.262885	0.640615	0.616722	0.220057	0.359379	0.448065	0.629659	0.273927	0.637678	0.574967	1.15442	0.82551
ENSBTAG00000021720	MRPL27	0.971838	0.388664	-3.68934	1.22657	1.38353	-0.929082	0.904046	0.981965	0.730347	0.70189	0.153553	0.370661	-0.867698	0.367446	-0.106984	-0.3018	-0.035027	0.824301	-0.263306	-0.26521	0.0329699	0.521672	0.995159	0.466762
ENSBTAG00000021723	EME1	-0.295232	0.0814251	-2.02561	0.228338	0.5902	0.479873	-1.15061	-0.0902103	0.354732	0.172548	0.290486	0.696519	0.355932	1.18103	0.291304	0.215549	0.085331	-0.290297	0.147781	0.207614	0.348184	0.821348	0.475015	0.340637
ENSBTAG00000001602	IL4R	-0.285009	-0.691939	-2.32087	-0.943379	-0.613534	0.51385	-0.593689	-0.214104	-0.182086	0.0597393	-0.0222952	-0.0607616	0.0270036	-0.624005	-0.25995	0.257487	0.0362865	0.0773158	-0.281305	0.226279	0.189817	-0.0313966	-0.689376	-0.185151
ENSBTAG00000005043		-0.0879449	0.0942309	-1.4822	-0.65449	-0.40104	-0.236481	-0.635853	-0.359824	-0.987333	0.370409	0.264667	0.111199	0.77239	-0.332551	-0.366929	0.234496	-0.0523021	0.103251	-0.420467	0.0610524	0.0784247	-0.287318	-0.139514	-0.250017
ENSBTAG00000005042	SYN1	1.17449	-0.062796	2.7523	1.08948	0.756348	0.711573	-0.0294688	-0.388109	0.98598	0.214996	0.485278	1.25434	0.0362104	0.6145	-0.331985	-0.76859	0.40955	0.24072	-0.69376	-0.129648	-1.60477	1.08174	-2.55159	-0.159026
ENSBTAG00000004791	VPS26C	0.68457	1.04701	0.381112	1.54935	0.567033	-0.659145	-0.139755	-0.404768	-0.040275	0.708429	1.12795	0.884258	0.655693	0.89569	-0.582448	0.241167	0.113381	0.676627	-0.207759	-0.165167	0.565301	0.917304	0.653468	0.612439
ENSBTAG00000000277	IL18	0.0750605	0.444851	-1.59997	-0.0822158	-0.10096	-0.485597	-1.47091	-1.87059	-2.19354	-0.166922	-0.111808	-0.339398	0.303359	0.0793399	-0.522749	0.190603	-0.810182	-0.00695734	-0.206835	0.264697	0.0143778	-0.394996	1.47809	0.061103
ENSBTAG00000004797	TRMT44	0.471453	0.709216	2.08763	0.773096	0.87479	1.42199	0.75793	1.61608	1.30884	-0.306785	-0.0867292	-0.223133	-0.105901	-0.236516	-0.585084	-0.225659	0.695164	-0.728199	-0.76935	-0.860561	-1.83617	-0.602949	-1.85479	-0.147252
ENSBTAG00000000279	RAB26	1.16207	0.166341	-0.358029	0.587332	-0.140116	1.64108	-0.146827	-1.79409	0.742317	0.542815	-0.0726389	0.46298	0.148206	0.157902	0.126062	0.121874	-0.761592	-0.334546	0.976589	-0.847726	-0.462317	0.445332	0.381617	0.343058
ENSBTAG00000027760	ENSBTAG00000027760	-0.0991518	-0.230612	0.735841	-0.947606	-0.809748	0.916518	-0.169984	0.0888153	-0.546496	-0.371696	-0.467464	-0.820948	-0.111739	-1.34648	0.196978	0.719601	0.136054	0.312551	-0.284237	-0.189327	-0.14635	-0.857837	0.0603725	-0.600155
ENSBTAG00000040028	OBSCN	0.448621	0.30139	-2.69587	0.488245	0.177955	1.43741	0.768733	0.239379	0.793488	-1.26337	-1.00658	-0.949712	-1.23616	-0.928216	0.59696	0.437466	0.582864	0.497955	0.443604	-1.2576	-1.0821	-1.31407	-0.94158	-0.888975
ENSBTAG00000009012	PTX3	-0.658655	-0.15027	-2.85725	-0.584137	-0.983529	-0.156914	-0.283738	-0.385888	-0.733935	0.0017207	-0.0993636	-0.0187431	0.368058	-0.238682	-0.702419	-0.155146	-0.442743	0.257114	-0.272475	-0.0139637	0.31413	-0.0420341	0.104826	-0.0467293
ENSBTAG00000009019	SH3PXD2B	-0.0208765	0.286722	-0.861357	-0.101153	-0.108764	0.942067	-0.591081	-0.752068	-0.983339	0.36088	0.433491	0.178375	0.470466	-0.162438	-0.899661	-0.139448	-0.663676	0.108866	-0.565495	-0.29704	-0.495591	-0.0888432	-2.55025	-0.358447
ENSBTAG00000023629		0.331896	0.841148	0.301791	-0.204265	-1.9903	-1.04142	-1.77279	1.48121	0.0736701	0.274545	0.34721	0.0652869	0.840095	0.0618395	0.74582	0.555548	-0.156893	-0.773531	0.973579	0.95878	0.572995	-0.0903876	-0.113636	0.381349
ENSBTAG00000019020	TAX1BP1	-0.341659	0.214692	-1.50557	-0.237322	-0.0656444	-1.18547	-0.925238	-0.54347	-0.705533	-0.201984	0.227087	0.041415	0.457684	0.553974	1.16352	1.47539	0.315892	1.16461	1.86942	1.00104	1.8878	0.405306	1.71012	0.759864
ENSBTAG00000019023	NANS	-0.293811	0.685223	-2.01192	0.431953	0.534895	-0.302501	0.516482	1.14904	0.919204	-0.386738	-0.239713	-0.401232	-0.190797	-0.292309	0.707601	-0.00917916	0.606142	0.586594	0.566953	-0.462979	0.0615584	-0.151669	0.568121	0.181809
ENSBTAG00000019025	NDUFA11	0.69919	0.497673	-2.39872	0.995604	0.786192	-0.627358	-0.183096	-0.535193	0.227615	0.571149	0.973768	0.872824	0.605995	0.79935	0.0547595	-0.0782485	0.142888	0.392464	0.215306	0.435506	0.637815	1.11391	1.12602	0.737654
ENSBTAG00000019026	EXTL2	0.699535	0.48845	0.246875	0.783619	0.469773	-0.109726	-0.371872	-0.426218	-0.0337662	-1.56202	-1.0348	-0.732291	-0.693816	-0.950996	0.993543	0.762222	0.659991	0.864998	0.999516	-0.739416	-0.735333	-0.755896	-0.304295	-0.626853
ENSBTAG00000012124	GPBP1	-0.846905	-0.473517	-1.11859	-1.2423	-1.19483	-0.441587	-0.721804	-0.429803	-1.04138	0.0386331	-0.711847	-0.529613	0.18482	-0.0828732	0.457172	-0.115161	-0.266722	-0.691798	0.88149	0.717102	1.05717	-0.705369	0.879595	-0.0124438
ENSBTAG00000012126	PNPLA7	1.00331	0.690841	2.80705	1.0264	0.829	0.377621	-0.236827	-0.211463	0.468321	0.740915	0.235646	0.853114	0.00776585	0.456829	-0.0668642	-0.32764	-0.0507195	-0.0691705	-0.182093	-0.551636	-1.49354	0.454744	-1.55668	-0.0410126
ENSBTAG00000008654	HOOK2	1.25989	1.51946	-0.547904	1.17793	1.30168	-0.199599	-0.818005	-0.647671	0.261218	-0.255366	-0.224984	0.125711	0.321132	-0.0248662	0.544824	0.967487	1.38393	2.48552	0.636167	-1.27878	-0.632992	-0.285306	-1.13706	-0.303431
ENSBTAG00000008656	KBTBD6	0.757297	1.08283	0.125432	1.31844	1.01316	-0.450907	-0.705404	-0.0616182	-1.01866	-0.448854	-0.692025	-0.580849	-0.196326	-0.184528	0.563202	0.0383365	0.907193	1.13475	0.829347	-1.29897	-0.22704	-0.116453	-0.0860005	-0.435708
ENSBTAG00000008650	CAMK1D	-1.93594	-1.13948	3.9067	-0.895563	-1.88775	1.29812	-0.823527	0.288439	-1.17595	0.256354	-0.401694	0.118224	-0.1616	-0.509555	0.207581	0.405335	-0.22451	1.78312	-0.00121999	-0.0858833	-0.528117	-0.315431	-0.625268	0.729627
ENSBTAG00000033464	SPA17	0.581035	0.422134	-0.798838	0.61748	1.03014	0.450621	-0.263503	0.362504	0.629669	0.0385825	-0.0908089	-0.23313	0.00837048	0.300948	0.919038	0.913443	0.957961	0.47064	1.00595	0.517746	0.274014	0.104008	0.513607	0.789119
ENSBTAG00000025589	CDKAL1	0.0128045	-0.0133631	-0.694247	-1.44351	-0.203161	-0.675111	0.515927	0.0545959	-0.630686	0.68431	0.588942	0.337497	0.571655	1.12158	0.813794	0.500775	-0.0905182	0.265504	1.48277	1.04311	1.83427	0.655439	1.24403	1.3909
ENSBTAG00000007554	IFI6	0.710744	0.675261	-2.12767	1.24488	0.710623	-0.994633	-0.760235	-1.01294	-0.368192	0.696199	1.04921	0.988254	0.992259	1.11581	-0.403123	-0.41915	-0.365534	0.0115273	-0.0359368	0.864525	0.602831	0.735947	0.682455	0.734033
ENSBTAG00000026580	HTR1E	0.307243	1.03754	-2.60917	1.25652	0.220402	0.735225	0.836102	0.858011	0.784336	-1.41488	-0.513985	0.096343	-0.337913	0.197813	0.351817	-0.218538	-0.0633351	0.304982	0.409827	-0.334547	-0.470667	0.163928	-0.317626	-0.0264455
ENSBTAG00000007559	URI1	-0.830866	0.0243255	4.29489	0.121795	-0.12432	-1.46615	-0.317397	-0.610695	-1.46068	0.168454	0.0462927	-0.291816	0.918311	0.0309406	0.134233	0.697847	-0.463171	0.785774	0.172688	0.568936	1.65525	-0.10199	2.26526	0.693222
ENSBTAG00000013702	ZNF296	-0.917114	-0.0209221	3.85283	-0.463929	-0.896936	0.452159	0.083602	0.431496	-0.360689	-0.198619	-0.0280496	-1.07839	-0.138777	-1.14732	-0.354166	0.667443	-0.583285	0.548144	-0.855976	-0.932742	-0.464741	-0.531241	-0.21374	-0.646865
ENSBTAG00000002108	YWHAQ	0.0421139	0.085632	-2.11969	0.196915	0.189213	-0.580237	0.323946	0.59096	0.822432	0.31661	0.421786	0.437873	0.26913	0.856592	0.591153	0.162365	0.474171	1.1826	0.599955	0.463802	0.774098	0.588129	1.08774	0.677727
ENSBTAG00000002103	PLCG2	-0.658226	-0.556701	3.44552	-0.924471	-0.532591	1.19192	0.935725	1.50259	0.368436	0.441903	-0.183626	0.0650465	-0.211417	-0.900983	0.965258	0.511991	-0.19666	0.0859131	-0.0196539	0.524185	-0.0913335	-0.294998	-3.1131	-0.513234
ENSBTAG00000002101	GDE1	0.41546	0.667963	-3.00004	0.801922	0.590608	-0.382572	0.580975	0.569095	0.501258	-0.325388	-0.099217	-0.127542	0.0254315	-0.0984595	0.724059	0.814178	0.263905	0.846593	0.512945	-0.193594	0.551974	0.293629	1.40637	0.036204
ENSBTAG00000002107	FZD1	-0.483419	-0.147133	-0.644898	-1.36993	0.127388	1.61807	2.35656	2.28378	0.974895	1.37936	0.87211	-0.16395	-0.0319745	0.206777	-1.41384	-0.39259	-0.303753	-1.5594	-0.52301	0.167204	0.795632	0.0987471	0.640422	0.386737
ENSBTAG00000002105	TEX261	0.533409	0.315262	0.408203	0.800561	0.560808	0.143766	0.308545	0.0493541	0.862827	0.592389	0.863298	0.983892	0.31864	0.877017	0.0334009	0.35075	0.365375	0.656444	0.298015	-0.22436	0.289847	0.94587	0.370431	0.501714
ENSBTAG00000018863	PRIMPOL	0.289883	0.230442	-0.458515	0.495963	-0.0394586	1.00403	1.37826	1.127	0.591539	-1.22154	-1.26469	-1.35767	-0.64958	-1.0404	0.893504	1.08447	0.170832	0.354069	0.610111	-0.590148	-0.325507	-1.29853	-0.80485	-0.667375
ENSBTAG00000018862	EIF4E3	-0.588537	-0.326165	2.86328	-1.33146	-0.442546	2.17938	-0.84134	-0.589328	-0.855515	-0.127411	-0.159201	-0.190441	0.334525	-0.565626	-0.17308	0.703415	-0.562775	0.383416	0.156487	-0.118421	0.511896	0.197408	0.118735	0.921922
ENSBTAG00000006683	ZFYVE28	-0.35511	-0.638659	0.479482	-0.418027	-1.59507	0.193005	-0.0071348	0.317608	-0.265507	0.106532	-0.0773468	-0.274308	0.165784	-0.478601	-1.16755	-0.476327	0.111382	0.291845	-0.404913	-0.268789	0.00966541	-0.170947	-0.0187905	-0.543704
ENSBTAG00000006685	IL10	0.532479	0.0464424	-3.34764	-0.843639	-0.560658	0.65304	-0.685585	0.0739667	0.148333	1.03701	-0.150656	0.989441	-0.345796	0.231296	-0.417531	-0.332739	-0.715018	-0.45167	-0.610994	0.308967	-0.51208	0.599851	-0.740835	-0.507379
ENSBTAG00000018864	CENPU	0.117304	0.322501	-0.435784	0.519064	0.150342	0.253693	-0.127389	0.452646	0.370123	0.0201666	-0.00930388	0.377564	-0.0172456	0.362857	0.608098	-0.173662	0.198323	0.39346	0.792948	0.259583	0.5956	0.352713	0.514902	0.130018
ENSBTAG00000014731	GAPDH	0.39312	0.0215833	-3.74933	0.172066	0.229205	0.0657069	0.716492	0.83091	1.01012	0.218386	0.789838	0.30085	0.942771	0.247452	0.214328	0.555514	-0.0104701	0.473443	0.121638	0.280005	0.892045	0.513699	1.48614	0.625463
ENSBTAG00000014730	NCAPD2	0.548255	0.0470005	2.35731	-0.0487702	0.32094	1.12561	0.309417	-0.00652385	0.44298	0.367355	0.491843	0.35607	0.371046	0.337698	-0.0199831	0.0170922	-0.416903	-0.009943	0.0525907	-0.124593	0.371515	0.272346	-0.0774178	0.426231
ENSBTAG00000007884	SREBF1	1.18314	1.29405	1.45668	1.47841	0.800026	-0.0588131	0.358988	0.18089	-0.205927	0.158605	0.111017	0.110867	-0.0808979	-0.497173	-1.22861	-0.337163	0.244021	0.885692	-1.10651	-1.24102	-1.32418	0.13326	-1.57953	-0.517001
ENSBTAG00000007881	IFIT1	-0.295932	-0.171315	0.0423056	-0.20995	-0.73801	-1.68369	-1.90035	-1.46811	-1.53433	0.0738968	0.32248	0.199582	0.523915	0.433628	-0.249959	-0.0763321	-0.507052	0.433317	0.00819475	0.59114	0.702707	0.216477	0.674011	0.461827
ENSBTAG00000007883		-0.275147	-0.328245	0.147115	-0.270683	-0.918205	-1.73599	-1.69631	-1.65104	-1.56454	0.0610475	0.308357	0.117527	0.680654	0.546049	-0.364825	-0.0465338	-0.471107	0.327892	0.0109304	0.597843	0.611156	0.100172	1.06262	0.472322
ENSBTAG00000013031	TMEM62	0.685711	0.723459	1.75441	0.739364	0.864978	-0.608981	-0.254579	-0.678983	0.358669	-0.0462471	0.271613	0.292036	0.0212774	0.491728	0.67647	0.932906	0.473008	0.481704	0.798094	0.0814493	0.251948	0.230447	0.517044	0.0964589
ENSBTAG00000007888	EFR3B	0.775574	0.325887	1.88842	-0.366822	-0.474838	0.287081	-2.25889	-1.52838	-0.354043	0.0303961	0.332635	0.833467	0.504521	0.453127	1.27293	0.444081	0.661757	0.342926	0.30045	0.38003	0.181805	0.778527	-0.545878	0.814668
ENSBTAG00000034113	GALNT10	0.620641	1.31197	2.72303	1.31636	0.756129	0.13583	-0.329033	-0.567467	-0.448877	0.960431	0.706148	0.639615	0.375456	0.211981	-0.293455	-0.353152	-0.452133	0.386884	-0.17398	-0.181226	-0.119841	1.09948	-3.68041	0.544671
ENSBTAG00000001489	TUBA1A	0.221343	0.75577	-3.00249	0.728052	0.100715	-0.178258	0.966799	0.87637	1.11214	0.166565	-0.0475183	0.109355	-0.353212	0.434601	0.48786	0.640408	0.203121	1.4296	0.321361	-0.407103	-0.405438	0.314916	0.044135	0.036638
ENSBTAG00000001486		-0.639268	-0.676521	2.62689	-0.644478	-0.982693	-0.566878	-0.0761862	-0.00774029	-0.149069	-0.00280036	0.523621	0.55233	0.969318	0.831807	1.51301	1.59067	-0.94869	0.466873	1.15727	1.07057	1.65912	0.113484	0.619869	0.692578
ENSBTAG00000001484	LZTFL1	-0.100989	0.171605	-0.529573	0.79799	0.399925	-0.41527	-0.410304	-0.465166	0.132533	-0.105724	0.131302	-0.153671	0.0788836	0.429716	0.968584	0.852929	0.333952	1.1002	1.3064	0.784616	0.400148	0.103134	1.52981	0.872105
ENSBTAG00000001483	SRGAP2	0.515841	-0.108471	3.83906	0.00785397	0.0497792	0.523718	-0.649083	-0.731069	0.101178	0.365262	0.156531	0.587861	-0.0409668	-0.328202	-0.0863872	-0.182768	-0.103719	-0.27311	-0.912888	-0.571257	-0.700197	0.121853	-2.51382	0.217978
ENSBTAG00000031561	RSRC1	0.322601	0.343036	-0.888004	-0.00414274	0.412903	-0.449476	-0.294424	-0.579923	0.504982	0.434186	0.300837	0.0859147	0.0656377	0.458359	0.873842	0.423566	0.0726608	0.569201	0.627107	0.901752	0.793875	0.718194	1.14509	0.596119
ENSBTAG00000031567	SMARCC1	-0.362911	0.412549	0.888475	0.458867	0.250604	-0.0761519	0.83117	0.599137	0.593333	-0.150834	-0.236029	0.0988523	-0.052594	-0.122122	0.814182	0.425522	-0.700581	0.381579	0.718986	0.513361	0.639408	0.109419	-1.68138	0.572738
ENSBTAG00000017574	LMNA	0.695569	0.573256	-5.62173	0.699705	0.321496	0.00235724	0.0734708	0.13927	0.646165	0.104837	0.248784	0.312829	0.132563	0.0309106	0.75565	0.737036	0.672576	0.963339	0.283483	0.118209	0.117698	0.436586	-0.0470812	0.178698
ENSBTAG00000039316	ZNF268	0.53769	0.409641	-0.516412	-0.163969	-0.0655332	-0.0796171	-0.25075	-0.396847	0.183255	0.452061	0.70779	0.455877	0.734207	0.91383	1.02622	0.532334	0.21146	0.0569248	0.633127	0.408488	0.741604	0.57219	0.194421	1.10583
ENSBTAG00000039310		-0.280333	0.26926	-0.452595	0.0933559	-1.92979	0.350112	0.116912	-1.97314	-0.676688	-0.371344	-0.241116	-0.273997	-0.134247	-0.873967	-0.709394	-0.256656	0.208403	0.431982	0.0565721	-0.562425	-0.0680725	-0.428926	0.0652375	0.294099
ENSBTAG00000031697	KLHDC1	-0.178815	-0.075551	0.209013	0.501269	0.0117695	-0.824369	0.539868	0.669753	0.412231	0.0211619	-0.0668139	0.399708	0.460358	0.664044	0.795768	0.154428	0.180836	-0.0784704	1.31674	0.148253	0.574053	0.438743	0.730385	0.278174
ENSBTAG00000031696	ANKRD44	-1.09305	-0.0825047	4.31579	-0.620549	-0.681568	-0.306905	0.00343865	1.27411	-1.13354	0.395493	0.462537	-0.229108	0.693617	-0.370243	-0.297212	0.893024	-1.34178	0.185942	0.35957	1.12122	1.09703	0.0804544	-0.149176	1.4734
ENSBTAG00000000964	FCRL5	-2.26776	-0.249673	3.92708	-1.32883	-0.723202	0.302644	-0.160151	-0.456316	-1.42296	-0.0238814	-0.000525402	-0.401634	0.274357	-0.706592	0.0403196	0.577104	0.328675	0.658809	-0.0232529	0.175721	0.148921	-0.431828	-0.158548	-0.151633
ENSBTAG00000040442	ENSBTAG00000040442	-0.393647	-0.218926	-2.70976	-0.829573	-0.165157	0.00494715	0.674076	0.0308825	0.498775	0.676949	1.6513	0.158077	1.75069	1.33884	0.402954	0.755276	0.0943146	0.329672	0.412883	1.55361	2.15885	0.915935	-0.115931	1.11195
ENSBTAG00000047495	CD81	-0.675243	-0.39163	-0.312993	-1.01876	-0.923022	0.00542314	-0.697603	-0.3666	-0.956932	0.121917	-0.0408172	-0.21859	0.562925	-0.627937	-0.908196	0.0591995	-0.0876077	0.247384	-0.863676	-0.15056	0.00518127	-0.155024	-0.170236	-0.18497
ENSBTAG00000004966		0.294711	0.524063	-2.88724	0.814115	0.349017	0.354224	0.410702	0.74179	0.716782	0.477088	0.768332	0.750747	0.343829	0.877191	0.304312	-0.155159	-0.318105	0.223341	0.119272	0.329446	0.413301	0.901074	-1.27799	0.661065
ENSBTAG00000004965	NUP133	-0.0145757	0.848416	-1.26871	0.858046	0.529302	-0.647146	0.54109	-0.372602	0.0745851	0.376643	-0.213102	0.0918185	-0.086833	0.704677	1.00689	0.817088	0.191165	0.6492	1.24523	0.34124	0.329866	0.445613	0.625341	0.565
ENSBTAG00000004964	PCGF5	-0.832166	-0.348919	1.49643	-1.01005	-1.09332	-0.71841	-0.808566	-1.02257	-1.233	0.570558	0.562497	0.205995	0.972916	0.199362	-0.0150112	0.00811758	-0.440017	0.426	0.289281	0.974686	1.72768	0.273236	-0.21582	0.918892
ENSBTAG00000046724	CBX6	0.0404899	0.788189	2.22114	1.41893	-0.237002	1.06599	-0.999128	-1.06596	-1.02895	-0.379456	0.656464	-0.531602	-0.548231	-0.978229	0.30871	0.28804	0.404737	1.20527	0.211553	-0.719021	-0.554454	-0.615359	-1.47033	0.059681
ENSBTAG00000011616	MPO	0.733548	0.998536	-1.56182	1.08541	1.22345	0.590295	0.364966	-0.586924	0.831556	-0.339545	0.0453814	0.203234	0.13187	0.140711	0.7569	0.522539	1.03327	1.09377	0.635332	0.0349527	0.142996	0.271538	-0.0988905	0.362888
ENSBTAG00000011614	PDE7A	0.300928	0.0815259	-5.52768	-0.267432	0.536925	-0.0633613	0.397668	0.508637	0.0700702	0.127019	-0.128962	0.122521	-0.606801	-0.224664	0.893322	0.0793866	-0.452945	-0.728804	0.983655	0.461101	0.460986	-0.601024	-0.861757	-0.285049
ENSBTAG00000011613	PLS3	0.311826	0.477821	-2.01091	0.143552	-0.129434	-0.148748	0.0752224	0.133598	0.130449	-0.631003	-0.157538	-0.50437	-0.272359	-0.0693858	0.841276	1.00131	1.46319	2.29905	1.09676	-0.103633	-0.0879081	-0.22454	-0.105496	0.0512854
ENSBTAG00000011611	OSTC	-0.48922	-0.136567	-2.57882	-0.181928	0.329224	-1.3091	-0.135045	0.164569	0.522	-0.00636629	0.0475358	0.0740581	0.466425	0.681966	0.863093	-0.0760949	-0.180173	-0.0661524	0.767054	0.633854	1.14312	0.258666	2.57704	0.912638
ENSBTAG00000016344	PIK3R6	0.128915	-0.280895	0.631187	-0.0439773	0.0551077	-0.280796	-1.79481	-2.71238	-2.16572	0.392679	0.241702	0.176454	0.534089	-0.487633	-0.104953	-0.192258	-0.680565	-0.10246	-0.444019	0.222831	0.117982	-0.225258	-0.185791	0.213456
ENSBTAG00000016345	IL2RB	-0.710527	-0.552908	1.89199	-0.18356	-1.28304	-1.24937	-0.99381	-1.38525	-1.5071	0.690955	0.382573	-0.173046	0.587696	-0.6931	-0.553515	0.398182	-1.15504	0.523809	0.0315867	0.506818	0.646689	0.0827553	0.73736	1.02068
ENSBTAG00000016341	RGS5	-0.683423	-0.633596	1.29419	-1.97491	0.150602	-0.0102051	-0.318537	1.91644	-0.744864	-1.00677	0.103154	0.410837	0.171095	0.389929	0.70608	-1.15977	2.52152	-1.26177	0.474249	0.437992	-1.17585	-0.946342	-1.21244	-0.386002
ENSBTAG00000016343	KCNIP2	-0.285231	-0.0459826	2.07194	0.85022	-0.35753	0.422788	-0.0271062	0.934414	0.203762	-0.236406	1.21187	0.924566	0.625247	0.560338	-0.183622	0.469006	1.11335	0.505017	0.532331	-0.576507	-0.223963	-0.0763676	-0.114079	0.268678
ENSBTAG00000018031	PODXL2	-0.105136	0.620718	0.35768	1.05862	0.527613	1.3958	1.02416	-0.496543	1.43513	0.41166	0.915692	1.17648	0.759193	0.826846	-0.669838	-0.620543	-0.238761	0.105424	-0.641696	-0.179933	-0.527499	1.03715	-0.730785	0.463679
ENSBTAG00000018037	PSKH1	0.591288	1.23475	-0.0152795	1.26332	0.999599	0.180539	1.05109	0.552361	0.349198	0.317565	1.16453	0.399155	0.576401	0.348357	-0.341709	-0.244561	0.338596	1.25209	-0.197841	-0.0932706	-0.0280309	0.744006	-2.08323	0.371492
ENSBTAG00000037397	PRSS36	-0.162106	0.276337	-1.44408	0.730351	0.945198	1.11272	-0.67898	-0.040674	0.699719	0.0267037	-0.398243	0.264414	-0.647805	-1.31339	-0.232094	-0.190364	0.752775	0.931303	0.247873	0.196783	-0.464997	-0.207792	-1.21059	-1.30876
ENSBTAG00000019342	OSBPL3	-1.2174	0.0792081	3.60062	-0.874929	-1.05974	0.845426	0.972815	1.12818	0.812967	-1.11461	-0.79505	-0.698835	-1.09849	-0.711389	0.396125	0.673467	0.878978	2.10421	0.891243	-0.548133	-0.557132	-0.968959	-0.438035	-0.215471
ENSBTAG00000019345	RFK	0.145899	0.432432	-4.58148	0.431982	0.481974	-2.38196	0.634005	-0.524268	-1.16911	0.544551	0.25612	0.452777	0.18421	0.808786	0.195103	0.0365518	0.00268674	0.816581	0.0920358	0.594832	0.830763	0.0783825	1.14282	0.850636
ENSBTAG00000019347	PLXDC1	0.0217434	0.0491745	-1.01706	-0.030068	-0.339617	0.376173	1.10881	1.16448	1.70423	1.41785	1.36919	1.41219	0.772329	1.35525	-0.18154	-0.324876	-0.608378	-0.600732	-0.808121	0.65292	0.305819	1.39485	0.608688	1.00189
ENSBTAG00000019348		-0.0141643	0.248419	0.444776	0.19455	0.0546596	-1.27546	0.219445	0.167474	-0.249105	0.65275	0.896476	0.561114	0.722422	0.16884	-0.245741	0.350485	-0.159386	0.185693	-0.726975	0.211226	0.114674	0.640297	0.0970872	0.424658
ENSBTAG00000047136	ENSBTAG00000047136	-0.569152	-0.462491	-0.0327468	-0.535995	-0.0893791	-0.726853	-0.769664	-0.520587	-0.567356	-0.224026	-1.25846	-0.972906	-1.0347	-0.512012	1.48161	0.97139	-0.182862	0.637088	2.54381	0.0257137	0.863925	-0.240922	2.97467	-0.525289
ENSBTAG00000047133	ENSBTAG00000047133	-0.131904	-0.367367	3.06413	-0.510506	-0.0650042	-1.71379	-1.65745	-2.32388	-1.25036	0.349768	0.0207278	-0.243004	0.381207	0.108411	0.125924	0.453374	-0.441843	-0.25961	0.142484	0.31674	0.159733	-0.0161983	0.914356	0.374136
ENSBTAG00000017125	PABPC4	0.562256	0.316714	-2.02738	0.694778	0.746457	0.376173	0.563097	0.440733	0.485759	-0.0845782	-0.0442128	0.0869366	0.0505058	0.177256	0.557707	0.304966	0.226856	0.560217	0.431768	-0.096069	0.0892153	0.10929	0.320548	0.271604
ENSBTAG00000017124	GPSM2	0.484401	0.411938	-2.08985	-0.149482	0.286538	-1.29166	-0.0546962	-0.281167	0.0822937	0.0765677	-0.30891	-0.411723	-0.230678	-0.135167	0.876919	1.36428	-0.1344	0.667684	1.22349	0.122845	0.671996	-0.112085	1.00984	0.134651
ENSBTAG00000017122	HSPG2	-0.157728	-0.665025	3.20671	-0.343193	-0.489587	0.31108	0.425088	1.56779	1.57424	-1.11947	-0.717186	-0.432171	-0.463506	0.158511	0.111109	0.519549	1.27555	1.98475	0.214299	-1.03591	-0.457013	-0.743638	-2.62833	-0.518562
ENSBTAG00000017120	PHB	0.765068	0.990806	-2.61549	1.50934	1.16853	-0.973005	0.0621589	-0.421439	-0.180993	0.350349	0.200284	0.364774	0.385435	0.365201	0.375845	0.307585	0.509094	1.08796	0.359521	-0.0285312	0.166168	0.423645	0.894579	0.504071
ENSBTAG00000008513	RHEX	0.0646049	-0.0843158	1.98999	-0.113667	-0.0306098	0.421901	0.713849	0.437777	0.82088	0.992275	1.04305	0.99667	0.752389	1.3307	-1.00404	-0.915455	-1.42835	-0.834397	-0.687856	0.75505	0.855735	1.47489	1.11594	0.95886
ENSBTAG00000008510	FBXO42	1.31374	0.844951	-0.270093	1.21422	1.14117	0.647906	0.971058	2.04198	1.72502	-0.000553862	-0.223644	-0.250338	0.0217115	0.207294	-0.137788	-0.876556	0.037856	0.0893173	0.0553307	-0.725895	-1.22272	0.0194244	-2.06414	-0.046848
ENSBTAG00000008518	MED25	1.1636	0.794223	-0.843863	1.19889	1.08832	0.642504	0.279123	0.334991	1.41057	0.322214	0.79899	1.07325	0.0776841	0.60691	-0.0113981	-0.550188	0.175146	0.000152257	-0.0510858	-0.456768	-0.570329	0.898127	-1.53992	0.0441988
ENSBTAG00000046263	ADAMTSL5	0.776877	0.794348	-0.404078	0.904774	0.903764	-0.0874667	0.136843	-0.286169	0.876685	0.838697	0.953935	1.13248	0.516709	0.910031	0.358913	0.128296	0.176799	-0.0136323	-0.306815	0.246859	-0.0183574	1.15595	-0.711811	0.494334
ENSBTAG00000046265		0.680436	0.698046	-2.92463	-0.471558	0.31665	2.13579	0.940429	-0.107968	1.15011	-1.28357	0.946896	0.3408	0.775287	1.09687	-0.0933655	0.549905	-0.615536	-1.22048	0.0727788	0.839787	0.406673	0.259286	0.271444	0.24553
ENSBTAG00000020037	CYB5RL	0.422443	0.736058	1.678	1.34523	0.271884	-0.384394	-0.187422	-0.874323	0.996606	-1.21985	-0.563337	-0.861456	-1.36726	-1.53998	1.01244	0.425342	-0.41884	0.801853	0.218205	-0.0944353	-0.421308	0.364019	-0.457874	0.553924
ENSBTAG00000020035	RCAN1	0.715249	0.17418	-5.73134	0.291113	0.894397	-0.336089	-0.00427217	-0.318656	0.0689623	0.604228	-0.259659	0.859318	-0.521266	0.167496	0.795419	0.367411	-0.104724	0.59991	0.367646	0.622671	0.246053	-0.246873	0.425381	-0.0588235
ENSBTAG00000020034	LYN	-0.459259	-0.646854	2.74237	-0.994337	-0.87965	0.272021	-0.719183	-0.633696	-0.560514	0.105021	-0.0953923	-0.163364	0.182426	-0.390568	-0.195685	-0.256917	-0.699182	-0.337902	-0.340555	0.330147	0.275918	-0.169852	-0.28919	-0.014108
ENSBTAG00000020031	PKD2	0.568053	0.959409	-3.571	1.11094	0.657616	-0.296277	0.262729	0.623468	0.851983	0.438983	0.351269	0.447177	0.277034	0.908979	0.395287	0.0807207	0.178689	0.941459	0.237126	0.109504	-0.0471114	0.152226	-0.076852	0.153058
ENSBTAG00000020030	FITM2	0.572178	0.835337	-1.403	0.901747	0.469517	-0.229857	0.410703	-0.140228	0.484005	-0.120171	0.691111	0.136985	0.0936576	0.74969	0.379145	0.64541	0.214203	0.960938	0.562715	-0.429052	0.168069	0.2656	0.437646	0.066984
ENSBTAG00000016830	DAXX	-0.0867558	-0.148792	0.835988	-0.530841	-0.218506	-0.958491	-1.49996	-1.13596	-1.33654	0.122902	0.151237	-0.368217	0.132224	-0.300913	-0.653682	0.132425	-0.305912	0.523888	-0.783972	0.0467901	-0.246788	-0.145347	0.22968	-0.0217285
ENSBTAG00000016836	PDK1	0.421741	0.0899396	-3.89126	-0.0441642	0.37824	0.282244	0.905793	0.750888	0.904089	0.28467	0.445017	0.217714	0.907576	0.267347	0.387907	0.162778	-0.885204	-0.403145	0.551164	0.743404	1.15937	0.290739	1.10537	0.744074
ENSBTAG00000016838	SRPK1	-0.299114	0.208839	2.47263	0.206612	0.360573	-0.392781	-1.08994	-1.04955	-0.937081	0.840922	0.576499	0.329589	0.488151	0.691308	0.879844	0.823163	-0.435719	0.140309	0.987467	1.31129	1.5392	0.721648	0.461277	0.878169
ENSBTAG00000014476	ADAL	-0.17602	0.464102	-0.120802	0.359895	0.485947	-0.160903	0.30069	1.04548	0.456882	-0.152195	0.509326	-0.252002	0.555356	0.101629	0.668734	0.240423	0.780365	0.0452234	0.68004	-0.180983	0.117799	0.123417	1.2802	0.186379
ENSBTAG00000014471	AKAP2	0.0152878	-0.151762	1.98586	-0.21149	-0.21253	-0.713908	-1.44548	-2.16804	-1.7041	0.512979	0.406442	0.198451	0.476131	0.171545	0.00983579	-0.0262186	0.00610065	0.252043	0.0895602	0.896806	0.729151	0.256314	-0.0446968	0.92315
ENSBTAG00000014472	LCMT2	0.503124	0.537622	-1.42276	0.645049	1.27073	-0.0736624	1.32253	0.629924	1.57046	0.0210797	0.208761	0.0670115	-0.0984843	-0.0566297	-0.437002	-0.169286	0.0884068	0.775964	0.141338	-0.102874	0.250495	0.14105	0.239874	0.301561
ENSBTAG00000014478	ZSCAN29	0.488794	0.352037	1.50768	0.311739	0.263353	0.384857	1.00855	0.372315	0.313589	0.485401	0.91549	0.5271	0.682782	0.7545	0.588011	0.42923	-0.0772649	0.359053	0.744454	0.202861	0.655359	0.446227	-0.62291	0.696943
ENSBTAG00000014479	TUBGCP4	0.381359	0.444033	-0.110286	0.343734	0.512848	-0.119107	0.425848	0.609522	0.387565	0.728695	1.02488	0.551006	0.478246	0.50085	0.449026	0.454946	-0.0107519	0.624424	0.408728	0.229822	0.794812	0.700727	0.446141	0.609925
ENSBTAG00000027569	APBB2	-0.324191	0.409547	-2.00059	0.769367	0.261545	0.350394	-0.392714	-0.201063	0.327184	-0.574428	-0.553062	-0.631884	-0.728362	-0.663646	0.744183	1.12199	1.43388	2.2363	1.27424	-0.810388	-0.462749	-0.59975	-1.27264	-0.588148
ENSBTAG00000002627	ZRANB2	-0.406465	-0.0941962	-0.447121	-0.515719	-0.786848	-0.731174	-0.621933	-0.180522	-0.274186	1.09951	0.354167	-0.29454	0.25897	0.624104	0.809564	0.991488	-1.33187	-0.00485161	1.1856	2.00865	2.24111	0.381694	1.79266	0.785994
ENSBTAG00000010206	UAP1	-0.822627	-0.588835	-1.83426	-1.12483	-0.543626	-0.144253	-0.581037	0.0814899	-1.10778	-0.0501655	-0.379691	-0.478161	-0.0257255	-0.167612	0.159036	0.405018	-0.382065	0.0404854	0.216245	0.59369	0.4787	-0.603946	0.812229	-0.103921
ENSBTAG00000010208	ZER1	0.435194	-0.395394	2.88314	0.514454	0.549659	0.512922	0.544162	0.454236	0.442782	-0.171905	0.303921	0.375732	0.149828	-0.0873204	0.473973	0.036954	0.671635	0.929458	0.0693324	-0.26256	0.126137	0.950357	-1.23048	0.503633
ENSBTAG00000002628	SLC44A2	-0.0778253	0.0721287	4.82037	0.521827	0.0991476	0.764808	-0.788466	-1.25063	-0.597048	-0.654951	-0.363601	-0.718401	-0.431366	-0.65907	-0.594603	-0.189027	-0.804035	0.262124	-0.510352	-0.707135	-0.278932	-0.562863	-0.229468	-0.253696
ENSBTAG00000011154	SDC1	-0.210478	0.438919	-1.9825	-0.00314318	0.103156	0.780281	0.444166	0.303421	0.42067	-1.41139	-1.03819	-1.42381	-0.739822	-0.984861	0.811682	1.50444	1.7297	2.40762	0.931986	-0.932324	-0.521255	-0.897091	-0.697877	-0.973476
ENSBTAG00000011156	ATP8A1	-0.207092	0.477529	3.39801	-0.723809	-0.548678	-0.0303788	-1.2578	-1.56867	-0.693647	0.32417	-0.315642	-0.447297	-0.649635	-0.779778	1.05403	0.73831	0.25845	1.42239	1.30997	-0.570543	-0.0247228	-0.111321	-0.69763	-0.157048
ENSBTAG00000011150	PFN2	0.123802	0.297651	-3.51502	0.291727	0.344957	0.885416	0.53816	0.350377	0.717994	-0.635187	-0.238385	0.027405	-0.358899	0.232021	0.64688	0.868485	1.21217	1.89325	1.02794	-0.492464	-0.407751	-0.100701	-0.282241	-0.421688
ENSBTAG00000046684	FOXN3	-1.38824	0.872329	2.62904	1.31922	-0.0125618	0.405248	0.236972	-0.937815	-0.915702	0.61005	0.791587	-0.192132	0.242502	-0.74255	0.214759	0.346311	0.128711	1.31695	0.0343294	-0.222093	0.00561595	-0.139691	-2.94347	0.177003
ENSBTAG00000007058	ATG2A	-0.0496067	-1.04668	4.17327	-0.222419	-0.0655398	1.26179	0.59147	0.636215	0.448696	0.487167	0.990774	0.608144	-0.260395	-0.0280292	-0.564837	-0.432607	-0.260645	0.498309	-1.51511	-0.412913	-0.38953	0.165094	-3.05327	-0.140275
ENSBTAG00000025219	ENSBTAG00000025219	-0.60861	-0.135452	2.75824	-0.837943	-0.25736	-1.31822	-0.67189	-0.962332	-1.28892	0.237441	0.453213	0.100993	0.296402	0.0967313	1.09563	1.01937	-0.47723	-0.239335	0.394833	1.21564	0.366232	0.0437581	-2.84215	0.258777
ENSBTAG00000025210	COL4A2	0.952428	0.736969	0.176175	1.27768	-0.248652	0.383696	0.833545	0.418452	0.723051	-0.042223	0.212045	-0.952489	-0.892069	-0.608888	-0.752031	-1.27496	0.822712	-0.964642	-0.655686	-1.20711	-1.47169	-1.50492	-0.677213	-0.860402
ENSBTAG00000025211	ING1	0.133401	0.482101	2.5781	0.394942	0.119065	-0.169946	0.112553	-0.252991	0.456904	0.709518	0.401271	0.572277	1.00414	-0.120236	-1.52356	0.0252881	0.248991	1.49347	-1.16642	-0.75853	0.585888	0.599242	0.32539	0.0925708
ENSBTAG00000025212	HARS2	0.875156	0.209789	0.645112	-0.0801846	0.440202	-0.920685	-0.365317	-0.0520976	-0.190337	0.335357	0.320973	0.0700752	0.270125	0.713299	0.0130099	0.41395	-0.0232315	-0.351185	0.193821	0.744773	0.757134	0.231835	1.39463	1.04558
ENSBTAG00000025213	OMG	-0.361261	-0.658055	3.77074	-0.521597	0.16005	0.132112	-1.86616	0.362831	-0.278298	0.168674	-0.7413	0.456803	0.129149	0.245076	1.02534	0.52144	0.787596	-0.890808	0.679832	0.467249	-0.0499903	0.291406	-0.287071	-0.346849
ENSBTAG00000020998	RUVBL1	0.801354	1.08742	-1.63245	1.3876	1.20927	-0.937913	0.456056	-0.255196	-1.26548	0.421637	-0.0229251	-0.205656	0.213645	-0.692037	0.391851	0.850309	0.0290668	1.38741	-0.122423	-0.0631572	-0.132322	0.0605687	0.355891	0.0623997
ENSBTAG00000020999	DDB2	1.36973	1.01691	2.63603	1.35783	1.13307	0.233744	-0.463011	-0.274643	0.450688	0.690931	0.999228	1.16593	0.622384	1.02484	-0.0783344	0.412691	-0.20497	0.405122	0.0131042	0.242413	0.237982	0.912657	-0.756311	0.643812
ENSBTAG00000020990	P2RY14	-0.958715	-0.342888	-0.950744	-0.422669	-0.620918	-0.801233	-1.06769	-1.2307	-0.796666	-0.649482	-0.525102	-0.655338	-0.045436	-0.907789	-0.337449	-0.244975	0.314257	0.274848	0.252288	-0.273035	0.700448	-0.367789	0.436458	-0.116354
ENSBTAG00000020994	C19H17orf75	0.267913	0.400581	1.578	0.133645	0.81715	0.10101	0.012903	-0.768789	0.280987	0.74107	0.677725	0.656447	0.194556	0.610713	0.531219	0.176761	-0.27771	0.175212	0.686446	0.426821	0.629196	0.756693	0.570609	0.659987
ENSBTAG00000006918	TLK1	-0.0332571	0.565217	0.952983	0.518183	-0.101185	-0.617204	0.472659	-0.286892	0.298191	-0.429399	0.343846	0.137574	0.216344	0.292973	1.00273	0.987511	0.245054	0.735753	0.942852	-0.0822901	0.499281	-0.0353767	0.530507	0.00691254
ENSBTAG00000006910	ASRGL1	-1.28482	0.0162164	3.54374	-0.470082	-0.841449	1.24566	1.07308	0.752766	-0.250345	-0.248481	-0.48897	-1.00084	-0.0493527	-1.41784	0.887768	1.01706	-0.317249	0.728759	-0.808407	-0.595845	-0.379966	-0.830494	0.20656	-0.319379
ENSBTAG00000006914	PRR3	0.624337	0.526194	0.0711687	1.08313	0.964003	0.616872	-0.497744	0.360608	0.206811	0.524286	1.29038	0.641113	0.639528	0.679807	-0.337027	0.147948	-0.345849	0.210022	-0.401332	-0.0682786	0.412461	1.17822	0.239719	0.210213
ENSBTAG00000019712	ST14	-0.157416	0.108607	-1.6984	0.147299	0.254987	1.07533	0.649062	0.388412	0.496297	-1.61936	-1.10342	-1.16302	-1.00778	-1.24301	0.498033	0.753032	1.09718	1.55802	0.927591	-1.18501	-0.965169	-1.13396	-1.11872	-0.815884
ENSBTAG00000021026	PJA1	0.260517	0.571292	-1.57306	0.199463	0.33294	0.717008	0.945158	1.05486	-0.0366828	-1.42572	0.400147	0.53836	-0.412954	-0.23179	0.208647	0.20795	-0.839016	0.894355	-0.313368	-0.649953	0.833174	0.384886	0.341377	-0.0305804
ENSBTAG00000021024	MACF1	0.303002	0.799554	1.73253	0.558133	0.436723	0.640825	0.523334	0.222672	0.551063	0.414704	0.701424	0.702207	-0.199867	0.347904	0.310518	-0.0240714	-0.337303	0.272317	0.375787	0.205535	0.242922	0.405053	-3.50035	0.406828
ENSBTAG00000021023	ZMYM4	0.3037	0.801883	0.0330547	0.664536	0.574205	-0.563224	0.415514	0.0583975	0.636988	0.106467	0.654106	0.297072	0.458763	0.568039	0.739303	0.568625	0.0925982	0.887484	0.817709	0.432935	1.05285	0.401584	-0.101993	0.44824
ENSBTAG00000021021	C21H15orf39	0.238127	0.104211	2.73606	0.409389	0.1406	1.77249	-0.720569	-1.17256	-0.601516	-0.680735	-0.437027	-0.890416	-0.585724	-0.828927	-0.751552	0.290071	-0.132431	1.05925	-0.598618	-1.35125	-1.13873	-0.493836	-1.65306	-1.04492
ENSBTAG00000021020	RIF1	0.142103	0.551796	-0.716598	0.320593	0.122782	-0.79394	-0.11562	0.284377	0.408895	-0.00222701	0.353016	0.243839	-0.0169534	0.262051	1.565	0.887757	-0.0906908	0.856462	1.43855	0.963219	1.18377	-0.119599	-0.501766	0.0873669
ENSBTAG00000021029	PRR5L	-1.17907	-1.43577	-0.0797866	-0.558137	-1.21196	2.39275	1.4157	1.27257	1.02971	-0.956652	0.108905	-0.385369	-0.714192	-0.669702	-0.534941	-0.622675	-1.02586	-0.271797	-0.955579	-0.0854614	0.00221557	0.119862	-0.189823	-0.204248
ENSBTAG00000020376	PAIP1	0.381435	-0.234741	-1.13284	-0.0551522	-0.202472	-0.194161	-0.0139941	-0.0680758	0.58454	-0.175445	-0.172275	-0.256367	0.134805	0.297244	1.14387	0.939999	0.563103	1.08674	1.26539	0.712839	0.721092	0.150377	1.38394	-0.0193117
ENSBTAG00000040602	ENSBTAG00000040602	-0.217079	-0.460391	2.02972	0.0716968	0.550236	-0.526582	0.343242	-0.126868	0.361395	-0.360506	-0.387599	-0.539169	-0.57501	-1.04255	0.699332	0.828067	0.520442	1.25558	0.683205	-0.209564	0.437919	0.071856	1.87399	0.784408
ENSBTAG00000020371	ACOT8	0.937611	0.723574	1.67833	1.60536	1.03027	-0.91778	-1.46949	-1.4436	-0.129888	-0.0892797	0.624345	0.532031	-0.018936	0.0856172	0.357126	0.182802	0.631692	1.09331	-0.157848	-0.678752	-0.254674	0.455843	0.187305	0.468734
ENSBTAG00000020378	DLG1	0.131247	0.66127	1.15487	0.133819	-0.134888	-0.654197	-0.426749	-0.791539	-0.746142	0.655937	0.384732	0.209594	0.165512	1.00977	1.65792	0.610436	0.109627	1.33799	1.6327	0.341548	0.475971	0.224205	-0.29205	0.67458
ENSBTAG00000012446	MTHFSD	0.812184	0.91539	-0.667533	1.2067	0.329122	-0.300729	0.463289	-0.245703	1.16463	-0.330865	0.18291	0.465779	-0.101835	0.35604	0.646245	0.421825	0.365776	0.556834	0.245641	-0.270578	-0.16793	0.411479	0.291969	0.235653
ENSBTAG00000019412	VPS35L	0.616541	0.99102	1.48054	0.74146	0.53387	-1.91536	0.086798	-0.548625	-0.24314	0.311229	0.11503	-0.0533105	-0.437162	0.29767	0.632058	0.296924	0.219813	0.494454	0.586921	0.056586	0.0679479	0.243846	0.0170496	0.533253
ENSBTAG00000019414	CLK4	-0.842873	-0.0389446	0.820376	-0.581189	-0.796472	0.104832	-0.269135	-0.605584	-1.1416	-0.299891	-0.222537	-1.06378	0.0347513	-0.221599	0.0500766	0.373392	-0.472181	-0.198985	0.3628	0.00231109	0.652437	-0.668746	0.81572	-0.0273544
ENSBTAG00000019417	ARMCX2	0.88012	0.76305	2.07861	1.5518	1.2869	0.136768	0.689436	-0.190147	0.278989	-0.0129589	-0.0667082	-0.0184642	-0.22041	0.550899	0.292622	-0.538398	-0.340816	-0.188391	0.968435	0.140275	-0.0675834	-0.043465	0.606729	0.563815
ENSBTAG00000005589	STK19	-0.41191	-0.971023	2.79558	-1.35621	-0.662282	0.998116	0.215653	1.03636	0.32969	0.0639706	-0.22949	-0.187977	-0.151383	-0.651408	-0.175768	0.0196381	0.152921	-0.681153	-0.716197	-0.271733	-0.98379	-0.380926	-1.04805	-0.762391
ENSBTAG00000005583	HYI	0.0867208	-0.243355	0.342749	0.675696	0.977905	0.370788	0.111609	0.326504	0.457798	0.282624	0.833513	0.313643	0.534428	0.451994	0.0702391	-0.325143	-0.0610783	0.238297	0.185535	0.361528	-0.133046	0.995453	0.347543	0.607684
ENSBTAG00000005580	SZT2	1.02801	0.246026	1.88513	0.751279	1.10309	0.777947	0.306431	0.399972	1.00284	0.546032	0.476322	0.86894	-0.351972	-0.472678	0.0499296	0.0412656	0.14221	0.147256	-0.731198	-0.912717	-1.45704	0.122138	-3.39755	-0.326566
ENSBTAG00000005586	GATM	0.604711	0.512596	-1.94774	0.643479	0.499565	0.177892	0.125074	-0.318754	0.0583943	0.558317	0.666393	0.631579	0.321969	0.79646	0.232234	-0.44643	-0.0018808	0.107981	0.456586	0.181099	0.243246	0.727446	0.538049	0.752858
ENSBTAG00000000404	NAXE	0.89065	0.845223	-1.26687	1.3266	1.37713	-1.3325	-0.217842	0.0869023	0.531732	-0.0449243	0.337857	0.339577	0.00642363	0.361905	0.428533	0.287202	0.490546	1.01795	0.225525	-0.281953	0.121258	0.637544	0.620506	0.390939
ENSBTAG00000000405	VKORC1	0.590208	1.10672	-0.855262	1.24108	0.688717	-0.494467	-0.15842	-0.383219	0.65501	0.237545	1.13628	0.897014	0.400251	0.409872	-0.0262535	-0.583217	-0.0873064	0.591048	-0.264959	-0.392807	-0.286148	0.752326	0.599605	0.476735
ENSBTAG00000000406	GPATCH4	0.526357	0.328759	-3.6775	0.341482	1.04095	-0.0366146	-0.671612	-1.54104	-0.0976704	0.154203	0.6863	0.627898	0.471145	1.23638	0.913041	1.27897	-0.816407	0.0354264	0.308798	0.676314	0.301382	0.831537	0.62156	0.0655248
ENSBTAG00000004189	MLXIP	0.0833974	-0.315387	-0.714644	-0.376543	-0.505635	1.2483	0.159014	0.377367	-0.268744	0.528937	0.336208	0.316974	0.485635	-0.153153	-0.878937	-0.133849	0.68925	1.24963	-0.674044	-0.601815	-0.618149	0.43049	-2.83573	-0.357687
ENSBTAG00000018236	EPB41L5	0.436229	-0.148809	-2.54127	0.163216	0.145993	0.134391	-0.00145586	0.207011	0.649145	-0.531565	-0.427227	-0.411247	-0.516158	-0.228493	1.12879	0.610494	1.23605	0.959705	1.23553	0.174811	-0.187364	-0.241595	-0.587208	0.194066
ENSBTAG00000018237	MYO16	1.24769	0.162941	-1.68681	0.194191	1.24368	1.05394	-0.0378193	0.790639	1.00577	0.304265	0.17081	0.777893	-0.111442	-0.0916724	0.240052	-0.126221	1.04677	0.15136	0.326252	0.246057	-0.0606497	0.20629	-0.550356	0.045302
ENSBTAG00000018238	ABTB1	-0.219183	-0.53973	2.36675	-0.0969583	-0.205083	1.26866	0.571211	0.885176	0.944231	-0.880691	-0.500083	-0.511973	-0.78635	-1.7044	-0.818582	-0.241576	0.478531	0.242937	-1.1532	-1.59988	-1.50415	-0.487889	-1.4341	-0.912438
ENSBTAG00000018239	DNAJC27	-1.10801	-0.510091	1.8261	-0.785762	-0.0863317	0.0482194	0.602225	-0.528028	0.296145	0.374367	0.129791	0.852327	-0.0571022	0.0206642	0.828177	0.648965	-0.232551	-0.0397275	1.60388	0.568621	0.529789	0.310069	-0.30534	-0.19776
ENSBTAG00000004238	TACC1	0.201812	0.147367	1.23784	0.211828	0.275045	1.09674	0.63239	0.87757	0.538594	0.804752	0.408367	0.591091	0.419238	-0.0447896	-0.179112	-0.35701	-0.977992	-0.111227	-0.10054	0.400436	0.211476	0.676124	-2.74409	0.651834
ENSBTAG00000004230	AIMP1	-0.190554	-0.353104	0.947441	-0.397961	-0.283225	-1.03772	-0.430076	0.133448	-0.434892	0.0895715	-0.282833	-0.574357	-0.208049	0.478784	1.20022	0.787534	-0.128255	0.607318	1.693	0.561182	1.27684	0.0478868	2.67968	0.69577
ENSBTAG00000004237	BTC	-1.09131	-1.01485	0.71469	-0.657599	-0.304296	-0.201248	0.630607	-0.922704	0.382749	-0.852434	-0.574839	0.501863	-0.342124	-0.779136	1.06917	0.707881	2.37666	0.237329	1.39855	0.249094	-1.98946	-2.03033	-0.739732	-1.58759
ENSBTAG00000002808	PSMA3	0.110871	-0.0275055	-0.755855	0.271835	0.44555	-1.37179	-0.704707	-0.649393	-0.0225763	0.456018	0.599702	0.512965	0.409532	0.914033	0.635709	0.602328	0.187048	0.623658	1.07082	0.96252	1.26714	0.847816	2.32924	1.00802
ENSBTAG00000002809	CAPN10	0.59008	0.971731	2.55236	1.27199	-0.0363475	1.26465	-0.0408967	-0.732428	-0.444089	-0.129464	0.256527	0.267753	-0.338212	-0.646175	-1.01215	-0.354823	-0.173656	0.518533	-1.24435	-0.830997	-0.98434	0.454909	-1.10614	-0.224421
ENSBTAG00000018589	RFC2	0.471002	0.226015	-0.109788	0.624839	0.410081	0.680705	0.2852	-0.061882	0.940943	0.709618	0.591113	0.626899	0.276309	0.527984	0.211616	-0.256904	0.322508	-0.0761502	0.315382	0.390686	0.440353	0.771847	0.599827	0.650499
ENSBTAG00000032674	SENP5	0.0753954	-0.0433767	-0.532131	0.261042	-0.0664017	-0.646984	-0.239517	-0.00988024	0.363728	0.632672	0.758226	0.855525	0.386639	1.3557	0.761644	0.356886	-0.710729	-0.215336	1.26858	1.1589	1.40139	0.711312	-1.10622	0.707218
ENSBTAG00000019187	ZNF462	-0.0781271	0.364214	1.06609	-0.00882149	0.0784801	1.51753	0.818922	0.737993	1.14369	-0.893093	-0.909661	-0.837397	-0.69977	-0.905038	0.380164	0.521849	0.316449	0.711796	0.64224	-1.00318	-0.697576	-0.46406	-1.00441	-0.831825
ENSBTAG00000019183	FUZ	1.47809	0.26637	1.62403	1.33781	0.297596	0.785507	0.018843	0.871071	-0.0521629	0.36766	0.773881	0.751845	0.247488	-0.387716	-0.610569	-0.14302	0.472831	1.18955	0.598958	-1.1324	-1.50019	0.315952	0.487951	-0.621895
ENSBTAG00000019181	BAIAP2L1	-0.499339	0.318409	-0.324742	-0.392646	-0.648865	0.300642	-0.652325	0.549577	0.199815	-0.927288	-0.443581	-1.2009	-1.00233	-1.6003	1.19233	1.61971	2.18291	2.88031	1.2586	-0.915513	-1.0474	-0.46824	-0.605901	-1.15672
ENSBTAG00000003174	NDUFAF4	0.387116	0.358843	-3.06695	0.623929	1.403	-0.435746	-1.30733	-0.915038	-0.177889	-0.283026	-0.0104018	0.151775	0.206249	0.520263	0.713559	0.780928	0.813056	0.69105	0.756483	0.286427	0.468953	0.656323	1.73601	0.815617
ENSBTAG00000003177	SLC25A33	1.09741	0.866251	1.10393	1.23261	0.799988	-1.49038	1.3788	0.912527	0.557875	-0.527787	0.0761601	-0.411203	-0.371425	0.197842	-0.316803	0.328567	-0.651617	0.490065	-0.852204	-1.05366	0.0310961	-0.0159101	0.640488	-0.45073
ENSBTAG00000003176	JAM3	-0.700879	-1.10365	-0.570558	-0.727351	-0.533496	1.66759	1.50988	1.72456	1.62659	0.75407	0.888943	0.941459	0.525832	0.910271	-0.302691	-0.897218	-0.532055	-0.889944	-0.373227	0.634736	0.303102	0.810825	0.325971	0.621924
ENSBTAG00000003178	ATE1	0.41987	0.985729	0.172845	1.24985	0.760738	-0.794932	1.67552	0.119434	-0.160791	0.772585	0.135394	0.414688	0.391176	0.883122	0.596768	0.0973698	-0.394875	0.663971	0.657948	0.541971	0.360111	0.579543	-0.726314	0.708629
ENSBTAG00000017325	ATG13	-1.24765	0.125114	4.04363	-0.58713	-0.417414	-0.0848957	0.411158	1.16586	0.0725716	-0.602519	-0.138162	-0.23818	-0.155328	-0.376714	0.040207	0.508154	0.949581	1.16315	-0.158436	-0.614803	0.146944	-0.0526033	-0.273537	0.327383
ENSBTAG00000017326	OMA1	0.719701	0.830649	-0.450714	0.92759	0.642756	-0.977	-0.722562	-0.341724	-0.215177	0.0867632	0.325011	0.320537	0.119115	0.744517	0.725907	0.454264	0.200141	0.522209	0.603113	0.502769	0.562371	0.140525	1.03206	0.554698
ENSBTAG00000026263	ZNF45	-0.374329	0.544833	1.11468	0.704018	-0.256664	-0.48748	-0.45941	-0.205334	0.441163	-0.287853	0.664546	-0.0583601	0.477083	0.596143	0.409706	1.05999	-0.506261	0.934071	0.613418	-0.116369	0.948667	0.141153	0.964175	0.461279
ENSBTAG00000017329	GMNN	0.37826	0.660509	-0.947816	0.681488	0.295779	0.00880545	-0.9598	0.487155	0.0742684	-0.459008	0.441571	-0.073818	0.217098	0.222302	0.623509	0.409968	0.365693	0.755754	1.06472	0.445024	0.283159	0.014575	1.41037	0.611432
ENSBTAG00000012668	ENSBTAG00000012668	1.25692	0.954862	3.81854	1.14764	1.10871	-0.17108	-0.746747	-0.92335	-0.421531	-0.358301	-0.751844	-0.432273	-0.649015	-0.682834	0.825442	0.768294	0.673038	0.953756	0.769202	-0.345535	-0.271804	-0.691065	-0.593521	-0.565472
ENSBTAG00000012667	CAMK2G	0.140683	0.00464473	3.44534	0.407786	0.0831587	0.104474	0.223409	-0.352055	0.754366	0.175955	0.562906	0.855188	0.137807	0.272812	0.126636	0.114967	-0.0313523	-0.122365	-0.0456183	-0.0699414	0.0240332	0.49963	-0.861907	0.101602
ENSBTAG00000013138	TDP1	0.435729	0.602354	-0.452004	0.860887	0.186915	0.698212	-0.016353	0.20311	0.378048	0.090312	0.452827	0.256865	0.115993	0.626425	0.659148	0.645932	0.498168	0.782338	0.293659	-0.0179347	0.123403	0.246873	-0.0637528	0.27126
ENSBTAG00000017496	ATP5ME	0.929004	0.49718	-1.42053	1.55193	1.37924	-0.552613	-0.63435	0.117207	-0.0111736	1.16552	0.49308	0.320185	0.306323	1.04806	-0.575873	-1.12749	-0.267532	0.682303	-0.82523	0.296936	-0.0486326	1.19275	1.04537	1.11408
ENSBTAG00000013136	EFCAB11	0.696004	0.213829	-0.302143	0.415384	-0.221274	0.563948	-0.411286	-1.04967	0.872547	0.0505689	0.447701	0.406553	0.282665	0.489664	0.880911	0.723151	0.191574	0.295993	0.649529	0.991774	0.733768	0.604671	1.17796	0.816144
ENSBTAG00000013132	MTX3	0.0651152	0.880557	-0.883697	0.533106	0.890725	0.0414907	0.572462	-0.740411	0.445487	0.736417	0.419116	0.589867	0.113548	0.58358	0.441995	0.574231	0.287899	0.535124	0.376707	-0.0984107	0.584202	0.817187	0.388262	0.42561
ENSBTAG00000017490	PLD1	0.437049	1.15795	0.578542	0.803492	0.755336	-0.63795	0.303349	-0.11201	-0.378307	-0.0758037	0.686741	0.305858	0.146975	0.567475	0.891856	0.0941015	-0.20793	0.574552	0.875204	0.525099	0.901	0.600599	-1.25683	0.972513
ENSBTAG00000034633	ERO1B	-0.578423	-0.475743	2.14845	-0.508573	-0.157258	-1.03694	0.00550663	0.366487	-0.545352	-0.91676	-1.72397	-1.17217	-0.611988	-0.732806	1.60487	0.62025	0.877003	0.462035	1.70493	-0.088545	-0.068457	-1.66213	-0.806018	-0.835103
ENSBTAG00000006276	C1QTNF1	0.434122	0.447907	-4.22175	0.576459	0.350616	0.231032	0.0275871	-0.214043	0.277538	0.203976	0.592335	0.359465	0.386017	0.633448	0.133197	-0.120097	0.269299	0.317888	0.587602	0.334982	0.0552395	0.45285	0.403313	0.521797
ENSBTAG00000006270	HSP90AA1	0.303721	1.7232	-3.85935	1.48703	0.152667	-0.841602	0.250467	0.0574599	-0.993058	0.130219	-0.185235	-0.231998	0.346565	0.675906	0.134497	-0.254626	-0.694883	-0.145302	0.177516	0.241163	0.30206	0.0374233	0.513502	0.0832341
ENSBTAG00000006272	NTHL1	0.764898	0.432617	1.50495	1.37097	0.94879	0.0911633	0.0356145	0.545795	0.735051	0.384901	-0.0376622	0.335653	-0.071302	-0.599441	0.53718	0.0564172	0.327621	0.0658418	0.527257	-0.00420518	-0.753002	-0.240704	0.09381	-0.171456
ENSBTAG00000014678	PAEP	-0.38025	-0.204578	-5.01112	-0.357759	-0.37193	0.883947	0.324698	0.388239	0.00287011	-0.462712	-0.342841	-0.490973	0.00420202	-0.377827	-0.260784	0.277507	0.114923	0.757658	0.899724	0.478181	1.67271	0.272254	0.852174	0.1037
ENSBTAG00000014679	DHX57	0.251433	-0.0408732	1.6111	-0.0628316	0.0625789	0.347481	0.155621	0.688125	0.8648	0.402511	0.433963	0.641114	0.20895	0.362105	0.744672	0.421128	0.382161	0.0306397	0.635717	0.466289	-0.0619806	0.120639	-0.482018	-0.120018
ENSBTAG00000014677	TADA2A	0.366845	1.04204	-2.80959	1.22344	0.741797	-0.632144	-0.394985	-0.112709	0.106922	-0.47621	-0.417409	-0.408114	-0.333646	0.470076	0.883819	0.993274	-0.20981	1.221	0.488764	0.161288	-0.210091	0.0363337	1.24343	-0.0448061
ENSBTAG00000014675	PTCD2	0.629017	0.643956	1.24929	0.748319	1.33965	-0.686382	-0.627223	-1.11928	-0.820642	-0.74506	0.0643647	-0.363373	0.0994408	0.0434534	0.798151	0.724674	0.32397	0.231266	0.937522	0.178973	0.0835859	-0.409856	0.863079	0.162509
ENSBTAG00000039440	ENSBTAG00000039440	0.00398783	-0.150435	-2.45678	-0.417205	-0.0252199	-1.41646	-0.448663	0.0974824	0.14298	1.21939	0.740023	0.854191	-0.102261	1.56128	-0.966649	-2.17657	-0.311206	-0.106503	-0.897904	0.306982	0.963026	0.882762	1.90268	1.27762
ENSBTAG00000039446	ENSBTAG00000039446	0.0330338	-0.122366	-3.87073	0.00420497	-0.107064	-0.300786	0.15475	0.215239	0.350707	0.845889	0.687078	0.77157	0.967389	0.897281	0.983597	0.703106	0.149324	0.0531111	-0.168273	0.952033	1.00828	0.976547	0.99563	0.752141
ENSBTAG00000006491	AGL	0.578863	0.222095	0.763984	0.288638	0.38479	-1.20043	-0.630566	-0.584725	-0.244076	0.662484	0.738496	0.637687	0.209637	0.705922	1.05376	0.531414	0.241298	0.512207	1.181	0.807539	0.723733	0.487761	-0.283319	0.665817
ENSBTAG00000006490	BOLA-DOA	-0.248434	0.0385763	2.88178	0.276062	-0.0542834	-1.06809	-0.348787	-1.74233	-1.48244	-0.367027	-0.84632	-0.884218	-0.464619	-1.57777	0.479263	1.23954	0.462166	1.56622	0.712895	-0.815674	-0.863559	-1.18644	0.542798	-0.0654465
ENSBTAG00000006492	PI4K2B	-0.0956695	0.710514	1.34643	0.676203	-0.130759	0.00801589	0.334546	0.222286	0.725118	-0.362645	-0.0964459	-0.266088	-0.122168	0.244509	0.442563	0.103293	0.249846	1.34853	0.757459	-0.414342	-0.0249469	0.213181	1.00413	0.127796
ENSBTAG00000006499	PIP4K2B	1.10482	0.000136036	2.12965	1.49617	1.09951	-0.245153	0.074319	0.415355	0.547006	0.335937	0.481882	0.725691	0.183354	-0.516057	0.220882	0.696514	-1.28769	-0.467663	-0.485818	0.290993	0.432406	0.576033	-1.8641	0.409501
ENSBTAG00000001729	DUSP10	0.4619	0.0518769	-1.30292	1.18403	0.349116	-2.99762	-2.06038	-0.906915	-0.17347	-0.368276	-0.228576	-0.921808	0.435341	-0.230579	0.315036	1.44194	-0.0703006	1.40999	-0.243294	0.149663	0.703224	0.243845	1.36759	0.387046
ENSBTAG00000001721	GYG1	-0.205768	0.253441	-0.773864	0.323952	0.386097	-0.207171	1.0735	0.980993	0.720696	-0.0642386	0.126038	-0.145382	-0.109645	0.544624	0.924282	0.778116	-0.0120413	0.360521	1.14959	0.19343	0.503534	0.044538	1.12024	0.39893
ENSBTAG00000001727	PRXL2B	0.874696	0.297503	-2.70952	1.11684	1.28395	0.0716388	0.125451	0.486345	0.805083	0.398957	0.126252	0.19735	-0.168112	0.0903757	-0.0391859	-0.316791	0.0218416	0.468389	-0.139301	-0.314655	-0.0011308	0.399027	0.0510255	0.492987
ENSBTAG00000001724	ZADH2	0.974887	0.638889	1.81548	1.36046	0.793699	0.299881	0.352946	0.246682	0.613926	0.525985	0.821117	0.646613	0.372366	0.429209	-0.260122	-0.182612	0.145082	0.444568	-0.427177	-0.141939	0.142798	0.884318	0.186313	0.483106
ENSBTAG00000001725	CXCL10	0.109384	0.646828	-2.89457	0.26586	0.146666	-1.58174	-1.3044	-1.73604	-1.81697	0.738598	0.654571	0.288251	0.892836	0.0466798	0.375607	0.447518	-0.0657507	0.563419	0.0682817	0.7556	1.0119	0.386995	1.54076	1.38815
ENSBTAG00000000898	F2RL2	0.76114	0.758843	-1.40953	0.767616	0.546666	1.0312	0.717191	-0.0659383	0.605723	-0.22735	-0.041478	-0.0851679	-0.106597	0.00620938	0.718924	0.416481	-0.0585265	0.267251	0.83263	-0.491285	-0.158258	0.0860494	0.15262	-0.0469795
ENSBTAG00000000892	CGAS	-0.144978	0.332283	-3.32521	0.210401	0.0256409	-1.38299	0.0211948	-0.0695506	-0.161965	-0.00418853	0.422958	0.418135	0.650804	0.40972	-0.140644	-0.0962561	-0.761224	0.290668	-0.350639	0.960019	0.168209	0.127361	-0.208929	0.64637
ENSBTAG00000000897	IQGAP2	0.228269	0.860731	4.153	0.657686	0.242948	-0.169739	0.784771	0.220033	0.0250349	0.652264	0.21929	0.359987	0.251672	0.331712	0.209664	0.482653	-0.943648	0.0803896	0.608239	0.893557	-0.00965942	0.259092	-0.059734	0.845757
ENSBTAG00000000895	TAF9B	-1.23505	-0.0275278	3.92332	0.943663	-0.522866	-0.17025	0.030311	-0.197325	0.0565237	0.446762	-0.166271	0.192994	-0.333727	-0.656568	0.472738	0.168309	0.902149	0.475004	1.00032	0.331258	-0.688762	-0.231383	-0.471036	0.233189
ENSBTAG00000000894	PGK1	0.160962	0.0890045	-4.30359	-0.597134	-0.191531	-1.33012	0.472304	0.483852	0.130695	0.0313531	0.645374	-0.0400782	0.497579	0.0696606	0.61436	0.62302	-0.418956	0.383981	0.61901	0.339741	1.51942	0.195366	2.42034	0.785063
ENSBTAG00000005915	SFMBT2	-1.00216	-0.0167978	3.24153	0.645107	-0.544504	1.46096	0.807919	1.17865	1.4387	-0.111438	0.61828	0.0238956	-0.638832	-0.196789	0.595109	0.448305	-0.870567	0.12789	0.622072	-0.963965	-0.328953	0.182732	-1.67423	-0.0112416
ENSBTAG00000005917	PARD6G	0.79599	0.383883	0.950722	0.395416	0.71114	0.818048	0.375797	0.0368285	0.535998	0.957627	0.861987	0.85646	0.726712	1.21822	0.280349	-0.900854	0.45959	-0.626906	-1.15063	0.76487	1.20066	1.19053	1.00328	1.14688
ENSBTAG00000031715	PCMTD2	-0.152948	0.398528	3.6352	0.689872	-0.047949	-0.346484	0.639351	-0.0142994	-0.118213	-0.234161	0.402502	-0.187644	0.173789	0.0574671	0.242884	0.769896	0.193396	1.08949	0.406678	-0.0703036	0.74511	-0.0263835	0.718898	0.363965
ENSBTAG00000019967	RASA3	-0.224097	-0.253474	3.78795	-0.0649958	0.0182924	0.646736	-0.863618	-0.64621	-0.736765	1.04958	0.73437	0.805609	0.358875	0.197717	-1.19897	-0.0274828	-0.536373	-0.106401	-0.995938	-0.249447	-0.253105	0.68241	-1.27807	0.0773247
ENSBTAG00000015235	HMCN1	-0.402634	-0.155688	-1.17687	-0.527007	-0.485893	2.77156	1.62511	0.782222	1.04144	-0.537264	0.0873868	-0.875988	0.00906381	-0.0383222	0.866869	-0.0111306	1.48364	0.563073	0.980587	-0.525721	-1.04559	-1.04198	-2.09448	-0.222164
ENSBTAG00000015230	PLA2G12A	0.54439	0.412385	0.432088	0.528783	0.575154	-1.0886	0.0499624	0.0590515	-0.139776	-0.398886	0.398335	0.237601	0.0613186	0.381492	0.502087	0.470806	0.948401	1.52928	0.579927	-0.113812	-0.109803	0.153228	0.619731	0.0899876
ENSBTAG00000013314	PBX3	-0.206332	0.90055	1.28139	1.06881	0.826783	1.12048	0.247458	0.11835	0.154258	0.670281	0.126791	0.319107	0.459762	0.321265	0.651892	-0.380167	0.322411	0.552192	0.749482	0.0220731	0.618402	0.6509	0.379294	0.269329
ENSBTAG00000013315	ATP5F1B	0.428307	0.464212	-1.42514	0.840161	0.733628	-1.1616	-0.561167	-0.696625	-0.516856	0.936736	0.867128	0.890602	0.575807	1.10429	0.0653112	-0.16179	-0.334256	0.353534	0.0609552	0.527168	0.892354	1.04204	1.55653	1.03922
ENSBTAG00000013317	RNF168	0.362505	0.87727	-0.567011	0.962089	0.252426	-1.75497	-0.207054	-0.377293	-0.162531	-0.65733	0.49329	-0.286525	0.353934	0.988827	0.914482	0.342033	-0.330915	0.607253	1.12527	0.188341	0.850526	0.431462	0.788684	0.676749
ENSBTAG00000013311	GSPT2	-0.0351536	0.040563	1.15044	0.461448	0.714439	0.330203	0.300065	0.304435	1.06137	-1.26611	-0.475361	0.0490549	-0.161455	0.662772	0.487402	0.191079	0.705268	1.27831	0.724023	-0.486717	0.279289	0.254483	0.545528	0.136485
ENSBTAG00000010778	NDUFAF1	-0.0416412	0.409433	0.0804819	0.816365	0.745752	-0.358225	0.769386	-0.610421	-0.326811	0.101716	0.775463	0.688656	0.0415591	0.980422	0.367866	0.628504	-0.493256	0.731048	0.889705	0.573323	0.580613	1.11264	0.821018	0.446217
ENSBTAG00000010777	CARS	-0.394476	-0.358686	-2.47867	-0.246642	-0.221363	-1.37397	-0.368332	-0.430632	-0.993478	-0.403283	-0.664715	-0.813873	-0.420898	-1.31051	0.0452946	1.07592	0.392697	1.42963	-0.199863	-0.575004	-0.587211	-0.42913	-0.178465	-0.263958
ENSBTAG00000010775	POGK	0.494095	0.47036	0.815758	0.284641	0.56557	0.597371	0.0998483	0.790561	0.927784	-0.0171021	0.158622	0.187468	0.0643436	0.254892	0.730234	0.293535	0.198833	0.873422	0.79758	-0.0677117	0.307402	0.131259	0.056804	0.255072
ENSBTAG00000010774	NUSAP1	-0.313092	-0.168106	-1.16812	0.0905505	-0.514179	0.530323	-0.228447	-0.223941	0.630307	-1.6394	-1.64143	-1.54124	-1.09668	-0.968318	-0.456157	-0.808271	-0.937258	-0.311546	0.726343	-1.23492	-0.185712	-0.757366	-0.517112	-0.588897
ENSBTAG00000010773	GNPAT	0.990179	0.255756	0.319672	0.947933	0.827046	-0.521518	-0.255291	0.142273	0.220491	-0.596138	-0.283963	-0.169178	-0.246131	-0.0272004	1.06594	0.331304	0.367652	0.75697	0.750532	-0.0601679	-0.0200647	-0.141395	0.557647	0.223813
ENSBTAG00000010772	TPGS1	1.19934	0.939958	1.2131	1.32619	0.825328	-0.288286	-0.377951	-0.517243	0.0514263	0.145159	0.110986	0.50322	0.0276194	0.0636473	-0.791216	-0.469342	0.704325	0.98567	-0.863746	-0.503535	-0.233992	0.675096	-0.533772	0.181017
ENSBTAG00000003813	BCS1L	0.810585	1.06478	-1.63992	1.94264	0.844097	-0.041046	0.559446	0.780587	0.0192455	0.128674	-0.525298	-0.278376	-0.0554047	-0.336026	-0.178382	0.446965	-0.0649472	1.05803	-0.227547	-0.655234	-0.683836	-0.0395619	0.233922	-0.0869369
ENSBTAG00000003817	RNF25	1.25574	0.704934	-0.488304	1.05758	1.63428	-0.512315	-0.162392	0.0949319	0.753921	0.573263	0.430583	0.336349	0.281313	0.82935	-0.222873	0.196749	0.417623	0.142576	-0.442685	-0.180959	0.0216521	0.789548	-0.237252	0.232603
ENSBTAG00000003815	EDEM2	0.516083	0.508697	-0.335689	0.969148	0.734235	0.672832	0.245281	-0.300858	0.84859	0.119739	0.585267	0.455578	0.247091	0.643264	0.23786	0.0859608	-0.0385728	0.464265	0.346943	-0.0440259	0.232193	0.732427	0.775874	0.437156
ENSBTAG00000011425	PTPRA	0.403298	0.676366	-0.0143351	1.1788	0.251773	-1.47041	0.2342	0.192565	-0.130756	-0.0746374	-0.0217179	0.0290535	0.554594	0.285981	1.06173	1.03507	-0.0183826	0.866063	0.954674	0.251933	0.20482	-0.139225	0.509738	0.260635
ENSBTAG00000003819	STK36	0.992295	0.189946	-1.0814	0.696908	1.15321	0.0487505	0.639781	0.801863	1.0016	-0.118556	-0.0964684	0.0306126	-0.171775	0.35654	0.817096	0.417233	0.742522	0.750342	0.224017	-0.125408	-0.147342	-0.195645	-1.07907	-0.0786579
ENSBTAG00000011420	CA9	-0.0301335	-1.04609	1.70446	-0.948866	-0.164171	-0.367325	-1.37211	0.288554	0.0515393	0.158804	-0.694364	-0.599556	-0.416063	-1.15988	0.619286	0.277456	0.788356	-0.0507548	0.383084	-0.304264	-0.163947	-0.529809	-1.23738	-0.435699
ENSBTAG00000011421	CD37	-0.513684	0.215221	4.40082	-0.204012	-0.507951	0.117554	-0.792072	-1.00556	-1.71338	-0.555893	-0.519681	-0.853582	-0.119727	-1.37072	0.0549336	0.810865	0.115049	0.646965	-0.38183	-0.440363	-0.640518	-0.971401	0.0109048	-0.132588
ENSBTAG00000046886		0.776794	1.02687	-4.04774	1.46101	0.814084	-0.346428	0.308735	0.0782521	0.55758	0.42175	0.738915	0.559396	0.526535	0.836664	0.0046238	-0.0414025	-0.268591	0.543867	-0.303548	-0.172945	0.198628	0.855324	0.217555	0.487567
ENSBTAG00000046885		1.15481	-0.979227	0.182698	0.246271	0.267447	0.307758	-1.41353	0.343583	1.09855	0.271761	-0.07307	0.735096	-0.375929	-0.310541	-0.223022	-0.440945	-0.430356	-0.814608	-0.893944	-0.305003	-1.11279	0.24605	-2.68426	-0.536425
ENSBTAG00000037456	AHDC1	0.914713	0.949216	2.13998	2.021	0.50395	1.67157	0.986456	0.734911	1.03118	0.428209	-0.0698058	0.436498	0.370689	-0.138124	-0.576983	-0.340424	0.769121	1.08073	-0.0484715	-0.249676	-0.518287	0.544566	-1.35713	-0.221579
ENSBTAG00000048107	CANX	0.290193	1.0483	-3.51931	1.00659	0.575208	-2.00825	-0.264056	-0.124192	-0.611077	-0.196691	-0.130852	-0.402959	0.190217	0.199446	1.16457	0.616404	0.245006	0.582307	1.3799	0.260696	0.671432	-0.184754	0.776364	0.389757
ENSBTAG00000017866	CD36	0.259099	0.263532	-5.1056	0.321063	0.321249	0.108803	0.42378	0.438285	0.636252	0.0132956	0.198397	0.153511	0.173638	0.321894	0.581328	0.334788	0.247638	0.203864	0.592358	0.312519	0.432021	0.237485	0.469945	0.263698
ENSBTAG00000017867	YPEL1	-0.441604	0.126686	1.49347	-0.366011	-0.010097	-0.248706	-1.10601	-1.01519	0.149894	1.12522	1.55844	1.65567	1.28231	0.501025	-0.911014	-0.0182867	0.253728	-0.190476	-0.794659	0.543192	1.34224	1.44836	1.73161	0.920081
ENSBTAG00000017863	SRGN	-0.662125	-1.20227	-2.20811	-1.31466	-0.79753	0.19035	-0.0104706	0.543464	0.0358564	0.377818	-0.110005	0.0431672	0.357738	0.1157	0.0496536	-0.365474	-0.0714537	-0.528119	0.108139	0.789774	0.924863	0.0991147	1.18183	0.36446
ENSBTAG00000017860	HIPK2	0.872411	0.37892	-0.840942	0.822236	0.278866	1.74834	0.831947	1.45022	1.20951	0.0584623	0.113102	0.294502	0.0658391	0.0721858	0.216359	-0.24208	0.191355	0.323392	0.268043	-0.227643	0.188626	0.518122	-2.73737	0.292877
ENSBTAG00000017868	DHX40	0.195551	0.681224	1.65247	0.557424	0.501207	-0.200187	0.457121	0.618715	0.303677	-0.392451	-0.166457	-0.0978233	0.0892026	0.127912	0.383257	0.345652	0.18765	1.47745	0.664306	0.161033	0.586266	-0.176107	0.608434	0.441734
ENSBTAG00000017869	CAV1	-0.0755254	0.402588	-0.823951	-0.101838	0.236491	0.669661	0.588775	0.421149	-0.132114	-1.09768	-1.09782	-1.03792	-1.33973	-1.36851	0.960472	1.31822	1.72882	2.24701	1.24901	-0.893641	-0.528191	-1.02029	-0.797387	-0.756187
ENSBTAG00000012305	ADGRL2	-0.169165	0.487917	-2.38388	0.19562	-0.0755962	0.393819	-0.0781666	0.26974	0.103827	-1.02958	-1.64723	-0.868871	-0.760359	-1.63807	0.863228	1.20102	1.49754	1.92281	1.26286	-0.602588	-0.105968	-0.909517	-0.725359	-0.851583
ENSBTAG00000021224	ZSWIM6	-0.292619	0.0667852	-0.537574	-0.411706	-0.528371	3.19695	-0.488364	0.132846	-0.712142	0.538194	0.159764	0.133912	0.320978	-0.292499	-0.777503	-0.626321	-1.36796	-0.549675	-1.09525	0.0691297	0.226196	-0.00786745	-1.54346	-0.269368
ENSBTAG00000021227	ATP5PD	0.211928	0.13574	-0.745131	0.489164	0.575241	-0.687022	-0.46287	-0.662774	-0.300442	0.546061	0.824517	0.721533	0.852397	1.11003	-0.0148466	-0.175273	-0.528244	-0.0318562	0.148541	0.78164	1.17207	0.997064	2.25564	1.05322
ENSBTAG00000021223	CRY2	0.618339	-0.263645	4.17636	-0.261197	0.0118625	0.442294	-0.303713	0.980884	0.475026	0.370148	0.312291	0.81445	0.197424	0.479568	0.0223385	0.773428	0.664406	0.879817	-0.696125	-0.11698	-0.234148	0.377883	-1.84933	-0.116539
ENSBTAG00000021222	ZNF771	0.760098	0.95427	0.968763	1.82093	1.40923	0.0906924	-1.02164	0.180187	0.306614	-0.468497	0.510397	0.225693	0.786992	-0.365982	-0.576272	0.259996	-0.169259	1.22359	-1.36506	0.345578	0.412793	0.572489	0.790547	0.119962
ENSBTAG00000020178	ARSK	0.786805	0.760526	-0.104452	1.15411	0.627802	0.343611	0.0894011	-0.277593	0.174667	-0.285883	0.0810167	0.292223	-0.0256823	0.304426	0.643569	0.50393	0.358011	0.587231	1.03774	-0.257031	-0.0989098	0.0222888	0.249547	0.0461769
ENSBTAG00000020179	AAAS	0.595457	0.344892	-0.733715	0.912833	0.787955	0.377098	0.336169	0.50946	0.871101	-0.166215	0.104393	-0.069376	-0.112058	0.013384	0.703036	0.0368048	0.596087	0.501977	0.492156	-0.489302	-0.106884	0.250686	-0.00877675	0.149517
ENSBTAG00000020172	DENND2D	-0.0223698	1.23635	1.50557	1.00783	0.0512026	-0.647913	0.398996	0.410926	-0.214013	-1.56401	-0.932568	-1.85409	-1.06216	-1.87725	0.109318	1.53644	0.0378672	1.87221	-0.108194	-1.458	-0.323326	-1.22507	-0.177774	-0.728519
ENSBTAG00000020173	INPP5D	0.00624492	0.0282743	2.64845	0.0953408	-0.359202	1.76353	-0.515015	-0.672389	-0.354902	0.520105	0.318432	0.212958	0.269573	-0.018198	-0.867975	-0.35032	-1.05875	-0.165153	-1.02068	-0.0369511	-0.394032	0.383843	-1.34275	0.366207
ENSBTAG00000020177	C5H12orf10	0.83317	-0.208508	0.472405	0.68752	0.91859	-0.247095	-1.19664	-0.286902	0.45045	0.467355	0.83602	0.911431	0.111386	0.215141	0.0400703	-0.0200093	0.263054	1.02335	-0.335935	-0.0929217	0.375461	0.633918	0.237648	0.152017
ENSBTAG00000020175	UBE2K	0.105041	0.579855	-2.5464	0.598942	0.65303	-0.606486	0.271445	0.133364	0.135144	-0.0628004	0.327509	-0.1039	0.484713	0.490582	1.02877	0.987781	-0.258178	0.641492	1.18883	0.35465	0.90127	-0.138053	1.95145	-0.0566306
ENSBTAG00000047302	ENSBTAG00000047302	0.287646	0.565826	-0.269743	1.13535	0.886453	0.321955	0.766255	0.704049	0.798808	-0.0400179	-0.0415878	0.466681	-0.120824	0.285991	0.962286	-0.202435	0.284135	-0.506676	0.383097	0.155646	0.259613	0.297334	-0.271509	0.174039
ENSBTAG00000008367		0.632813	-0.163371	0.456189	0.19785	0.138861	0.432598	0.371026	0.201186	0.682884	0.0401864	0.460741	0.291211	0.327964	0.198208	0.0823863	-0.306819	-0.0379329	0.236048	0.353445	0.270672	0.958067	0.202699	0.940464	0.642054
ENSBTAG00000011528	SMIM11A	0.715603	0.517428	-1.22625	0.656968	1.0392	0.099316	0.212198	0.200589	0.276412	-0.0369578	0.373471	0.158817	0.269908	0.404885	0.529035	0.0370719	-0.041934	0.704352	0.70869	-0.144591	0.209275	0.67996	0.543944	0.719839
ENSBTAG00000021595	HIP1R	-1.21098	-0.862166	1.12778	-0.731732	-1.24062	1.66351	-0.566825	-0.00967871	-0.974394	-0.798422	-0.419637	-0.36818	-0.117088	-0.698641	-0.976811	-0.331451	-0.475545	0.699037	-0.646548	-0.684948	0.609676	0.228883	-0.292053	-0.255733
ENSBTAG00000021592	WRN	0.308451	0.446533	0.294714	0.579905	0.490534	-0.344695	1.3045	-0.557345	0.233993	0.784944	0.250358	0.687232	0.316403	0.673265	1.23343	0.630812	-0.125965	0.236288	0.724792	0.416331	0.427325	0.549926	0.797716	0.718232
ENSBTAG00000014889	DCBLD2	1.14542	1.74688	-0.505122	1.01699	0.0930683	-0.306776	0.716164	0.834718	0.297663	0.0114624	-1.56209	-0.766519	-0.90285	-0.810541	1.54416	1.61153	0.434484	1.04185	1.3994	-0.706061	-0.619677	-0.602391	-2.19785	-1.07624
ENSBTAG00000014881	PHF23	-0.490368	0.743843	3.24314	0.849148	-0.0571071	-0.552644	-0.185823	0.915077	-0.561782	-0.581359	-0.508824	-0.943412	-0.503169	-0.782549	-1.12416	0.575369	0.231129	1.94177	-0.571122	-1.15844	0.33741	-0.715529	0.851547	-0.330865
ENSBTAG00000014880	ENSBTAG00000014880	-0.565413	-0.561613	-0.972278	-1.0199	-0.595879	2.39549	0.762337	0.0059224	-0.633926	0.338364	-0.0208828	-0.0679787	-0.131932	-0.874368	-0.509014	-0.150175	-0.591019	-0.040668	-1.01013	0.351343	-0.329484	-0.252984	-1.21978	-0.0776087
ENSBTAG00000014882	ENSBTAG00000014882	-0.262201	-0.487492	-4.9958	-0.659157	-0.707732	2.64372	0.796004	0.981599	-1.1691	0.59473	0.25556	-0.168195	0.013055	-0.00926809	-0.959698	0.168633	-0.117522	0.0648396	-0.493709	0.322248	-0.0138684	-0.222379	0.335887	-0.114302
ENSBTAG00000014885	MYOM3	1.46515	1.10334	0.342169	1.20736	1.03358	-0.404428	-0.417538	-1.06378	-0.324115	-0.891659	-0.960879	-0.704166	-0.310059	-0.248028	1.23762	1.08862	1.07933	0.876919	1.26512	-0.730932	-0.799118	-1.20863	-0.789475	-0.574725
ENSBTAG00000014884	HIPK3	-0.592647	-0.222506	5.82029	-0.229559	-0.909373	-0.441521	-0.251404	-0.282656	-0.405168	0.0212022	0.567389	0.0703736	0.386189	0.128201	0.312972	0.0473265	-0.555509	0.205705	0.269588	0.229033	0.95661	0.169046	-1.19968	0.288558
ENSBTAG00000046394	RPL23A	-0.979662	-0.56099	2.47664	-0.138242	-0.05878	-0.0568963	-0.26954	0.175358	-0.24506	-0.238056	-0.656309	-0.737882	0.204742	-0.465096	1.01218	1.43266	0.0245476	0.56088	1.14406	0.85471	0.854137	-0.244925	2.04919	0.485769
ENSBTAG00000009267	UHRF1BP1	0.365375	1.12254	-0.890345	0.821233	0.285591	-0.138777	0.0110741	0.0894384	1.03444	-0.110655	0.615393	0.951457	-0.203353	0.534897	0.383212	0.537317	-0.613342	0.55872	0.194095	-0.0674555	0.275865	0.754007	-3.30392	-0.10635
ENSBTAG00000009263	MFSD1	-0.168255	0.428495	-2.00749	0.368126	-0.0403307	-0.588703	0.820831	1.01899	0.382338	-0.515111	-0.532004	-0.573939	-0.362598	0.00824414	0.829397	0.804833	0.331398	0.658442	1.05783	-0.0510762	0.133372	-0.144413	1.17919	0.223012
ENSBTAG00000027337	CTSA	1.55084	1.2861	-3.8437	1.68836	1.56916	-1.2054	-0.689698	-0.596772	-0.360451	0.313553	0.289664	0.345095	0.199419	0.373658	0.383521	0.108507	0.644412	0.550911	0.349461	-0.0580524	-0.473354	0.413522	-0.716704	0.159777
ENSBTAG00000013505	IQCA1	0.485285	0.440947	-1.8791	0.947789	0.0255595	0.782806	0.731801	0.620487	1.26777	0.597361	0.746189	0.939235	0.629651	1.0013	0.159932	-0.243921	-0.751713	0.0931792	0.259972	0.169147	0.630123	0.779926	0.765378	0.744481
ENSBTAG00000010431	LURAP1L	-0.34863	0.261973	0.291264	-0.984639	-1.54621	-0.900195	-1.21254	-0.0259175	-1.10874	0.0901074	-0.614192	-0.525279	0.262987	-1.08739	0.966482	1.71902	2.32013	3.00017	1.41546	-0.45446	0.531868	-0.400009	0.0503283	-0.13402
ENSBTAG00000010432	EIF2D	1.25348	0.732989	-0.927751	1.10108	1.16639	-0.699307	-0.0601599	-0.996905	0.193279	0.471647	0.248571	0.552483	-0.0208093	0.244304	0.797707	0.82357	0.527085	0.413146	0.226564	-0.764515	-0.629734	0.506767	-0.759049	0.0815429
ENSBTAG00000017082	POR	0.495385	0.157138	-4.77187	0.427132	0.276257	0.166045	-0.539373	-0.213373	-0.771796	0.345937	0.314097	0.0848628	0.270641	-0.0628458	-0.577262	0.327732	0.236909	0.802965	-0.481311	-0.355776	-0.327591	0.70591	-0.594496	-0.0179933
ENSBTAG00000026461	CACNA1H	-0.955495	0.278773	-0.541846	-0.0163041	-0.363651	1.4662	1.19065	1.08953	0.701759	-0.0277673	-1.12011	-0.287221	-0.603069	-0.817777	0.548652	1.41278	2.15523	3.18883	0.591504	-0.889334	-1.37665	-0.980554	-1.52991	-0.424547
ENSBTAG00000023523	GKAP1	-0.302813	0.702302	0.556054	0.479287	-0.487028	-1.03407	0.183735	-1.056	-0.655819	-0.412351	-0.168374	-0.258576	0.193958	0.561411	0.997747	1.27756	0.891905	1.8606	1.52418	-0.037625	0.937392	-0.231828	0.898826	0.278091
ENSBTAG00000021967	TMEM168	-0.0811635	0.125041	-3.59928	0.0697056	-0.192728	-1.80306	-0.69439	-0.178122	0.416593	-0.0693454	0.396972	-0.00779178	0.0586897	0.65747	0.667359	0.192338	0.113284	0.815195	1.30035	0.957131	1.53237	0.292801	0.381434	0.934805
ENSBTAG00000021964	CDH17	-1.46907	-0.787902	-0.379292	-0.672359	-0.972844	0.707516	0.881261	0.789418	1.08401	1.05549	1.12625	1.00426	1.09768	1.01114	-0.979253	-0.923874	-0.944201	-1.18805	-0.624351	0.968178	1.16542	0.915027	1.40875	1.41654
ENSBTAG00000021965	SUB1	-0.517291	-1.03366	2.78874	-1.36598	-0.562769	0.675971	-0.161118	0.369887	0.849077	0.475568	-0.0231538	0.482254	-0.0775972	0.984245	0.518642	-0.717704	-0.407147	-0.701815	0.67223	1.22407	1.32709	0.594609	1.29308	0.99098
ENSBTAG00000021961	SPR	0.54501	0.466835	-1.86847	1.02256	0.740693	0.62478	0.179001	-0.222248	0.579213	0.171154	0.478217	0.571224	0.365199	0.742409	0.185297	-0.413844	0.338701	0.343836	0.459002	0.132017	0.269078	0.59342	0.3624	0.533418
ENSBTAG00000021968	MID2	-0.368054	0.213254	0.504334	0.407049	0.777033	-2.12808	-1.17357	-2.73763	-0.228347	2.02647	1.17159	1.51718	1.36042	1.5916	-0.0559786	-0.448582	-0.50572	-0.734394	-0.310029	1.32929	1.22441	1.3316	-0.0425751	1.12934
ENSBTAG00000034435	NKD2	-0.665654	-0.722983	-1.81876	-0.787504	-0.980241	-0.0273883	0.977011	0.863061	0.925914	1.09789	1.43887	1.56432	1.28414	1.17461	-0.950306	-0.613558	0.307614	1.08197	-0.894173	0.539812	0.368638	1.21077	0.545107	1.03655
ENSBTAG00000034430	C27H4orf47	-1.21823	1.72324	0.465463	1.06742	-0.625091	-1.43834	0.500243	1.05886	-0.0721225	-1.52162	-1.52306	-0.687158	0.0592564	-0.0111143	0.294345	0.520348	1.08067	0.0961444	0.488711	0.166205	0.46003	-0.793582	1.05273	0.621901
ENSBTAG00000039601	SAP25	0.335064	-0.792889	4.44406	0.070245	0.5625	0.513358	-0.270051	0.327122	0.739064	0.460356	0.526178	0.282529	0.362608	0.442639	-0.489753	-0.368992	0.431726	-0.880479	-0.783848	-1.00622	-0.862825	0.240067	-0.386289	-0.290793
ENSBTAG00000034384	VWA3B	-1.0612	-0.0367248	1.37937	0.169763	-0.0842318	-1.75974	-0.73289	-1.40991	-1.68746	0.765451	0.69124	0.805535	0.4904	0.525925	-0.138395	-1.54049	-1.36878	-0.555311	-0.811662	-0.0743075	0.074479	0.998847	0.0437257	1.14421
ENSBTAG00000014326	CDCA8	0.477224	0.283816	-0.402284	0.937134	0.554409	0.315163	0.433489	0.0982516	0.997122	-0.783257	-0.533218	-0.609886	-0.46057	-0.375275	0.254149	-0.131222	-0.0121094	-0.00310665	0.767057	-0.608215	-0.315269	-0.119678	-0.439161	-0.0859159
ENSBTAG00000005285	MRPS33	-0.304099	0.231508	-2.349	0.0867223	0.357702	-1.27706	-0.308187	0.0646546	0.0866156	0.292425	0.125407	0.425178	0.585195	0.78714	0.27995	0.450614	-0.217466	0.535363	0.458524	0.329131	1.15749	0.151992	2.5252	1.02321
ENSBTAG00000005284	SERPINE3	0.492141	-2.77015	-1.95927	-0.848566	0.22722	0.0716827	1.41805	0.979711	1.09687	0.232624	0.669247	1.04383	0.326343	-0.418074	-0.422603	-1.67796	-0.640809	-0.64346	0.729584	0.349211	0.164321	0.47382	0.224416	0.104286
ENSBTAG00000005286		1.53419	-0.798929	-2.70062	-1.29263	0.0574683	0.677767	-0.15922	-0.333322	0.880226	0.884131	0.28474	0.441287	-0.416704	-0.27617	0.444842	-1.11024	0.757957	0.365274	-0.226705	1.04219	-0.981268	0.388814	-2.09574	-0.174354
ENSBTAG00000005280	ADA	0.351837	0.755837	-1.93251	1.37583	1.27558	-0.827759	1.63936	2.51404	1.77992	0.467413	0.700113	0.575239	0.334937	0.235061	-1.15198	-0.623232	-0.879496	-0.483667	-1.23261	-0.0406166	0.190518	0.240072	0.455151	0.191826
ENSBTAG00000014320	SRFBP1	1.171	1.28638	-0.898692	0.828609	0.696963	-0.3454	1.14606	0.628354	0.260995	-1.60897	-0.857999	-0.782223	-0.333291	-0.439834	1.22498	1.26737	0.969757	1.78003	1.67134	-0.869265	-0.338365	-0.946567	0.398985	-0.461479
ENSBTAG00000004881	MTHFD2	-0.854047	0.417545	-2.81289	-0.039656	-0.147458	-2.05771	0.188113	0.202276	-0.748066	-0.877578	-1.08311	-1.34998	-0.897992	-1.33727	0.630917	1.43657	0.648514	2.64043	0.732312	-0.659744	-0.168236	-1.07419	0.529333	0.0518017
ENSBTAG00000004884	SLC4A5	-0.411842	1.19526	-1.81225	0.394601	0.565729	-1.8271	0.458556	0.111095	1.30004	-0.626064	-0.854727	-0.871278	-0.405508	-0.277195	0.721149	1.19448	0.813656	1.04256	0.855967	-0.684552	-0.453645	-0.289747	-0.484738	0.282339
ENSBTAG00000004887	DCTN1	0.468853	0.545644	0.52135	0.659531	0.855043	-0.260163	0.498556	0.562266	1.13991	0.402795	0.569858	0.533137	0.217595	0.353608	0.313392	0.0746515	0.276773	0.602547	0.071826	-0.355997	-0.387929	0.639537	-0.782031	0.175847
ENSBTAG00000014329	ENSBTAG00000014329	-0.177044	0.255524	-2.65147	0.183348	-0.278228	0.22397	0.416097	0.581918	0.218164	-1.19566	-0.539664	-0.946254	-0.398792	-1.48591	0.187894	1.05053	1.30264	1.94035	1.04561	-1.04757	-0.547833	-0.388006	-0.329769	-1.00432
ENSBTAG00000031261	REPS2	0.470817	-0.367574	-2.65134	-0.30647	0.271827	0.702133	0.588926	0.191758	1.37656	-0.479616	0.0393933	0.0536878	0.0497112	0.199012	0.675612	0.338283	0.844298	0.530102	1.05786	-0.606938	-0.553404	0.15918	-0.343853	-0.329345
ENSBTAG00000001961	MAP1B	0.222565	1.01178	-0.301932	0.824768	0.278984	-0.405343	-4.65317	-0.148108	-0.364054	-1.05458	-0.258938	-0.500128	-0.381677	-0.800316	0.29834	0.941228	1.1557	1.74902	0.402905	-0.654471	-0.285307	-0.601883	-1.48454	-0.736815
ENSBTAG00000001962	MRPS27	1.09188	0.986521	-2.34834	1.16614	1.30793	-0.845421	-0.165872	-1.03967	-0.666535	0.549736	0.0546101	0.0921135	0.334767	0.527787	0.259284	0.549941	-0.264904	0.371495	0.364416	0.660935	0.215838	0.786495	0.274777	0.744541
ENSBTAG00000005424	KCNC1	0.186873	0.649865	-1.63111	0.927118	0.458858	1.88707	1.39131	0.979064	1.40883	-0.524334	-0.1213	-0.154784	-0.514325	-0.10378	-0.145647	0.411438	-0.714161	0.0222819	0.225781	-0.744116	-0.521578	-0.325214	-0.394133	-0.479965
ENSBTAG00000001969	CCDC39	-0.634	0.0957508	-1.26534	-0.255509	-0.226041	0.648509	0.308903	-0.100456	0.286432	-0.0432737	-0.294326	-1.43306	-0.486037	-0.489905	1.15438	1.62405	2.0291	2.33615	1.4143	-0.308101	-0.419012	-0.416347	-0.7302	-0.206171
ENSBTAG00000009704	CECR2	0.0500877	0.570345	-0.964065	-0.0590379	-0.360883	0.929542	0.496411	-1.46859	-0.0421617	-0.378461	-0.163344	-0.25867	-0.98434	-0.341061	0.314623	1.35666	2.06392	3.08766	0.582792	-0.523303	-1.96375	-1.26003	-1.40662	-0.7753
ENSBTAG00000009708	SMYD4	0.395269	0.773313	-0.414061	0.77967	0.679308	0.0220273	-0.169032	-0.841548	0.194526	0.556217	0.907305	0.515428	0.567461	0.603294	0.0699278	0.141853	-0.16671	0.246718	0.458691	0.205428	0.563519	0.723449	0.0336479	0.740777
ENSBTAG00000031849	TMEM119	-2.86257	-0.835022	1.05013	-1.34708	-0.755556	-0.392013	-2.90601	-0.615382	-1.02735	-0.187292	0.289517	0.147873	0.246343	0.131317	-0.386463	-0.851421	-0.385238	0.311019	0.245914	-0.177294	0.696069	0.592761	-0.190526	0.201277
ENSBTAG00000018125	KIF5C	0.120464	0.296288	-2.49767	0.142025	-1.15	-0.3912	-0.864562	-0.00869552	-0.901502	-0.438152	0.705962	-0.365988	0.607444	-0.0518094	0.497913	1.18926	1.35974	2.59564	0.641866	-0.153472	0.430967	0.0381381	-0.0186346	0.527533
ENSBTAG00000046415	SSNA1	0.390369	0.289457	-0.592023	1.4995	0.901107	0.101283	-0.18004	0.597805	0.385841	-0.0763752	0.726444	0.594946	0.0898124	0.279456	-0.741017	-0.243483	-0.350234	0.827627	0.0659224	-0.615505	-0.42646	0.0318405	0.666161	0.2805
ENSBTAG00000046416		0.355606	0.853723	0.954642	1.49915	0.474398	1.42377	0.804709	0.699932	0.622463	-0.100691	-0.210882	0.542741	0.633261	-0.440566	-1.0513	-0.736845	1.58236	0.218105	-1.66225	-1.11561	-1.93451	0.190047	-1.38525	-0.5781
ENSBTAG00000002613	MIS18BP1	-0.0790843	0.385396	-0.414863	-0.0890807	-0.351964	0.424962	0.53349	0.0809357	0.791375	0.136296	-0.328844	-0.267131	-0.397314	-0.0816291	0.362738	-0.206345	-0.825935	0.194065	1.02915	-0.564047	-0.319618	-0.432846	0.233134	0.176909
ENSBTAG00000002612	FANCM	0.0244994	0.231184	1.63408	-0.390998	-0.392199	-0.344476	0.138505	0.251008	-0.0745013	0.359269	0.619984	0.686417	0.910061	0.827289	0.503455	0.845525	0.158197	0.155361	0.973969	0.327971	1.34997	0.0892588	1.27979	0.582261
ENSBTAG00000002610	FKBP3	0.587379	0.0157359	-2.31991	0.408392	0.561919	-0.940313	0.103487	0.073178	0.354946	-0.0491401	0.239557	0.401065	0.344565	0.953806	0.768816	0.174932	0.0397136	0.0247867	0.968498	0.851473	0.876721	0.349951	1.96099	0.79222
ENSBTAG00000046419	TPC3	-0.365946	0.204606	1.40338	-0.028788	-0.258934	-0.411521	-0.903502	-1.75392	-1.6735	0.642472	0.0357244	-0.110084	0.247266	-0.0991711	-0.98221	-0.840607	-1.37538	-0.218	-0.810669	-0.231295	-0.13144	-0.180903	0.013504	0.27788
ENSBTAG00000002615	LONRF3	-0.4876	0.703218	-0.922761	0.731356	-0.412573	0.27425	0.627369	0.520872	-0.552914	-0.811844	-0.249447	-0.98189	-0.672324	-1.41547	-0.428048	0.749826	-1.0412	1.19229	-1.10568	-0.825722	-0.273727	-1.19714	-1.62553	-1.1853
ENSBTAG00000002614	RUFY2	-0.127139	0.172937	0.152975	0.0373667	0.134947	0.17999	0.266222	0.0500244	0.296579	0.508613	0.677131	0.495488	0.740102	1.09923	1.27737	0.935392	-0.144257	0.62832	0.734831	0.946505	0.451004	0.83135	0.745197	0.300873
ENSBTAG00000012142	RAD18	0.235004	0.32331	-2.048	0.0832052	0.15546	-0.0749001	-0.110964	0.163907	0.402674	0.323114	0.420154	0.459141	0.333202	0.681641	0.947358	0.319962	0.656396	0.219	0.933554	0.613368	0.740077	0.556896	0.636081	0.345831
ENSBTAG00000012143	TECPR2	0.57922	0.629082	0.667991	1.33247	0.641227	1.19706	1.07854	0.988639	1.87218	0.283015	0.579524	1.07805	-0.0520576	-0.560704	-0.152795	-0.200067	0.117679	0.727747	-0.660834	-0.761469	-0.897883	1.11615	-3.17855	-0.11383
ENSBTAG00000012141	RAD9A	1.20612	-0.108941	-0.0172042	1.0506	0.603796	0.632255	0.336332	0.828686	0.54468	1.07623	0.407508	1.03366	0.333305	0.377052	-0.351658	-0.164092	-0.695606	-0.0224498	-0.691509	0.361927	-0.961473	0.828927	-0.409348	0.274307
ENSBTAG00000012147	ARRDC1	0.962548	0.383794	1.79192	0.636548	0.937225	0.608279	-0.337246	0.383362	0.38554	0.848954	0.932306	1.0473	0.124044	0.425224	-0.57998	-0.441122	0.599752	1.49761	-1.18281	-0.512019	-1.04316	1.10749	-0.909065	0.0708035
ENSBTAG00000012144	ZMYND19	0.817356	0.264555	-2.54147	1.92971	1.68949	0.164308	-0.891761	0.217773	0.115875	0.9121	-0.336344	0.229373	0.21768	-0.234918	-0.719282	0.222597	0.946666	1.15558	-1.33638	-0.78079	-0.000751117	0.427746	-0.685314	-0.174057
ENSBTAG00000018799	GPSM1	-0.191934	-0.611666	-0.280044	-0.970326	-0.620869	0.447472	0.536835	1.25678	0.737071	0.197351	-0.235944	0.10479	-0.395868	-0.529887	0.122227	1.14423	1.92454	3.52539	0.219755	-0.533108	-0.461188	0.0885683	-0.770119	-0.059162
ENSBTAG00000018795	PMS1	0.705534	0.936379	-0.0621488	1.05818	0.618458	-1.25248	-0.290886	-0.512276	0.0113325	-0.0381823	0.198059	0.264824	0.183085	0.915967	0.791827	0.408656	-0.116889	0.425951	0.868828	0.613296	0.457896	0.220404	0.844087	0.595053
ENSBTAG00000018796	RABGGTA	0.758264	0.756019	0.150717	0.940623	1.03424	-0.619098	-0.107352	-0.135237	0.972051	0.345556	0.806697	1.00091	0.564884	0.676357	-0.0430673	0.026811	0.336377	0.517111	0.0182466	-0.199929	0.347158	1.06222	0.128826	0.654584
ENSBTAG00000007061	PPP2R5B	0.976097	0.305455	0.612559	0.432879	0.818633	-0.00623581	0.233806	0.48126	1.10647	0.677132	0.668293	0.6819	0.300701	0.498564	0.268216	0.0470125	0.54086	0.0185616	0.0364008	0.263355	0.269322	0.735741	-0.0314735	0.00943346
ENSBTAG00000007065	TRAPPC6A	0.921801	0.0874828	1.59895	0.8085	0.282301	1.52946	-0.295879	0.21783	0.293783	0.0312871	0.325906	-0.13849	-0.766509	-0.796755	0.175692	0.042107	0.117668	0.621412	0.0928537	-0.796611	-0.702605	0.37203	-0.469996	0.31408
ENSBTAG00000013813	KLHL17	1.07349	0.0933891	2.37037	0.816337	0.728007	0.266627	0.213656	0.115882	0.773318	0.785059	0.717364	0.93642	0.494996	0.0663823	0.10796	0.62908	1.36579	0.347391	-0.119006	-0.634852	-0.912672	0.441119	-0.797376	-0.0968784
ENSBTAG00000008945	SDSL	-0.0236304	-0.7557	-1.84014	0.338659	-0.69018	0.513383	-1.13444	0.199215	-0.0906553	0.601412	0.971995	1.03544	0.695002	0.942402	-1.22351	-1.16732	-0.785614	-0.815284	-0.505602	0.60479	0.406967	0.90851	0.873586	0.0888955
ENSBTAG00000008948	P2RX7	0.0735166	0.713714	1.42785	1.01529	0.292077	-0.179395	0.730567	-0.350419	0.243206	1.10464	0.564652	0.95701	0.712766	0.942004	0.641195	-0.209561	-0.146147	0.359966	0.0709464	0.399715	0.413055	1.22863	0.674892	0.937972
ENSBTAG00000012496	MTMR11	1.17008	1.02318	-2.31635	1.86576	1.09265	0.460081	0.437323	-0.0946116	0.00601495	-0.0113414	0.40359	0.0884729	0.112733	0.0837921	0.0907004	0.0905369	-0.376992	0.505377	0.294494	-0.205048	-1.09257	0.0965017	0.0591524	0.104603
ENSBTAG00000012490	ETFA	0.526934	0.683894	0.0223397	0.649913	0.823317	-1.12715	0.13169	-0.0219132	0.275706	0.133909	0.0774716	0.135685	-0.0270417	0.317811	0.467849	0.13836	-0.175332	0.373564	0.662546	0.227504	0.448343	0.229428	1.20332	0.607835
ENSBTAG00000007395	ALS2	0.250398	1.14358	-1.70573	1.04407	1.01763	-0.267583	0.221574	-0.312681	0.562163	0.443497	0.860794	0.900915	0.546312	1.08888	0.432121	0.136289	-0.107436	0.487532	0.922424	0.202124	0.271806	1.02285	-0.0095299	0.512279
ENSBTAG00000007394	RPL22L1	-1.26934	-1.71926	0.337574	-2.1246	-0.975896	-0.804525	-0.0419876	1.11362	0.0964403	-0.524195	-0.992807	-0.967551	-0.457538	-0.819597	1.54372	0.972125	0.335246	1.10013	1.24249	0.99736	0.370618	-0.572339	2.24904	0.404994
ENSBTAG00000007397	FOLH1B	0.511799	0.618766	0.954849	0.635669	0.589125	-2.11163	-1.59187	-1.58162	-1.82293	0.499241	0.308548	0.317003	0.397607	0.326002	0.542511	0.669288	0.45753	0.623427	0.605868	0.520337	0.436717	0.364126	0.697899	0.618354
ENSBTAG00000007390	VAT1	0.562924	0.649379	-3.92397	0.823767	0.706278	-0.514108	0.795992	0.925482	0.845264	0.0860995	0.343269	0.272898	0.0327824	0.270831	0.280802	0.240551	0.228301	0.583677	0.191226	-0.198445	0.090668	0.424238	0.171257	0.254796
ENSBTAG00000007393	RND2	0.751942	0.633457	-0.998091	1.10771	1.10117	0.168711	0.883113	0.575161	1.19662	-0.12356	0.318294	-0.0390791	-0.124323	-0.017	0.15614	-0.108452	-0.404722	0.138647	0.026168	-0.0743503	-0.0379052	0.218368	0.20997	0.25014
ENSBTAG00000007399	LAMP2	0.495725	0.160862	-3.71912	0.393048	0.216719	-1.20892	-0.590931	-0.552157	0.0780952	0.396929	0.538011	0.345172	0.381336	0.971075	0.890532	0.0408706	-0.164177	-0.00731077	1.12863	0.894363	1.11669	0.519427	1.45182	0.762361
ENSBTAG00000007398	MRPS24	-0.103336	0.316271	-0.534204	0.757123	0.738886	0.41668	-0.420653	0.0843966	0.899754	0.59985	0.272491	1.03421	0.327777	0.799677	0.114017	-0.427228	-0.130397	0.628817	0.00640854	0.29017	0.801436	1.19466	1.08091	0.69987
ENSBTAG00000017517	ZNF236	0.0953951	-0.0409611	0.931412	0.0598512	0.192236	1.69411	1.07425	1.15145	0.443105	0.210284	-0.142523	0.231673	0.159061	-0.53551	-0.135712	0.113506	0.249401	-0.416931	-0.543704	-0.0862058	-0.886438	-0.306211	-4.57882	-0.588573
ENSBTAG00000017515		0.111291	0.779143	0.161201	0.485536	-0.183468	-0.428817	0.509715	0.298692	-0.349777	0.0732047	0.305232	-0.32314	-0.201286	0.621537	1.37139	0.594159	1.51275	-1.20834	1.44263	0.308164	0.125053	-0.535498	-1.31997	-0.773041
ENSBTAG00000009298	XYLT2	1.03646	0.688088	1.01964	1.5983	0.837646	0.0764207	0.0597394	-0.440711	0.864076	0.211546	0.692758	0.70595	0.261806	0.432371	0.186175	-0.153691	0.375675	0.466638	-0.295967	-0.269015	0.0456786	0.727863	-0.474105	0.418441
ENSBTAG00000007931	SLC38A6	-0.00111557	0.517145	-2.67799	1.32909	1.04676	-1.79298	0.122697	-0.310132	-0.233952	-0.0530561	0.28913	0.161572	0.182161	0.588495	0.760667	0.656441	0.383751	0.669166	1.11102	0.146638	0.399354	0.288403	1.35917	0.235827
ENSBTAG00000007930	NCOA6	0.0922156	0.605515	2.90628	0.100763	0.134005	0.586908	0.906788	0.940502	0.782026	0.473515	0.807599	0.872515	0.553389	0.45027	0.394596	0.588785	-0.323376	0.890824	0.125723	-0.0724616	0.286324	0.437581	-3.2008	-0.128512
ENSBTAG00000007933	DIPK2A	0.0157945	1.37142	1.20068	1.48688	0.385315	-0.603576	0.0148455	0.565705	0.0141428	-0.00183928	-0.440758	-0.608924	0.498868	-0.365031	0.0196198	1.29973	-0.799746	1.252	0.435511	0.420493	1.01509	0.122098	-0.260271	0.454844
ENSBTAG00000007932	HCK	-0.0939576	0.00555964	2.21856	-0.183731	-0.103928	0.349859	-0.753303	-0.46818	-0.826523	-0.134461	-0.226213	-0.348091	-0.113738	-0.904542	-0.666346	-0.281568	-0.432866	0.0294439	-0.827067	-0.455062	-0.302306	-0.257406	-0.581296	-0.387087
ENSBTAG00000007935	CALCOCO2	0.328502	0.236019	0.0439227	-0.0382449	0.0683393	-1.00102	-2.01576	-2.00542	-2.02911	0.639327	0.357689	0.350629	0.543417	0.777235	0.0566581	-0.0381409	-0.159276	-0.131027	0.736196	1.27505	1.16684	0.489068	1.38945	1.09965
ENSBTAG00000007934	MRPS17	0.684052	0.620628	-2.40069	1.32165	1.27839	0.0972486	-0.688845	0.720834	-0.384875	0.322859	0.0944796	0.317247	-0.104586	0.643037	0.322729	0.634008	0.401731	1.15562	0.98658	0.352217	0.10146	0.403241	1.69809	0.54401
ENSBTAG00000007937	PRIM2	0.460365	0.369541	-0.21421	0.70647	0.643409	0.0045647	-0.979359	-0.801714	0.112468	0.221431	0.222595	0.0165034	0.0389057	0.448811	1.02229	0.651501	0.539687	0.484144	0.879565	0.299417	0.154446	0.47724	0.53262	0.611932
ENSBTAG00000007939	CHMP2B	-0.464468	0.0296224	-1.66436	0.0237816	-0.272507	-1.11633	0.825384	0.433665	-0.199167	-0.122772	-0.145846	-0.211792	-0.0470271	0.33812	0.868611	0.460442	0.77799	1.58862	1.02961	0.101614	0.916137	0.272139	1.83171	0.809837
ENSBTAG00000013364	LIPM	-0.252331	-0.285536	-1.7871	-0.321757	-0.010446	0.0946659	-0.701329	-0.656229	-0.642427	-0.00879618	-0.0695676	-0.168621	0.104712	-0.253926	0.0534304	-0.804847	-0.0379222	-0.0112546	0.301695	0.622352	0.865169	-0.416549	0.253404	0.457544
ENSBTAG00000013367	PPT1	1.15839	1.32015	-0.944797	1.55491	1.58351	-0.666461	-0.410705	-0.863495	-0.244331	-0.0103405	0.278549	-0.0349222	-0.0421355	0.170098	0.857507	0.950201	-0.00703403	0.782029	0.975442	-0.0452384	0.261226	0.0981118	1.13877	0.442794
ENSBTAG00000015919	PARM1	-0.734013	-0.706212	-2.21574	-0.826686	-0.927125	0.120974	-0.845781	-0.327537	-1.49865	-0.105403	0.11792	0.0448466	0.561385	-0.0578711	-0.906763	-0.396825	-0.497096	0.00788692	-0.744482	0.118079	-0.29652	-0.246531	-0.180029	0.129323
ENSBTAG00000015917	GAPDHS	0.739997	-0.198691	0.772699	-1.49677	0.115642	-0.687555	0.614812	0.683042	0.827827	0.229467	0.718731	1.08137	0.325681	0.314488	0.709297	0.641025	1.27408	-0.351841	0.766085	0.540619	-1.07103	1.06233	-0.558886	0.13448
ENSBTAG00000015911	RWDD2A	1.10681	-0.213955	-0.763256	0.254103	0.304731	0.0790239	-0.0939682	0.399268	1.09038	-0.130165	0.385919	0.418561	-0.490014	0.309084	0.618329	-0.136343	0.316321	-0.179413	0.722018	0.825389	0.547438	0.451701	0.605789	1.20124
ENSBTAG00000015913	MFHAS1	0.013288	0.908365	-0.700235	1.00018	0.183956	0.51209	0.972053	1.04207	1.19024	-1.25046	-0.631298	-0.981772	-0.825073	-1.2006	0.0596382	0.828399	0.944932	2.42046	-0.228707	-1.49881	-1.40746	-0.598153	-1.26361	-0.824294
ENSBTAG00000001579	AGO2	-0.0799189	0.203698	-3.77789	-0.381613	-0.490978	0.393746	-0.254854	-0.347985	-0.0496535	0.158427	0.401018	0.189758	0.154122	-0.0997441	-0.0202567	0.728833	-0.379294	0.40279	0.141147	0.227112	0.0570893	0.132601	-2.50069	-0.0668434
ENSBTAG00000001578	ADPGK	0.329741	0.84756	-3.38249	1.00318	0.322163	-1.48528	-0.92883	-1.54283	-1.06725	0.548837	1.41297	0.547089	1.13827	0.524009	0.105462	0.443962	-0.0957206	0.217941	0.369381	0.991543	1.41596	0.922073	1.5959	1.28577
ENSBTAG00000001573	JMJD1C	-1.02341	-0.670358	2.49339	-1.24302	-1.20394	0.220856	-0.51956	0.0423326	-0.991804	-0.404119	-0.51737	-0.558381	-0.725041	-1.01352	0.819981	1.10823	-0.744003	0.121819	0.685447	0.458834	0.61872	-0.713753	-1.14417	-0.588437
ENSBTAG00000001576	TMEM140	-0.470298	-0.507628	-0.116027	-0.0920409	-0.928803	-1.06278	-1.27526	-2.33822	-1.33233	0.224184	0.763333	-0.0505254	1.04376	0.208004	-0.494411	0.155813	-0.412695	0.749603	0.107765	0.47319	1.55616	0.326506	1.33679	0.890337
ENSBTAG00000001575	CALM2	-0.299939	0.149492	1.45136	0.324803	0.195316	1.25293	0.0209869	-0.275089	0.0486789	-0.50724	-0.191874	-0.495518	0.142088	-0.257062	0.657196	0.581632	-0.271064	1.3332	0.740533	0.00960823	0.996719	-0.36482	2.12729	0.241092
ENSBTAG00000030670	PCNT	0.875238	0.407346	0.56863	0.101782	0.727991	1.08555	0.71109	0.807544	0.944734	0.487588	0.822721	0.783573	0.357008	0.185993	-0.0556804	0.0322514	-0.0251004	0.202432	-0.16731	-0.0403259	0.0714502	0.434417	-1.21601	0.229168
ENSBTAG00000030671	HOOK1	-1.58835	-0.174795	-1.44212	-0.374585	-0.0303648	0.120469	-0.034791	0.229752	-0.441883	-0.210899	-0.16865	-0.434204	-0.823589	-0.160586	0.870571	1.30353	1.18552	2.61222	1.15725	-0.873964	0.171214	-0.421584	0.339975	-0.552439
ENSBTAG00000014359	DRAXIN	0.328248	0.11523	-2.84357	-1.32489	0.0358844	-1.30313	-0.761897	-0.0153828	0.00654274	-0.39837	-0.642931	-0.657757	0.25313	-0.16409	0.119818	0.098306	0.725977	0.716844	0.694801	-0.110536	0.370413	-0.119806	0.0473222	0.171331
ENSBTAG00000044078	TESC	-0.201704	0.875459	0.732596	-0.681929	0.619157	1.27787	-0.377341	-1.53979	-1.13332	-0.879737	-0.229818	-0.925391	0.206427	-1.34495	-0.878452	0.112113	1.08997	1.01303	0.201151	-0.758424	-0.793169	-0.360501	-0.00303129	-0.106819
ENSBTAG00000014355	MYCBPAP	1.05542	0.703824	-0.903041	0.726689	1.50277	0.933587	0.404985	0.273515	0.168662	0.383572	0.686731	0.778481	0.50292	0.68637	0.484688	-0.210802	-0.279574	-0.733304	-0.0803308	0.299831	-0.318308	0.286389	0.155444	0.59696
ENSBTAG00000014354	FXYD6	-1.27954	-1.03437	4.83523	-0.307384	-0.735679	1.28671	0.130033	0.0760076	0.193496	-0.360397	0.0120449	-0.290323	-0.371615	-0.600499	-0.886608	-0.306054	-0.747896	0.378738	-0.408378	-0.489428	-0.66718	-0.536904	-0.238457	-0.457914
ENSBTAG00000014351	EIF2AK4	0.0599681	0.128106	1.97082	0.319936	0.633655	-0.0219745	0.176163	-0.243268	0.302178	0.309287	0.381491	0.519852	0.0965741	0.734434	0.484119	0.233774	-0.419827	-0.145642	0.227191	0.221185	0.204979	0.131465	-0.564666	0.221505
ENSBTAG00000044070	SNX30	0.338607	0.711909	0.924784	0.952288	0.383589	-0.41146	1.20611	0.764526	0.379499	0.640367	0.394686	0.0688373	-0.0503266	-0.125271	0.332097	0.38914	-0.310398	0.73945	0.514223	-0.549585	-0.0154379	0.227234	-2.88724	-0.0966684
ENSBTAG00000010638		0.30228	1.30224	2.93856	1.81239	-0.480891	-1.21862	1.35429	-0.392059	1.09896	-0.156896	0.966711	0.346256	0.734373	-0.308772	-0.756197	-0.128743	1.14064	0.634713	-0.916383	-0.511795	0.37887	0.164332	0.3542	-0.150262
ENSBTAG00000010639	MAP2K7	0.0816384	-0.130018	3.32232	0.799525	0.28291	1.41233	-0.269244	0.867111	0.744163	1.24756	0.64149	1.04733	0.163926	0.123461	-0.556727	-0.638365	0.437783	0.404616	-0.776818	-0.162548	-0.154631	0.698659	-2.0219	-0.209383
ENSBTAG00000010630	ABHD18	-0.12942	-0.865577	-1.62718	-1.34001	-0.170185	-1.17885	0.103072	0.640954	-0.00379039	0.755741	0.952425	0.774539	1.35835	0.738289	0.892569	0.915157	-0.926841	-0.20854	0.681326	1.43903	1.84132	0.761795	1.56129	1.08447
ENSBTAG00000010637	ARSG	-1.01377	-0.448544	-1.15383	-1.00802	-0.384933	0.946128	1.09746	1.85138	1.32201	-0.419442	-0.416776	-0.481727	-0.855137	-0.56434	-0.279215	-0.562196	0.0700163	0.670022	-0.02785	-0.17987	-0.102347	-0.0136565	-1.22374	0.125064
ENSBTAG00000010635	RAB3A	0.085989	1.4518	0.0597942	1.2127	-0.177554	0.907512	0.488995	1.06512	0.697993	1.04621	0.876556	0.228324	1.07394	1.17128	-0.707266	-0.484395	0.606547	0.618085	-0.206598	-0.368391	-0.00757463	1.06256	0.520966	0.635633
ENSBTAG00000011328		0.743948	0.719848	-0.0258173	0.998294	0.428309	0.130885	0.722407	0.729771	0.964249	-0.303563	0.0968613	-0.250134	-0.0909218	-0.000819091	0.566693	0.37552	0.00398155	0.197178	0.0810388	-0.539941	-0.00999942	-0.0662485	0.294274	-0.310802
ENSBTAG00000011327	OLFML3	-1.44522	-1.96854	4.21771	-0.321276	-0.014569	1.19245	-1.55463	0.520474	-0.460872	0.173271	0.613337	-0.296153	0.0991208	0.682644	-0.148673	-0.165925	0.551521	-0.0553781	0.46177	-0.204913	-0.608565	-0.561465	-0.394281	-0.0756917
ENSBTAG00000011325	KHK	-0.373385	0.170413	5.34854	0.0565548	-0.11614	1.76057	-0.431658	-0.751076	-0.0977538	0.525724	-0.233409	0.168796	-0.348676	-0.235484	-0.414235	-0.379191	0.0890037	0.317809	-0.75624	-0.308348	-0.77324	0.0309131	-0.610988	0.0609922
ENSBTAG00000011324	EMILIN1	0.449544	0.836924	2.48284	1.54333	1.29506	1.18968	0.922005	0.735806	1.05311	-0.109472	-0.051807	0.247946	-0.133988	-0.217546	-0.206318	-0.0932691	-0.241411	0.135189	-0.0167788	-0.356528	-0.440966	-0.334081	-0.339868	-0.0226646
ENSBTAG00000011322	HIPK1	0.101084	0.207784	3.98085	-0.112387	0.1611	0.872205	0.608524	1.10874	0.0963503	0.258967	0.378943	0.369902	-0.170902	-0.393355	0.243942	0.220949	-0.40043	0.460218	0.166017	0.0660113	0.388024	0.106256	-3.80745	-0.0181547
ENSBTAG00000010989	PIK3R1	0.391189	0.169142	3.43328	0.726677	-0.104812	0.453113	0.156219	0.403958	0.455408	-0.540361	-0.34523	-0.575827	-0.271376	-0.656447	0.872594	0.532123	-0.887221	0.288706	0.972816	-0.121961	0.161683	-0.459477	-1.45305	0.00583382
ENSBTAG00000010984	CDKN2AIPNL	1.26629	0.0109414	-0.79451	0.968651	0.78453	-0.224332	-0.92506	0.366847	1.11721	-0.0792036	0.534919	0.660148	-0.279704	0.374514	0.524482	0.943509	0.213629	0.776279	0.159521	0.387561	0.453443	1.30316	1.26466	0.955821
ENSBTAG00000010987	NFKBIZ	1.18957	-0.139387	-0.924186	-0.535026	-0.248365	1.01009	-0.390551	0.864254	1.01688	1.03555	-0.475782	0.904334	-0.514772	0.4352	0.144503	-0.713232	-0.733326	-1.18859	-0.739199	-0.0323307	-0.960847	0.705732	-1.48753	-0.877752
ENSBTAG00000010982	UBE2B	-1.0302	-0.290164	-1.0594	-0.94392	-1.26728	-0.616773	-0.470631	0.130577	-1.30419	-0.117664	-0.438059	-0.884774	-0.531083	-0.26566	-0.23667	0.0629442	-0.33554	0.721343	0.34959	0.204719	0.826881	-0.585771	1.5146	-0.162541
ENSBTAG00000031106	ZNF746	1.05375	1.15673	2.19537	2.31541	1.41214	0.386453	0.677331	0.532375	1.38804	0.373174	0.641439	0.448998	-0.145201	-0.257601	-1.26395	-0.347644	0.413281	0.453082	-0.692779	-0.970317	-0.77259	0.201574	-1.9866	-0.385369
ENSBTAG00000015002	POLR2I	0.992095	-0.0521962	-1.13751	0.592117	0.392874	0.187249	-0.296235	0.361472	1.02501	0.485874	0.563044	0.316155	0.598717	0.333725	0.603339	-0.0785895	-0.528088	0.733915	0.909434	0.721324	0.640624	0.636986	1.65926	0.524915
ENSBTAG00000015000	VCP	0.221902	0.244831	-3.04524	0.396272	0.451427	-0.67037	0.177873	0.644238	0.794229	0.553122	0.583551	0.586362	0.488988	0.773422	0.380719	0.0586145	0.0519054	0.414708	0.504287	0.464438	0.776038	0.771545	0.359278	0.606167
ENSBTAG00000015006		0.798817	0.352986	-1.76875	0.810112	1.39301	-0.285833	-0.426883	0.245683	0.164193	0.519586	0.307474	0.377681	0.0623917	0.644293	0.119274	-0.190654	0.407624	0.623796	0.280537	0.261868	0.36478	0.588787	0.747093	0.54513
ENSBTAG00000015007	NCOA1	0.239712	0.421784	5.28439	-0.00607985	-0.304233	-0.445701	-0.872643	-0.435626	-0.20311	0.0836316	0.059116	-0.0255396	-0.0875227	-0.408385	0.639599	0.523083	-0.316671	0.345821	0.754078	0.370389	0.418594	-0.0913022	-2.20501	0.0086477
ENSBTAG00000015004	TBCB	0.101872	0.615615	-1.25898	1.02963	0.830608	-1.52002	-0.140366	0.679407	0.553933	0.709046	0.510703	0.42863	0.260582	0.108608	0.531332	0.16536	0.73777	1.07457	0.415909	0.264405	0.344943	0.470902	0.800411	0.592965
ENSBTAG00000015008	CPA3	0.187286	0.755397	-1.41556	0.774357	0.78865	0.163863	0.920921	0.587332	0.547683	-0.308785	0.00900136	-0.22784	-0.0327373	0.0284857	0.767854	0.530755	0.224241	0.531475	0.709778	0.196687	0.38863	0.145853	0.724093	0.63866
ENSBTAG00000015009	LAMTOR4	0.436064	0.195649	0.678849	1.11365	0.449669	-0.229632	-0.0276208	0.731527	0.509439	0.34308	0.937416	0.604026	0.545818	0.251585	-1.33367	-0.52571	0.149867	0.586286	-0.665941	-0.24756	-0.671294	0.641348	0.7845	0.720523
ENSBTAG00000011589	CDC14B	0.0120967	-0.419006	1.27903	-0.172782	-0.320498	0.563156	0.52833	0.757727	1.12186	0.0946247	0.569257	0.575045	0.249982	0.451319	0.947472	0.144792	-0.266654	0.10627	0.613418	0.339505	0.580701	0.66018	-0.16287	0.602206
ENSBTAG00000011588	RNF123	0.200597	0.299192	0.872786	0.320829	0.459125	0.927999	0.859329	1.0485	1.25983	0.803382	0.898487	1.21121	0.387481	0.63769	-0.15813	-0.490056	0.578072	0.226401	-0.42441	-0.517886	-0.436684	1.08344	-1.72107	0.345186
ENSBTAG00000011583	APEH	0.727822	0.876075	0.22362	1.28179	0.843142	0.0237598	-0.0910457	0.12919	0.712614	0.448521	0.696892	0.697401	0.140546	0.696664	-0.164741	-0.303669	-0.232872	0.120185	-0.199006	-0.0776272	0.143135	0.84047	0.180544	0.538296
ENSBTAG00000011582		-1.37883	-0.409398	1.19105	-0.95919	-0.609646	0.841617	-2.1256	-1.44722	-1.45103	-0.739074	-0.468992	-0.63023	-0.37008	-0.78049	-0.254206	0.29433	1.20486	2.36416	-0.441881	-0.830637	-0.0565212	-0.307666	0.0687114	-0.196397
ENSBTAG00000011580	DAG1	0.39362	0.708074	-1.63986	1.15875	0.089467	-0.543303	0.694932	0.978792	0.752454	0.146434	0.209836	0.233706	0.100222	0.211169	-0.325223	0.373789	0.15696	1.42648	-0.354398	-0.643483	-0.249234	0.505237	-1.45309	0.172703
ENSBTAG00000011586	HABP4	-0.0999465	0.0628663	0.718321	-0.0903394	-0.684674	-0.000171969	0.98797	1.30743	1.02775	0.603655	0.0768612	0.595899	0.257492	1.08289	0.302039	-0.360644	0.577724	0.829814	0.53759	0.587627	-0.229207	0.349427	0.327138	0.201531
ENSBTAG00000011585	MST1	0.427852	0.355648	0.137623	0.979487	0.49736	0.557946	0.40685	0.384318	0.949102	-0.475211	0.337742	0.274215	0.0746086	0.409721	0.220331	-0.0279638	0.192906	-0.218046	-0.257174	-0.313346	-0.54222	0.311528	-0.590838	0.324805
ENSBTAG00000045808	IL17REL	0.138946	-0.364292	-4.06563	-0.717936	-0.24099	0.168416	-0.286991	0.269325	0.331613	0.388881	0.235863	0.440821	0.21291	-0.0526612	-0.155781	-0.0762291	0.261353	-0.210148	-0.221783	0.362956	0.0637431	0.227766	-1.21285	-0.171048
ENSBTAG00000016679	ETFDH	0.736605	0.994817	-1.86229	1.26309	1.00978	-0.777159	-0.161915	-0.292242	0.116562	0.406566	0.498346	0.451493	0.299849	0.82113	0.365852	0.206335	-0.138758	0.253401	0.362616	0.314285	0.165581	0.648708	0.483759	0.633626
ENSBTAG00000016675	ANAPC7	-0.163289	-0.200183	0.441148	0.0653571	0.500605	-0.588991	0.53369	-0.333671	0.196419	-0.286749	0.133297	0.195183	-0.140264	0.361788	1.01328	1.02801	-0.274878	0.093145	0.813316	1.02221	1.02804	0.261065	1.09828	0.415778
ENSBTAG00000016676	PTER	0.550963	0.70511	-0.098709	0.694704	0.363134	0.789093	-0.514107	-0.0797409	0.325122	0.308369	0.495767	0.653488	0.505848	0.639912	0.52568	-0.101611	-0.0369835	0.378074	0.374674	-0.0362089	0.412472	0.656734	0.841816	0.495926
ENSBTAG00000012805	TSPAN13	0.582835	-0.055527	-3.41785	-0.147696	-0.142965	-0.285515	-0.733498	-0.979569	-0.816065	0.924813	1.05888	0.954618	1.07337	1.20281	0.223648	-0.344254	0.273636	0.0300031	0.688323	1.09404	1.49566	0.998616	1.48014	1.13585
ENSBTAG00000012804	REEP5	0.223958	0.6348	-3.2166	0.890651	0.719955	-0.807842	0.648979	0.63217	0.340951	-0.415119	-0.197339	-0.405136	-0.189836	-0.198137	0.735251	0.392373	-0.0271116	0.399239	0.75892	-0.215021	0.0551304	-0.224018	0.755773	0.0862834
ENSBTAG00000016582		-1.06368	0.059683	-1.27506	-0.119306	0.124843	-0.189867	-0.107791	0.742773	0.690294	-0.973973	0.104816	-0.0860802	0.924259	0.0874017	1.32822	0.267284	-0.774579	1.25958	1.57067	1.08301	0.720166	0.191872	1.2637	0.63988
ENSBTAG00000016580	TEF	0.0731075	-0.254389	0.508089	0.727841	-0.243925	0.483309	-1.81546	-0.481836	0.515488	1.34501	1.00877	1.92806	0.577794	1.62243	-0.538888	0.0147883	0.425919	1.04427	-0.569526	0.41235	0.37127	1.12143	0.259997	1.39741
ENSBTAG00000016581	MRPL28	1.47295	0.407128	-0.971081	1.11982	1.49476	-0.0753426	0.186979	-0.380321	0.873764	0.473232	0.584213	0.762513	0.109294	0.487595	-0.0845564	-0.194326	0.0569777	0.192987	-0.585282	-0.0308008	0.168189	0.586747	0.930229	0.538297
ENSBTAG00000012808	MASP2	-1.28724	-1.4049	3.62604	-1.39266	-0.840868	0.126745	0.460569	-0.257595	-0.178582	-0.0637959	0.179653	-0.411764	0.205351	0.0972251	1.27848	0.524497	1.28301	-0.482344	1.33806	0.936383	0.578301	-0.626397	-0.381792	0.192259
ENSBTAG00000021410	C1GALT1C1	-0.412539	-0.28727	-2.48867	-0.432076	0.173552	-0.958531	0.0705842	-0.475386	-0.65469	0.257574	-0.0149491	-0.367864	0.125453	0.692509	1.02982	1.21591	0.624181	0.559671	1.14312	1.17829	1.4293	0.466449	2.80906	1.0337
ENSBTAG00000021416	PRXL2A	1.13619	0.587053	-0.586704	1.06392	0.0989411	0.301116	0.434393	0.0991045	0.10611	-0.147867	0.124244	0.236051	0.0222435	0.563815	0.140381	0.332595	0.840169	2.0276	0.781314	-0.226115	-0.0104862	0.147852	0.70906	-0.0769775
ENSBTAG00000021414	TMCO5B	-0.407077	-0.338234	1.93467	-1.16492	-0.752089	1.25335	-0.344174	-0.313149	0.0603195	-0.58664	-0.220625	-0.429293	0.0230301	-0.41058	-0.00175846	-0.400639	1.20041	-1.36124	-0.084681	0.5978	-1.24012	-0.796958	-2.98342	-1.02239
ENSBTAG00000020459	TIMELESS	0.658438	1.16271	-0.191557	0.756682	1.00898	-0.336802	-1.33032	-1.08478	-0.820853	0.499533	0.572271	0.227262	0.218205	0.160277	0.461746	-0.0189437	0.196888	0.902168	0.11732	0.508576	0.412321	0.674451	-0.722333	0.850751
ENSBTAG00000020458	STX6	-0.856001	-0.153508	-1.43098	-0.632592	-0.667147	1.93151	-0.210209	-0.0265842	-0.829409	0.338882	0.344843	-0.0994547	0.326211	-0.603624	-1.15154	0.0762647	-0.79465	0.356317	-0.817749	0.358074	0.616399	0.119615	-1.3162	0.346172
ENSBTAG00000020455	ITPR1	-0.50259	0.475764	4.50469	0.129908	-0.637876	0.645927	0.759961	-0.671773	-0.239918	-0.532234	-0.376249	-0.790032	-0.754418	-0.722053	0.227853	0.0354974	-0.00296412	1.56023	0.0598861	-1.04899	-0.990378	-0.753397	-1.28476	-0.838559
ENSBTAG00000020454	LZTS3	-0.818816	-1.00833	-0.22633	-0.859098	0.203512	-0.162219	0.539503	1.09388	0.961347	-0.884702	-0.499295	-0.706169	-1.03078	-1.21769	0.819591	1.11876	1.56598	2.44185	0.353612	-0.162603	0.047558	-0.829531	-0.749334	-0.360738
ENSBTAG00000011478	ELP6	-0.26347	-2.11595	-0.441266	0.36632	0.12971	-0.50965	0.620989	0.464229	0.374261	1.1668	0.432835	1.55053	-0.0439219	1.0066	-0.0232274	-0.151951	0.308617	1.0865	-0.599074	0.111031	-0.211822	1.18467	-1.70549	0.134496
ENSBTAG00000020451	USP1	-0.222564	-0.0180018	2.32535	-0.217439	0.0849225	-0.772986	-0.143369	0.0871367	0.520446	-0.0868794	0.0871622	0.156053	0.106548	0.403071	1.23739	0.728183	0.204765	0.0664347	1.24688	0.743141	1.15346	0.192908	1.08586	0.540002
ENSBTAG00000020450	CLDND2	0.313154	0.527187	-0.907485	0.832262	0.466626	0.510529	-0.243537	-0.442736	1.3507	-1.03633	0.537339	-0.171517	0.767833	0.0435977	0.510165	-0.0770108	-0.304704	0.170389	-0.193557	-0.86849	-0.711408	1.03861	-1.29338	0.206115
ENSBTAG00000020453	CLEC5A	-0.956698	-1.76058	-3.49366	-1.9939	-0.236537	1.33296	0.299059	0.291434	-0.197905	0.515482	0.0550438	0.328745	0.421469	-0.397757	0.641811	0.490003	0.0304366	-0.37279	0.199725	1.41162	1.03826	0.126655	0.260857	0.429852
ENSBTAG00000004718	PUS7L	0.405294	0.984217	0.147063	0.916628	0.0105689	-1.53114	0.0802039	-0.587158	-0.216591	-0.634838	-0.0970527	-0.29722	-0.143806	0.0123554	1.21346	1.02886	-0.0384634	0.829301	1.22382	-0.132369	0.673736	0.422774	1.7656	0.650509
ENSBTAG00000009548	MAD2L1BP	0.0269051	0.303899	-4.34556	0.563847	0.804979	0.329476	-0.0107451	0.0905128	0.425418	0.0431722	0.645663	0.585272	0.640918	0.777098	0.124476	-0.135176	0.287579	0.407432	0.192734	0.381459	0.72682	0.704317	0.717508	0.675557
ENSBTAG00000009549	RSPH9	1.95986	0.700098	-0.0157342	1.51914	0.60266	0.143608	-0.541533	0.73646	0.351208	-0.224262	0.372605	0.00342617	-1.00418	-0.387912	0.00228364	0.161019	-1.43899	0.164561	-0.26774	-0.941114	-2.3372	-1.52004	-1.38956	-0.765505
ENSBTAG00000009543	ESYT1	0.989666	1.03654	3.89424	1.3381	1.08624	0.294722	-0.237489	-0.470674	0.0131454	-0.232197	0.0526001	-0.0798524	-0.374826	-0.266605	0.980521	0.821458	0.605254	1.06212	0.658459	-0.467562	-0.636126	-0.0370016	-0.538501	-0.0831695
ENSBTAG00000004714	ENSBTAG00000004714	-0.5643	-0.374882	1.35397	-1.18684	-0.647741	0.403563	-0.710637	0.0927322	-0.391049	-0.392587	-0.487931	-0.569663	0.0227473	-1.01123	-0.0399725	0.209144	-0.157254	0.0519789	-0.2123	0.104436	0.189676	-0.546247	-0.637707	-0.629484
ENSBTAG00000004716	RETN	-0.0116759	0.257381	1.06003	-0.315714	0.186951	0.0865366	-1.1396	-0.721064	-0.43272	-0.358542	-0.54944	-0.795318	-0.231451	-1.21091	-0.526983	0.50408	-0.190098	0.320582	-0.477549	-0.473153	-0.160008	-0.81029	-0.714314	-1.02765
ENSBTAG00000009545	PPEF1	0.864535	0.650226	-0.680953	1.22891	1.40299	-0.82651	-1.08163	0.0239381	0.154762	0.794726	0.173443	0.570208	0.77261	1.01869	0.303087	0.271566	0.488297	-0.0162987	0.19058	0.304409	0.485351	0.770099	0.822354	0.653564
ENSBTAG00000003728	NDUFS4	0.264491	0.367316	-0.627843	0.303788	0.602208	-1.32199	-0.583727	-0.961067	0.225177	0.590239	0.736338	0.660566	0.232713	0.990442	0.3569	0.00574552	-0.0600457	0.547962	0.272127	0.31281	0.833933	0.746732	2.18766	1.24375
ENSBTAG00000003727	SH3KBP1	0.595257	0.709036	-2.61051	1.03588	0.701159	-0.458127	0.520797	0.687087	0.488081	0.410797	0.568595	0.664917	0.662	0.732195	0.00356345	-0.051918	-0.601207	0.0829682	0.297315	0.244681	0.485901	0.821995	0.14069	0.63135
ENSBTAG00000009097	FANCI	0.523928	0.451904	-0.793439	0.956649	0.319482	0.634533	-0.236852	-0.358754	0.644454	-0.12821	0.0710691	0.0881226	-0.204105	0.324334	0.663296	-0.0474476	0.153105	0.0661207	0.874156	-0.241451	-0.142019	0.0653593	-0.18215	0.134663
ENSBTAG00000009091	RNASEL	0.0159604	0.557934	-0.193029	1.53238	-0.000697571	-1.04728	-0.401511	-2.6798	-0.345733	-0.553328	0.768852	-0.10482	-0.0848936	0.663303	0.336772	0.342182	-2.01878	0.473816	0.7069	0.253356	0.836629	0.449837	0.0368809	0.481558
ENSBTAG00000002458	NUP155	-0.282636	-0.963635	-2.77117	-0.761089	0.167615	-0.321162	0.104298	0.253126	0.444401	0.25159	0.196996	0.0808981	-0.162607	0.288767	1.56188	0.399563	0.368967	0.507666	1.43423	1.3507	1.09176	0.474895	-0.108924	0.955615
ENSBTAG00000002451	TTC39A	0.192953	0.771732	-3.49232	1.00123	0.514629	0.451624	0.458576	0.315413	0.481223	-0.264249	0.117636	0.0604651	-0.0862041	0.109732	0.197915	0.485084	0.480857	1.09252	0.165243	-0.511964	-0.167156	0.137286	0.182593	0.204336
ENSBTAG00000002450		-0.183147	0.365266	1.12151	0.125104	0.183827	1.36355	0.84915	0.755201	0.875645	-1.33148	-1.19785	-1.2776	-0.971435	-1.23621	-0.0526155	0.348117	0.0711481	0.187526	-0.00294896	-1.02966	-1.4079	-1.3451	-1.88063	-1.57225
ENSBTAG00000002452	ASCC2	1.25602	1.11276	-0.238531	1.74302	1.08879	0.0335668	0.0949058	0.59317	0.168079	0.311714	0.409115	0.355832	0.362609	0.371472	0.0220722	-0.0714771	-0.114777	0.573773	-0.822072	-0.443185	-1.1039	0.505089	-0.772522	-0.279512
ENSBTAG00000002455	KLHL8	-0.7854	-0.697725	-0.705736	-1.29627	-0.745044	0.407618	-0.42919	-0.587303	-0.7586	0.0827232	-0.245371	-0.195686	-0.253183	-0.543973	0.0714891	-0.637703	-0.265406	-0.34833	-0.106326	0.523566	0.589705	-0.234088	0.159035	0.126206
ENSBTAG00000017310	EVA1C	-0.937033	-0.463212	3.37767	-0.665493	-0.722732	1.33907	-0.460078	-0.695605	-0.202685	0.0867296	-0.26449	-0.249156	-0.255517	-0.743393	0.614906	0.828161	0.441128	0.763655	0.00593101	0.164609	-0.12354	-0.792888	0.165317	0.189054
ENSBTAG00000023487	ENSBTAG00000023487	0.407719	0.574357	-1.20109	0.740235	0.949811	-0.852076	-0.859217	-0.711253	0.16014	0.813975	0.858684	0.992435	0.956683	0.6535	-0.582054	-0.970616	-0.158599	0.206758	-0.431213	0.381009	0.59593	1.20123	1.84541	1.15876
ENSBTAG00000022681	EOGT	-0.607705	-0.318082	3.77954	-0.982838	-0.785296	1.24916	-0.876738	-1.07374	-0.768279	-0.102355	-0.334977	-0.345606	-0.247504	-0.394978	0.0371164	-0.222018	-0.513296	-0.209466	-0.116215	0.46968	0.00202804	-0.158417	0.485322	0.256561
ENSBTAG00000038055	KLF16	0.46282	0.705617	1.59179	1.59355	0.113594	0.170165	-0.620819	-0.548068	0.156349	0.457887	-0.116308	0.173796	-0.0855899	-0.883679	-1.2458	-0.308667	0.490198	0.981529	-1.46506	-0.81532	-1.22553	0.298539	-1.39121	0.142348
ENSBTAG00000038050	ZNF420	-0.633847	-0.0198511	-0.261168	0.596714	0.608103	-0.282433	0.456664	-0.423365	0.489888	-0.118494	0.412311	0.596173	0.704058	0.934556	0.579435	0.815516	0.00367421	1.07555	0.951332	0.143471	0.623074	0.564783	0.649005	0.190237
ENSBTAG00000038051	ENSBTAG00000038051	0.88149	0.170362	-3.74453	0.55631	0.394484	0.753374	0.574077	0.255748	1.19573	0.00633259	0.584424	0.437634	0.12471	0.286661	0.293739	0.0371445	0.347726	0.851489	-0.466369	-0.470128	0.301574	0.731435	-0.852616	0.418378
ENSBTAG00000022689	RYBP	-0.486592	-0.3573	-0.119291	-0.313192	-0.239637	-0.365091	-0.574606	-0.514568	-0.906834	0.433381	-0.276799	0.310178	-0.0436835	-0.252368	0.313692	0.095267	-0.989239	-0.0309712	-0.558074	0.590598	0.375045	-0.264412	-1.35101	-0.177555
ENSBTAG00000002182	COX17	0.642987	-0.195914	-5.28356	-0.279028	0.448201	0.657824	-0.905281	0.0632269	0.856384	0.184194	0.777488	0.142969	0.693307	0.507817	0.1096	-0.190274	-0.170962	0.367327	0.347958	0.8345	1.02789	0.616149	1.50177	0.739077
ENSBTAG00000002185	RNF7	-0.312885	0.30588	1.65055	0.451595	0.563441	0.184118	-0.459547	-0.0429096	0.328433	-0.224732	-0.0915382	0.0791686	-0.242116	-0.0131633	0.225307	0.382144	0.605961	0.392179	0.0619952	0.220796	-0.306252	0.877353	1.23885	0.520402
ENSBTAG00000002184		-0.0140838	1.16752	0.80422	-0.962794	-0.131859	0.331478	1.09141	0.511348	-0.576681	-1.06262	0.603708	-0.455919	1.81401	-0.0966107	0.0181781	0.05947	2.25197	-1.11318	-0.535079	-0.244537	-2.41459	-0.955983	-1.31374	-0.915592
ENSBTAG00000021884	CXXC1	0.452708	0.757329	2.77597	1.01118	0.944989	0.290481	0.524132	0.962072	0.499052	0.473438	0.509108	0.273931	0.404614	0.0105841	-0.555996	-0.00229159	-0.178457	0.0729645	-1.53867	-0.480979	-0.701904	0.56448	-0.852413	0.215234
ENSBTAG00000021887	DPYS	-0.43917	-1.22085	-0.887754	-1.77451	0.28042	-0.222591	-0.403663	-0.820986	0.385361	0.594064	0.0301399	0.450703	0.602415	1.41051	-0.0338451	-0.297249	0.571554	-0.234903	0.716525	0.221983	-0.137908	0.905575	-0.291847	0.551629
ENSBTAG00000021880	COQ8A	0.314348	0.60878	2.32252	0.919195	0.364388	-0.160338	-0.244969	-0.335106	-0.0804436	0.602688	0.898701	0.862745	0.509117	0.450472	0.283932	0.369255	0.0102562	0.32147	-0.390781	0.0636887	0.026361	0.741314	0.859312	0.84626
ENSBTAG00000021883	AP3M1	0.031038	-0.012709	-1.93548	-0.201394	-0.278354	-0.226479	-0.0140968	0.0833911	0.616022	0.394957	0.586445	0.473122	0.339073	0.817778	0.805637	0.528192	-0.488969	-0.423805	1.20595	1.03086	1.60276	0.572988	1.50752	0.468929
ENSBTAG00000031765	CCDC189	0.235866	-0.224493	2.36458	-1.02141	0.339132	-0.344739	-1.90495	-1.50907	0.119473	0.785287	0.0550242	0.671336	0.374731	1.17752	0.1446	0.731996	-0.755624	0.890378	1.04131	0.952394	-1.73959	0.216636	-1.47951	-0.16892
ENSBTAG00000006608	GGT5	0.386202	-0.415717	-0.76295	-0.901972	0.1549	0.655041	-0.567159	-0.205388	0.436381	0.880233	0.364584	0.806577	0.219662	-0.0913957	-0.570955	-0.809756	0.106421	-0.755783	-0.967672	0.314282	-0.100504	0.352934	-0.995765	-0.113678
ENSBTAG00000006609	ERRFI1	-0.110667	0.582965	-1.02821	0.588087	0.113123	0.670375	0.380355	0.607011	-0.237075	-0.748612	0.0598416	-0.771577	0.0624067	-0.0882185	-0.371024	1.28961	1.63184	4.26258	0.0333762	-0.923576	-0.389056	-0.248626	-1.05421	-1.14793
ENSBTAG00000006601	KSR1	-0.286091	-0.16349	2.72564	-0.168306	-0.83601	1.40312	-0.185321	-0.222681	-0.392101	-0.288687	-0.184401	-0.816835	-0.0503435	-1.2576	-0.349625	0.602281	-0.0352056	0.569018	-0.705525	-1.03676	-1.02531	-0.622612	-2.29332	-0.53479
ENSBTAG00000006606	RFLNB	-0.410647	-0.525458	2.00246	0.798437	-0.500356	1.78743	0.912237	0.37754	0.967109	-0.59065	-1.11958	-0.422203	-0.283191	-0.504123	-1.15087	-0.839334	-0.853	0.257992	-0.282039	-1.20722	0.104478	-0.11216	-2.00846	-0.0396646
ENSBTAG00000006607	CCNG1	0.270447	0.587291	0.0177228	0.839959	0.438599	-0.428283	0.0485144	0.118386	-0.223875	0.681081	0.890792	0.812321	0.837233	1.31048	0.183322	-0.347892	-0.461786	-0.0416954	0.439274	0.538214	1.22017	0.777663	1.57479	0.92573
ENSBTAG00000039016		0.499717	0.482274	2.92987	0.39743	0.0856712	0.328826	-1.15233	-1.11047	-1.15182	0.158331	-0.134252	-0.292827	-0.310605	-0.367365	-0.385053	0.380873	-0.347086	0.361093	-0.191718	-0.141944	-0.0145872	0.0665709	-0.991588	-0.0756469
ENSBTAG00000039015	TMEM145	-0.371035	-1.53819	-0.921184	-1.59091	-0.662141	0.08577	0.321854	1.01914	1.44544	1.01191	1.31861	1.5261	1.13846	0.658197	-0.154031	-0.475488	-0.114574	-0.446287	-0.51756	0.651906	0.493544	1.02742	0.271606	1.19466
ENSBTAG00000039014	DEF8	-0.310363	0.775248	4.06148	0.524086	-0.609598	0.656692	0.417042	0.896504	-0.230757	-0.333955	0.351773	0.117644	-0.240374	-0.141744	-0.892956	0.227901	0.161242	0.457979	-0.515896	-1.17597	-0.321048	-0.0138529	-2.90098	0.0559639
ENSBTAG00000020865	PELI1	-1.01733	-0.514954	0.624536	-0.818708	-0.930346	-0.522026	-0.610038	-0.177403	-0.670111	-0.618315	-0.504482	-0.820987	-0.17726	-1.03498	-0.451755	-0.445187	-0.597515	0.406659	-0.319952	-0.409204	0.476215	-0.652619	-0.0468917	-0.232187
ENSBTAG00000020860	CHD1	-1.26305	-0.438884	1.80758	-1.29755	-1.15579	0.161535	-0.413962	-0.364037	-1.07048	-0.620012	-0.825396	-0.889012	-0.291021	-0.641739	0.71842	0.62938	-0.811059	-0.018331	0.630232	0.570197	0.851592	-0.951582	-0.299596	-0.169974
ENSBTAG00000030470	ENSBTAG00000030470	-0.69508	0.316719	-1.39824	0.314613	0.615317	0.0311244	-0.243884	-1.19529	-0.129548	0.683059	0.452889	0.604859	1.07554	0.852719	0.974644	0.844933	-0.286703	0.693914	1.00987	1.25202	1.22306	1.06415	1.51266	0.59012
ENSBTAG00000032839	LRCH3	0.219709	0.812068	1.61279	0.568866	0.10262	-0.452203	-0.103025	0.0876085	0.67984	0.151316	0.559401	0.787824	0.0796932	0.256448	0.908771	1.14711	0.15356	0.855863	0.866139	0.782378	0.834137	0.439174	-0.953754	0.0077468
ENSBTAG00000000873	SLC13A3	-1.11227	-1.69759	0.930102	-2.39911	-1.79912	0.878336	0.298667	0.624471	0.806818	0.458704	0.382899	0.447914	0.283194	0.11922	-0.0084806	-0.305961	-0.6433	-1.11794	-0.902027	0.772944	0.465583	0.539053	-0.296435	0.233351
ENSBTAG00000000130	TNFSF13	0.544586	1.4403	4.39686	1.45063	1.27692	-0.405539	-0.00911429	-1.07439	-1.19948	0.364977	0.183208	0.22007	-0.0976544	-0.471422	-0.297749	0.491548	0.0611683	0.786283	-0.621204	-0.572779	-0.860326	-0.296775	0.124327	0.30841
ENSBTAG00000000132	EIF4A1	-0.252939	-0.117661	-5.41381	-0.31445	0.0874148	-1.40612	0.0484502	0.340575	-0.249556	0.0659448	-0.0526706	-0.204618	0.20669	-0.0595074	0.584655	1.11871	-0.152675	0.43396	0.734831	0.677827	0.890857	0.100698	1.60758	0.123578
ENSBTAG00000000133	CD68	0.59805	0.620305	-4.93534	0.834938	0.591033	-0.616555	-0.153396	-0.0648378	0.503958	0.0556532	0.398362	0.300347	0.34228	0.528204	0.288095	0.345352	0.398982	0.428531	0.486965	0.0400902	0.112731	0.449362	0.369475	0.272454
ENSBTAG00000035641		-0.224338	-2.28458	-2.94337	0.930635	-1.4958	-1.67825	0.948607	0.0224328	0.958381	-1.93315	-0.405535	0.614245	0.117699	-0.103715	-0.278867	-0.479213	0.272611	0.41216	-1.09152	-0.401236	0.291101	0.447288	-1.44854	0.702886
ENSBTAG00000039242	ZNF10	0.738624	0.0103655	-0.0238807	0.732591	0.259932	0.0693734	1.00796	-0.302384	1.0669	-0.922406	0.444153	0.074193	0.448022	0.479847	1.01167	0.699136	0.285076	0.344139	0.876157	0.316435	0.634873	0.0901801	0.9678	-0.13723
ENSBTAG00000040190	CCDC88B	0.428465	0.324782	1.84195	0.148194	0.446755	1.31396	0.234573	0.0557157	0.243969	-1.11887	-0.447821	-0.704206	-0.425572	-1.49287	-0.647547	0.324052	-0.668771	0.146394	-1.19348	-1.16118	-0.937424	-0.576895	-0.73073	-0.467361
ENSBTAG00000037649	VIPR2	-0.71765	-0.456852	2.77606	-1.00159	-0.495191	2.19481	1.47807	1.96175	1.56693	0.437391	-0.137262	-0.109057	0.479638	-0.453942	0.0863487	0.808139	0.763635	0.628421	0.353218	-0.475525	0.0497074	0.431726	-0.0477592	-0.00319704
ENSBTAG00000037640	PID1	0.11627	0.231744	-1.13816	-0.339526	-0.141646	1.51956	0.645374	0.655475	0.553974	-1.98458	-1.30616	-0.820956	-0.90861	-1.55241	0.180261	0.258058	0.530516	0.335965	0.9554	-1.38434	-1.00927	-0.973231	-1.27111	-0.236781
ENSBTAG00000003443	USP46	0.625951	0.556246	-0.743622	0.138888	0.207452	-0.628682	0.434965	1.08179	0.911572	0.615933	0.658864	0.71188	0.561249	1.00842	0.565659	0.156855	-0.0485597	0.061169	0.65084	0.530495	0.718052	0.642883	0.975303	0.423736
ENSBTAG00000003447	ENSBTAG00000003447	-0.0313498	-0.56908	2.39987	-0.685749	0.167351	0.771621	0.954165	0.422936	0.698634	0.883589	0.37285	0.5901	0.257689	0.257612	0.696842	0.844581	0.694814	0.447242	1.01086	0.731472	0.362688	0.740896	-0.729231	0.890715
ENSBTAG00000003449	KCP	0.348446	-0.67607	1.43454	-1.09112	0.0536155	0.830647	-0.0447035	-0.0522038	0.736281	-0.745881	-0.381255	-0.132568	-0.262782	-1.11956	0.219186	0.203994	0.718617	-0.164595	0.0375148	-0.273435	-0.998817	-0.657375	-2.11268	-0.583292
ENSBTAG00000047649	AUH	-0.257971	-1.62639	2.82028	-0.286971	-0.802173	1.33662	0.213124	-0.490373	1.10359	-0.685102	0.337077	1.00572	-0.0449175	-0.462489	0.71148	1.088	-3.07412	0.908459	0.210179	0.0671394	0.304214	-0.290877	-0.151873	0.192341
ENSBTAG00000047648	SYT2	0.535337	0.265023	0.666847	0.149229	1.34855	0.651925	0.101167	0.00606611	0.774383	0.921891	0.631535	1.63881	1.13226	1.11191	0.0643993	-0.348373	0.0375388	-0.0288919	-0.130951	0.245047	-0.799359	0.821131	-1.03978	0.377961
ENSBTAG00000011872	EML3	0.76476	-0.0436459	2.60659	0.311889	1.04698	0.890683	0.306038	1.74253	1.21433	0.328149	0.577044	0.65341	-0.253155	-0.251038	0.00339144	-0.135569	0.12747	0.324613	-0.784353	-0.688145	-0.689337	0.523498	-1.17859	0.0244854
ENSBTAG00000011875	CLIP2	0.650563	0.800749	2.9036	1.26637	0.415942	0.877382	0.42661	0.140525	0.703919	0.309913	0.453641	0.624034	0.238349	0.110102	-0.204436	-0.498667	0.0494861	0.387236	-0.317997	-0.580378	-0.292135	0.46238	-1.6233	0.0012068
ENSBTAG00000032166	GTPBP10	-0.0977711	-0.0127103	-1.42194	0.595476	0.0135709	-0.265083	-0.689278	-1.14523	0.222	0.206973	0.756201	0.434629	0.583246	0.882128	0.923037	0.206374	-0.340122	0.441661	0.710383	0.701708	0.674762	1.21515	1.4074	0.641905
ENSBTAG00000018616	IPO11	0.875637	0.959844	-0.908209	1.24971	1.36154	-0.0521284	0.044047	-0.426864	0.304793	-0.213555	0.0759077	0.0253551	-0.0987061	0.462805	0.776003	0.255264	-0.0737332	0.393282	0.725415	0.0528035	0.0803776	0.102953	0.264446	0.346637
ENSBTAG00000042688	SNORA64	-0.755285	-0.575589	1.01933	0.659084	0.214955	1.53427	0.206222	0.368477	0.204356	0.485851	-0.107927	-0.121231	-0.53312	-0.780477	-0.720359	0.212379	0.448374	0.737889	-2.52604	0.129417	-0.352961	-0.259713	1.20731	-0.566592
ENSBTAG00000046594		0.208039	0.57503	-0.352832	0.482958	0.149608	0.816729	0.667769	0.771324	0.409407	0.166772	-0.124523	-0.661206	-0.664189	0.113486	0.0974863	-0.0824718	-0.920896	0.279637	0.823391	-1.04201	-0.341851	0.0205405	-0.37858	-0.0769958
ENSBTAG00000008592	FCGR1A	0.640604	0.584984	-4.4227	0.817304	0.730054	-0.159332	0.256834	0.106084	0.60613	0.192866	0.541937	0.527768	0.390693	0.695938	0.394206	-0.0428409	-0.232608	0.0385235	0.251149	0.309404	0.385049	0.623904	0.773264	0.606454
ENSBTAG00000008590	SPAG7	0.855878	-0.167687	3.60393	0.334234	1.15482	0.639555	0.0348951	0.601281	0.595589	0.161925	0.160392	0.603878	-0.208119	0.572038	0.134609	-0.171179	-0.00294047	0.127235	-0.239454	-0.254531	-0.800355	0.659538	-0.668759	-0.00989922
ENSBTAG00000008591	CAMTA2	0.875312	0.365412	4.16928	0.512144	0.645919	1.32333	0.390676	0.512127	0.873832	0.261353	0.545181	0.728287	-0.0690348	0.000898325	-0.288413	-0.244795	0.128958	-0.162738	-0.874797	-0.827467	-1.47297	0.22697	-2.5439	-0.490216
ENSBTAG00000008596	PRICKLE1	0.271554	0.786556	1.22665	-0.436065	-0.605315	0.30391	-0.20731	-0.406483	-0.045608	-0.710207	-1.05069	-0.764434	-0.474091	-0.907714	1.21691	1.96169	2.07906	3.00811	1.18441	-1.17475	-0.937059	-0.522866	-0.816593	-0.424144
ENSBTAG00000008597	SLC45A4	0.000570248	-0.0482723	0.334854	0.36257	-0.109183	-0.0293059	-0.527177	-0.799074	-0.852648	0.0650765	-0.035701	-0.0398913	0.024232	-0.382978	-1.12067	-0.602453	-0.477006	0.248072	-0.93894	-0.398139	-0.361398	0.0552778	-0.575145	0.0404236
ENSBTAG00000012758	YIPF5	-0.342724	0.0464416	-2.02397	0.24019	0.194507	-1.23087	-0.0702169	0.0834069	0.223291	0.187706	0.510076	0.457101	0.459727	0.978704	0.639208	0.290398	-0.274752	0.236332	0.694483	0.734877	1.30306	0.579866	2.12056	0.789738
ENSBTAG00000008287	YLPM1	0.324878	0.867103	2.3329	0.723877	0.562335	0.15036	-0.194851	0.266153	0.682986	0.728383	0.414035	0.682835	0.727982	1.02686	0.393541	0.642001	-0.0410823	0.455855	0.555307	-0.00672543	0.25061	0.532354	-1.19984	0.219192
ENSBTAG00000012753	BRF1	0.818807	0.746451	0.672464	1.08393	0.45311	1.06797	0.619398	1.04398	0.812068	-0.238952	-0.500521	0.55756	0.00760241	-0.632187	-0.33178	0.753494	1.0073	0.563852	-1.01276	-1.66753	-1.45323	0.119917	-2.17813	-1.35281
ENSBTAG00000012752	MRPL2	0.779282	0.363768	-1.99284	1.19047	1.218	-0.779431	-0.59115	-0.452212	-0.200727	0.444869	0.799223	0.675132	0.350333	0.887961	0.161313	-0.244601	-0.280127	0.661673	-0.0907575	0.504506	0.116022	1.12991	1.21128	0.851932
ENSBTAG00000012751	BTBD6	0.429016	1.43826	-1.1669	1.67795	0.723746	-0.361763	-0.0304191	0.287534	-0.253723	0.0287275	0.448402	0.207069	0.885179	0.185212	-0.739175	0.389118	0.780458	1.80343	-0.607537	-0.671298	-0.174688	0.0376779	0.365336	-0.180056
ENSBTAG00000012757	GCNT1	0.730174	1.28815	-0.966043	1.17249	0.675092	-1.53271	-1.06943	-0.614796	-0.00649308	0.495626	0.877451	0.283245	0.725222	0.322728	0.527706	0.908944	-0.283394	0.679504	0.281841	0.782552	1.20723	0.55737	0.759202	0.0583058
ENSBTAG00000012756	CCT7	0.521559	0.593252	-4.08655	0.738106	0.713816	-0.845483	0.110224	0.0528625	-0.27218	0.612183	0.370187	0.27933	0.536267	0.549396	0.458814	0.317096	-0.295299	1.02037	0.25157	0.3526	0.435986	0.535675	1.02167	0.4808
ENSBTAG00000012755	KLC4	0.325098	-0.531704	3.13386	-0.0772408	0.574118	1.09308	-0.00587352	0.695023	0.763333	-0.127333	0.620168	0.0590871	-0.648231	0.202477	0.17263	0.25878	0.552397	1.02879	0.187085	-0.491597	-0.060583	-0.170797	-0.567269	0.0197541
ENSBTAG00000008285	OXR1	0.187743	-0.105801	0.326709	-0.00921365	-0.0580869	-0.852761	-0.0476226	-0.0930287	-0.0255476	-0.367109	-0.480146	-0.438375	-0.679451	0.00119593	1.23516	0.703754	-0.490396	0.592822	1.37838	0.458183	0.978327	-0.42269	0.668903	-0.338902
ENSBTAG00000014960	SCHIP1	-0.789076	-0.039994	-4.55664	-0.84474	-0.629901	0.0845463	0.806811	0.491195	-0.109543	-1.53785	-0.125845	-0.231422	0.0678414	-0.359177	1.01487	1.35404	1.23532	2.02836	0.892191	-0.143376	0.320315	-0.42805	0.335263	0.422623
ENSBTAG00000014966	PLXNB2	0.552571	0.709096	-4.06266	0.992005	0.325757	1.22827	0.920464	0.617926	0.955751	-0.00603347	0.287261	0.227393	0.203028	0.0335773	0.262812	0.497929	0.664576	1.29165	-0.0533896	-0.783555	-0.908866	0.065333	-1.63599	-0.562138
ENSBTAG00000014964	GALK1	1.36181	0.844725	1.30137	1.50868	1.14717	0.160232	-0.0140239	0.0959253	0.832601	0.465379	0.817144	0.841374	0.126339	0.0252039	-0.177595	-0.765267	0.195566	0.509377	-1.08873	-0.461374	-0.624885	0.865639	-0.565144	0.407977
ENSBTAG00000008283	FLI1	0.206862	0.584599	4.25401	0.768349	0.379356	1.33289	0.469876	0.45481	0.597961	0.723884	0.736317	0.52093	0.279743	0.0486316	-0.793813	-0.534044	-0.808129	0.310158	-1.3793	-0.686379	-0.235582	0.787412	-0.81376	0.035769
ENSBTAG00000007213	SIRPA	0.234442	0.321569	2.63386	0.083672	-0.0790452	0.680754	-0.728694	-0.65346	-0.529081	0.417495	0.223652	0.0455623	0.366959	-0.49507	-0.821719	-0.178265	-0.549862	-0.0107229	-0.989014	-0.0908722	-0.255302	-0.122026	-0.726084	-0.0712299
ENSBTAG00000007214	ELL2	-0.534505	-0.875636	-4.39596	-0.201967	-0.672513	0.676893	0.765844	1.14262	0.763851	0.662918	0.38143	0.662673	0.720365	0.744452	-0.54623	-1.02714	-1.51601	-1.19646	-0.310765	0.960114	1.26102	0.617101	0.656338	0.658667
ENSBTAG00000007215	RNPEPL1	0.901862	0.989407	-0.602926	1.38998	1.09802	0.574489	0.762885	0.64203	1.21727	-0.0695237	0.307951	0.172815	0.249033	-0.00623237	-0.357851	0.257517	0.823681	1.09502	-0.428226	-1.16163	-1.27779	0.560333	-1.24861	-0.579785
ENSBTAG00000007217	TMEM94	0.62057	0.423515	1.69624	0.739752	0.812002	0.414945	0.286346	0.673983	1.35229	0.401154	0.673912	0.811384	0.228736	0.146566	0.118006	0.225314	0.686029	0.646903	-0.13509	-0.182351	-0.194213	0.679337	-1.51945	0.161461
ENSBTAG00000006161	MET	-0.271194	0.0762097	0.386453	-0.394832	-0.430926	0.373648	-0.0390304	0.572232	0.0600834	-1.5548	-1.49822	-1.15596	-0.982911	-1.19123	1.17572	1.73842	2.0206	2.63057	1.38801	-0.807484	-0.542444	-0.806657	-0.9212	-0.71857
ENSBTAG00000006160	SUOX	0.101549	-0.542332	1.6116	0.221695	0.289098	-0.412941	-0.20176	1.30323	0.905775	0.679955	0.206795	0.457393	-0.271223	-0.0173944	-0.0309251	-0.279523	0.300836	-0.0627981	0.370334	0.398359	0.393441	0.489767	-0.0870094	0.502737
ENSBTAG00000006162	RAB11FIP5	-0.0301206	0.415822	1.13413	1.26722	0.220268	-0.38412	0.93117	0.93248	0.460096	0.874741	1.24855	1.33308	0.644692	0.653838	-0.736652	-0.0496187	0.594434	1.9798	-0.767511	-0.314546	0.0234478	1.04446	-0.82868	0.64875
ENSBTAG00000006165	PRDX4	0.526548	0.0236818	-2.73305	-0.0128486	0.476838	-1.04832	0.233778	0.0130171	0.924303	0.347572	0.565196	0.231037	0.59226	0.398764	0.473999	0.353282	0.506571	0.559459	0.578355	0.349746	0.894837	0.388699	1.55625	0.871972
ENSBTAG00000006167	BTBD8	-1.10654	-0.344045	3.54581	-0.456735	-0.365509	-0.842699	0.100325	-0.34364	-0.602938	0.453998	0.728532	-0.388751	0.432426	0.666114	0.320748	1.4226	-0.362291	1.14548	1.01839	0.274758	1.72887	-0.638004	1.10193	0.396778
ENSBTAG00000017701	CYP2W1	-0.0885387	0.0999859	1.08321	0.496193	0.387675	0.696134	1.05281	0.706437	-0.151885	-0.169951	0.317783	0.760942	0.251804	-0.448549	-1.01464	-0.295168	0.465647	-0.338845	-0.65183	-1.48799	-2.20073	-0.663486	-2.91477	-1.3238
ENSBTAG00000017706	SLC39A3	0.7713	1.07877	-3.23785	1.82144	1.19618	-0.441407	0.296171	-0.31554	0.37238	0.218985	0.712139	0.6371	0.095503	0.564271	-0.253507	0.167887	0.135272	0.658355	-0.581358	-0.633003	-0.394981	1.01689	-0.0684153	-0.193434
ENSBTAG00000017704	ABCG2	0.552591	0.075254	-0.629056	0.238371	0.29238	-0.610299	-0.253068	-0.324295	0.733139	0.0582903	0.507751	0.573625	0.306917	0.88773	0.174997	-0.101495	-0.656031	0.425201	1.0609	-0.0533046	1.53003	0.696791	0.958385	0.204214
ENSBTAG00000015708	CXCR6	0.138529	0.932758	1.06198	1.27485	-0.603371	0.659182	-0.851571	-1.10053	-0.218066	-0.759322	-0.254819	-0.916645	-1.10528	-1.27021	-0.279659	1.3679	0.583665	1.46475	1.41341	-0.607141	-0.217509	0.264443	1.57107	1.0517
ENSBTAG00000015707	TREML2	-0.342649	-0.694217	-0.553483	-0.781867	-0.397422	-0.667059	-1.63845	-1.17263	-1.28037	0.657392	0.563075	0.609076	0.665606	0.117609	-0.0935286	0.0695336	-0.143495	-0.0491219	-0.219115	0.978593	0.75713	0.650736	0.327206	0.95147
ENSBTAG00000010289	GEMIN8	1.26449	1.78763	0.364616	2.00997	1.18605	-0.514533	1.10108	0.836816	0.203696	-0.326554	-0.475179	-0.220977	0.0418288	-0.339768	0.184586	0.0715141	0.19502	0.664894	-0.0238634	-0.484926	-1.35545	0.421874	0.177862	0.0743974
ENSBTAG00000010286	NPAT	-0.222147	0.650888	0.0226671	0.632219	0.363455	-0.052554	0.167569	-0.0750314	0.346418	0.613733	0.458314	0.417394	0.590598	0.818129	0.409607	0.566582	-0.503268	0.772053	1.27717	0.555056	1.33149	0.331296	0.770835	0.604656
ENSBTAG00000010867	LONP2	0.0199674	-0.154156	2.30899	0.629609	0.499132	-0.983722	-0.256123	-0.75687	-0.636413	0.274924	0.221423	0.127865	-0.0911545	-0.313916	0.858778	0.861737	0.63191	2.42136	0.680611	0.222363	0.475159	0.205166	0.87622	0.565581
ENSBTAG00000016429	TMEM205	0.70037	0.584132	0.254387	1.19856	0.907298	0.160026	-0.0865713	-0.251193	0.819393	0.912109	1.04166	0.808666	0.560932	0.952422	-0.0823851	-0.0181202	0.402845	0.432546	0.0203588	0.426918	0.315502	1.14595	0.775016	0.970325
ENSBTAG00000016424	MMP25	0.028383	-0.256168	1.74837	-0.454117	-0.459312	0.733739	-1.01066	-0.541969	-0.575397	0.491416	0.495064	0.420587	0.380712	-0.0241786	-0.762743	-0.215493	-0.25376	0.0217185	-0.903616	0.0173839	0.203041	0.517636	-0.851723	0.119647
ENSBTAG00000016427	COMMD7	0.112395	0.35433	0.809895	0.747666	0.839634	-0.682268	-0.934056	-1.11477	-0.225014	0.555562	0.875342	0.987781	0.582579	1.13486	0.103148	0.168245	-0.3916	0.0584754	-0.0434828	0.545802	0.667958	1.19308	1.74661	0.564039
ENSBTAG00000042447		1.68984	-0.120864	-2.01213	-1.60779	0.698138	0.260548	-0.0854673	0.504097	-0.045399	0.392359	0.271218	0.0641014	0.795123	-1.19	-0.679183	0.942829	0.565382	-0.491543	-0.190739	0.0246705	-1.06426	0.784931	-2.0049	0.205583
ENSBTAG00000023978	ENSBTAG00000023978	-0.334215	-0.784782	0.477721	1.46873	1.56486	-0.751254	0.160652	0.563902	1.15793	0.737762	0.452843	0.318837	0.645176	-0.660987	0.680546	0.810151	0.316037	0.652219	-0.843575	-0.367399	-0.264776	0.365378	-0.939416	0.0106138
ENSBTAG00000019672	ENSBTAG00000019672	-1.28692	-0.788051	2.06829	-1.0024	-1.24151	1.26065	1.21561	0.402628	-0.0489034	-0.503739	-0.46314	-0.790645	0.108008	-0.389416	-0.663976	-0.0676308	-1.05191	0.676398	0.0682545	-0.383685	0.432085	-1.28757	-0.18531	0.214684
ENSBTAG00000002422	BCL9	-0.282933	-0.162962	-0.496851	-0.236896	-0.35967	-0.8281	0.943728	1.67375	0.837173	-0.792933	-1.15689	-0.0621772	-0.582667	-0.659553	0.572423	0.932364	1.40065	2.77107	0.475217	-0.332021	-0.470533	-0.708801	-2.56897	-0.666531
ENSBTAG00000024162	SLC19A1	0.219083	0.534588	-1.64428	1.19869	0.646523	-1.04856	0.390778	-1.17225	0.241338	1.1088	0.380525	0.776394	0.734975	0.614531	-0.499484	-0.07437	0.107177	1.17165	-0.692987	0.252052	-0.301589	0.554785	0.604289	0.715101
ENSBTAG00000009978	TDRD6	-0.768752	0.854963	0.940323	0.191524	0.436134	-0.195763	0.706364	0.677056	0.210559	-0.505525	-0.256146	-0.778439	0.506554	-1.24805	0.182002	1.02426	0.72861	0.815662	0.419192	-0.562791	-0.308655	-0.398616	-1.53224	-0.374294
ENSBTAG00000009975	PBX4	0.671174	0.407169	0.694557	0.694078	1.07791	-0.252989	0.323006	0.176995	0.372588	-0.167586	0.903294	0.717284	0.414908	0.707537	0.790543	0.545333	-0.388968	-0.0120327	0.246959	0.23101	-0.366989	0.474032	-0.370925	-0.0196713
ENSBTAG00000009974	TSNARE1	0.804493	-0.806173	1.57614	-0.00112204	-0.057699	1.22189	1.37265	0.924987	0.809688	1.35553	0.925694	1.27603	0.474188	-0.457747	0.363383	0.387965	1.80651	0.182836	0.158428	-0.326337	-1.17686	-0.57613	-1.99438	0.0907338
ENSBTAG00000021607	NDUFAF2	-0.0815045	0.623353	-1.42788	0.112147	1.04545	-0.292541	0.0917079	0.316076	0.739788	-0.0701356	-0.0256026	-0.10367	-0.427094	0.262367	0.498255	0.452214	-0.0896222	0.634821	0.973393	0.374689	0.333624	0.495669	0.812661	0.269633
ENSBTAG00000021606	ERCC8	0.372607	0.854181	-0.728966	0.450539	0.350425	-0.388031	-0.00843847	-0.388257	0.630063	0.0332441	0.46645	0.787016	0.319021	1.00128	0.948392	0.394827	-0.241603	0.189448	0.898561	0.719792	0.991954	0.568359	1.62272	0.813551
ENSBTAG00000021604	TMEM138	0.623238	0.917039	2.94024	0.233269	0.184715	-0.0269005	-0.487702	-0.411774	0.651236	-0.324846	0.870048	0.0998636	0.0811372	-0.759127	0.0176713	0.663184	-0.952157	0.265462	-0.0705641	-0.652608	-0.738287	0.655386	0.625091	0.0100848
ENSBTAG00000000332	ERF	0.834851	0.539176	-0.376275	0.655798	0.186681	0.235599	0.119239	0.773386	0.520971	1.26258	1.17441	1.19212	0.624771	0.411026	-1.9638	-0.0333423	0.195293	0.795366	-1.72464	-0.729304	-0.297296	0.810871	-1.36284	-0.468475
ENSBTAG00000000333	ARHGAP20	-0.22566	-0.193433	-4.89843	-0.532182	-0.804122	-1.10759	-0.195336	-0.967703	-0.267793	0.396587	0.0292114	-0.154884	0.162972	-0.709319	-0.0096106	0.893464	-0.174272	0.797434	0.564641	0.138541	-0.0869454	-0.302866	-0.0226075	0.212455
ENSBTAG00000000330	ALDH16A1	0.578677	-0.209456	-0.164676	0.705632	0.830309	0.728556	0.086962	0.274064	1.20263	1.18518	0.977667	1.26735	0.233653	0.697128	-0.530068	-0.674484	0.113194	0.268053	-1.03665	0.0767708	0.051636	1.28678	-0.181462	0.740349
ENSBTAG00000005678	AACS	0.0697206	-0.105468	-3.58465	-0.849362	-1.19572	-1.05931	-0.0888976	0.296103	1.49134	0.80497	0.368035	0.830642	0.199999	0.763311	0.0333089	-0.0721802	0.368928	1.41531	0.395196	0.094836	0.260295	1.2063	-0.333495	0.808694
ENSBTAG00000005674	NEU1	0.387312	0.350777	-4.82877	0.425657	0.449392	-1.10808	-0.157449	0.428499	0.234465	0.665904	1.01448	0.843969	0.63052	1.09185	-0.520227	0.0428684	-0.30024	0.253375	-0.520058	0.597089	0.683586	1.1391	0.743755	0.808522
ENSBTAG00000005675	SLC44A4	-0.567378	-0.194179	0.147978	-0.498217	-0.281646	0.730306	0.471576	-0.364008	0.250587	-2.29866	-0.531815	-0.820269	-0.284769	-0.324528	0.734595	1.35081	1.89148	2.06931	0.928506	-2.31062	-0.494595	-0.250038	-2.31392	-0.455511
ENSBTAG00000004108	CENPX	0.967664	0.520299	-0.326239	1.05854	1.10211	-0.25705	-0.510998	-0.403175	0.594002	0.256069	0.18827	0.0903399	0.19232	0.158775	0.175079	-0.019193	0.50799	0.899374	0.109335	-0.0902991	-0.149676	0.399208	0.669871	0.478469
ENSBTAG00000009359	ENSBTAG00000009359	0.750915	0.55	-5.6563	0.551307	0.681021	-1.04045	-0.376839	-0.601163	-0.166238	0.490426	0.32364	0.117359	0.957238	0.470744	-0.160023	-0.404306	0.652244	0.290732	0.0271968	-0.170179	0.0512405	0.0617191	0.612136	0.433007
ENSBTAG00000009358	MTSS2	-0.408303	0.0151557	-0.08438	0.358155	0.172119	2.15702	0.55073	0.893464	1.70759	0.76615	1.09667	1.67419	0.648184	1.26529	-0.173511	-0.370654	0.229089	0.327682	-1.35209	-0.01798	-0.554265	0.720398	-1.279	0.13428
ENSBTAG00000000480	IFRD2	0.499671	0.787214	-4.39748	1.20504	0.954539	-0.754218	0.422258	0.216002	-0.145	0.223505	-0.164442	0.0674958	-0.0490122	-0.664591	0.153821	0.440011	0.500626	1.13675	-0.293134	-0.346974	-0.26731	0.1807	0.0487661	0.0445891
ENSBTAG00000004100	TTI1	0.467679	0.56162	1.67817	0.641524	1.22779	0.513347	0.446669	0.0924586	0.494611	0.421043	0.760376	0.819008	0.153118	0.345806	0.4308	0.424126	-0.371995	0.340471	0.23772	-0.200496	-0.371294	0.284849	-0.659944	0.435416
ENSBTAG00000009351	ATXN10	0.490353	0.616451	-0.888708	0.903934	0.688974	0.247715	0.550479	0.64192	0.702476	-0.200035	0.0667065	0.13741	0.0542878	0.3663	0.505973	0.17226	0.206798	0.363268	0.598906	-0.137406	0.0971284	0.160511	0.578418	0.242368
ENSBTAG00000004104	RUNX2	0.34251	0.264166	1.76762	0.980515	-0.0258313	0.728747	0.585929	1.13577	1.23032	0.111053	0.540024	0.667488	0.214015	0.41842	0.294019	0.441897	1.12695	1.32554	0.375372	-0.169296	-0.416026	0.41814	-1.00936	0.265665
ENSBTAG00000009355	SNAP91	0.0750046	-1.55801	1.20668	-0.794705	-1.06366	-0.146421	1.5685	0.862184	1.52348	0.140706	-0.452364	0.147526	-0.48562	-0.576393	1.31287	-0.626408	1.22466	-0.603862	1.67409	-0.673302	-1.42297	-1.76258	-1.07716	-1.40361
ENSBTAG00000009354	EVI2A	0.274117	-0.406733	-1.70344	-0.548348	0.132874	-0.906417	-1.06417	-0.199451	0.0472442	0.403167	0.390586	0.488624	0.233101	0.549269	1.02462	0.248209	0.150734	-0.288967	1.38818	1.27432	1.48112	0.715856	1.95394	0.656713
ENSBTAG00000032369	NMI	-0.232519	-0.269626	-0.857148	-0.328785	-0.332534	-1.51948	-1.75938	-1.76625	-1.69556	0.147977	0.214109	-0.154411	0.536554	0.0924043	0.13803	0.341834	0.0293845	0.267916	0.394677	0.541166	0.98557	0.15568	1.294	0.576552
ENSBTAG00000032364		0.46022	-0.665312	-3.33175	-1.02127	0.538532	0.19694	1.4361	1.64904	1.23901	1.2845	0.735262	1.22662	0.49385	1.00783	-0.0725548	-0.699081	0.940552	-0.444997	0.0969637	0.661564	0.763693	0.973132	-0.123023	0.575348
ENSBTAG00000032366	SLC23A2	0.586761	0.963514	-4.8318	1.02226	0.420276	-0.355133	-0.0730819	0.235573	0.404685	0.436715	0.348321	0.405483	-0.343195	0.0865058	0.764884	0.637864	-0.125093	0.467904	0.76783	0.324691	0.260353	0.0560721	-1.97252	-0.183303
ENSBTAG00000019107	GAS7	1.1584	1.4864	-0.712924	1.56289	1.41311	-1.57823	-0.24548	-0.706994	0.222997	1.7064	1.18569	1.45877	0.62425	0.621533	0.0649763	0.099463	-0.135579	0.283919	0.0700242	0.709422	0.5349	1.22854	-2.00914	1.20563
ENSBTAG00000019104	FAAP100	0.545152	0.313685	-2.4319	1.09737	0.890473	0.795689	0.201523	0.812195	0.821244	0.463397	0.590424	0.255409	-0.0528706	0.252048	0.202136	-0.047823	0.0594873	0.653476	0.287688	-0.211275	-0.170966	0.66415	-0.522658	0.324352
ENSBTAG00000015202	DMAC2L	0.560768	0.0749194	-0.726661	0.130664	0.152335	0.432508	-1.09028	0.131816	0.306072	-0.223997	-0.469502	0.651402	-0.111484	0.671524	0.213654	0.247698	0.635462	0.471936	0.838338	0.975161	1.3805	0.490228	1.16496	0.670097
ENSBTAG00000008758	KIF20A	0.57815	0.729102	-1.17311	0.935171	0.442103	0.864518	0.593471	0.372034	1.04112	-0.870462	-0.524132	-0.644891	-0.743558	-0.32282	0.311916	-0.155347	-0.148351	-0.0294825	0.827234	-0.692204	-0.58522	-0.507655	-0.460868	-0.3908
ENSBTAG00000008759	CDC23	0.36118	0.445672	0.0451777	-0.0569442	0.822747	0.0829051	0.138421	0.191798	0.458006	-0.021512	0.305168	0.317362	0.122002	0.435896	0.823688	0.565614	-0.0215079	0.421008	0.928834	0.505074	0.358993	0.366423	0.64159	0.539586
ENSBTAG00000008753	BRD8	-0.398737	-0.04901	3.15788	0.360949	0.171149	0.261487	-0.0545892	0.301038	0.375571	0.0461924	0.23637	-0.13359	0.0483314	0.0487841	0.231746	0.00246186	-0.247139	-0.191281	0.495202	0.135084	0.523893	-0.396281	-0.0503441	-0.0151422
ENSBTAG00000008755	MARCHF7	-1.62003	-2.56083	2.06408	-2.69052	-1.15257	1.19905	-0.739159	0.442748	0.0540304	0.443871	-0.159689	0.358846	-0.324494	0.0411099	0.506434	-0.367894	-0.326601	-0.127006	-0.0955787	0.879341	1.09364	0.359628	0.322029	0.587228
ENSBTAG00000008756	ELF3	-0.176107	0.485879	-0.689573	0.290118	0.0149991	0.730959	0.144082	0.875841	0.0486671	-0.841909	-0.213655	-0.372181	-0.157619	-0.0922825	0.23391	1.72016	2.07209	3.2881	0.732622	-1.06564	-0.840087	0.0824769	-0.64845	-0.314338
ENSBTAG00000033545	EBD	0.237386	0.395734	-5.17212	0.608001	0.537397	-0.904741	-0.203774	-0.0834827	-0.651691	-0.101211	-0.461576	-0.187441	-0.234538	-0.0756314	0.015079	0.18322	-0.123261	0.0775497	0.145972	-0.254456	0.147736	-0.385701	0.315095	0.0954492
ENSBTAG00000022721	SLC25A38	0.677136	0.993154	3.3476	1.39845	0.436454	-0.372884	-1.32997	-0.560114	-0.105398	-0.0667149	0.667758	0.289685	0.558975	0.423754	0.0175666	0.636731	0.0710113	1.12636	-0.617699	-0.377788	0.292603	0.709004	0.57349	-0.118364
ENSBTAG00000002226	FBXO31	1.02393	-0.00103457	2.55875	1.1515	0.508345	0.209616	0.502151	0.0580813	1.79567	-0.0327748	-0.295477	0.452247	0.119586	-0.164568	-0.591774	0.276531	0.634879	1.34267	-0.198302	-0.997711	-0.495125	0.401086	-1.36734	-0.00757781
ENSBTAG00000002224	UHRF1	0.439589	0.94952	0.229624	0.90636	0.705035	-0.0605022	0.570761	0.152833	0.485735	-0.649415	-0.503784	-0.571667	-0.593859	-0.215099	0.199532	-0.223674	-0.392276	0.137139	0.332834	-0.682215	-0.602978	-0.0474239	-0.424368	-0.320063
ENSBTAG00000007761	ZBTB5	-0.0884686	0.638801	0.376224	0.644745	0.664261	0.586333	-0.678003	0.336414	1.00043	-0.622394	0.17558	-0.0399525	-0.489139	-0.36955	-0.158726	1.60698	0.82867	2.22294	0.143428	0.50342	0.705088	-0.661809	-0.112111	-0.000802476
ENSBTAG00000007763	SLC1A4	-0.574863	0.341275	2.15838	0.245424	-0.313992	-2.17945	0.459268	-0.159211	-0.836868	-1.27523	-0.727221	-0.584846	-0.318054	-1.03846	0.843553	1.81586	0.938559	2.84893	0.310459	-0.623166	-0.201658	-0.154471	-0.605743	-0.181671
ENSBTAG00000007766	CDK5	0.939892	1.46595	0.76947	1.31037	1.24033	0.0309553	-0.0883212	-0.404675	0.44975	0.0111591	0.232823	0.121438	-0.030377	0.380235	0.128865	-0.156253	-0.278674	0.532591	-0.170979	-0.383299	-0.0883745	0.152149	0.313845	-0.0229628
ENSBTAG00000038577		0.387966	1.32999	1.16364	2.03724	0.355787	-0.808673	1.09317	0.321362	0.0727935	0.759625	0.466182	0.324783	-1.06835	1.02267	-1.95733	-0.360701	0.906589	1.23166	-1.31063	-1.38574	-1.10532	1.0591	0.0987298	-0.790972
ENSBTAG00000006411	THAP11	0.665827	1.03415	2.5392	1.48491	0.889329	-0.834972	0.0806012	-0.0406782	-0.114751	0.0574508	0.228096	-0.0507186	0.427828	0.419134	-0.303922	0.0874847	0.0765858	0.841962	0.408357	-0.470228	0.0287963	0.395967	0.519344	0.549592
ENSBTAG00000006410	DCTN5	0.0909657	0.545198	-1.40904	0.625083	0.413559	-0.248469	0.88629	0.92876	0.782637	0.399092	0.577792	0.47754	0.280388	0.678169	0.479027	0.259865	-0.268274	0.105145	0.620176	0.428463	0.557972	0.670942	1.19484	0.677061
ENSBTAG00000006413	KATNBL1	-0.391712	0.13279	-1.70471	0.270321	-0.00429584	-1.73145	-0.129678	0.0803108	0.157196	0.318703	0.19782	0.367426	0.068922	0.392529	1.13404	1.05872	0.12774	1.17253	0.870065	0.581815	1.0243	0.155472	1.41161	0.361874
ENSBTAG00000006414	NUTF2	0.543302	0.870073	-2.27205	1.38175	1.11017	-1.06295	0.00886416	0.0732859	-0.533543	0.0753696	-0.112676	0.134594	0.460126	0.387203	0.678954	0.695889	-0.295458	0.484114	0.796769	0.603455	0.469513	-0.22121	1.63387	0.355096
ENSBTAG00000006416	EMC4	0.452647	0.510652	-1.9638	0.757385	0.995968	-1.01714	-0.176767	-0.171519	0.0338928	0.0100911	0.455302	0.392854	0.0512511	0.74165	0.752961	0.239577	0.108863	0.654983	0.520677	0.371866	0.51432	0.928505	1.62821	0.635428
ENSBTAG00000005990	S1PR1	-1.25428	-0.338079	4.39248	0.213618	-1.4145	0.56687	0.0316616	1.09589	-0.0373566	-1.03129	-0.198806	-0.570774	-0.259196	-0.273898	-0.670514	-0.0664604	-0.94637	0.149743	0.0710389	-0.582766	-0.199752	0.228246	0.27528	0.378091
ENSBTAG00000005998	NOCT	1.22852	0.12915	-4.98932	0.373019	0.698796	0.731639	0.591435	0.79578	1.02528	0.366326	-0.117207	0.780775	-0.575746	0.09967	0.469823	-0.850135	-0.462314	-0.861091	-0.191249	-0.190121	-0.841863	0.31995	-0.899049	-0.762592
ENSBTAG00000015543	ARHGAP35	0.0419343	0.163737	-1.13137	-0.819593	-0.616712	-0.267109	0.110614	0.459618	0.953532	-0.374664	-0.415531	-0.403428	-0.412129	-0.90494	0.896207	0.825262	0.495124	0.44467	0.389398	0.3201	-0.175738	-0.509474	-2.6488	-0.708269
ENSBTAG00000015541	DLC1	0.851875	0.0519568	-5.29113	-0.154682	0.196393	0.111063	0.258171	0.806885	1.07799	0.805297	0.318699	0.68222	0.203437	0.386846	0.906253	-0.242636	-0.357314	-0.541286	0.388509	0.56232	0.502062	0.344834	-1.15145	0.386128
ENSBTAG00000015546	RIOX2	0.844779	0.564784	-1.73687	1.4518	0.971808	-0.033853	0.851875	-0.268707	0.47123	0.303219	0.0193965	0.281338	0.230945	0.521026	0.240278	0.483924	0.37934	0.619181	0.111829	-0.0950152	0.201622	0.589532	0.549437	0.48898
ENSBTAG00000024449	CENPF	0.531363	0.666121	0.230238	0.570484	0.122406	0.948704	0.618755	0.439721	1.00339	-0.842105	-0.522051	-0.723983	-0.605863	-0.592493	0.188597	-0.186327	-0.3698	-0.0294874	0.736637	-0.68882	-0.551653	-0.618045	-0.815751	-0.298209
ENSBTAG00000019954	ABHD2	-0.487412	0.0971792	1.41536	-0.00659963	-0.45706	0.86903	0.209094	0.46191	1.01451	0.0827825	0.711824	0.923112	-0.339589	0.520502	0.482523	0.225181	-0.176895	1.60631	0.214589	-0.322376	0.42688	1.08189	-3.81758	-0.235763
ENSBTAG00000039190	SLC9A5	0.583557	0.464635	0.526196	0.801501	0.412104	1.69534	-0.325149	0.48478	1.17897	0.38197	0.0857338	0.662496	0.129522	-0.0820132	0.340732	0.217967	0.382328	-0.744364	-0.196193	-0.273614	-0.827715	0.391549	-0.856017	-0.829763
ENSBTAG00000039197	SLC2A9	-0.765441	-0.351245	1.99441	-0.38093	-0.641115	1.38974	-0.552823	-1.08732	-0.879113	0.417197	0.199754	0.241393	0.38268	-0.110175	-0.943107	-0.53994	-1.11746	-0.222855	-0.762253	0.387477	0.396359	0.256193	-0.870963	0.554917
ENSBTAG00000019950	GRPEL2	0.0204418	0.80578	-0.591614	0.408739	0.737245	-1.1326	0.18595	0.472461	0.282588	-0.376308	0.0499405	-0.410925	0.0756993	0.210834	0.462626	0.577995	0.443394	0.842052	0.868423	0.201356	0.782048	-0.236762	0.661678	0.464353
ENSBTAG00000019952	ARMC8	-0.374554	0.790993	3.04461	-0.282379	0.572883	0.689336	0.517845	0.380706	0.342819	-0.135053	-0.268489	0.110413	0.0134732	0.0305965	1.37356	1.25013	0.701695	0.200384	0.840524	0.189119	-0.525941	-0.358557	-0.787532	0.168748
ENSBTAG00000031792	ZNRD1	-0.0253791	-0.451974	0.322275	0.256367	0.765781	-0.35927	-0.435034	1.36591	0.647474	0.0797996	0.432349	0.533928	0.1018	0.786535	0.0909585	0.542373	0.00233321	0.0104009	0.355123	0.715866	0.932515	0.785945	1.54291	0.980773
ENSBTAG00000031793	NUDT2	0.307183	1.03383	1.0128	1.19639	0.982571	0.0250551	-0.466963	-0.145663	-0.309491	0.319508	0.114262	-0.0179508	-0.481763	0.0644852	0.176398	-0.0482618	0.121283	1.09192	1.22038	0.226574	0.841785	0.330531	1.2003	0.277126
ENSBTAG00000031797	MANF	-0.302866	0.634341	-5.57156	0.550663	0.0167172	-1.37523	0.396558	0.996183	0.0293267	-0.0968944	-0.374858	-0.577351	0.196727	-0.244886	-0.205661	-0.376714	0.00153376	0.135239	-0.120937	0.213412	0.063402	-0.522812	0.678194	0.368674
ENSBTAG00000000813	HOMER3	1.19282	1.26273	2.30986	1.76588	0.884659	1.54463	0.354489	0.204555	-0.0300333	0.152903	0.564091	0.607147	0.361542	0.475158	-0.923205	-0.626778	-0.645878	-0.146283	-1.46144	-0.74973	-0.90626	0.571252	0.122152	0.00350813
ENSBTAG00000000817	SYNJ2	-0.842883	0.485789	0.864667	-0.451503	-0.538141	0.806365	0.429623	0.740589	0.424621	-0.885945	-0.800465	-0.640032	-0.841321	-0.696705	0.902331	1.45753	1.93896	2.86926	0.717532	-1.15305	-1.03904	-0.950518	-1.94577	-1.17101
ENSBTAG00000000816	PRDM1	0.509072	-0.41291	-4.0824	-0.759298	-0.218267	0.0203304	-0.759087	0.452835	0.555223	0.38784	-0.36917	0.717668	-0.537461	-0.0771936	-0.0729324	-0.819135	-0.595691	-0.626102	-0.148339	0.276944	-0.0434237	0.30394	-0.815846	-0.338444
ENSBTAG00000000815	EPHA2	0.560475	0.522468	-3.82961	0.879105	0.503497	0.990324	0.720613	0.681406	1.02982	-0.511816	-0.112118	-0.188245	-0.135181	-0.328463	0.0223012	0.376502	0.936111	2.13767	-0.0935685	-1.04856	-0.926321	-0.0366727	-1.13221	-0.657405
ENSBTAG00000000819	RFX3	0.300939	-1.06479	3.66689	-1.65516	-1.19271	-0.0774955	0.27074	1.25518	0.208125	0.17547	-0.099526	-0.796511	-0.147779	-0.655162	-0.032858	-0.0533824	0.673354	0.99558	1.39264	0.0529871	0.892654	-0.059466	-2.00912	0.212536
ENSBTAG00000005339	VEGFA	0.0210625	-0.384505	-5.55435	-0.516587	-0.320755	0.27082	-0.0102126	0.350669	-0.195291	0.340708	0.0116466	0.135331	0.384565	-0.235241	-0.171738	0.154188	-0.0201294	-0.146292	-0.193472	0.2429	0.148809	-0.108696	-0.22321	-0.165385
ENSBTAG00000036418	bta-mir-223	0.0506349	0.479614	2.41195	0.362153	-0.215788	0.80901	-0.404294	-0.743208	-0.936718	-0.0796124	-0.710385	-0.623225	-0.338556	-0.568184	-0.250083	0.024084	0.0335439	1.06679	0.700415	-0.0127883	0.535141	-0.131127	0.122397	-0.372572
ENSBTAG00000046803	GAS1	0.994717	1.16377	3.75628	1.41125	0.501397	0.244931	-0.129809	-0.527574	0.310033	-0.0954464	0.475772	0.856167	0.823277	0.257607	-1.04784	0.174033	-0.202523	0.345548	-0.335757	0.06029	-0.29473	1.16153	-0.524951	-0.0783756
ENSBTAG00000035858	MCC	0.293324	0.660346	3.2025	0.287871	0.574588	0.509622	0.0744738	-1.60567	-0.311451	-0.50865	0.206504	-0.379381	0.691884	0.35581	0.0176988	0.469905	0.765855	1.27795	0.157004	-1.32821	-1.77458	-0.707783	-2.31966	-0.983495
ENSBTAG00000003892	ENSBTAG00000003892	-0.0234474	-0.165832	4.37626	-0.394259	0.614903	0.446571	0.269927	-1.06459	-0.286444	0.445279	0.178907	0.330562	0.0645005	-0.154836	0.679478	0.131003	0.195913	-0.339213	0.691926	0.300643	0.049613	0.217774	0.111767	0.346007
ENSBTAG00000003897	SMIM20	-0.0621773	0.0748392	1.15526	0.501435	0.883806	-0.430077	-0.221169	-0.823359	0.12779	0.601741	0.276235	0.566434	0.0138291	0.535113	0.358862	0.387506	-0.296529	0.187835	0.295477	0.329542	1.00295	0.182169	1.93844	0.750388
ENSBTAG00000003894	NDRG4	-0.0983828	0.0639381	-0.0890445	-0.32243	-0.373613	0.541054	0.297144	0.497029	0.0212562	-1.79432	-1.05983	-0.713407	-1.02123	-1.22046	1.01896	1.51341	1.79552	2.3021	1.25579	-0.785739	-0.31712	-1.16005	-0.899743	-0.706819
ENSBTAG00000048188		1.18851	0.921313	0.982544	0.759333	0.988924	0.300843	-0.144416	0.471477	0.0387968	0.214808	0.371835	0.220312	0.127267	0.0806381	1.1089	1.00151	1.1456	0.914452	1.034	0.301385	0.488978	-0.0338214	-0.882181	0.0507349
ENSBTAG00000020279	ENSBTAG00000020279	0.275617	0.0330189	-0.379287	0.843166	0.949875	-0.989219	0.615698	-0.421313	0.37142	0.362021	0.614763	0.228137	-0.0396334	0.369665	0.913852	0.0991965	0.481019	0.871361	0.696328	0.332597	0.522868	0.41016	0.396321	0.492628
ENSBTAG00000048184		-0.45454	-0.237444	-1.16121	-0.213721	0.133629	-0.330316	-0.068071	-0.13636	0.306068	-0.584418	0.136123	-0.47283	0.376016	-0.488423	-0.0404504	0.621362	-0.239133	0.542396	-0.508267	-0.320049	0.0790841	-0.00179356	0.897082	0.353234
ENSBTAG00000038900	ENSBTAG00000038900	-0.801843	0.951816	-0.961665	-0.314536	1.22525	-2.16157	-1.04352	-1.38543	-0.680072	0.0734889	-0.645344	-0.58797	0.028803	0.414825	0.048695	0.896607	-0.316396	-0.131924	0.609332	0.352424	0.464077	0.659006	2.22835	0.858926
ENSBTAG00000016156	MAPK3	0.293715	-0.146229	1.60981	0.392115	0.237223	-0.148326	0.504218	0.650913	1.12308	0.336817	0.274046	-0.00818364	-0.269103	-0.34937	0.575376	0.466239	0.848405	1.34555	0.214583	-0.559569	-0.0828351	0.0759367	0.122431	0.0695598
ENSBTAG00000040161	ENSBTAG00000040161	0.895458	0.79619	-4.36718	0.68536	1.00719	-0.665721	-0.526629	-0.872137	-0.038673	0.0141135	0.298411	0.411187	-0.00781914	0.364489	0.765529	0.721791	-0.000998734	0.276117	0.530702	0.500078	0.0477767	0.56542	0.0188284	0.124198
ENSBTAG00000045728		0.332783	0.35104	-2.54491	0.210348	-0.0943601	-0.0580482	0.231538	0.252208	0.547106	0.875409	0.599129	1.03039	0.343477	1.32477	-0.36366	-0.680043	-0.403994	-0.0348909	0.518493	0.125007	1.46591	1.02369	-0.135805	0.405739
ENSBTAG00000045727	EPPK1	0.371574	0.646045	-0.610038	0.707077	0.115691	-0.499117	0.474289	0.151102	0.838943	0.241283	0.886195	0.959535	0.39485	0.877391	0.199796	0.867266	0.938478	2.15233	0.241875	0.0278112	0.175167	0.992642	-0.756506	0.502851
ENSBTAG00000008250	SPRY4	1.97377	1.54902	-1.09641	1.18126	1.75227	2.07634	-0.99237	0.0287134	0.772167	-0.966895	-0.617686	-0.389149	-0.736687	-1.05785	-0.343672	0.425052	0.600697	0.653654	0.339217	-0.954518	-2.02173	-1.82743	-1.74541	-2.14432
ENSBTAG00000012384	TFEB	0.114123	0.662023	3.65284	0.768944	0.0368221	0.486993	0.0398066	-0.282589	0.0335921	0.0286915	0.110887	-0.0607547	-0.109289	-0.980223	-0.933087	0.342818	-0.405638	1.06451	-1.51149	-0.955	-1.04682	-0.16725	-0.568364	-0.376162
ENSBTAG00000012385	NFX1	0.576071	1.54112	1.50155	1.47245	1.27799	-0.517172	0.192086	-0.115624	-0.526395	-0.434297	0.0743655	-0.612259	0.594057	-0.361274	0.93287	2.0326	0.00304091	1.27789	0.935016	-0.415662	-0.0170235	-0.347098	-0.615027	-0.27005
ENSBTAG00000012387	PAM	-0.879902	-1.00309	1.39521	-1.75848	-1.27149	0.230922	-0.147805	0.476763	-0.172771	0.680422	0.0498854	0.0998769	0.622845	-0.273401	-0.268581	0.159817	0.131389	0.295318	0.223115	1.03322	1.12428	-0.0124147	0.408124	0.588057
ENSBTAG00000012380	HK1	0.712489	0.784291	-2.44758	0.782184	0.863583	0.176991	0.640995	0.672878	0.676424	-0.257274	0.254082	-0.0221136	0.0528641	-0.247814	0.455286	0.956143	0.104703	0.9558	0.374731	-0.454022	0.155613	0.0345904	-0.201417	0.0251768
ENSBTAG00000012382	KCTD9	-0.0651884	-0.913803	-0.580983	-0.654935	0.234905	-0.33345	0.673589	0.0175539	0.109246	0.322646	0.337283	0.472979	0.528416	0.566233	0.983947	1.01836	0.744809	1.74369	1.15218	0.538638	0.541069	0.0345842	0.671024	0.60038
ENSBTAG00000012383	CHMP5	0.137202	-0.208168	-3.18758	-0.0011509	0.142744	-0.557023	-0.58478	-0.620485	-0.287917	0.606976	0.58274	0.555066	0.955962	1.17755	0.257084	-0.230066	-0.0929019	0.309449	0.534842	0.943631	1.35854	0.941446	2.15464	0.946767
ENSBTAG00000047389		1.01132	1.91983	0.609	1.15548	1.27526	1.03709	1.53541	0.929373	1.75315	-0.858895	-0.238866	0.0964501	-0.555157	0.197002	0.324563	1.47454	0.237321	0.901363	0.481629	-0.624741	-1.72299	-0.0878895	-1.20558	-0.836671
ENSBTAG00000047383	ENSBTAG00000047383	-0.488147	-0.285767	1.40411	-0.752739	-0.785582	2.09119	1.36967	1.43172	1.44772	-0.563198	-1.33151	-1.34978	-1.0311	-1.0072	-0.0776208	0.0324717	-0.84166	-0.459226	-0.0769237	-0.99289	-0.50424	-1.29849	-0.957114	-0.719298
ENSBTAG00000007402	ZFAND2A	-0.252635	-0.0825815	-3.8675	-0.588481	-0.352872	0.234267	0.452534	0.974026	-0.275521	0.539201	0.271572	0.216152	0.541593	0.240453	-1.08073	-0.663999	-0.288491	-0.832638	-0.993476	-0.555204	-0.610177	0.368075	-0.580954	-0.26919
ENSBTAG00000013478	MARVELD1	0.108382	0.464478	-3.14483	0.66038	0.377939	-1.09593	-0.120304	-0.231831	-0.123078	1.03571	1.45817	1.01932	1.37563	1.08053	-0.853337	-0.422789	-0.542539	0.0708666	-0.990048	0.257565	0.549437	1.231	1.0543	0.966011
ENSBTAG00000007409	MILR1	-0.356293	0.0815305	4.8417	0.128748	-0.0900776	-0.594985	-0.514217	-1.37093	-1.14123	0.497251	0.45709	0.127948	0.407824	0.0712966	0.482845	0.650485	-0.518987	0.044655	0.0777044	0.362591	0.527456	0.257781	1.69205	0.672044
ENSBTAG00000013477	GCHFR	0.451624	0.2532	-0.176473	1.13418	1.1816	-0.177201	-0.339053	0.699603	0.61434	0.73319	0.659744	0.411948	-0.347026	-0.641792	0.201514	-0.40283	0.658296	0.779919	0.20317	0.283944	0.18971	0.349966	0.0724131	0.735925
ENSBTAG00000046383	ENSBTAG00000046383	-0.611058	-0.33218	-0.302012	-0.653293	-0.441261	0.945658	0.45987	0.432243	0.431616	0.682846	0.837473	0.399252	1.02831	0.408476	-0.607082	0.221269	-1.16685	-0.278754	-0.593934	0.614931	1.13964	0.619221	1.06824	1.06009
ENSBTAG00000046033	UBFD1	0.963534	1.00006	-3.04832	1.8498	1.28522	-0.661833	-0.211073	0.573252	0.219096	0.0316957	0.458721	0.68721	0.839031	0.520623	-0.391996	0.197014	-0.346477	0.0563221	0.0880094	0.211916	0.259085	0.474201	0.179756	0.718524
ENSBTAG00000046031	C14H8orf82	0.204429	0.908151	1.84729	0.955948	1.13764	-0.892415	-1.38482	-0.482085	0.20032	1.56528	1.07327	1.54438	0.751378	0.0865668	-1.13751	0.0252529	-0.0910519	0.594927	-0.965147	0.0884668	0.453427	1.19998	0.238518	0.633882
ENSBTAG00000046030		0.937301	1.26402	0.513938	0.693367	0.890426	-3.95145	-1.12314	-0.849023	-0.288052	1.47717	1.07902	1.25814	0.932499	0.640212	-0.0096917	-0.639116	-0.976688	0.250018	-0.00844324	0.390939	0.587945	1.82072	-1.85562	0.815355
ENSBTAG00000046037	SLC25A5	0.250811	0.172543	-4.56331	0.389447	0.343289	-1.3016	-0.465515	0.0541855	-0.423188	0.587032	0.170215	0.340663	0.320047	0.329448	0.467462	0.5005	0.261637	0.601159	0.774555	0.533041	0.979975	0.465342	1.87305	0.829126
ENSBTAG00000027446	RSU1	0.78346	0.936285	-0.175795	0.750148	0.680045	-0.0918591	-0.0224342	-0.0557784	0.54781	0.287718	0.52533	0.199301	0.161633	0.653288	0.521493	0.184485	0.213567	0.577641	0.783593	0.156486	0.303957	0.420202	1.04812	0.605196
ENSBTAG00000027444	SVIL	-0.0289385	-0.0314672	3.54998	0.359945	0.0218107	1.13775	-0.224138	-0.568163	-0.488205	-1.17224	-0.221605	-0.710646	-0.654264	-0.960442	-0.402449	-0.0137788	-0.852926	0.409258	-0.556168	-1.032	-0.568259	-0.525969	-2.62828	-0.503105
ENSBTAG00000010128	NAP1L5	1.28776	-0.70519	1.51399	1.26949	1.1637	-1.10633	1.04489	0.177803	-0.755242	-0.465747	-2.13175	-0.512367	-1.41412	-1.2497	-0.0357354	0.103627	0.795917	0.276462	0.740687	-0.594527	-1.98304	-1.75777	-0.132851	-0.992502
ENSBTAG00000010123	APOE	0.462652	0.187848	-4.15564	0.462944	0.372896	0.790177	0.462755	0.259249	0.666875	-0.0436892	0.003029	0.0831299	-0.143987	0.044254	0.491613	0.0693959	0.405024	0.272159	0.409446	-0.0908437	-0.220806	0.0843228	-0.0615822	0.200721
ENSBTAG00000010120	HERC3	-0.709281	-1.36006	0.37773	-1.4695	-0.537496	-0.622396	0.207015	0.497155	0.515107	0.578617	1.1035	1.05624	0.514619	0.625459	0.408506	0.392454	-0.364949	0.210814	0.544777	1.20709	1.77882	0.915699	0.755551	1.09836
ENSBTAG00000010124	ATG4C	0.291609	0.321152	0.870007	0.7122	0.311061	-0.948395	0.120138	-0.450309	0.14012	0.0931576	0.499052	0.415938	0.141001	0.808584	0.803138	0.230695	0.176988	0.469168	0.582487	0.308956	0.890346	0.446332	1.35568	0.904098
ENSBTAG00000010125	STAT5B	-0.436762	0.543317	4.72592	0.784892	-0.0614486	0.553598	-0.041792	-0.121227	0.806604	0.180488	0.0788739	-0.399517	0.309853	-0.33704	-1.06978	-0.643692	-0.830844	0.357203	-1.25043	-0.848767	-0.101024	0.138607	-1.2425	-0.0412779
ENSBTAG00000011299		0.0669343	-0.595206	1.76454	-0.284072	-0.717389	0.152438	-0.1363	-0.771917	-0.743617	-2.83777	-0.992801	-0.340056	-0.204511	-3.25629	0.805814	1.48261	0.18138	0.860079	1.17911	0.396288	1.21976	-0.00994283	1.63581	0.577314
ENSBTAG00000011292	LZTR1	0.35205	0.188088	0.850591	0.426969	1.32524	-0.276109	0.114222	0.0456315	0.924257	1.2004	1.35346	1.66916	0.76202	0.311863	-0.473155	-0.0517172	0.235796	-0.261177	-1.5717	0.0859154	-0.0241792	1.70937	-1.37676	0.562419
ENSBTAG00000011291	DLG3	-0.420369	-1.73898	0.778638	-0.477634	-0.889398	1.03995	0.362149	0.74034	-0.070944	-0.739865	-1.50129	-0.64057	-1.7215	-1.47416	0.59835	1.58499	1.72078	2.4373	1.18241	-1.17889	-0.00449085	-0.718724	-0.682621	-0.281707
ENSBTAG00000011744	USP31	-0.0720899	1.53328	-0.55394	1.69125	1.2152	0.116152	1.39123	0.791686	-0.239868	0.605686	-0.12619	-0.0611861	-0.151767	-0.359781	0.229919	0.851938	0.197044	2.04618	-0.518705	-0.47712	-0.780439	-0.229567	-3.46709	-0.530464
ENSBTAG00000011742	TNIK	-0.32803	-0.887692	2.0833	-0.753014	-0.812136	0.500092	-0.538556	0.669177	-0.26427	-0.0412775	0.0935969	-0.292447	0.742993	-1.02455	-1.02189	0.254028	-0.690784	0.272483	0.00657854	0.29103	1.18049	-0.809716	-0.649537	0.4707
ENSBTAG00000016213	SYCE2	0.584627	0.559052	0.184218	1.18929	0.889907	0.015595	0.142327	0.536082	0.675758	-0.779311	0.402922	-0.255969	0.121933	0.142672	0.0880845	0.767742	-0.61132	-0.435099	0.307142	-0.0625222	0.171379	0.618408	0.572043	-0.113862
ENSBTAG00000016211	GCDH	0.701727	0.272056	1.74912	0.651224	1.02415	-0.0202389	0.0411499	-0.0484973	0.388654	0.176702	0.112205	0.204563	-0.0723388	0.395034	0.294493	0.283521	0.388418	0.229908	0.162622	-0.0975155	-0.0226997	0.213707	-0.0167049	0.235527
ENSBTAG00000016217	RBM43	-0.129834	-0.943711	2.41172	-1.09538	-0.295418	-1.4942	-2.01887	-2.29893	-0.974679	-0.865588	-0.669958	-1.02045	-0.4292	-0.193898	1.22521	0.38219	0.0165901	-0.0292035	1.24799	0.195418	-0.0676113	-0.281329	0.779222	0.295689
ENSBTAG00000016218	PTGES2	1.10462	0.382774	0.539759	1.10261	0.316946	-0.822311	-1.28934	-1.72583	-0.272349	0.624104	0.805394	0.796661	-0.0677531	0.975502	-0.00642175	0.036476	0.484836	2.0271	-0.747982	-0.491007	-0.480719	0.730619	0.37292	0.529904
ENSBTAG00000024280		1.1189	-1.14189	2.25231	1.6593	0.978374	0.706338	1.12082	1.89274	1.03483	-0.301421	0.222265	-0.669019	-1.93005	-0.782207	-0.60355	-0.0303579	0.243658	-0.0999211	-0.0240924	-1.21694	-0.102544	-1.07688	1.0976	-0.193818
ENSBTAG00000011437	ENSBTAG00000011437	-0.162498	-0.619718	-4.08948	-0.648392	-0.560445	1.25143	1.19015	0.677615	0.303003	1.67459	0.65843	1.25501	0.639678	-0.283808	-1.01116	-0.386666	-0.554308	-0.0630042	-0.951349	0.374597	0.49064	0.465558	-1.01867	0.304973
ENSBTAG00000011434	NPR2	-0.581724	-0.737711	-0.140962	-0.458055	-0.627576	0.800145	0.0730896	-0.4303	0.485452	-0.122922	0.0966823	0.263568	0.00874939	0.0977627	-0.171208	0.00698769	0.932197	1.64456	0.177181	-0.720075	-0.335177	-0.077142	-1.11847	0.19662
ENSBTAG00000030824	L3HYPDH	0.296623	1.13372	-0.644471	-0.0210837	0.520701	-1.08809	-0.960245	-0.157852	0.686372	0.516859	0.289142	0.581133	0.391313	0.657012	0.709528	0.154784	0.263536	0.600691	0.84418	0.202434	0.116192	1.09635	0.337183	1.13231
ENSBTAG00000030820	NT5M	0.0267418	0.172669	-1.92371	0.423965	0.685597	0.270232	0.810984	-0.0438825	1.16334	0.352124	0.749308	0.934508	-0.0914677	0.370397	0.200555	-0.0879483	-0.0106048	0.196824	0.369106	0.248849	0.178117	1.14055	0.414124	0.517047
ENSBTAG00000009838	RRP15	-0.218792	0.931823	-4.16292	0.675904	0.917016	-0.536392	-0.20202	-0.664725	-0.671814	-0.0545216	0.0454872	-0.181445	0.41549	-0.20005	0.844935	1.09614	-1.15942	0.546233	0.0388146	0.340307	0.433003	0.293298	1.13767	0.259168
ENSBTAG00000009839	GSTK1	0.29318	0.235362	1.21295	0.206392	0.643505	0.757773	-0.0228733	-0.0786716	0.778802	0.168168	-0.107777	0.112037	-0.348968	-0.0405239	0.688916	0.282966	0.0968996	0.700347	0.501569	0.0197032	-0.305892	-0.220964	0.229359	0.339093
ENSBTAG00000004803	NTAN1	0.263523	0.0768446	1.25799	0.564898	0.394105	0.160632	0.089236	0.481254	0.320606	-0.296588	-0.308596	-0.196717	-0.0427812	0.0363323	1.11205	0.486492	0.419094	0.674854	1.37357	-0.123286	0.420692	-0.119439	1.3563	0.345368
ENSBTAG00000004805	ITFG1	0.182593	0.279327	-0.584062	0.267418	0.655753	-0.334416	-0.429288	-0.548255	0.141447	0.254141	0.455763	0.405548	0.568488	0.923821	0.991187	0.339492	0.0172306	0.171302	1.2766	0.71647	1.22286	0.573688	1.54683	0.949704
ENSBTAG00000004806	PHKB	0.613315	0.204492	-0.36404	0.323901	0.369272	-0.681871	0.25069	0.19556	0.260115	0.140399	0.352087	0.175899	0.0558116	0.322473	1.24379	0.578475	0.158991	0.534169	1.27461	0.365778	0.611843	0.271906	0.621819	0.480749
ENSBTAG00000009785	SAMD4B	0.349926	-0.0902943	-3.1828	0.238429	-0.414566	0.707631	0.606814	0.973039	0.424866	0.650964	0.698503	0.979893	0.0483984	0.138775	-0.586636	-0.968934	-0.393346	0.575587	-1.22461	-0.381335	-0.744919	0.732469	-2.78567	-0.386177
ENSBTAG00000009786	SCIN	-0.110015	0.0758724	-5.54329	0.129883	0.0823979	0.194658	0.685348	0.665695	0.685668	-0.123437	-0.161064	-0.208636	-0.249017	-0.0518749	0.214602	0.246563	-0.0346658	0.391651	0.421714	0.0434315	0.195731	-0.0381572	0.502444	0.425866
ENSBTAG00000009780	GTF2I	0.448354	0.489346	0.644181	0.85612	0.712932	0.192484	0.30019	-0.0193269	0.573248	0.368483	0.331865	0.00269552	0.286849	0.460838	0.290278	0.310058	0.0344081	0.736227	0.500038	0.146037	0.351253	0.101949	0.515213	0.340409
ENSBTAG00000009782		0.447729	0.293386	2.06451	0.851744	0.332298	0.488704	0.355285	0.493438	0.275335	0.693916	0.848654	0.541456	1.27231	0.193147	-1.09115	0.0613649	-0.00261127	0.765404	-0.485038	0.162903	0.624032	1.07675	-0.365262	-0.0266052
ENSBTAG00000000699	AOPEP	-0.899049	-0.350693	1.87615	-0.107976	-1.15237	0.569148	-0.0271565	0.576065	0.362679	0.0465996	0.858135	0.889693	0.078815	0.491894	0.93656	1.09622	0.187238	0.539234	0.243792	-0.0232283	0.595977	0.428201	-0.153537	0.274694
ENSBTAG00000004378	IL23A	-0.685324	-0.53613	1.3657	-1.42942	-0.11557	-0.497305	-1.52087	-1.06273	-1.40287	-0.130223	-0.235095	-0.193015	-0.326006	-0.533618	-0.39163	0.131442	-0.545957	0.192245	-0.459439	0.132349	0.0379697	-0.344996	-0.189546	-0.577317
ENSBTAG00000004379	ETHE1	0.681953	0.466217	0.841161	0.711263	1.00809	0.123	0.407087	0.17527	0.490641	0.18086	-0.132564	-0.144002	-0.496185	-0.17156	0.955677	0.711205	0.749765	0.646633	0.562895	0.0647626	-0.241955	0.0282306	0.775385	0.108708
ENSBTAG00000004375	ESRP2	-0.998373	0.371207	0.852413	0.346177	0.214434	0.922171	0.455184	0.538914	0.0347262	-1.10879	-0.195238	-0.566381	-0.237568	-0.476516	0.713285	1.48492	1.76379	2.48783	0.530102	-0.56774	-0.7417	-0.482757	-1.77242	-0.757309
ENSBTAG00000000697	RRP8	0.478879	1.0585	1.2886	0.962472	0.607794	-0.729906	-0.240019	-0.791058	-0.544181	-0.851205	-0.54845	-0.83482	-0.902374	-1.00465	0.838147	1.16683	0.373352	0.962223	0.473485	-0.665382	-1.17357	-0.752409	-2.49072	-0.923013
ENSBTAG00000002929	IRF4	-1.03403	-0.846763	3.40844	-0.00262752	-1.90572	1.31342	0.176261	0.471254	0.97272	-0.695424	-0.960462	-0.778135	-1.52466	-1.80394	1.24527	0.721518	0.0865448	0.893296	0.487486	-0.679253	-0.762512	-0.603915	-1.212	-0.148476
ENSBTAG00000002921	RMDN3	1.01411	0.203331	-3.46664	0.464008	1.38164	-1.50081	-0.70329	-0.910401	-0.0592164	0.864496	0.870541	0.907519	0.619333	1.27534	0.0468812	-0.546707	-0.813753	0.0170904	-0.0401271	0.380571	0.0577318	1.50014	0.911249	0.805395
ENSBTAG00000002920	KAT6B	-0.314499	-0.78897	4.58387	-0.92001	-0.127677	0.525761	1.04054	0.894098	0.115088	0.50616	0.614815	0.420935	0.0784748	-0.782283	0.271757	0.529226	-0.516713	0.066098	0.760867	0.516643	0.837428	0.0777635	-2.7059	0.515311
ENSBTAG00000002923	CX3CR1	-0.81221	0.0481667	4.99194	-0.355781	-0.383162	0.630022	0.249635	0.111303	-0.498611	-0.075043	-0.166871	-0.493619	-0.0810542	-0.847093	0.0779865	0.548698	-0.510803	0.342234	-0.634452	-0.331346	-0.398987	-0.570183	-0.271151	-0.141325
ENSBTAG00000002922	GAB2	-0.149065	-0.175272	-0.286343	-0.254704	-0.172596	1.51457	0.483764	0.747614	0.80575	0.0954555	0.236519	0.56497	-0.359155	-0.561686	-1.53334	-0.991413	-0.749193	0.0820503	-1.14621	-0.479722	-0.190324	0.786856	-3.54836	0.0852214
ENSBTAG00000018469	ALDH6A1	0.0745732	0.445894	1.918	0.93739	0.784677	-0.330564	0.250853	0.549211	0.486554	-0.386351	0.368296	0.112037	-0.180522	0.240621	0.100511	0.156709	-0.592773	0.248299	0.407821	-0.142567	0.399344	0.31218	-0.214167	0.614554
ENSBTAG00000018464	ZDHHC14	0.376842	0.375153	2.66336	-0.11928	-0.417901	2.30498	-1.19593	0.0218543	0.0104351	0.274757	-0.286079	0.670825	0.507109	0.0384601	-0.194355	-0.259116	-0.576382	-0.496811	-0.654448	0.929536	0.335658	0.424783	0.196309	0.528822
ENSBTAG00000018463	VIM	0.444235	-0.0546513	2.16928	0.295531	0.0398284	0.3582	0.0508787	0.00506841	0.653302	0.198027	-0.212253	0.164122	-0.305764	-0.255975	1.12614	1.30506	0.80179	0.996024	1.15279	0.358951	-0.425493	0.556161	0.738368	0.0180956
ENSBTAG00000032534	RHOF	-0.126829	-0.320748	4.74771	-0.0311357	-1.31954	-0.126693	0.12743	-0.4303	-0.735484	-0.0585981	0.151469	-0.402958	0.360467	0.268858	-0.259398	0.709601	-0.344373	1.17711	0.392374	-1.02203	0.220944	-0.163641	-0.280928	-0.0224613
ENSBTAG00000008497	RGS14	-0.880323	-0.351839	4.60625	-0.353065	-0.476358	0.639379	-0.0538042	-0.402498	-0.595763	-0.314095	-0.334672	-0.299513	-0.223952	-1.67478	0.332442	0.854748	0.187162	0.739102	-0.461615	-0.540348	-0.281734	-0.43406	-0.454138	-0.0529877
ENSBTAG00000019738	MDM1	0.385927	-0.0336395	0.665368	0.705166	0.0657901	0.149791	0.408947	-0.0255439	0.938326	0.559783	0.393895	0.411805	0.70458	0.427183	0.697484	0.376469	-0.0136745	-0.238141	0.639689	0.640889	0.545959	0.250699	0.72402	0.586006
ENSBTAG00000008490	CRYZL1	0.349345	-0.0935043	2.9914	0.156399	0.0900829	-0.512639	-0.282818	-0.565302	-0.219802	-0.160755	-0.186878	-0.0952465	0.015843	-0.469355	1.23502	0.261961	-0.0322149	1.13775	0.933636	0.370294	0.607583	0.109584	0.77918	0.661875
ENSBTAG00000019734	CD276	0.959237	1.0229	-2.14959	0.983247	1.01276	0.381563	-0.176224	-0.318525	0.434629	-0.807297	-0.746314	-0.506346	-0.955784	-0.350698	0.475612	0.331131	0.484639	0.958446	0.383015	-0.865251	-1.2287	-0.431875	-1.07265	-0.810841
ENSBTAG00000019735	CPSF3	0.113908	0.0478772	-0.60476	0.724761	1.13292	-0.829693	0.046477	-0.718851	0.0687256	0.177412	0.130411	0.168158	-0.0905415	0.391986	1.2447	1.04287	-0.217364	0.664654	1.16301	0.266651	0.555539	0.303672	1.95946	0.959581
ENSBTAG00000002699	KIT	-0.0562254	0.59037	0.40918	0.748209	0.058979	0.00238407	1.57521	1.00255	0.0225155	-1.99231	-1.36707	-1.41249	-1.11908	-1.46131	0.409032	0.80914	0.192851	1.0399	1.09467	-1.25226	-0.945912	-1.09927	-0.672026	-0.966813
ENSBTAG00000002698	UBE3B	0.985237	0.587992	1.12732	0.900559	1.06581	0.150642	0.416939	-0.212742	0.614369	0.618414	0.823134	1.01484	0.184454	0.737657	0.414425	-0.0120507	0.12248	-0.125923	0.447058	0.480684	-0.170643	1.00351	-1.87791	0.584748
ENSBTAG00000019730	PNISR	-1.02469	-1.118	2.58059	-2.03158	-0.968307	0.040383	-0.0791995	-0.169764	0.0652589	0.139395	0.156558	-0.0646123	0.129117	0.254031	1.59439	1.29549	-0.87053	-1.30552	1.84204	1.52404	1.25068	-0.496573	0.457884	-0.0737888
ENSBTAG00000008499	TROAP	0.0541451	-0.327637	-1.63843	0.284793	-0.0225092	0.903627	0.901397	0.380857	1.16359	0.156085	-0.0683235	0.374618	-0.210086	0.269624	0.222672	-0.439032	0.067337	-0.287167	0.307074	-0.279214	-0.366375	0.273022	-0.721255	-0.296463
ENSBTAG00000017871	GNA12	1.19246	0.611287	-3.8601	1.37382	0.371358	0.369965	-0.103729	0.241874	0.453704	0.735637	0.332452	1.07697	0.355635	0.537415	-0.351722	-0.418983	-0.14249	0.955665	-0.453561	-0.331091	-0.14329	0.594159	-2.4129	0.508317
ENSBTAG00000003340	HDDC2	0.226954	-0.751076	-1.83492	-0.295476	0.94197	-1.12013	-0.915944	0.0861581	-0.392079	-0.23943	0.322368	0.046607	-0.0577295	0.270396	1.35165	1.09312	0.52883	0.811371	1.52554	0.0780876	0.735067	0.698242	1.36467	0.374611
ENSBTAG00000003341	DOK2	0.463393	0.593605	2.36318	0.61967	0.58965	-0.25011	-0.0228148	0.989562	0.373144	-0.121756	0.294804	-0.309061	-0.157224	-0.470612	-0.918731	0.385254	0.0142149	0.775723	-0.997704	-0.601312	-0.363418	0.201814	-0.484299	-0.0344666
ENSBTAG00000033662	NCKAP1	-0.602192	0.423341	-0.882405	-0.211438	-0.0463451	-0.617041	-0.869816	-0.376634	-0.622413	-0.638619	-0.462466	-0.550906	-0.180142	-0.0582244	1.25426	1.79237	2.20492	3.14216	1.51027	-0.530788	-0.150899	-0.437616	-0.211482	-0.423519
ENSBTAG00000033669	IL17RC	-0.433095	-0.548072	0.0533392	-1.58309	-1.21134	-0.419712	0.640836	0.363493	-0.232021	1.02922	1.27158	0.793926	1.10511	0.0850156	0.125959	0.304632	0.0845856	0.620486	-1.05173	-0.0553967	0.261237	0.584425	0.309773	0.376654
ENSBTAG00000038292	C3H1orf216	-0.594549	-0.943909	1.64633	0.474797	-1.43498	0.0743911	-0.565731	0.52199	0.510479	0.326133	0.763468	-1.08496	-0.298296	-1.6952	0.227342	2.55863	1.19733	1.39647	-0.986114	-0.433909	0.266438	0.423489	0.437309	0.447548
ENSBTAG00000006338		-0.466421	0.03753	-0.829521	0.427541	-0.968297	0.213067	0.381793	-0.594761	-0.80456	1.04564	0.645855	1.23836	0.216372	0.502389	-0.0993971	-0.576514	0.336606	-0.0303906	-0.400692	0.238923	-0.314493	0.973479	-1.02969	0.331122
ENSBTAG00000037964	HIST3H2A	-0.464219	-1.41241	-2.61399	-1.57934	-0.139888	-1.90623	1.96829	1.31406	-1.14848	0.239332	0.130656	-0.584733	0.114434	-1.06914	0.460291	0.574496	1.09051	-1.41565	0.0290827	0.783712	-0.0444284	-0.297666	-0.236167	-0.159425
ENSBTAG00000037962	MAML2	-0.363805	-0.038673	0.100532	-0.209338	-0.626215	0.525891	-0.285281	0.122914	-0.636632	-0.40892	-0.387432	-0.590853	0.034051	-0.994653	-0.646699	0.079092	-0.57365	0.115397	-0.501371	-0.189505	0.0267692	-0.415913	-1.48977	-0.315666
ENSBTAG00000039524	ENSBTAG00000039524	-0.531134	-0.013929	3.53715	0.301871	0.478497	-3.09673	-0.858758	-1.63353	-1.53742	-0.413867	0.0294891	0.0818151	0.175291	-0.0620784	-0.387989	0.173329	-0.117892	0.693658	0.238913	-0.107389	0.172414	0.109368	-0.537462	0.392906
ENSBTAG00000039523	ENSBTAG00000039523	-0.501748	-0.301228	1.75781	-1.08282	-0.753945	0.711324	0.0225731	-0.324102	-0.579461	-0.807291	-0.194723	-0.42956	0.550429	0.0368055	0.847518	0.65346	2.05233	-1.75307	0.314509	0.690511	-0.889701	-0.837674	-2.30555	-1.12682
ENSBTAG00000039520	SIRPB1	0.266997	0.880103	3.04687	0.477353	0.469539	-1.32117	-1.40824	-1.82862	-1.56979	-0.472067	-0.541842	-0.840219	-0.46029	-1.53685	0.0866032	0.601232	0.0487738	0.61453	-0.0883471	-0.685124	-0.503805	-0.890998	-1.27891	-0.56598
ENSBTAG00000039529	BTBD19	-0.0415557	0.177386	-4.5591	-0.166659	0.167799	1.4645	0.521494	0.173793	-0.340417	0.0697018	-0.0034207	0.10152	0.228698	-0.174339	-0.53929	0.0387463	-0.518263	-0.301455	-0.759426	0.172705	-0.520048	-0.331722	-0.267502	-0.204683
ENSBTAG00000013671	UTP14A	-0.726549	0.0230433	4.28262	-0.515733	-0.251554	-0.567311	0.162705	-0.249352	-0.822256	-0.883426	-0.453705	-1.00586	-0.350174	-0.937049	0.351092	1.54743	-0.28818	1.24144	0.585117	-0.0913006	0.469465	-0.680028	0.508651	0.00915295
ENSBTAG00000013670	SLC46A2	-0.0249105	-0.499737	2.39966	-0.794584	-0.28639	-0.434234	-1.42665	-1.00309	-0.938436	0.43221	0.291001	0.340809	0.0317898	-0.166367	0.000397455	0.151734	-0.22754	-0.16112	-0.401809	0.591742	0.292344	0.299493	-0.0967259	0.0513081
ENSBTAG00000022114	TMEM65	0.544216	-0.0331223	-2.4775	-0.0618304	0.566729	1.64791	0.782867	0.164184	0.84151	0.501277	0.626512	0.540814	0.648263	0.942972	0.526771	-0.318379	-0.542727	-0.325729	0.515258	0.419268	0.842671	0.942157	1.03114	1.08948
ENSBTAG00000013678	OSGIN2	0.10085	0.676601	-2.46483	0.396648	0.187774	-1.10321	0.472719	1.08009	0.531931	-0.0948969	0.354649	-0.0618843	-0.00649736	0.219713	0.956906	0.987152	-0.320658	0.63458	1.2038	0.566461	0.631901	-0.02024	1.30893	0.327843
ENSBTAG00000006590	NUDT16L1	0.615905	0.453422	1.11628	1.15887	1.30377	-0.0268382	0.110368	0.436799	1.19476	0.428425	0.393767	0.324593	-0.0960285	0.126792	-0.195088	-0.267415	0.1546	0.259773	-0.700364	-0.254617	-1.09256	0.404231	-0.682913	0.468269
ENSBTAG00000006591		0.652102	0.432339	0.286238	0.30241	0.174917	1.14093	0.574886	0.669452	1.0492	-0.493835	-0.258981	-0.348043	-0.708554	-0.485514	0.0262651	-0.0365439	-0.429006	0.248391	0.423959	-1.0982	-1.29144	-0.852879	-0.793531	-0.429454
ENSBTAG00000006593	ANKS3	0.784916	0.410675	0.448931	1.24904	0.778205	0.067484	-0.63534	0.374742	0.335023	1.10084	1.27311	1.12342	0.930242	0.845097	-0.794387	-0.0992498	0.908458	0.894212	-1.00647	-0.617257	-0.575041	0.920618	-1.112	0.0944028
ENSBTAG00000030369	IFFO1	0.538842	1.3177	3.1299	1.45407	0.726367	0.904239	0.130169	0.333457	0.828705	0.611633	0.666755	0.10269	0.91097	-0.0343694	-1.19279	0.67134	-0.107248	-0.140515	-1.55892	-1.31142	-1.08328	0.152121	-0.492963	-0.240882
ENSBTAG00000014021	UBN2	-0.480172	0.481445	1.85672	0.434239	-0.0458945	1.34858	0.599099	0.820823	0.74696	-0.00164684	0.383057	0.380991	0.432469	0.105446	0.584178	0.376399	0.0383596	-0.0893503	0.614663	0.585819	0.348115	-0.293536	-3.57498	-0.294652
ENSBTAG00000014027	TRIM36	0.685218	-0.499896	-4.02284	-0.75456	-0.819584	-1.05839	-0.298812	0.235874	-0.11845	1.25769	0.610083	0.476024	1.67161	0.396978	0.316692	0.699905	-0.781844	-0.124189	0.410481	0.917824	1.62193	0.0544327	1.05951	0.602549
ENSBTAG00000014026	PAG1	-0.330906	-0.401431	3.90504	-0.0566479	-0.328072	0.846165	0.938832	0.532354	0.558603	-0.0736455	0.216653	0.493827	-0.604664	0.109764	0.122534	-0.391231	-0.544236	0.341959	0.640176	-0.192009	-0.190635	0.0552846	-2.42932	0.13707
ENSBTAG00000014024	POMP	0.245734	0.323216	-4.07482	0.432877	0.533914	-1.26897	-0.385223	-0.355073	-0.28911	0.0872083	-0.00269134	-0.0485187	0.16678	0.848257	0.76283	0.33107	-0.363266	0.318527	1.13654	0.743857	1.15888	0.227814	2.61279	0.617214
ENSBTAG00000014029	HERC4	-0.0918382	0.614514	-1.17447	0.55905	0.27872	-0.698726	-0.576306	0.169534	-0.30298	0.0633596	0.471914	0.31389	0.202279	1.21743	0.517376	0.0515371	-0.107339	0.864902	1.01083	1.18345	1.26504	0.698092	1.53085	0.781759
ENSBTAG00000014028	PSTK	0.782555	0.597072	-1.09641	-0.0910076	0.658205	-1.75059	1.16358	0.995143	1.13796	0.079546	0.563132	0.49051	-0.633594	0.59242	1.32857	-0.918157	-0.426869	1.41104	0.195251	0.361536	0.106029	1.16568	-0.441581	0.657954
ENSBTAG00000001648	RPL21	-0.849247	-0.711907	1.71304	-0.723131	-0.325544	-0.223494	-0.163638	0.0205875	-0.421123	-0.449139	-1.04783	-1.01473	-0.219565	-0.837311	1.30133	1.38995	0.228627	0.637157	1.53753	0.927014	1.28842	-0.782184	2.57989	0.516836
ENSBTAG00000001640	EPB41L1	0.615961	-0.593259	-0.118196	0.928202	-0.0993406	0.666861	-0.104177	0.294818	-1.69393	-0.846418	-0.227897	-0.742029	-0.925265	0.099578	0.696335	1.31063	2.17863	3.10712	0.780369	-0.732362	-0.351076	-0.462412	-0.294444	-0.491591
ENSBTAG00000001645	AAR2	0.256403	1.21023	0.190652	0.990079	0.088429	-0.162565	-0.713185	-0.615719	0.542206	-0.0343564	0.512539	0.105284	-0.0967728	0.205855	0.284277	1.07886	0.251052	1.70642	0.266586	-0.0259871	0.350911	0.28741	-0.133298	0.684201
ENSBTAG00000001644	MDN1	0.664696	1.29866	-0.812646	0.873347	1.01352	0.0261806	0.673982	-0.206432	0.223549	-0.172964	0.127575	0.0600761	-0.284749	-0.138041	0.336546	0.5123	-0.175932	0.54975	0.398688	0.0502462	-0.324214	0.142833	-3.18401	0.149165
ENSBTAG00000001647	PLEKHJ1	0.29962	0.804158	3.92377	0.387967	1.28616	0.168562	0.266599	0.682869	0.500296	0.603356	-0.260934	0.182431	-0.298542	-0.686169	0.221217	-0.616919	0.724538	-0.199474	-0.621716	-0.403519	-1.68526	-0.394033	-1.20654	-0.715246
ENSBTAG00000038434	ATRX	-0.689925	-0.0284237	1.56964	-0.33146	-0.722123	-0.167403	0.119793	0.303468	0.0386469	0.706691	0.820287	0.539742	0.106603	0.434691	1.71019	1.0064	-0.71349	0.665448	1.73347	1.08053	1.66175	0.70837	-1.64844	0.839417
ENSBTAG00000038439		-0.000195732	-0.187712	-1.60451	-0.223474	0.350163	0.35741	-0.16143	0.163326	1.2872	-0.578892	0.157797	0.374873	-0.159957	-0.0832219	1.07197	0.518539	0.741414	1.53962	1.02787	0.25334	0.0137023	0.791147	0.589019	0.48833
ENSBTAG00000000995	TENT5A	-0.074669	0.928494	4.25648	0.562594	-0.348958	-0.30064	-0.82665	0.753654	-0.286856	-0.365025	0.371083	-0.736234	0.696341	-0.281337	-0.925156	-0.163178	-0.523037	-0.413159	-0.817254	0.341233	0.552499	0.236737	-0.393652	0.774742
ENSBTAG00000000993	N4BP2L1	-1.13594	-1.03572	4.06664	-1.20206	-0.780674	-1.61796	-0.275274	0.048118	-0.493185	0.522769	0.708664	0.915869	0.721702	0.896636	0.164261	0.210723	-0.505547	-0.1708	0.236611	0.775834	1.14546	0.877673	1.8095	0.939788
ENSBTAG00000000990	PSMA2	0.213233	-0.319187	-3.03571	-0.520516	0.13069	-1.65874	-2.02913	-1.56142	-1.03838	0.948648	0.466993	0.571618	0.201581	1.10337	-0.00141566	-0.300485	-0.326413	0.542053	0.303473	0.958383	1.30118	0.790464	1.94826	1.00868
ENSBTAG00000000991	MRPL32	0.575077	0.180367	-1.53479	0.994054	1.46481	-2.82182	-1.71886	-0.618398	-0.633781	0.800948	0.293471	-0.481865	0.400447	0.681793	0.874204	0.944624	0.628197	1.20757	0.448413	0.86968	0.474145	0.925935	1.42531	0.383106
ENSBTAG00000005810	PDZK1	-0.350921	-0.793673	2.47008	-0.730719	-0.374199	-1.94396	1.53565	-1.11289	1.14993	1.34818	0.221061	1.3048	0.165915	0.623953	0.577442	1.01143	-0.368871	0.64877	0.930909	1.15933	-0.00776078	0.0706178	-1.65983	-0.355606
ENSBTAG00000005814	PSME2	0.233306	-0.181485	-0.889293	-0.502378	0.359026	-1.76835	-2.12687	-2.15267	-1.81146	0.637027	0.205082	-0.0412843	0.316681	0.317157	0.147808	0.458226	-0.0909179	0.557039	0.492837	1.02004	1.08995	0.351055	2.09793	1.24509
ENSBTAG00000005815	RNF31	1.4669	0.496243	3.47823	0.797985	1.2575	-0.100801	-1.36118	-0.249837	0.0227011	1.13883	0.72968	0.75896	0.989574	0.676446	-0.989535	-0.150485	0.321862	0.357465	-1.46359	-0.16782	-0.18938	1.13085	-0.951724	0.575358
ENSBTAG00000005816	IRF9	-0.388864	-0.701014	2.27305	-0.442371	-0.263513	-1.31293	-1.03403	-1.36486	-0.919419	0.283082	0.351369	0.104457	0.391501	0.00906092	-0.768717	-0.136345	-0.147692	0.606977	-0.5084	0.183625	0.441737	0.260502	0.446673	0.501603
ENSBTAG00000005819	CCDC61	1.57789	1.82128	3.18315	1.82362	1.70664	-0.520443	-0.247304	-1.10748	0.226252	0.338096	-0.0951142	-0.116096	-0.150716	-0.417661	-0.137693	0.844132	1.30633	0.105976	-0.431114	-0.855702	-1.49254	0.101593	-1.26398	-0.35484
ENSBTAG00000030581	TBC1D5	0.590745	-0.87142	1.09144	0.723544	-0.56581	-0.618844	0.388891	0.481801	0.427382	0.675865	0.498259	0.71473	0.732131	0.749279	0.27146	0.0373542	0.00767566	0.36196	0.728621	0.555121	0.748445	0.441571	0.0774173	0.644649
ENSBTAG00000030584	SLC35A4	0.872461	0.136714	0.83696	1.16342	0.988201	-0.175097	-0.217661	0.23217	0.276832	0.100201	-0.717706	-0.54665	-0.373531	-1.30578	-0.116664	0.6555	0.881436	1.59729	-0.294387	-0.825006	-0.82116	0.101756	-0.0544692	-0.362274
ENSBTAG00000015089	LGALS1	1.11619	1.20332	-1.00348	1.52626	1.34735	-1.11082	-0.317856	-0.174216	0.200227	-0.41863	-0.0798372	-0.225064	-0.371269	-0.194558	1.02602	0.865869	0.193595	0.464195	0.655113	-0.0686379	-0.129394	-0.0706715	0.434344	-0.105792
ENSBTAG00000015083	FBXO9	0.412388	-0.121219	4.74696	-0.648051	0.124888	-0.975012	-1.48849	-1.62577	-1.45981	0.405323	0.0141935	0.339069	-0.171171	-0.402952	0.911326	0.668996	0.670932	0.0995152	0.755466	0.756803	0.35195	-0.112445	-0.323727	-0.0796327
ENSBTAG00000015086	HSD11B1	0.223758	-0.458874	-2.31978	-0.416929	0.341459	-2.33437	-0.905213	-2.29299	-0.918753	-0.595088	-0.143129	-0.142421	0.304518	0.107502	-0.141819	-0.303001	-0.457593	0.0939445	0.464031	0.461317	0.979839	-0.270832	0.218651	-0.249122
ENSBTAG00000015085	CLIC3	0.537968	0.428184	0.571431	0.351101	0.219624	0.786124	-0.753612	0.30944	-0.0275195	0.0569973	0.143024	-0.457642	-0.123825	-0.325251	-0.295601	1.51943	2.09889	3.89394	0.0746579	-1.36779	-0.924461	-0.512408	-1.28354	-0.331998
ENSBTAG00000031185	ATRAID	0.643091	0.765391	0.16389	1.04167	1.26069	-0.513814	-0.164557	-0.250791	0.585562	0.168045	0.245435	0.289263	0.0178685	0.340506	0.454478	-0.0624208	0.229302	0.244966	0.585443	0.397689	0.0738394	0.177508	1.15737	0.666568
ENSBTAG00000031184	CDKN1C	0.788328	0.181689	0.296398	0.200702	0.192936	1.33458	-0.0818717	0.882591	1.26486	-0.575133	-0.738475	-0.203613	-0.115095	-0.78764	0.113189	0.997693	2.2003	3.06917	0.925958	-2.01895	-1.50416	-0.975908	-0.820315	-0.976816
ENSBTAG00000045881	ENSBTAG00000045881	-0.551078	0.187344	0.69317	0.139432	0.35296	-0.713739	0.205526	-0.00367617	-0.563433	0.126416	0.124751	0.0143737	-0.571951	-0.980705	-0.589101	-0.596781	-0.444836	0.420244	-0.812426	0.472018	0.154319	0.0101002	-2.65299	0.490434
ENSBTAG00000045880	ENSBTAG00000045880	-0.100648	-0.17469	3.25254	-0.282078	-0.0985492	0.455202	-0.651164	-1.06673	-0.951453	0.130561	-0.085345	-0.0913996	0.0489737	-0.329358	-0.504802	-0.119793	-0.587247	0.162981	-0.554825	-0.0979246	0.0426985	-0.133911	0.0301684	0.0799722
ENSBTAG00000045886	STARD4	1.03493	0.945381	-0.63246	0.816594	0.710235	0.0870288	0.706891	0.678916	0.819209	-0.500914	-0.812572	-0.625459	-0.50085	-0.164627	1.45592	0.925851	0.663617	0.803339	1.58282	-0.390777	-0.291944	-0.427345	-0.523199	-0.416854
ENSBTAG00000045885	bta-mir-3064	-1.28817	0.181091	-0.852559	-0.168497	-0.0992927	0.790915	0.125253	-0.321644	-1.09761	-2.02906	-0.677454	-2.12054	-0.00492826	-0.776384	-0.0463106	0.359603	0.364433	0.165652	-0.0161952	-0.423652	-0.390026	-0.914841	1.042	-0.734126
ENSBTAG00000035958	RHOBTB2	0.83268	1.22208	-1.62553	1.6119	1.26973	0.320367	0.35231	0.0851104	0.397963	-0.217285	0.249381	0.184188	-0.19857	0.437184	-0.0601791	0.0800259	-0.287148	0.433003	-0.154359	-0.588241	-0.306239	0.403319	-0.863247	-0.143909
ENSBTAG00000032982	TERF1	0.240115	-0.750178	1.295	-1.00583	-0.0864747	0.081623	-0.294559	-0.414221	0.21242	-0.455877	-0.212271	-0.377978	0.0316363	0.53267	0.761591	0.0184136	0.139224	0.721818	1.09641	0.714093	0.948775	-0.151682	1.83482	0.0121682
ENSBTAG00000012885	ACAT1	0.342744	0.667079	0.552105	0.811183	0.713931	-0.168677	-0.0265975	-0.204889	0.0504322	0.0417619	0.373737	0.252898	0.244047	0.460841	0.538625	0.43869	-0.0375536	0.691313	0.949047	0.322219	0.435967	0.468636	1.09529	0.493024
ENSBTAG00000012882	CUL5	-0.410274	0.280082	0.327787	0.666079	-0.0984813	-0.631531	0.264346	0.362901	-0.293032	0.152343	0.323489	0.603348	0.233699	0.607097	1.1917	1.29691	-0.728829	0.372252	0.603133	0.997705	1.48489	0.238544	1.05985	0.368118
ENSBTAG00000012880	DNLZ	0.719538	0.454094	-1.02595	1.51745	1.37601	-0.405204	1.02963	0.623289	0.587602	-0.0026059	-0.166141	0.0211512	-0.145523	-0.697274	-0.714713	-0.881046	0.636298	1.0814	-0.659255	-0.394033	-0.178729	0.122738	-0.874213	0.642243
ENSBTAG00000037558	GRO1	0.881843	-0.224537	-3.04218	-0.873356	0.188121	0.627869	0.19801	1.262	1.29687	1.25323	-0.291702	1.16118	-0.228735	0.459903	-0.01404	-1.1776	0.0397358	-1.11909	-0.579327	0.16628	-0.672921	1.05322	-1.31368	-0.239505
ENSBTAG00000046612	ZNF292	-0.751282	-0.226128	-2.8894	-0.916152	-0.722977	-0.25998	0.489677	0.529265	-0.263876	0.075816	0.557502	-0.225811	0.98818	-0.237252	0.478339	1.28079	-0.831763	-0.26358	0.666391	0.767009	1.7038	-0.558675	-0.35795	0.00670352
ENSBTAG00000018101	AHCY	1.24421	1.24725	1.36126	1.88408	1.43824	-0.594594	-0.114035	-0.692063	-0.587037	0.909603	0.662358	0.675391	0.571628	0.637854	0.00261337	0.12291	-0.418269	0.379284	-0.172014	0.281806	0.114019	0.667957	0.648936	1.01972
ENSBTAG00000018108	PXN	-0.489923	-0.450908	3.71889	-0.606163	-0.758602	1.04291	-0.430637	0.101126	-0.0378156	-0.178419	-0.0688748	-0.317239	-0.385063	-0.697981	-0.295131	0.0408187	-0.0754919	0.428293	-0.729799	-0.499653	-0.157329	0.123139	-1.27957	-0.340963
ENSBTAG00000017905	WDR91	0.731706	0.632543	-1.83235	1.13275	0.367318	0.0455058	0.468529	0.645945	0.772995	0.313177	0.579064	0.496785	0.29587	0.698489	-0.161327	0.407129	-0.036316	0.232269	-0.41372	-0.517248	-0.472188	0.608615	-0.451498	0.0345087
ENSBTAG00000012263	ASAP3	1.02592	0.420037	0.555329	0.534493	0.226597	2.04523	0.0728275	-0.77026	0.887963	0.471619	0.33679	0.545056	-0.0997554	-0.0010745	-0.666666	-0.786436	-0.343653	0.303194	-0.802806	-0.443108	-0.0455847	0.345594	-1.27395	0.285796
ENSBTAG00000012262	FBXO10	0.953416	-1.00476	-0.752102	0.920909	-0.502933	-0.438886	0.227335	0.100916	1.10804	0.854588	1.28704	1.60811	1.3177	1.428	-0.358244	-0.518329	-0.795183	-0.838142	-0.709298	-0.0275274	0.354257	1.06902	-0.327668	0.421006
ENSBTAG00000012260	MTRF1	0.427772	1.06199	-2.34727	1.7952	0.602677	-0.661846	0.548004	-0.492832	-0.0218133	-0.780842	-0.169962	-0.235135	0.0530761	0.238927	0.698623	1.09829	0.335205	0.99349	0.912475	0.152622	0.46613	-0.0455348	0.848519	0.104674
ENSBTAG00000012267	ZFC3H1	-1.91331	-1.05084	3.10571	-2.34038	-1.47425	0.0841625	-0.25517	0.105483	-0.171978	0.521089	0.105908	-0.154713	0.139534	0.426756	1.43922	1.18261	-0.114605	-0.614267	1.60917	1.10548	0.760079	-0.333182	-0.800429	-0.0432265
ENSBTAG00000012265	VWF	0.820221	0.549842	-5.18526	0.666822	0.698605	-0.0788073	-0.00344438	0.220766	0.525095	-0.17298	-0.0491117	0.0308276	-0.184786	-0.0692648	0.663236	0.492773	0.757544	0.510013	0.672223	-0.0609345	-0.0774991	0.0585891	-0.582257	-0.106677
ENSBTAG00000047223	GNAS	0.122467	0.459417	0.300706	-0.258287	1.63419	0.14386	-0.12616	0.469336	1.12371	-1.27319	-0.229283	0.316699	-1.04656	0.231982	1.6076	1.04685	-0.763903	-0.165186	0.928812	-0.366937	-1.53113	-0.0679102	-1.43039	-1.05039
ENSBTAG00000047225	BCL2L14	0.171472	0.0682742	-4.45186	0.02942	0.0523557	0.72429	0.32939	0.296942	0.805804	0.544419	0.832428	0.681573	0.627776	0.754777	0.545976	0.309185	0.223949	-0.0396654	0.496028	0.69781	0.825551	0.695781	0.726968	0.612242
ENSBTAG00000047226		0.597689	1.93807	-0.542436	1.99147	1.56819	-0.509654	-0.251279	-0.738743	-0.411404	0.466901	-0.317496	-0.360535	0.0400359	-0.0237888	0.939944	0.684576	0.377946	1.5504	0.941057	-0.374775	0.273986	-0.371584	0.985698	0.310894
ENSBTAG00000047229	CRIP1	-0.536631	-1.02167	4.34378	-0.574633	-0.608991	0.424921	-0.523836	-0.566535	-0.301175	0.256743	0.363408	0.0633938	-0.246856	-0.208713	1.43116	1.11664	0.826829	1.36459	0.128999	0.142964	0.37104	0.261213	0.609923	0.274038
ENSBTAG00000017019	PRKDC	0.434533	0.784163	0.77546	1.04185	0.82062	0.495685	0.72342	0.335539	0.609835	0.521137	0.797144	0.724464	0.212036	0.402041	0.515054	-0.170427	-0.0934662	-0.0876072	-0.146094	0.448557	0.22334	0.788725	-1.67491	0.612035
ENSBTAG00000017011	CCDC125	1.10157	0.0378655	2.0172	0.221248	0.412506	-0.292458	0.281968	-0.502447	-0.0696662	-0.187394	-0.0832469	0.0734586	0.398345	0.0321689	0.977881	0.798703	0.34388	0.860398	0.821994	0.244955	0.711375	-0.448497	1.34613	0.0557365
ENSBTAG00000017010	FAM207A	1.36616	1.60059	1.8459	1.8487	1.77571	-1.41377	-0.640361	-1.22324	0.631826	1.06787	0.661854	0.850848	-0.120274	0.259455	0.11296	0.415317	-0.564062	1.1658	-0.443603	-0.572386	-0.474799	0.309944	-0.432849	-0.447038
ENSBTAG00000017017	CTPS2	0.705472	0.589605	-0.469477	0.25522	0.692755	0.228512	-0.0231968	0.105178	1.05878	-0.411185	-0.0542153	-0.163467	0.0728041	0.596379	0.934106	0.298137	0.707712	0.62554	0.586092	0.328192	-0.00366277	0.184652	0.748368	0.940495
ENSBTAG00000017016	H3F3C	0.282655	-2.58203	-0.827726	-2.06437	-0.409658	-0.446659	-0.629181	-0.589604	0.176874	0.163052	-1.12032	0.379056	-0.64562	0.599385	0.309256	0.244663	0.610893	-0.584171	1.10563	1.07989	1.46896	0.399692	1.99109	0.763351
ENSBTAG00000005769	NPHP3	-0.625307	0.597405	2.14774	-0.193828	1.56046	0.00266925	0.204076	0.49553	-0.15292	0.239502	-0.161939	0.12105	0.184385	-0.0491357	1.74776	0.359362	0.555083	-0.573905	-0.142314	0.683827	0.286815	0.0629404	-1.06299	0.142812
ENSBTAG00000020721	MRPL55	0.937559	0.393037	-3.25886	1.14684	1.41467	-0.010567	0.187424	0.966501	-0.379126	-0.0360415	-0.612222	-0.14085	0.0821835	-0.337838	-0.230884	0.525197	-0.274639	0.909624	-0.0557087	-0.246963	0.0791509	0.0723109	1.0877	0.412589
ENSBTAG00000020720	C7H1orf35	1.13238	0.762926	1.18339	1.62915	1.9543	1.30986	0.016331	0.274692	0.126741	0.413424	-0.420246	0.06986	-0.609853	-0.0330863	0.337806	0.193481	-0.101059	0.280505	0.185063	0.0292418	-1.11805	-0.649238	-0.360896	-0.0582679
ENSBTAG00000020729	DHRS7	-0.452395	0.0804699	3.475	-0.730744	0.171424	0.890333	0.89658	0.0406951	0.466883	0.442461	0.792422	0.209096	0.138007	0.957411	0.640949	0.703843	0.480328	0.642617	0.0877247	0.277429	-0.0016137	0.505129	1.67314	0.801138
ENSBTAG00000045929	ENSBTAG00000045929	-0.226887	-0.371397	0.918837	-0.0504653	-0.678564	-2.05814	-0.480379	-2.06356	-1.37385	0.204005	0.131427	-0.151127	0.21371	0.267114	-0.0848815	0.295185	0.185698	0.14136	0.382969	0.389372	0.467023	0.224247	0.216308	0.15932
ENSBTAG00000000195	ENSBTAG00000000195	0.186017	-0.517492	-1.48712	-0.394206	0.155849	1.69759	1.3376	0.58186	1.13333	0.679327	0.709286	0.0370404	0.918524	0.530472	1.21307	0.702323	-0.339464	0.143854	0.483397	1.34822	0.966282	1.09676	-0.622508	0.803592
ENSBTAG00000027181	LAMA3	0.0681149	0.102552	-5.19175	0.31239	-0.00290291	-0.793556	0.0197591	-0.391473	-0.0466987	1.01734	1.07699	1.04493	0.791727	1.1367	-0.272841	-0.386407	-0.154982	-0.0783696	-0.284721	0.711122	0.586351	0.90919	0.110182	0.737621
ENSBTAG00000000191	SLC25A20	0.56066	0.481343	-1.6063	0.840065	0.880294	-0.286237	-0.306363	-0.406664	0.307956	0.553415	0.706058	0.519914	0.16104	0.700508	0.490255	0.345111	0.358707	0.362333	0.458717	0.347739	0.746987	0.592316	0.98898	0.449213
ENSBTAG00000047919	ENSBTAG00000047919	-0.0871877	-0.336651	0.140997	-1.56755	-0.377294	-0.57181	-0.383243	-3.3626	-0.902931	0.21638	-0.424605	-0.540809	-0.328654	0.258598	1.00369	0.640353	1.60117	0.218123	1.55061	-0.00235193	0.4016	0.435168	0.87824	0.195515
ENSBTAG00000001387	WDR73	1.15076	-0.574001	-0.82499	-0.114233	-0.0753906	1.30452	-0.205466	-0.163764	0.692407	0.035476	0.257351	0.874106	-0.115227	0.552294	-0.101573	-0.496976	0.188821	1.03894	-1.09084	0.100096	-0.0940829	1.2166	-1.16432	0.439814
ENSBTAG00000001388		-0.177211	-0.219889	-0.861864	-0.267156	-0.34936	-0.671473	-0.354589	0.237853	0.0791725	-0.670137	-0.58649	-0.800286	-0.744372	-0.200872	-0.450663	0.055845	-0.112517	0.211025	0.329674	-1.46401	-0.252469	-1.25706	0.130911	-1.26175
ENSBTAG00000010379	CRTC1	1.12778	0.326513	-0.174769	1.33576	0.822685	0.216697	0.932738	0.731073	0.277656	0.936038	0.477812	0.763752	0.362972	0.433496	-0.469774	0.21111	0.173547	0.852703	-0.426078	-0.743982	-0.953673	0.323923	-0.898677	-0.187415
ENSBTAG00000015436	SLC27A4	1.14827	0.724147	-1.11431	1.05977	0.940505	0.0896679	0.773583	0.482171	0.507479	0.663867	0.326164	0.501137	-0.105448	0.539029	0.542717	0.275252	0.809002	0.838968	0.0802248	-0.33109	-0.894432	0.834842	-0.253076	-0.0266379
ENSBTAG00000010373	CACTIN	0.585854	0.520696	1.24618	0.706035	1.00428	1.2476	0.676876	0.258739	-0.403918	0.641765	0.425813	0.235331	0.589205	0.146238	-1.26744	-0.000747907	-0.519321	-0.492924	-1.23495	-0.58918	-0.855131	0.397353	-2.35548	-0.767557
ENSBTAG00000010372	MTMR7	-0.550015	-0.575298	1.09064	-1.31107	-0.220813	0.401118	0.41904	-0.273975	-1.16721	-0.184674	-0.193328	0.0137758	0.0403953	-0.130703	-0.0350676	0.121162	-0.424715	-1.17188	-0.807419	-0.10141	-0.296196	-0.733006	-1.42255	-0.744336
ENSBTAG00000010371	CHAC1	-0.246749	0.501566	-2.34262	-0.582755	0.242889	-0.525167	1.11086	0.10429	-0.327305	-1.57098	-1.14817	-1.98304	-0.790674	-0.92525	-0.548383	1.58606	1.40472	2.26297	0.359556	-0.972626	-1.00528	-0.617578	-0.168135	-1.67579
ENSBTAG00000010370	CLBA1	0.441266	0.410811	-2.20738	0.720766	0.644998	0.953072	0.484611	0.643058	1.06419	-0.334147	0.513398	0.616457	0.200223	0.275775	0.311985	0.00728944	0.533349	0.0198811	0.120755	0.190235	0.270444	0.721222	0.780422	0.266512
ENSBTAG00000010376	TMEM184C	-0.686176	-1.10025	-2.16276	-1.13725	-0.607467	1.35029	0.41853	0.82334	1.04132	0.714557	0.610558	1.10218	0.109745	0.64434	0.808503	-0.860086	0.102196	-1.04361	0.706629	1.21965	0.79893	0.484809	0.533177	0.489933
ENSBTAG00000010375	MSL1	0.073334	0.498937	1.8943	0.604658	-0.0326041	0.598909	0.0343401	0.48612	0.844113	0.72462	0.947273	0.653861	0.768237	0.734079	0.216699	0.0681896	0.127159	-0.208413	0.281383	0.32522	0.480712	0.914524	0.267423	0.675064
ENSBTAG00000047914	CDHR5	0.449705	0.00298504	-0.533109	0.742685	-0.0242005	0.792289	0.262502	-1.02564	-0.79618	-1.74236	-0.255551	-0.375173	0.27053	-0.441439	0.271542	1.12342	0.717216	1.65362	0.679514	-0.636337	0.401677	-0.596387	-0.270255	-0.0611775
ENSBTAG00000021801	INPP5F	0.267885	0.866691	-1.99265	0.262814	0.223254	-2.31284	-0.345709	-0.0821113	-0.458747	-0.154405	-0.344783	-0.401109	-0.220005	0.230265	0.891758	0.896435	0.118962	0.294994	1.46671	0.584008	0.882839	-0.127186	0.779448	0.000190545
ENSBTAG00000021803	GRAMD4	-1.01932	-0.0328109	4.30589	-0.555642	-0.285773	0.0886738	0.112222	-0.255516	-0.369078	0.319144	0.615882	0.439855	0.570402	-0.564466	-0.384858	0.804575	-0.0741098	1.15058	-0.798396	-0.305232	0.256133	-0.177192	-0.061427	0.525159
ENSBTAG00000021802	MIEN1	0.552172	0.342559	-0.842556	1.03453	0.589627	-0.477531	-0.21831	-0.0386511	1.14192	0.46209	0.538462	0.655752	-0.323408	0.885575	-0.119164	-0.142038	0.0286821	0.918247	-0.117417	-0.115371	-0.125199	0.982326	0.965625	0.89567
ENSBTAG00000021809	DEPDC7	0.273887	-0.0731234	-3.92655	-0.00657615	-0.560038	0.25882	-0.602543	-0.38189	0.134633	0.747325	0.9012	0.936374	0.963403	1.16845	0.132521	-0.00472689	-0.581008	-0.177674	0.272168	0.66442	0.699646	0.915781	1.18914	0.748079
ENSBTAG00000021808	CACNB3	-1.38958	-0.59413	-0.773201	-0.487354	-0.297942	-0.86683	-1.3826	-1.36109	-1.27194	0.155472	0.199181	-0.433477	0.0200595	-0.00733028	0.315517	1.27793	1.84191	3.06289	1.03967	-0.5433	-0.0537242	-0.147897	-0.0826526	0.242479
ENSBTAG00000039720	TMEM225B	0.517597	1.02254	-4.36961	0.918885	0.401147	-1.77249	-1.02608	-0.669311	-0.545201	0.0359393	0.696315	0.163537	0.646631	0.591957	-0.149158	0.107705	-0.195984	0.157738	-0.546734	-0.214446	-0.4423	0.442691	0.933315	-0.17328
ENSBTAG00000026637	ENSBTAG00000026637	1.00771	-0.194196	-1.63546	-0.625567	0.57362	-2.10139	-0.0468401	-1.40863	-0.613563	0.228373	0.426891	0.231218	0.649664	0.817716	0.769446	0.715312	0.602558	0.137633	1.25319	0.595867	0.542124	-0.312626	-0.174302	0.398432
ENSBTAG00000034269	RCBTB1	0.07735	0.788323	-2.60682	0.18246	0.127552	-1.18979	0.00557792	-0.232967	0.0896342	0.554181	1.06355	1.29007	0.625527	0.584328	-0.241914	0.265472	-0.247386	0.749387	-0.327404	0.44749	0.526793	1.18416	-0.0137101	0.556635
ENSBTAG00000034261		-0.236852	2.07543	2.83355	0.133824	-0.308367	-3.42978	-1.28509	1.06419	-1.12388	-0.192596	1.04485	-0.52849	1.12752	0.558854	1.55159	0.534431	-0.329984	-0.185373	0.469624	0.0043263	0.0177914	-0.355923	0.242321	-0.42907
ENSBTAG00000039090	MAGEH1	-0.172069	-0.36969	0.696737	0.103871	-0.235453	-0.195494	-0.342419	0.553498	0.804898	0.101357	0.146311	-0.0812061	-0.0843683	0.260696	0.381542	-0.106162	0.285646	0.603581	0.382387	-0.0324533	-0.0132526	0.173519	0.484922	0.146208
ENSBTAG00000006862	MEIS3	-0.641052	-0.176967	-0.844719	-2.72911	-1.55926	1.1172	0.785419	0.967484	0.564787	-1.33837	-0.549757	-1.11017	-0.241606	-0.672154	0.527242	1.26098	1.81405	2.34738	0.527921	-1.31975	-1.11515	-0.225699	-0.601313	0.0844599
ENSBTAG00000021111	POU5F1	1.18594	0.398565	-0.205364	1.06281	0.667033	2.1814	-0.73663	-0.225922	0.0511476	0.407148	0.405414	0.527779	0.210101	0.392484	-0.0676747	-0.496892	-0.95079	-1.61408	-0.957295	-0.260326	-0.881766	0.319977	-3.17493	-0.942284
ENSBTAG00000021116	EXOC6	-0.513231	-0.0528063	2.5902	0.217333	-0.587584	-0.622012	-0.91333	-2.42545	-1.00338	-0.0732893	-0.764578	-0.259326	-0.529629	-0.23009	1.34659	1.04725	0.358983	1.96207	1.61038	0.034073	1.03431	-0.157091	1.27665	0.605006
ENSBTAG00000021115	ZNF692	0.189144	0.629666	2.47524	0.539809	0.849814	1.53805	-0.469166	0.0549626	0.661874	0.485624	-0.20574	0.119641	-0.342928	-0.97276	-0.162397	1.19581	0.828234	0.244559	-0.949573	-0.485861	-1.5889	-1.11211	-1.02588	-1.10193
ENSBTAG00000024091	MALL	-0.199505	0.334442	-1.33749	-0.128357	-0.134305	0.47466	0.122994	0.191595	0.202914	-1.40994	-0.967028	-1.53825	-0.791029	-1.15981	0.983692	1.60777	1.84774	2.35815	1.24819	-0.900816	-1.01692	-1.13026	-0.800128	-0.594511
ENSBTAG00000024097	MRPS15	-0.22757	-0.563653	1.41009	0.137568	0.0929608	-0.687958	-1.58887	-1.40787	-1.31552	-0.402125	-0.83511	-0.821087	-0.452857	-0.466087	-0.340776	-0.447744	-0.480604	-0.122171	-0.387035	-0.739607	-0.30566	-0.334488	0.508695	-0.599614
ENSBTAG00000024096	LSM10	1.32179	0.371665	0.73906	1.20321	0.996735	-0.800029	-1.24387	0.209396	-0.101498	0.380216	0.488764	0.435113	0.16391	-0.215682	0.0862338	0.809249	0.843263	2.10194	-0.231688	-0.181162	-0.480068	0.349259	0.467785	0.264448
ENSBTAG00000040116	H1FX	0.703158	0.644819	2.6605	1.15287	0.907518	0.501909	0.0437831	-0.0582999	1.1132	0.113215	0.531819	0.734542	0.760143	0.551644	-0.182802	0.124345	0.112502	0.397007	-0.408823	-0.119796	-0.589414	0.793911	0.258148	0.80272
ENSBTAG00000031348	CCR9	0.390186	0.2682	-1.01073	0.183571	0.571977	-2.40527	-0.809517	-0.427042	-0.746207	0.446742	0.929309	0.559503	0.435723	0.953962	0.0258815	0.486399	-1.01379	0.475232	0.979297	0.525458	1.06502	0.707399	1.04325	0.741551
ENSBTAG00000031347	SPDYA	-0.109547	-0.806874	0.934424	0.657642	-0.557972	0.135061	1.42326	1.63688	-0.301549	0.0376297	-0.150488	-0.00996018	1.07966	0.520913	0.375481	0.464138	1.08873	-0.0913155	0.723448	0.284937	0.189596	-1.00049	-0.458959	-1.02158
ENSBTAG00000005744	COQ2	0.316948	0.819407	1.02825	1.46214	1.13739	-1.56718	-0.231464	-1.7015	-0.873078	0.0656412	0.469167	0.272463	0.358734	0.526184	0.601142	0.405	-0.431084	0.616164	0.502015	0.0460229	0.533541	0.83782	1.49439	0.817251
ENSBTAG00000005745	HPSE	0.364923	0.400889	-1.35383	0.0725737	0.0589951	-1.78601	-0.997744	-0.788791	-1.70942	-0.365358	-0.817622	-0.881089	-0.331001	-1.6177	0.468252	0.74506	0.227018	0.247042	0.279592	-0.215739	0.0171399	-0.817343	-0.101073	-0.333258
ENSBTAG00000001844	MOGS	0.84312	1.11117	-1.04564	1.53034	1.13845	0.037402	-0.168388	0.226246	0.886035	0.365289	0.601044	0.551285	0.141039	0.794814	0.0671411	-0.574974	0.0454783	0.602703	-0.178335	-0.237699	-0.169561	0.811604	0.0334145	0.495095
ENSBTAG00000001843	WBP1	0.263544	0.274688	0.532787	0.967422	0.595067	0.856915	0.783416	0.260819	1.14819	0.133613	-0.00106617	0.237325	-0.040803	-0.144105	0.00989186	-0.13591	-0.155499	0.371994	0.284505	-0.295832	-0.219921	0.25273	0.168935	0.369565
ENSBTAG00000005743	SMN2	0.504605	0.752684	-2.91333	0.748241	0.566584	-1.17878	0.707263	-0.332241	0.247966	1.04617	0.596679	0.312144	0.628993	1.05098	0.525389	-0.211375	0.25278	0.654423	0.362881	0.248379	0.557473	0.770315	1.34892	0.171842
ENSBTAG00000001848	KATNB1	0.928632	0.135539	1.00655	0.697164	0.810776	0.743938	-0.024117	0.407119	1.26801	0.151365	0.415267	0.575459	0.221987	0.381899	0.456878	-0.0663733	-0.0715662	0.54616	-0.205348	-0.375738	-0.278902	0.528563	-0.399445	0.131002
ENSBTAG00000003997	UBE2D4	0.782524	0.183713	-0.0540347	0.686735	1.0436	0.0301913	0.476559	-0.127259	0.820228	0.443438	0.492357	0.150809	0.288989	0.0117699	0.641714	0.583198	0.745286	0.585998	0.886205	0.141237	-0.119364	0.327846	0.693761	0.155729
ENSBTAG00000003990	ITPRIP	-0.900453	-0.750634	3.57958	-0.886148	-1.35328	1.26604	0.752496	0.670717	1.15829	-0.377404	-0.0535587	-0.791477	-0.516549	-1.04991	-0.912216	-0.140813	0.105982	0.54554	-0.611539	-0.374746	-0.122622	-0.568944	-0.853372	-0.235665
ENSBTAG00000009668	TMEM184B	0.755851	1.03149	2.9551	1.14198	0.860475	-0.477481	-0.422189	-0.357689	-0.173996	0.348914	1.21359	1.07158	0.83151	0.35575	-1.44451	0.0657616	-0.483291	0.787498	-1.5495	-0.352413	0.25908	1.367	-0.0536342	0.408645
ENSBTAG00000009663	YBX3	0.107374	0.518118	0.345355	0.785225	0.588363	0.906457	1.15531	0.833858	0.330994	-1.14355	-1.25376	-1.20646	-0.312889	-0.930923	0.506534	1.1493	1.31806	2.08982	0.101598	-1.18892	-1.23805	-1.19862	-0.67412	-0.888538
ENSBTAG00000009661	RNASEH2A	0.214964	0.334032	1.82966	0.478361	0.506104	0.283891	0.187463	0.413041	0.805107	0.259824	0.37363	0.47568	0.0284221	0.293275	0.327305	-0.195471	-0.11258	0.144415	0.156043	-0.20803	0.052431	0.449939	0.0821576	0.322566
ENSBTAG00000009667	SLC25A46	1.33836	1.1878	-0.661378	1.35927	0.168514	-0.937923	0.399977	-0.144068	0.597804	0.202513	0.763177	0.855711	0.556157	0.262657	0.34834	0.445585	0.307721	0.589203	0.356431	0.343488	0.673717	0.640904	-1.31076	0.935199
ENSBTAG00000009665	UTRN	-0.295849	0.548069	3.77066	0.262075	-0.641743	0.0616866	-0.750527	-1.43076	-0.681483	-0.056397	-0.507819	-0.483132	-0.681824	-0.49762	0.637118	0.996322	0.905968	2.94185	1.17192	-0.595842	-0.122821	-0.276094	-2.49263	0.217594
ENSBTAG00000009664	ENSBTAG00000009664	-0.129573	-0.0268923	3.01201	-0.603037	-0.156181	-1.48228	-2.14693	-1.89654	-1.2486	0.048769	0.200126	-0.215489	0.275234	-0.228667	0.444473	0.351172	-0.508162	-0.187772	0.446843	0.663546	0.510087	-0.0585711	0.127118	0.484852
ENSBTAG00000046757	GTF2H4	0.765746	0.439015	-0.369145	0.700095	1.55637	-0.53989	0.186253	0.646499	0.526646	0.17676	-0.108338	-0.0847769	-0.138997	-0.0845043	0.436719	0.2897	0.218957	0.458981	0.218572	-0.340484	0.0207073	0.465902	0.295842	0.19346
ENSBTAG00000008048	GCFC2	-0.435425	-1.44124	-0.493107	-1.28123	-0.865319	0.149529	0.787956	1.05519	0.338217	0.330363	-0.123055	0.468302	0.0821295	0.162072	1.95668	1.54944	-0.331434	0.160362	1.35881	1.56298	0.900486	-0.499448	-1.50646	-0.360762
ENSBTAG00000008040	SPART	-0.441082	0.871097	-5.27811	0.477005	-0.173516	-1.99729	0.53179	0.078486	-0.80364	-0.0557466	-0.0933198	-0.424846	0.163786	0.368171	-0.149993	0.783792	-0.213661	0.859942	-0.00880001	0.13804	0.462151	-0.159922	0.920995	0.138978
ENSBTAG00000008047	ZDHHC15	0.823745	0.480808	0.762392	0.864459	0.745767	0.771494	0.541304	-0.359369	0.848722	0.293159	0.848672	0.526068	0.22015	0.0176185	0.394365	0.383641	-0.344642	0.547517	0.534173	-0.146079	0.394962	0.369737	0.566256	0.69901
ENSBTAG00000018349	IFI30	0.380979	0.189173	-1.75592	0.533137	0.0767213	-0.101262	0.779754	0.973475	0.893213	0.711378	0.566177	0.270243	0.864189	0.307751	0.792184	0.359729	0.500859	0.583682	0.254405	0.324041	0.535701	0.639293	1.25758	0.859873
ENSBTAG00000018342	TJP3	-0.148979	0.389283	1.05573	0.404356	-0.0157962	0.172707	0.179679	-0.533196	0.11361	-1.04713	-1.08796	-0.906082	-0.724673	-1.43347	0.793792	1.46873	1.99151	2.67103	1.03454	-1.45864	-0.890854	-1.55812	-0.814848	-0.655515
ENSBTAG00000018343	NCR3	0.989957	0.501437	2.55816	1.52568	0.806327	-0.779104	0.307594	-2.57127	-0.38251	0.21536	-0.0464345	0.195589	0.619878	-0.156211	-0.721664	0.640297	-2.08128	-0.0916893	0.128362	-0.232253	-0.212335	0.63333	0.768409	0.498245
ENSBTAG00000000715	ENSBTAG00000000715	-0.436651	-0.0291578	2.82861	0.82659	0.161245	0.348037	-0.163545	-0.965638	-1.00802	-0.893835	-0.314055	-0.294563	-0.519589	-0.740685	-0.534581	1.12131	-0.476859	1.12321	1.30286	-0.147236	0.0820489	0.561855	1.14012	0.745592
ENSBTAG00000000717	PLPP2	-0.0828252	0.286343	-2.63997	-0.0117741	0.330225	0.574152	1.50864	1.47407	1.32937	-0.629308	-0.670547	-0.611724	-0.394475	-1.05539	0.526235	0.749883	0.747817	1.50637	-0.012845	-1.04476	-0.732822	-0.959665	-0.309066	-0.923562
ENSBTAG00000000710	PIP5K1C	0.943999	-0.124224	3.33698	-0.0453132	-0.740349	1.47162	-0.0363516	0.512008	1.00453	0.917879	1.15937	1.09547	0.329294	0.0523276	0.158097	0.045764	0.402855	-0.452933	-0.350538	-0.21192	-0.495968	0.533087	-3.57592	-0.256611
ENSBTAG00000000711	NDRG1	-0.127437	0.342977	2.79836	-0.227207	-0.486727	0.585484	1.1837	0.731994	-0.480967	-0.648774	0.172396	-0.789541	0.679033	-0.953186	-0.233833	1.33416	-0.604122	1.56614	-0.600958	-0.514859	0.796708	-0.556732	1.00068	-0.394605
ENSBTAG00000000713	AGFG2	0.007915	-0.907548	1.64739	-0.147311	0.622661	2.23734	0.962067	0.65164	0.845107	-0.593416	0.0408889	-0.190506	-0.686365	-0.489134	0.0219114	0.122886	-0.219198	0.918885	0.702327	-1.02148	-0.257971	-0.0751736	-0.929222	-0.293018
ENSBTAG00000002719	ORC1	0.631671	0.744712	0.627413	1.05182	0.675606	0.83925	0.588635	0.189053	0.101634	-0.265343	0.19423	-0.527193	-0.436454	-0.538302	0.334684	-0.133142	0.39322	0.484739	0.388438	-0.660927	-0.445229	0.0305148	-0.29911	-0.150929
ENSBTAG00000002714	GNAI1	-1.01608	-1.13327	-0.406634	-0.857757	-0.964072	1.04126	1.23273	1.57447	1.0108	-0.684026	-1.23507	-0.956658	-0.851392	-0.992704	0.346211	-0.0806559	0.177818	-0.197283	0.10998	-0.767891	-0.692051	-0.932228	-0.738399	-0.765998
ENSBTAG00000002715	GMPR2	-0.917196	0.514865	1.29575	0.388151	-0.088626	-0.935845	0.0740866	0.336104	-0.177501	0.567722	0.941867	1.25249	1.05499	0.985635	0.491022	0.469485	-0.357903	-0.155297	0.481235	0.55743	1.12908	1.20647	1.04672	1.14843
ENSBTAG00000002712	MDP1	0.300291	0.76707	1.12553	0.800427	0.695582	-0.833828	-0.383841	0.339485	0.0212696	-0.776435	0.0113137	-1.03319	-0.253415	0.147468	0.470943	1.12661	0.429081	0.94039	0.5034	0.0798999	-0.69197	-0.245906	0.376421	-0.1399
ENSBTAG00000012069	CCDC167	0.694207	0.728666	-2.59507	1.29151	0.708007	-1.09914	0.486004	0.565487	0.516681	0.181498	0.556216	0.434888	-0.208582	0.744989	0.0803943	-0.637233	-0.166625	-0.422996	0.576184	0.514932	0.903244	0.613744	1.1261	0.442351
ENSBTAG00000012068	BRIP1	-0.172954	-0.197728	-2.4693	-0.347995	0.0658968	0.292737	0.16342	0.722077	0.38666	0.427032	0.488528	0.116883	0.66602	1.25322	0.755466	0.121574	0.438042	0.263054	0.552606	0.00674198	0.714831	0.36355	0.422953	-0.0342353
ENSBTAG00000012061	POU3F1	0.832945	1.12928	-2.51115	1.29645	0.585231	-0.607203	0.249191	-0.17196	0.645638	-0.11313	-0.0517292	0.181129	0.398796	0.166593	0.415973	0.014629	0.184447	0.420635	-0.0210797	-0.504681	0.530978	0.048025	-0.17088	0.318691
ENSBTAG00000012065	DNAJC3	-0.499471	0.459591	-3.79651	0.21358	-0.365458	-1.46233	-0.121229	1.14833	-0.00346765	-0.127489	-0.28316	-0.811466	0.437441	0.0475214	1.30932	0.540173	-0.0198679	0.341013	1.55627	0.839099	0.868792	-0.334025	1.83606	0.502331
ENSBTAG00000012067	EPG5	-0.802933	-0.159972	-0.226166	-0.626939	-0.913981	-0.878623	-0.513668	-0.278417	-0.545299	-0.415721	-0.262055	-0.283731	-0.528254	-0.747427	-0.0162234	0.131485	-0.873124	0.37041	0.155255	0.24486	0.834438	-0.477125	-2.81506	0.271335
ENSBTAG00000012066	PECAM1	-0.243983	-0.595978	2.35179	-1.38935	-0.614031	0.00470662	0.487705	1.42643	0.41072	0.0733526	-0.129124	0.0780008	0.15492	-0.3438	0.672802	0.490298	0.411096	-0.0666921	0.507226	0.459984	0.260919	-0.159195	-0.988723	-0.177933
ENSBTAG00000018699	KAT7	-0.0359985	0.241486	0.389004	-0.0931475	0.185994	-0.292409	0.175606	0.505297	0.499326	0.720933	0.673495	0.50179	0.506514	0.750295	0.130122	0.0824344	0.102328	0.402041	0.602471	0.788017	0.752032	0.697644	0.541669	0.546408
ENSBTAG00000018694	ACSS3	0.634657	0.802375	1.26512	0.683825	0.846665	-0.119736	-0.210955	0.291598	0.598413	0.219735	0.408681	0.27177	0.0480602	0.411101	0.831149	0.555751	0.116987	0.674268	0.867179	0.100897	0.517561	0.118797	0.54778	0.825013
ENSBTAG00000018697	WDR44	-0.354242	-0.156395	1.3915	-1.72834	-1.51667	-0.569969	-0.185679	-0.301613	-0.467182	0.898663	0.485129	0.0188816	0.748426	0.752523	0.142144	0.828558	0.249674	1.96863	0.810761	0.677208	1.71991	-0.10788	1.27454	0.957512
ENSBTAG00000018690	RPAP3	0.171863	0.725393	-1.53458	0.696102	0.46871	-0.726017	-0.311762	-0.14932	-0.162439	-0.491029	-0.0904588	-0.301421	-0.0977684	0.671911	1.09569	1.66928	-0.303185	0.903832	1.41482	0.356612	1.0029	-0.206535	1.95446	0.227352
ENSBTAG00000018691	RHOU	0.115989	0.365738	-2.48202	0.249207	0.408117	0.234393	0.405994	-0.405141	-0.516477	-1.01943	-1.28674	-0.704468	-0.815879	-0.536705	0.327387	1.02219	0.772367	1.99601	0.710331	-0.936323	-0.404785	-0.881613	-0.251652	-0.83369
ENSBTAG00000032705	CALM	-0.0804375	0.170131	1.44749	0.227547	0.384234	1.25129	0.112054	-0.0580234	0.360403	-0.343962	-0.248141	-0.451811	-0.498278	-0.0659129	0.470523	0.579212	0.138256	1.31869	0.71604	-0.021108	0.680852	-0.546094	2.38706	0.457528
ENSBTAG00000019569	CD151	0.183507	-0.305398	-2.2618	-0.218818	-0.163236	1.28742	1.17197	1.68506	1.87247	-0.0743576	0.11969	-0.0330025	-0.0978686	-0.60008	0.455793	0.682135	1.28297	1.24796	0.0367823	-0.435052	-0.565776	-0.0981043	-0.799156	-0.620865
ENSBTAG00000019568	IFT74	-0.313691	0.0678436	0.970156	0.419657	0.0142127	-0.526874	-0.565809	-1.05716	0.776046	0.0487738	0.0537468	0.314363	-0.0753632	0.266329	1.32454	0.68393	0.619289	0.844084	1.14538	0.430634	0.576634	0.198915	1.16442	0.287657
ENSBTAG00000019565	NCOA4	0.0363166	0.478533	2.45682	0.117535	-0.523886	-1.49432	-1.34195	-1.89816	-0.596181	0.337542	0.33545	0.192292	-0.454138	0.388989	0.9113	0.00711797	0.0994942	0.67424	1.11469	0.342341	0.876083	0.27462	0.255684	-0.0818655
ENSBTAG00000019567	IL21R	0.128111	0.732817	-1.65563	0.421311	0.215866	-0.00103987	-0.0913773	-1.61116	-1.56208	1.21024	0.755353	1.22194	0.899496	0.54892	-0.92879	-0.588602	-0.114077	0.785056	-0.469991	-0.0469927	-0.142357	0.984193	-0.409217	0.541171
ENSBTAG00000033255	DUSP11	-0.1886	-0.182441	1.90897	-0.0179076	-0.350189	-1.32072	-0.971361	-1.8141	-1.34081	-0.129037	0.327213	-0.289003	0.0114063	0.488544	0.329463	0.440119	-0.267213	0.651185	0.750454	0.316933	1.17986	0.171465	2.02166	0.74499
ENSBTAG00000007299	SF3A3	-0.338565	0.807565	-1.38319	-0.0950938	0.472929	-0.867391	-0.622429	0.286919	0.11426	0.315376	-0.0595766	0.306966	0.548084	0.681599	0.551485	0.735631	-0.340507	0.440125	0.862506	0.602235	0.218274	0.877551	1.58834	0.628856
ENSBTAG00000017253	MECR	0.570163	0.390493	0.428498	1.08839	1.2471	-0.712026	0.695581	-0.809092	-0.269358	0.146751	0.591461	0.691662	0.655226	0.706333	-0.0343134	0.189274	0.183039	1.07077	-0.0854904	-0.410819	-0.215176	0.715607	0.480075	0.739408
ENSBTAG00000017256	CD2	0.108406	0.164758	1.39672	1.19107	0.270202	0.380322	0.1683	-1.5192	-0.861445	0.289701	-0.155092	-0.767333	-0.642797	-1.33182	-0.488751	1.22568	0.455688	1.68394	1.72425	-0.548868	0.289633	0.517068	1.47796	0.99211
ENSBTAG00000007870	FKBP14	0.493497	0.445153	-0.191681	0.973611	0.392303	0.239908	-0.0672914	0.28019	0.262135	0.338307	0.106393	0.291172	0.202689	0.808647	0.469064	-0.220153	0.395716	0.0263505	0.289392	-0.00900338	0.351568	0.605328	1.02054	0.448867
ENSBTAG00000007871	SNX12	0.047219	0.756043	-3.25811	0.5686	0.323879	-0.26648	0.986811	0.763955	0.296618	-0.130318	0.344798	-0.0809733	-0.267993	0.105159	0.481293	0.707817	-0.485012	0.735498	0.374964	0.329017	0.640105	0.125684	1.01065	0.334409
ENSBTAG00000007872	PSIP1	-0.594636	-0.145184	4.32754	-0.0695515	-0.472344	-0.195736	0.0998437	-0.244963	0.247913	0.294204	-0.128321	0.172284	0.180852	0.150162	1.10151	0.803265	-0.262551	0.300737	1.23903	0.715334	0.832343	0.0384309	0.759825	0.602496
ENSBTAG00000007878	ARHGAP22	-0.122932	0.017292	1.7534	-0.319311	0.0490078	2.30747	1.50457	1.09138	1.834	-0.211203	-0.238333	0.0576552	-0.6971	-0.419971	0.228478	-0.759077	-0.100066	-0.0749363	-0.107663	-1.05263	-1.25766	-0.310912	-1.17312	-0.461357
ENSBTAG00000017783	TSPYL2	0.142463	0.144775	-0.979724	0.587546	0.363484	0.191503	0.049934	0.590861	0.787519	0.555334	0.644359	0.692508	0.431504	0.863545	0.0728031	-0.0556673	-0.174121	-0.35761	0.336299	0.491933	0.669527	0.787052	0.633157	0.723837
ENSBTAG00000013001	ZNF84	0.983653	1.06091	1.36845	1.39187	0.547155	0.207029	0.176314	-0.971868	-0.0906625	0.0439353	-0.0100741	0.044941	0.112742	0.365759	0.268452	0.601092	1.07973	0.83799	0.411553	-0.0724328	-0.556801	0.353924	-0.628419	0.720391
ENSBTAG00000013007	FAM210B	0.733698	1.09697	-0.205387	1.18375	0.82156	-0.521194	-0.36911	-0.716857	-0.0941843	0.515551	0.690829	0.677742	0.624966	0.984056	0.528143	0.347338	0.138547	0.314749	0.649114	0.58053	0.74121	0.724678	1.04939	0.658378
ENSBTAG00000013009	AURKA	0.251987	0.0745558	-1.04725	0.726246	0.20935	-0.0205561	0.614931	0.320178	0.638244	0.00517964	-0.0127659	-0.0802309	-0.22327	0.176659	0.0397329	0.193601	-0.114495	0.196953	0.553289	-0.0932696	0.320224	-0.170828	0.0794039	0.174735
ENSBTAG00000017788	AKT3	-1.01516	-0.786757	1.26754	-1.69315	-1.40855	0.637234	1.26302	0.814708	1.41369	0.916467	1.04772	0.775227	0.548907	0.648828	0.151132	-0.493988	-0.538745	-0.181041	0.0976916	1.37701	1.52272	0.665392	0.963683	1.85319
ENSBTAG00000046531	ENSBTAG00000046531	-0.951605	-0.175554	0.530685	-0.924794	-0.365302	-0.868168	-1.05227	-0.482772	-0.182111	0.369506	-0.995051	-0.419313	0.143907	0.355744	1.56436	2.0434	0.550388	0.614198	0.777936	1.70874	1.77741	0.614652	0.566046	1.11526
ENSBTAG00000030285	DCP1B	0.847937	0.205088	0.995331	0.048302	1.26864	0.78794	0.551493	0.762433	0.96733	0.31879	1.02838	1.32659	0.712028	0.895516	-0.216369	-0.0922117	0.685441	-0.0443377	-0.828598	0.0126084	-0.74971	1.19625	-1.085	0.0662482
ENSBTAG00000030282	ZBED8	0.296996	0.493341	-0.693338	0.569937	0.167531	0.415611	0.132023	-0.337851	0.27554	-0.227356	0.179939	-0.145127	-0.102205	0.125979	0.903949	0.678501	0.389912	0.920643	0.744365	-0.130567	0.409607	0.383246	0.751476	0.507742
ENSBTAG00000014788	AKAP12	0.621576	0.437952	-1.32347	-0.406652	1.03061	1.06495	-0.894125	-0.56471	-0.517611	0.370577	0.118065	-0.0475583	1.0901	-0.117299	-0.344429	1.14904	1.0276	0.301327	-0.667605	-1.72985	-0.0979166	-0.591182	0.760651	0.0926856
ENSBTAG00000014784	NT5DC2	0.925538	0.610953	-1.48583	1.27939	0.920682	-0.158981	0.142475	0.0650764	0.490944	0.472159	0.827148	0.86255	0.619912	0.593008	0.0347446	-0.113061	0.145477	0.328948	-0.178829	-0.130188	-0.186744	0.860652	0.349738	0.315986
ENSBTAG00000014782	STAB1	0.542204	0.58805	1.19217	1.20948	0.788884	0.384957	1.16222	0.7102	0.605258	1.11369	1.31262	1.29219	0.672868	0.672783	-0.775268	-0.822571	-0.908916	-0.684488	-1.42283	-0.548848	-0.622788	0.938576	-0.553785	0.556004
ENSBTAG00000012082	TNFRSF12A	0.29286	0.496375	-4.62769	0.203224	-0.0231207	-0.455093	-0.0656901	0.440654	0.166521	-0.339307	-0.075907	-0.08352	-0.377632	-0.431223	0.0794533	1.09422	1.43645	2.83588	0.391755	-0.249176	-0.47917	-0.31398	-0.355185	-0.0642227
ENSBTAG00000014253	TBC1D22B	0.936587	1.65749	1.26323	1.47983	0.828258	-0.756254	-0.53628	-0.400061	-0.418742	0.0392219	0.616769	0.413611	0.534893	0.299205	0.880843	0.470807	-0.374924	0.935103	0.398133	-0.608801	0.258068	0.464296	0.107293	0.0783503
ENSBTAG00000014255	VPS50	0.17581	0.959475	-0.617924	0.717687	0.191974	-0.818994	0.315216	-0.373184	0.0157989	-0.0719981	0.35383	0.170359	0.246171	0.897396	0.901325	0.817236	0.0666622	0.512399	0.67366	0.692203	0.761894	0.145196	1.29926	0.339795
ENSBTAG00000044138	METTL23	0.731065	1.32525	3.49543	1.256	0.826765	-1.7775	-0.48766	-2.3629	-0.785448	-1.11051	-0.169106	0.31379	0.183762	-0.0785469	-0.12733	0.251695	0.798585	0.775951	1.10073	-0.506647	-0.899474	-0.125436	0.64322	0.102519
ENSBTAG00000014259		0.112201	1.05964	3.17074	-0.38732	0.756598	-1.60621	-0.671843	1.21173	-0.649171	-1.19179	-0.802601	-0.82546	0.103996	-1.40598	0.0745424	1.10732	-0.057629	1.47146	0.830306	-0.801754	-0.83354	-1.42586	-1.13581	-0.733086
ENSBTAG00000015780	RCN2	0.407518	1.37644	-0.565005	1.47325	0.310268	0.249281	0.675588	0.933322	0.407971	-1.00526	-0.752704	-0.800691	-0.993093	-0.236063	0.405989	-0.828434	0.46661	0.589782	0.707416	-0.0285841	-0.207424	-0.637569	0.5872	-0.247326
ENSBTAG00000015782	SCAP	0.697987	0.823053	-0.136804	1.26077	0.938947	0.282094	1.05995	0.973799	0.514652	0.576038	0.538471	0.531388	0.255655	0.108654	-0.110898	-0.00647696	0.446232	0.838421	-0.437155	-0.670383	-0.743488	0.408515	-1.28196	0.170576
ENSBTAG00000010578	IL17B	0.430336	0.136092	-2.37945	0.408032	-0.0862217	0.671115	-0.0189902	0.629747	1.24656	-0.187275	0.622905	0.670673	0.740817	0.551809	0.282962	-0.385338	-0.00285751	0.0675329	0.366814	0.380039	0.423706	0.275978	0.280605	0.506302
ENSBTAG00000010571	PPAT	-0.250015	0.720721	0.210165	1.25028	1.23857	-1.39417	0.107745	0.0706247	0.202558	0.116686	0.11837	0.0520931	0.483899	0.385728	0.906483	0.398459	-0.427703	0.2529	0.6507	0.496717	0.113195	-0.07498	1.06247	0.383891
ENSBTAG00000010577	PAICS	0.170462	0.310749	-1.30592	0.302705	0.424501	-1.06313	0.234497	-0.0731918	0.151142	0.371482	-0.026171	-0.201117	0.202691	0.0546563	1.04209	1.09313	0.0515221	0.917057	0.912053	0.272363	0.508024	0.12107	1.43774	0.430366
ENSBTAG00000010576	MAP2K3	0.21533	0.028564	-4.21232	-0.24516	0.0642067	1.28274	0.135054	0.363548	0.279226	-0.2824	-0.411729	-0.0693969	-0.744839	-0.214196	-0.316707	-0.264478	-0.108538	0.440462	-0.737814	-0.541121	-1.03876	-0.225485	-1.33976	-0.949014
ENSBTAG00000047441	ENSBTAG00000047441	0.0574242	1.47598	-3.33193	1.03392	0.708463	-1.65403	0.14491	-0.145741	-0.687358	0.412743	0.303027	0.254235	0.540219	0.83174	0.0773717	-0.278844	0.109566	0.440879	-0.0317229	0.361686	0.318382	0.565971	1.00292	0.798301
ENSBTAG00000015127	SDC4	0.500988	-0.0779609	-5.15259	-0.174899	0.299541	0.340054	-0.136242	0.00535279	0.0632925	0.354065	-0.202879	0.414939	-0.352049	-0.0848378	0.0332946	-0.288045	-0.308136	-0.214194	-0.142251	0.13471	-0.299556	0.0187833	-0.623484	-0.347183
ENSBTAG00000015126	TNIP2	0.609478	-0.407398	-0.148138	-0.0791365	0.312967	0.954949	-0.270807	0.786523	0.768443	-0.120913	-0.368885	0.0170773	-0.495031	-0.967194	-0.0116927	-0.341576	0.220951	0.0187754	-0.690794	-0.549217	-0.841101	-0.541467	-1.92778	-0.799696
ENSBTAG00000021359	ENSBTAG00000021359	0.626524	0.659823	0.403405	0.115943	0.274548	0.538149	0.35038	-0.340667	0.775111	0.202756	1.00015	0.643206	0.584506	0.197555	0.825173	0.624526	0.303555	-0.316065	0.340853	0.192492	0.537117	0.903685	-0.0304085	0.270532
ENSBTAG00000021358	BLNK	0.217605	0.4665	-1.09942	0.792131	0.445296	0.245747	0.64864	0.399387	0.571833	-0.328804	-0.236463	-0.225278	-0.214258	0.0735219	0.535415	0.329241	0.155047	0.364339	0.461443	-0.322897	-0.182319	-0.155016	0.253018	0.00452309
ENSBTAG00000021351	MED12	0.147741	0.0235151	2.7982	-0.0362349	-0.0576405	1.02884	0.491658	0.729751	0.224969	-0.142635	-0.187055	-0.0814837	-0.283048	-0.763785	0.0490603	-0.172482	-0.281435	-0.284714	-0.535832	-0.4909	-0.841473	-0.487655	-4.10561	-0.747858
ENSBTAG00000021357	ZNF518A	-0.236659	-0.11695	-0.0875168	-0.221569	0.14723	-0.22121	-0.00856881	0.55311	0.786057	0.397122	0.824397	0.613375	0.633984	0.798047	0.878601	0.276825	-0.146692	0.024517	1.15985	1.17562	1.57494	0.576014	0.608298	0.773937
ENSBTAG00000017482	ISYNA1	1.1525	-0.775062	-1.73097	-0.25557	-0.481487	1.23074	0.0257808	0.890097	0.400416	0.559239	0.552332	0.894896	0.548272	1.01385	-0.409805	-0.471954	-0.382386	-0.967668	-0.621287	0.0212413	-0.402898	0.445505	-1.13881	-0.700997
ENSBTAG00000013949	AHCTF1	-0.22923	0.482575	4.43294	-0.177682	-0.626859	-0.236939	0.281769	0.181079	0.0514016	0.267702	0.356857	0.137913	0.328829	0.266754	0.82125	0.608624	-0.335916	0.286029	0.909917	0.463973	1.32997	0.0289789	-0.334241	0.211056
ENSBTAG00000013947	APTX	0.441542	0.222939	0.9584	0.848068	0.348303	-0.0326862	0.891578	-0.342867	1.07154	-0.201741	0.195549	0.480567	-0.0916851	-0.785308	0.382533	0.208588	0.0593182	0.709635	-0.354874	0.349811	-0.451144	0.675033	0.977978	0.842886
ENSBTAG00000013941	TANGO6	0.535297	0.874487	1.6605	1.41511	1.38591	-0.0582976	0.741844	1.10669	0.50806	0.549909	0.302833	0.601317	0.150339	0.463449	0.0850203	0.721852	-1.01957	-0.160758	-0.608744	-0.379544	-0.615466	0.460625	-0.365858	0.431066
ENSBTAG00000013943	ZNF703	0.661896	0.740118	-0.222287	1.03273	-0.365363	1.16104	0.371066	0.692517	0.388209	-0.214791	0.336278	-0.575974	0.680402	-0.467546	-1.90362	-0.288969	-0.165641	0.711003	-1.19926	-1.09772	-0.868435	-0.564914	-2.3398	-0.522506
ENSBTAG00000013942	DAGLA	-0.290822	0.865914	1.19482	0.83666	0.272485	2.29307	1.35866	-0.182887	1.02913	0.048011	0.0815587	0.425147	-0.32456	-0.537625	-0.0663334	0.273174	0.409067	1.1905	-1.03131	-1.47136	-1.09573	-0.299485	-1.80326	-0.618788
ENSBTAG00000020089	USP32	-0.598837	-0.24533	3.95495	-0.757733	-0.447658	0.543464	-0.459483	-0.343204	-0.897265	-0.472507	-0.501663	-0.895905	-0.875998	-1.11438	0.114452	0.391284	-0.628077	0.486703	0.181216	-0.0739116	0.399775	-1.13519	-1.61009	-0.310877
ENSBTAG00000020080	MYBPC2	1.03169	-1.2388	-2.73866	-0.920712	-0.122816	0.78544	-1.86373	1.34151	1.49541	0.499042	0.0897365	-0.25025	-0.420413	-0.664121	1.36994	0.569752	0.528001	-0.343024	0.522602	-0.0086984	-0.981047	-0.997226	-2.55099	-0.208117
ENSBTAG00000021680	SKA2	0.0405705	0.460843	-0.416127	0.566007	-0.0684065	0.476066	0.944533	-0.288527	0.57885	0.310389	-0.0115125	-0.13658	0.0661689	0.18419	0.662318	0.60593	0.0576565	0.274167	0.506623	-0.00848242	0.279834	0.0542513	0.57713	0.381419
ENSBTAG00000021687	JADE2	0.469056	0.213234	4.3895	0.595272	-0.483343	0.954963	-1.10181	-1.50131	0.542226	-0.13923	0.762726	0.543722	0.486355	0.0729639	-1.28326	-0.39272	-0.492628	0.404127	-0.254016	-0.236789	0.504674	0.498338	-1.21137	0.209792
ENSBTAG00000021686	MELK	0.467388	0.517588	-1.77314	0.493234	0.323593	-0.112881	0.272382	-0.235525	0.398784	-0.137011	0.3478	0.114226	0.120255	0.370548	0.549591	0.19744	-0.100323	0.398798	0.554198	0.0815609	0.366474	0.508312	0.781749	0.390196
ENSBTAG00000021685	EEF1A2	0.771371	0.552307	-2.88417	0.700893	0.458892	0.903853	0.487112	-0.475917	0.4325	-0.615974	-0.596758	-0.386409	-0.445955	0.0369917	0.639146	-0.0819811	0.503218	0.425066	0.843964	-0.362127	-0.389573	-0.0885296	-0.486376	0.0387041
ENSBTAG00000021688	FH	0.181199	0.345657	-1.67162	0.47764	0.483264	-0.481257	-0.112992	-0.0297968	0.433505	0.341025	0.340723	0.375832	0.442158	0.778111	0.727916	0.26152	0.0681274	0.232135	0.858285	0.663693	0.816085	0.556469	1.55061	0.653787
ENSBTAG00000020551	ABCD1	1.29922	0.935629	3.75997	1.46335	1.18567	0.117486	-0.488873	-0.586102	-0.141246	0.503568	0.173674	0.443113	0.132117	-0.380018	-0.634155	-0.145334	0.000372666	0.53419	-0.462909	-1.07321	-1.11556	0.318693	-0.977331	0.331649
ENSBTAG00000020552	PRDM2	0.0993712	-0.0937188	0.442009	-0.394981	-0.225907	0.572924	0.106643	0.409316	0.26001	0.616535	0.347534	0.792604	0.149217	-0.0100961	0.156073	-0.225541	-0.493498	-0.139036	-0.190586	0.228967	-0.105855	0.254883	-4.69906	-0.474834
ENSBTAG00000020554	AIF1	-0.479261	-0.320454	3.42887	-0.12206	-0.0894921	-1.04649	-1.55962	-1.3825	-2.44576	0.133137	-0.626609	-0.484841	-0.15517	-0.821014	-0.249947	-0.0311582	-0.855711	0.0884805	-0.13623	0.0325722	0.132426	-0.675805	1.02883	0.238418
ENSBTAG00000009469	SREK1IP1	-1.16629	0.261871	-0.160847	0.434721	0.242174	-1.58156	0.435379	-0.0605279	-0.109606	0.594431	-0.0151797	0.326271	-0.85655	-0.210618	1.43383	1.61234	-0.874991	0.231243	1.60503	1.1532	1.48381	-0.464671	0.739669	0.0713829
ENSBTAG00000009461	STYXL1	1.6802	1.32502	-0.657525	1.71753	0.631281	-2.21575	-1.61826	-1.34969	-1.02045	-0.478022	0.263744	0.109612	0.211545	0.00726385	0.927808	0.376035	0.902012	0.081406	0.963428	-0.267657	0.104688	0.444654	-0.416587	-0.651795
ENSBTAG00000009460	ENSBTAG00000009460	0.39034	1.05266	0.866546	1.1301	0.128736	1.41515	0.382069	0.673786	-0.112558	0.0827578	0.923654	0.450021	0.683031	0.677526	0.305932	0.648715	0.517395	0.0907393	-0.691526	0.562062	-0.0553457	1.43741	-1.68455	0.0791235
ENSBTAG00000009462	MDH2	0.570591	0.669066	-2.41683	1.03443	0.903342	-1.16824	-0.446554	-0.569007	-0.511274	0.616665	0.701006	0.690432	0.690715	0.772861	0.141282	-0.0033574	-0.00847585	0.454161	-0.0925293	0.343027	0.408292	1.02458	1.00513	0.800891
ENSBTAG00000027684	FOLR2	0.680545	0.743023	-2.90289	1.08839	0.870682	0.424648	0.477333	0.362991	0.730702	0.150896	0.473894	0.447086	0.257095	0.52298	0.184591	-0.0385909	-0.124422	0.111658	0.0903458	-0.00936892	-0.0294119	0.431388	0.397266	0.36924
ENSBTAG00000003609	PBDC1	-0.128976	0.340766	-2.96705	0.154562	0.581244	-2.07613	-0.426336	-0.286526	-0.163148	-0.226021	-0.402488	-0.506886	-0.268003	0.161064	1.31826	1.84958	-0.318565	0.245835	1.39332	0.683965	1.05862	-0.104216	2.19369	0.278107
ENSBTAG00000003608	SYCP2	0.139931	-0.0356199	1.20771	0.481502	-0.193861	0.0469756	-0.292169	0.322584	-0.463885	-0.286506	0.425618	0.0705013	0.771253	0.18458	1.74953	1.17874	0.249834	-0.417506	1.48126	0.52249	1.4162	0.0805006	0.268066	0.16223
ENSBTAG00000003607	FAM20C	0.762918	0.457486	-4.38565	0.969826	0.859108	0.380183	0.579615	0.216365	0.671415	0.527489	0.459858	0.705027	0.172907	0.583679	0.018538	-0.347784	0.0033939	-0.0342634	-0.108659	0.0147644	-0.336462	0.609706	-0.313937	0.37796
ENSBTAG00000003606	GLI4	0.497796	0.102237	0.546018	0.590102	0.775624	-0.485756	0.0931014	0.200635	0.979208	0.309601	0.882953	0.543291	0.539204	0.553449	0.519394	0.78963	0.810573	0.387692	0.608999	-0.286108	-0.198946	0.6099	0.376363	0.0815975
ENSBTAG00000003604	ADAMTSL4	0.33297	-0.57995	0.660886	-0.217904	0.720153	1.94197	1.41576	1.12364	1.81415	0.881188	0.835986	1.28832	0.280261	0.823208	-0.327888	-0.648721	0.24091	-0.651676	-0.685675	0.131684	-0.745938	0.951267	-1.10838	0.554707
ENSBTAG00000003602	RBPJ	-1.51757	-0.586868	-3.02549	-0.920835	-0.346672	-0.298811	1.09588	0.811496	0.60786	-0.762588	-0.471463	-0.542626	-0.215225	-1.0124	0.187442	0.396658	-2.52716	-0.366356	-0.220979	0.69941	1.32949	-0.567859	-0.622138	0.104299
ENSBTAG00000027024	ARHGAP5	-0.161104	0.478207	-2.07157	0.364511	-0.358578	-1.32083	0.170581	0.0949552	-0.505973	-1.06067	-0.513563	-1.33229	-0.372332	-1.26792	1.80144	1.86209	0.335305	1.67911	1.66361	-0.342908	0.707403	-1.09136	0.0324624	-0.327437
ENSBTAG00000002554	TCAF1	-1.72955	-0.997964	0.893846	-0.883072	-0.309432	-0.667608	0.202545	-0.522972	-1.26092	-0.625182	-0.857162	-0.66395	-0.637825	-0.821205	0.62956	1.39026	2.53684	3.28093	1.76937	-0.112453	-0.731861	-1.23849	-0.855036	-0.0640393
ENSBTAG00000002557	MRPL19	0.434557	0.740046	-0.681178	0.624904	1.00014	-0.429093	0.311853	-0.0870736	0.0849538	0.0223058	0.10439	0.297792	0.454296	0.519938	0.277322	0.227389	0.434966	0.327912	0.307242	0.336732	0.463155	0.572458	1.35569	0.274899
ENSBTAG00000011843	EEF1G	0.0137081	0.135263	0.971028	0.356795	0.557526	0.167309	0.511018	0.338686	0.0358649	-0.00911836	-0.149361	-0.316618	-0.135318	-0.321847	0.124225	0.348778	0.114908	0.82346	0.259899	-0.0182775	0.061777	-0.118443	1.06812	0.503724
ENSBTAG00000011844	ENSBTAG00000011844	0.403295	0.687891	-0.567699	-0.424383	0.106002	-1.37298	-0.104104	-0.0962764	-0.402742	0.604014	1.16405	0.637281	1.48665	0.87789	0.797587	0.165048	0.190227	0.167508	1.53165	0.305469	0.842712	0.750482	1.16057	-0.0934558
ENSBTAG00000033015	FAHD1	0.529666	0.803062	-0.472013	1.25684	0.795564	-1.46212	0.0434417	-0.32412	-0.163446	0.0715378	-0.732076	-0.757921	-0.549165	-0.855473	0.612331	1.35726	0.901049	1.96695	0.591965	-0.392257	0.148947	-0.336501	0.873387	-0.197168
ENSBTAG00000033010	TTC27	0.0281426	0.617415	-0.290866	0.714976	1.03281	-0.915518	-0.326182	-1.05857	-0.168354	0.452066	0.333419	0.095478	0.327645	0.822249	0.995336	0.653993	-0.257279	0.472042	0.932446	0.425615	0.764466	0.559851	1.19937	0.552775
ENSBTAG00000038640	ENSBTAG00000038640	-0.294233	-0.624369	-2.45616	-1.37766	-0.352361	-1.65391	-1.26874	-0.260561	-1.073	0.0778266	-0.149526	-0.117553	-0.166027	0.0158621	1.42278	1.45878	0.0382991	0.337727	1.18258	1.154	1.33683	0.255726	1.59018	0.447948
ENSBTAG00000025462	GADD45B	-0.099898	-0.445866	-1.39916	-0.659028	-1.00482	-0.00255544	-0.607519	-0.244777	-0.319523	0.31321	-0.192807	0.244165	0.121796	-0.027768	-1.10378	-0.886075	-1.10087	-0.0746431	-0.906513	-0.083401	0.637924	0.277125	0.0461149	-0.122088
ENSBTAG00000029897	MIR21	-1.36437	-0.593768	-0.243862	-0.917095	0.00902261	-0.583691	-0.730311	0.170161	-0.786382	0.0234574	-0.404523	-0.465267	-0.228215	-0.248924	0.273132	0.325777	-1.0766	0.639284	1.23214	1.26983	1.47687	0.0568265	2.0604	-0.0168294
ENSBTAG00000026842	ZRANB3	0.85168	0.74974	2.22873	1.00396	0.0600584	-0.175544	-0.60021	-0.500434	-0.228991	0.000224758	0.178703	0.0208088	-0.198595	0.138617	1.00355	0.328517	0.201711	1.05668	0.747693	0.018288	0.147322	0.330746	0.180064	0.488716
ENSBTAG00000034090	ENSBTAG00000034090	0.35996	0.1946	-3.8421	-0.00944643	0.896199	0.614188	0.983689	0.150947	0.936514	-0.372503	-0.437514	0.0527008	0.713415	0.724245	0.246468	0.0272713	0.734506	-0.426369	0.592719	0.388061	0.331058	-0.0574472	0.29771	0.148208
ENSBTAG00000034091	LRRC72	-0.514336	-2.23168	1.46418	-1.49128	0.235887	-0.615121	-0.100082	-1.16362	-0.656558	0.127609	0.601851	-0.666831	-0.4314	-0.550708	1.19561	0.717312	1.63384	-1.25486	2.35678	-0.0946602	-0.555399	-0.215062	-0.227971	-0.382197
ENSBTAG00000039119		0.711985	-0.0391106	-1.88489	0.380533	0.549109	0.483775	1.36525	1.89647	1.63989	0.407475	0.436327	0.948658	0.587897	0.699479	0.681616	-0.62284	-0.860939	-0.553076	-0.689821	0.812887	-0.895185	0.878693	-2.06285	0.252907
ENSBTAG00000039117	TOGARAM1	0.404643	0.896182	0.45611	0.816174	0.390302	-0.31395	-0.282981	0.0183961	0.392528	-0.0861232	0.228776	-0.00815506	-0.0572016	0.259713	0.922952	0.837086	-0.122318	0.81313	1.12159	0.168742	0.522288	0.00607836	-0.0413711	0.242561
ENSBTAG00000013029	ARNTL	0.279155	-1.51043	3.18764	-0.937184	-1.40856	0.868256	1.13198	1.4175	0.885598	-0.235111	0.342266	-0.151962	0.460155	-0.78752	0.607584	0.66593	-0.384349	0.484831	0.596343	0.343709	0.984553	-0.887463	0.478699	0.529637
ENSBTAG00000013025	HAX1	0.492429	1.03592	1.3098	1.06541	1.0901	-1.97387	-0.30179	-0.656386	-0.115362	-0.451136	0.0757372	-0.122767	-0.1481	0.539781	-0.33682	0.10485	-0.117478	0.809022	-0.320238	-0.491579	-0.109504	0.128949	0.370625	-0.0125459
ENSBTAG00000020943	CTU2	0.254486	0.133077	0.946638	0.916314	1.01632	1.78225	0.855149	-0.446477	0.682336	0.680214	0.0176902	-0.129132	-0.658576	-0.879445	-0.103717	-0.301186	-0.424368	0.626739	-1.02075	-0.493463	-1.02984	0.0360743	-0.313956	-0.0326871
ENSBTAG00000020940	ANXA11	0.377525	0.408593	2.21766	0.725653	0.640407	-0.427062	-0.350409	-0.100183	0.586917	-0.664496	-0.152504	-0.399358	-0.842571	-0.258754	0.61789	1.18287	0.428919	1.06918	0.557607	-0.928781	-0.863785	0.0108019	-0.665765	-0.570236
ENSBTAG00000020947	RNF103	-0.596909	-0.313825	0.255557	-0.530758	-0.228919	-2.48745	0.144306	0.410137	-0.723311	0.336326	0.692997	0.0963951	0.761126	1.15269	0.554655	1.12559	0.491556	1.20821	1.2041	0.43033	0.95716	0.162366	1.48303	0.251703
ENSBTAG00000020944	PIEZO1	0.943165	0.444248	1.54234	1.1469	1.11004	0.0122806	0.457999	-0.218915	0.445087	0.129307	0.288009	0.48096	0.147936	-0.271911	-0.344317	0.0633731	0.308298	0.943158	-1.44545	-0.917638	-1.14915	0.542265	-2.21737	-0.270826
ENSBTAG00000001146	HIVEP2	0.0802474	-0.891628	-1.37537	-0.807475	-0.610592	-0.0603497	-1.01842	-0.329416	0.431625	0.716428	0.398853	0.880059	0.150082	0.271888	0.256296	-0.487122	-0.800484	0.0321794	0.214687	0.946126	0.822287	0.342038	-3.18407	0.332352
ENSBTAG00000001142	GNE	0.0341376	-0.119409	-1.96355	-0.0736453	0.169676	-0.0637003	0.888498	1.37229	0.539869	-0.12398	0.081848	0.0590995	-0.0194642	0.681426	0.600625	-0.0274481	-0.183899	-0.059778	0.782287	0.645018	0.520223	0.239337	-0.609647	0.364313
ENSBTAG00000001143	ENSBTAG00000001143	-0.0104727	0.180657	-2.05279	-0.0113165	-0.162146	-1.86812	-1.53021	-2.28911	-1.78913	0.500254	0.528679	0.137455	0.683226	0.195931	0.22527	0.570753	-0.110339	0.478372	0.367649	0.761015	1.10456	0.431397	1.26851	1.03058
ENSBTAG00000001140	IAH1	0.355751	0.186669	0.849628	0.524346	0.879143	1.28854	0.828964	0.919456	0.894663	-0.0902011	-0.541914	0.255547	-0.466247	-0.312135	0.436679	0.0183659	-0.126871	0.238099	-0.26121	-0.764791	-1.13483	0.120667	0.137535	0.131727
ENSBTAG00000001141	ADAM17	-0.372725	-0.0546753	-2.99105	-0.528506	-0.200986	-0.4801	-0.438846	0.184212	-0.41588	0.201409	-0.114519	-0.226316	0.0871696	-0.663775	0.291155	0.262713	-0.221401	0.0795375	0.0494562	0.401839	0.494193	-0.147186	-1.1072	0.17164
ENSBTAG00000031069	SNX24	0.241301	0.716059	-3.18737	0.991725	0.832258	-1.15661	0.95834	0.876064	0.658945	-0.0646315	0.151239	0.0721542	0.142183	0.56424	0.603153	0.33507	0.0222872	-0.120978	0.917019	0.321222	0.505469	0.0843025	1.31964	0.243444
ENSBTAG00000004464	C19H17orf53	0.953729	0.620315	-0.0617062	0.644854	0.634831	0.198731	-0.128726	0.555978	1.04782	0.198525	-0.567307	0.436703	-0.468775	0.167607	0.238425	-0.463564	-0.0811854	-0.0110949	-0.140048	0.59415	0.61351	0.356488	0.0914121	0.265416
ENSBTAG00000004463	KDELR1	0.493293	0.535583	1.2387	1.02617	0.398941	-0.188484	-0.0661028	0.168817	0.450835	0.60742	0.881811	0.668354	0.413114	0.883589	-0.475608	-0.246006	-0.200059	0.288985	-0.402358	-0.0684761	0.307271	0.930848	0.516124	0.486544
ENSBTAG00000004460	RFWD3	0.1227	0.564384	-1.37983	0.389319	-0.0873112	0.130426	0.888733	1.2021	0.989237	-0.454404	0.921265	0.178005	0.521011	0.684189	0.36725	0.0986691	-0.21568	0.709583	0.886395	0.0988141	0.726553	0.458221	0.325956	0.411959
ENSBTAG00000004461	OFD1	0.357125	0.557297	1.35246	-0.0641285	-0.0532331	-0.416364	0.407498	0.524017	0.021916	0.549522	0.754198	0.550424	0.859436	0.402286	0.726865	0.670465	0.0481983	0.75825	0.357813	0.184065	0.915474	0.375831	0.170163	0.772257
ENSBTAG00000040308	RPS13	0.062448	-0.348487	2.16944	-0.0334412	0.360045	-0.115369	0.141283	-0.0182914	-0.0711939	-0.442958	-0.333761	-0.505339	-0.29107	-0.377555	0.772001	1.23835	-0.390425	0.75509	0.85605	0.566591	0.43754	-0.375117	1.98656	0.444684
ENSBTAG00000037729	CERS1	0.990874	0.843315	-0.315761	0.881453	0.579368	0.317144	0.0256425	-0.775256	0.31329	0.719211	0.90429	1.08812	0.744978	1.18675	0.0464398	-0.062707	-0.010165	0.152416	-0.00451157	0.123966	0.196655	1.00118	0.460122	0.574511
ENSBTAG00000037726	PLCD1	0.0657065	0.522396	1.44188	1.09715	0.517872	0.156241	0.795959	0.747226	0.606165	0.262302	0.76536	0.875652	0.35832	0.758059	0.109293	0.28192	0.00116704	0.739326	-0.372139	-0.159998	-0.232378	0.759255	0.281289	0.318848
ENSBTAG00000040304	ENSBTAG00000040304	0.227901	0.052386	1.85668	-0.403247	0.668663	1.41748	0.954789	0.354795	1.37339	-0.981691	0.33247	0.568154	0.329804	0.678595	0.549028	-0.135719	0.170215	-1.39888	0.36392	0.420531	-0.201718	0.570131	-2.13809	0.2539
ENSBTAG00000011936	ATP8B4	-0.429466	0.00656846	-0.117506	-0.523197	-0.398606	-1.6909	-0.23047	-0.411239	-1.58792	0.0757781	-0.0398784	-0.36534	-0.0163692	-0.381755	0.152837	0.328673	-0.645979	0.183111	0.187819	0.583186	0.334215	-0.233183	0.353816	0.79153
ENSBTAG00000011937	RITA1	1.04446	-0.0358778	-4.03255	1.46162	1.01717	-0.258191	-0.278023	0.140356	-0.177752	-0.087811	-0.0321378	-0.319436	0.458982	0.586352	0.306371	0.735227	0.351407	2.17403	-0.225186	-0.461773	-0.168721	0.158559	0.0606241	-0.362882
ENSBTAG00000011934	PCK2	0.0701171	-0.166506	1.57839	-0.151282	-0.00349429	-0.228182	-0.156019	-0.304667	-0.0101266	-0.0399872	-0.273123	-0.46015	-0.851967	-1.34972	-0.393324	0.344677	0.119843	1.11761	-0.0779731	-0.808048	-0.519164	-0.0550541	0.107182	-0.125004
ENSBTAG00000011932	PRG4	-0.795342	-0.908198	2.46571	-1.71013	1.35428	1.10072	-0.124349	0.150558	0.0125494	0.666943	-0.896244	0.371021	-0.047349	0.601667	0.723062	-0.231572	1.20035	-0.000591696	-0.0845117	0.00202494	-1.23125	-0.215588	-0.722767	-0.542721
ENSBTAG00000011931	CD63	0.454337	0.402133	-4.58367	0.625563	0.48749	-0.671483	0.0197946	0.286171	0.568524	0.314654	0.460854	0.362602	0.361595	0.527281	0.395445	0.144041	0.44818	0.414074	0.427953	0.202411	0.292607	0.485361	0.730597	0.424385
ENSBTAG00000032007	LRP11	0.740933	1.02043	0.328485	1.29795	1.03572	0.861056	1.04786	0.766347	1.1797	-1.39064	-0.801902	-1.22902	-1.12743	-0.859519	0.639187	0.327983	0.654392	0.646611	0.616094	-1.47813	-1.783	-1.26539	-1.71653	-1.16088
ENSBTAG00000047075	7SK	-0.920938	-0.614845	1.42073	-1.19794	0.18066	1.17643	0.0672919	-0.876407	-1.09418	0.168089	-1.03559	-0.11973	-0.400731	-0.9033	0.636392	0.922789	1.09171	-1.73039	1.14268	-0.588894	-1.19353	-0.83538	-1.32975	-0.321322
ENSBTAG00000047077	ENTPD7	0.0105587	0.228757	-0.394101	-0.248298	-0.592966	-0.127512	0.0321093	1.16047	0.404994	0.07992	0.67884	0.272769	0.136972	-0.034043	-0.0463374	0.352856	-0.90381	0.135289	-0.269156	0.0775337	0.40867	0.278967	-2.71414	0.551166
ENSBTAG00000018559	LYRM1	-0.119389	1.30959	-0.398079	-0.0303212	0.063465	-0.230902	-0.103854	0.120146	0.415504	0.21824	-0.068046	-0.363052	-0.171943	0.174816	0.992275	0.698428	-0.995511	1.05587	0.894566	0.407671	0.296273	0.32549	0.683072	1.1638
ENSBTAG00000018555		0.566407	0.904592	-0.000763074	0.914603	0.895691	0.604761	-0.138747	-0.917232	0.22126	0.100654	0.510523	0.524116	0.387165	0.27739	0.639186	0.0650089	-0.408815	0.29177	0.532413	0.152408	0.201361	0.213352	-0.126318	0.206717
ENSBTAG00000033351	PACRGL	1.2551	0.71242	-0.775793	1.10807	0.988291	-0.98096	0.240375	-0.188738	0.46871	0.685486	-0.439152	0.00125857	0.199209	0.205352	0.231521	-0.289681	0.194529	1.14796	0.649745	0.514004	-0.00420811	0.462781	0.883536	0.620157
ENSBTAG00000038981	ENSBTAG00000038981	-0.322949	0.518486	3.86806	0.738678	0.249473	-1.10376	-0.731029	-1.31512	-1.10488	0.119392	0.304637	-0.0933513	-0.336627	-0.219406	-0.199131	-0.0378098	-1.08629	0.363346	-0.198526	-0.461944	-0.340496	-0.07885	-0.632107	-0.142123
ENSBTAG00000042417	SNORA53	-0.271103	-1.64688	0.459766	-0.488149	-0.795386	-0.982558	0.584359	-0.189597	-1.15998	0.856947	0.659995	-0.563347	-0.632722	1.58283	-0.0716189	-0.251282	-2.20775	-0.861728	0.591419	-0.183748	0.884092	-0.100528	1.49245	1.05784
ENSBTAG00000013577	SLC1A5	-0.403722	-0.179599	-5.38856	-0.559813	-0.400633	-0.0842202	0.0184715	-0.180765	-0.719929	0.415259	0.304298	0.257387	0.579686	0.0376297	-0.321352	0.461709	-0.251694	0.444281	-0.848022	0.117478	0.246504	0.398378	0.218837	0.352103
ENSBTAG00000046301	ZNF445	-0.0384445	0.0464639	1.55251	0.169555	-0.253053	0.803447	0.784573	0.85407	0.606073	-0.108244	0.460688	0.0852035	0.298511	0.601165	0.448383	0.739871	-0.144252	1.00622	0.717056	0.544234	0.169391	0.586676	-1.74523	0.343559
ENSBTAG00000046303		1.05058	0.434862	-3.01128	0.900135	0.37086	0.197506	0.572218	-0.0247224	-0.33687	0.769536	0.671482	0.181996	0.645043	0.184062	-0.75384	0.127273	-0.540061	0.53794	-1.05439	-0.852486	-0.630111	0.141923	-0.419637	-0.194751
ENSBTAG00000046307	CEBPD	0.834625	0.291076	2.47098	0.746754	0.711224	1.5856	0.166348	-0.0697601	0.116132	1.34022	-0.450527	0.949847	0.661363	-0.543302	-0.911404	-1.28687	0.303084	-0.490843	-0.557066	-0.107408	-0.0823183	0.263815	-0.478705	0.175343
ENSBTAG00000038321	LIPE	1.253	0.0927257	3.37957	-0.742592	-0.0542354	0.686281	0.847894	1.31774	0.804466	-0.13242	-0.614922	0.0271434	-0.931323	-0.878263	-0.310341	-0.0120331	0.134261	-0.506132	-0.234655	0.103671	-0.99591	0.097578	-1.55475	-0.647123
ENSBTAG00000046545	MEF2D	0.35291	-0.128445	1.90304	-0.259884	-0.43168	1.32096	0.641609	0.634824	-0.311947	0.841888	0.756693	0.570774	0.232119	-0.28456	-0.900081	-0.331966	-0.128289	0.48049	-1.64846	-0.72019	-0.599918	0.173538	-2.61003	-0.280631
ENSBTAG00000012561	ORMDL1	0.670208	0.384243	0.686113	0.197598	-0.140514	0.280852	-0.913814	-1.56425	-0.735568	0.371523	0.467274	0.222212	0.674501	1.07568	0.32726	0.320546	0.182021	0.33089	0.734344	0.678678	1.35351	0.513434	1.51147	0.850574
ENSBTAG00000012562	RNF26	0.524101	0.429341	-0.331787	0.634906	0.906293	1.00878	-0.0143572	0.322916	0.865492	0.57186	0.563895	0.741249	0.287037	0.20563	0.315835	-0.360059	-0.263737	0.746474	-0.326141	-0.317514	0.0368027	1.14239	-0.443938	0.756109
ENSBTAG00000006287	NEDD9	-0.864319	-0.706002	4.53088	-0.114244	-0.665709	1.03766	0.175045	-0.147527	-0.581726	0.375099	0.00481541	-0.500648	-0.33025	-0.674786	-0.118002	0.984314	-0.589687	1.69546	-0.503758	0.223889	0.414273	0.036047	0.177733	-0.0111802
ENSBTAG00000012566	MAP10	0.907103	0.536384	0.665073	0.445009	-0.188565	0.412424	-1.04253	-0.214279	0.290935	-0.473734	0.45439	-0.0504035	-0.258471	-0.0931094	1.09011	1.1906	1.38919	1.13028	1.0622	0.388593	0.319745	0.486859	0.52545	0.20657
ENSBTAG00000007489	NCOA3	-0.0177571	1.38058	3.0453	0.778412	0.0165632	0.0284746	-0.249422	0.117391	-0.475868	0.462359	0.794998	0.369939	0.214903	-0.125622	0.33306	0.940119	-0.55715	1.35322	0.854185	0.19773	0.821243	0.318998	-2.41211	0.32296
ENSBTAG00000007488	ZFP90	-1.73768	0.698663	-2.12653	-0.0827805	-0.141277	-0.792694	1.6177	0.999767	-0.132794	-0.58697	0.174965	-0.309941	1.08027	-0.00132103	1.59347	1.07763	-0.644927	0.256203	0.30303	0.412358	0.401974	-0.248738	1.69079	0.121246
ENSBTAG00000007480	CIRBP	-0.722408	-1.69404	0.190817	-1.21084	0.273177	0.0277802	0.516149	1.28531	0.89125	-0.314055	-0.0220306	-0.0134747	-0.460592	-0.593138	0.619143	1.1479	0.36689	0.339415	0.576798	0.380402	0.356452	0.0607755	0.954661	0.487877
ENSBTAG00000007485	GRHL1	-0.215232	-1.20852	-1.35106	0.675584	-0.453544	0.334039	0.4018	0.635965	-0.337616	-0.819398	-0.022988	-0.257266	-0.210094	-0.16952	0.585721	0.810007	0.734842	1.41237	0.658238	-0.312725	-0.383033	-0.466885	-0.274355	-0.882139
ENSBTAG00000007484	ACADS	0.743002	0.569896	-0.760067	0.874842	0.618437	-0.317843	-0.410561	-0.46155	0.434378	0.402037	0.612441	0.630214	0.257286	0.460617	0.396254	0.113985	0.350556	0.592199	0.311308	0.114827	0.290112	0.736872	0.354156	0.515101
ENSBTAG00000006759	SUCLA2	-0.0302662	-0.0450144	-1.0777	0.324723	-0.027302	-0.873401	0.318476	0.678578	-0.312473	0.185929	0.505534	0.0744919	0.322379	0.554027	-0.129466	0.063434	0.248441	0.863352	0.412925	0.588378	1.03395	0.454042	1.94039	1.03691
ENSBTAG00000006754	DBP	-0.0814344	0.123401	1.54257	0.588194	-0.169714	-0.506654	-0.485395	-0.857391	0.764088	1.02676	1.31854	1.33945	1.17018	1.32758	-0.176047	0.107693	0.206826	0.120342	-0.0894119	0.323761	0.929646	1.02375	0.556268	0.966514
ENSBTAG00000006752	PFKFB4	-0.384524	-0.249509	4.4732	-0.104118	-0.756928	1.00633	-0.483255	0.335933	-0.191522	-0.390861	0.00884367	-0.298778	0.0927753	-0.580255	-0.348489	0.387549	-0.248956	0.25254	-0.92641	-0.607892	0.0440621	-0.475691	-0.984885	-0.365936
ENSBTAG00000006751	TENT2	-0.414149	-1.46967	-1.16887	-1.02949	-0.633181	-0.971915	-0.836847	-1.00698	-0.847533	-0.142565	-0.0558743	0.150389	0.11224	0.067191	0.636156	0.190424	-0.395185	-0.224395	0.460588	0.99571	1.18369	0.230192	2.097	0.951599
ENSBTAG00000017429	PREPL	0.913299	0.477884	-0.0235274	0.404804	0.761428	0.211405	0.0193093	0.304106	0.587154	0.356238	0.217174	0.636228	0.378426	0.560289	0.86432	0.0658752	0.44344	0.353588	1.27456	0.311462	0.711884	0.64265	-0.250692	0.367293
ENSBTAG00000017426	PDCD6IP	-0.130567	0.361174	-2.32464	0.213617	0.066124	-1.231	0.297816	0.313409	0.164382	-0.108936	0.44277	0.143126	0.342087	0.194123	0.858481	0.924675	-0.185229	0.726837	0.766087	0.254587	0.72428	0.329438	0.686531	0.404513
ENSBTAG00000017424	VAPB	0.680938	1.14734	-2.29197	1.18134	0.973741	-0.714607	0.065011	-0.0391933	0.4204	-0.0127016	0.349126	0.29828	0.392969	0.61136	0.408682	0.431172	-0.0597369	0.797084	0.628155	0.12686	0.0458849	0.689772	0.993997	0.267648
ENSBTAG00000017425	GJB2	0.0164267	-0.101897	1.67867	-0.357457	-0.190888	1.67042	-0.375367	-0.635353	-0.798051	-0.925263	-0.815325	-1.27314	-0.496295	-1.15656	0.267022	1.18426	0.259628	1.33748	-0.407974	-1.06998	-0.333734	-0.990777	0.798636	-0.394658
ENSBTAG00000017423	TMEM214	0.28997	0.131002	-1.19494	0.26159	0.760963	-0.751666	0.368763	1.49602	1.45368	0.399698	0.802031	0.54459	0.0590394	0.474882	-0.0986732	-0.288287	-0.087137	-0.432654	-0.047387	0.197388	0.172688	0.696368	-0.287834	0.591025
ENSBTAG00000017421	SLC3A1	1.01142	0.632502	-0.0986438	-0.178085	0.240938	0.102845	-0.440179	-1.2844	0.33254	0.567868	-0.0770778	0.45465	0.100739	0.955015	0.925729	0.314861	0.648733	0.469689	0.739111	0.256912	0.155016	0.395369	0.827841	0.62766
ENSBTAG00000013211	CFAP97	-0.213002	0.64582	2.26434	0.486237	0.328538	-0.928118	-0.133324	0.138866	0.452866	-0.205516	-0.0843614	-0.308847	0.033062	0.35468	0.732219	0.32122	-0.127968	0.966116	0.76533	0.0198653	0.400068	0.139905	0.708005	0.259611
ENSBTAG00000013212	COPG1	0.99489	0.457497	-1.48592	1.08717	0.876721	0.452201	0.200309	0.831727	1.20188	1.09729	1.01534	1.45733	0.944351	1.29889	-0.727717	-1.1693	-0.225623	-0.17208	-1.01885	-0.108489	-0.134123	1.7189	-0.990127	0.711311
ENSBTAG00000013215	MREG	-0.707147	-0.167774	-1.45254	-1.02624	-0.931821	-0.688354	0.322768	0.905789	0.849084	0.0666838	0.159401	-0.0696508	0.0598076	0.264721	0.104593	0.459413	-0.267448	0.341784	0.269265	0.923273	1.00428	0.21225	0.834073	0.0593698
ENSBTAG00000047896		0.92939	0.637156	-0.125129	1.39534	1.09335	0.312097	0.673343	0.223644	0.709418	0.24878	0.867427	1.06551	0.555281	0.278925	-0.0591263	-0.224394	0.090638	0.435529	-0.164411	0.0305424	0.203811	0.854599	-1.09178	0.411701
ENSBTAG00000035247	MCEE	0.154314	-0.104456	-0.833783	0.537388	1.24286	-0.312441	-0.930987	0.141824	0.245182	0.278241	-0.157105	0.465072	0.118292	0.664394	0.612797	-0.134144	-0.0567303	0.524316	0.782199	0.371508	-0.0982472	0.312631	0.867178	0.600978
ENSBTAG00000011215	ACTN4	-0.143692	-0.392456	1.18431	0.111095	-0.338328	2.39947	1.3644	1.57738	1.38856	-0.647641	-0.108363	-0.49858	-0.40597	-0.827453	-0.157433	0.618287	0.849799	2.85824	-0.549205	-1.13964	-0.711852	-0.173654	-1.98433	-0.333067
ENSBTAG00000011214	THAP3	-0.241887	-0.133363	3.29878	-0.302642	0.293765	-0.352614	-0.335666	-0.54485	0.462227	0.602598	0.72883	0.330162	0.0635909	0.16277	-0.679054	0.0409004	0.555466	0.249417	-0.99277	-0.406315	0.345284	0.944003	0.177645	0.383922
ENSBTAG00000023832	ADAM8	0.348741	-0.559039	-3.68205	-0.331783	0.280576	2.21721	0.942406	1.50514	1.02669	0.387707	0.558587	0.559959	0.37189	-0.0151436	-0.969896	-0.851756	-0.177976	-0.814998	-1.08211	-0.0599379	-0.364359	0.407596	-0.770381	-0.194045
ENSBTAG00000023831	ELP4	-0.349493	0.210751	0.936902	0.557421	0.401769	-0.341414	0.696232	-1.11493	0.496589	0.319307	-0.462939	0.412959	0.102109	0.818335	0.92057	0.701944	-0.106697	0.827411	0.944014	0.164715	0.633238	0.734526	0.905541	0.545505
ENSBTAG00000043402	ENSBTAG00000043402	1.40972	-0.58786	0.478784	0.0123002	-0.578485	-2.2833	-0.58819	-0.77106	-2.1964	0.60738	-0.115114	-0.324831	-0.201639	-0.13044	0.197031	1.36718	-1.37671	0.460679	1.11911	0.660179	1.55056	1.10553	1.77615	0.53963
ENSBTAG00000016299	ZNF784	-0.651819	-1.65874	0.561806	-0.773385	0.480637	1.78402	0.473324	2.71952	1.2763	-0.0681897	0.571938	1.22841	-0.681711	-0.563537	-0.301954	0.331484	0.18823	-0.830995	0.0936315	-0.570981	-1.31477	-0.12574	-0.826077	-0.330692
ENSBTAG00000014272	MMUT	0.49508	0.546729	1.22575	0.474637	0.560681	-0.216548	0.0861186	-0.470782	0.111681	-0.0618248	-0.196802	-0.009227	-0.164895	0.25824	0.759498	0.528722	0.502383	0.689815	1.11766	0.118971	0.348619	0.253956	0.806815	0.42876
ENSBTAG00000016290	MOB1B	0.118237	0.761865	-1.59554	0.814166	0.67498	-1.53641	0.463619	0.0104774	0.101636	-0.116575	0.451464	0.635588	0.445901	0.824541	0.993147	1.12492	0.357893	0.718461	1.12477	0.532685	0.902563	0.414602	0.628196	0.442254
ENSBTAG00000012977	COMTD1	0.9692	-0.0590993	-3.32105	1.1826	0.744169	-0.534029	-0.586678	-0.198955	-0.637171	1.03171	0.84233	1.03043	0.614564	0.782668	-0.306549	-0.324673	0.211845	0.719666	-0.200528	0.429052	0.538553	1.11805	1.0259	0.957714
ENSBTAG00000012976	WLS	-0.25931	-0.0565663	1.34684	-0.432848	-0.331142	0.394417	-1.01398	-0.671482	-1.70328	-0.167652	-0.448533	-0.551253	-0.245613	-0.826727	-0.225474	0.29169	-0.204652	0.248456	-0.0926449	0.106436	0.30844	-0.328734	0.0924425	-0.0892986
ENSBTAG00000012975	VDAC2	0.345002	-0.0602998	-3.55422	0.150697	0.0921825	-0.865685	0.179793	0.163864	0.0753837	0.466489	0.649284	0.541508	0.652249	0.853464	0.381164	0.375907	-0.27728	0.407839	0.449868	0.65083	1.03708	0.635929	1.66633	0.847945
ENSBTAG00000021527	IGF1R	0.507002	1.12689	0.325376	0.848572	0.238401	0.758124	1.21935	1.65556	1.12663	0.267517	0.742455	0.883775	0.157899	0.354911	-0.332973	0.0601614	-0.207688	0.762045	-0.371236	-0.00185525	0.130388	0.953579	-3.40942	0.00543176
ENSBTAG00000021525	RAB42	0.514204	1.32251	-4.06063	1.88857	1.15124	0.0275389	0.367306	0.382551	0.646863	-0.197065	0.178575	0.0807951	0.386447	0.526672	-0.405658	0.217065	-0.633931	0.477139	-0.094998	-0.349545	0.146577	0.177606	0.410605	0.244691
ENSBTAG00000021523	STAT3	-0.871096	-0.401895	-0.228162	-0.82564	-0.857933	0.173741	-0.328185	-0.51379	-1.23987	0.0601545	-0.145581	-0.267823	0.215045	-0.438062	-0.458697	0.121951	-0.6795	0.182805	-0.254615	0.291059	0.3602	-0.0777904	0.296106	0.331363
ENSBTAG00000021521	BFAR	0.00591554	0.491805	-1.10511	0.0666522	-0.0518765	-2.0376	-1.55903	-1.84821	-1.69855	-0.0373381	0.265494	-0.372903	0.276743	-0.0018588	0.631579	1.80451	0.78789	1.69208	1.05343	0.410647	0.855111	0.122496	1.22455	0.513546
ENSBTAG00000000507	NR4A1	0.423822	-0.0476846	-1.71485	-0.526934	-0.869412	1.15474	-0.05828	0.545232	0.504405	0.733186	0.273337	0.752517	0.00208494	0.258745	-0.710554	-0.218715	-0.925354	-0.106626	-1.67684	-0.144116	-0.554722	0.517407	-0.750564	-0.489123
ENSBTAG00000005138	BCL9L	0.927138	0.623699	4.26478	0.860508	0.621758	0.705102	-0.186592	0.66991	0.921329	-0.0329706	0.733955	0.801575	0.53332	-0.169999	-0.63985	-0.31918	-0.526921	0.313893	-0.815855	-1.06714	-0.218543	0.271807	-2.25885	-0.434174
ENSBTAG00000005137	LPGAT1	0.202927	1.77498	0.713487	0.974846	0.56906	-2.2318	-0.194163	-0.441931	-0.754888	-0.226522	0.209177	-0.0744871	-0.19333	-0.0389032	1.32388	1.53449	-0.586994	1.08937	0.956028	0.588703	1.30342	0.201985	-0.890478	0.261297
ENSBTAG00000000569	HES1	-1.84843	0.310989	2.09228	0.0667408	-1.69518	-0.282555	-1.70619	-0.496278	-1.7326	-0.992672	-0.579906	-1.17134	0.0621031	-0.550146	-0.348019	0.907474	0.831038	1.99146	0.224122	-0.131341	0.373948	-0.657515	0.158897	0.0220891
ENSBTAG00000004664	COQ4	0.55085	0.305386	-1.03129	0.91395	0.800635	-0.0558933	0.252639	0.116052	1.22104	0.658056	0.920535	1.04867	0.496003	0.969773	0.204228	-0.341642	-0.138382	0.429088	-0.300786	0.19408	0.314585	1.31063	0.377304	0.799016
ENSBTAG00000000566	CCDC14	0.473523	-0.0765313	0.565173	0.256971	0.729466	0.761984	-0.400141	-0.467532	0.816316	0.360642	0.242832	-0.341453	0.179527	0.360403	0.814502	0.272007	0.755283	0.338748	0.361618	0.295949	0.272842	0.00630001	0.260471	-0.502329
ENSBTAG00000000565	RFX7	-0.578223	-0.0677812	3.11279	-0.182321	-0.61691	0.149157	0.555062	-0.411461	-0.282261	0.903421	1.20784	1.0749	1.17907	1.12074	0.239471	0.0703716	-0.395086	0.15489	0.446679	0.854567	1.15082	0.579389	-0.140962	0.659875
ENSBTAG00000004660	SPATS2	0.427376	0.726821	-0.0389211	1.01921	0.756835	-0.438089	-0.483537	-0.910762	-0.165682	-0.0545756	0.0519629	0.231188	-0.18386	0.263842	0.660446	0.429466	0.22335	0.969606	0.604091	-0.142719	-0.132462	0.00446692	0.400913	0.060138
ENSBTAG00000000562	TOMM20	-0.33699	-0.586354	-4.89789	-0.26633	-0.209988	0.0321456	0.614041	0.862286	0.483751	0.421835	0.158186	0.487386	0.404265	0.723805	-0.0754468	-0.474603	-0.14811	0.177727	0.186668	0.62146	0.716549	0.320498	1.28597	0.823484
ENSBTAG00000004662	SLC16A12	-0.715648	0.128401	1.23063	0.0178068	-1.21031	0.0712982	-2.37455	-2.24087	-1.13515	-0.255492	-0.29407	-0.155994	0.209435	-0.614447	-0.591992	-0.241218	-0.262246	0.650243	0.0661167	-0.27599	0.844259	-0.0397172	0.0834382	0.377417
ENSBTAG00000004663	TRUB2	0.864291	0.59168	-1.61799	1.46859	1.36466	-0.362482	-0.341411	0.0515734	0.399958	-0.0479116	0.56502	0.419557	0.257515	0.358027	0.737409	0.0815878	-0.167531	0.518094	0.050903	0.15431	-0.222427	0.607357	0.303613	0.52605
ENSBTAG00000024974	HEXIM2	0.904157	0.256182	0.817333	0.352367	0.0484916	-1.03704	0.734065	0.73034	0.188438	-0.182053	-0.877362	-1.00341	-0.773279	-0.3266	0.227793	-0.626892	-0.457582	0.943957	1.00535	-0.890848	-0.613199	-0.952025	-0.355023	-0.437792
ENSBTAG00000003038	TAP2	0.160583	0.313937	0.963207	0.253828	0.250297	-0.746046	-1.22833	-1.67447	-1.1769	-0.189658	-0.225925	-0.411916	-0.152907	-0.875861	-0.439081	0.180393	0.0545791	0.8159	-0.586211	-0.453499	-0.253584	-0.206142	-0.267799	-0.0457711
ENSBTAG00000003039	PSMB8	0.45581	0.0712298	1.87212	0.436797	0.314465	-1.39031	-1.82209	-2.4204	-1.57358	0.804718	0.531201	0.288556	0.50494	0.0655536	-0.338155	-0.0139711	0.0927776	0.78212	-0.180523	0.238385	0.457803	0.714706	1.3184	0.956295
ENSBTAG00000003033	GADD45G	0.344376	0.0382477	-3.55408	1.00197	-0.124723	0.532374	-0.165112	-0.0958419	-0.265151	0.732931	0.0547986	0.0691471	0.528049	0.987274	-0.788743	-0.0161954	-0.278842	0.110944	-0.623674	-0.438926	0.747348	0.751722	-0.181891	-0.194971
ENSBTAG00000009163	TMEM234	-0.757751	-0.528792	-0.341325	0.0840136	0.931039	0.198434	-0.146512	-0.637694	1.09834	-0.0242339	1.15578	0.445595	0.160906	0.485113	0.206623	-0.448625	0.215091	0.60349	0.268987	0.126898	0.420471	1.02897	0.537384	0.306219
ENSBTAG00000009165	LPIN3	1.04796	0.291748	-0.934158	0.797158	0.906051	0.275539	0.415075	0.444068	0.94246	0.447909	0.760924	0.836857	0.233131	0.696966	0.345274	-0.222623	0.187607	0.0608075	-0.0545174	-0.0659799	-0.291257	0.690739	-0.545392	0.365224
ENSBTAG00000009167	SLC15A4	0.361948	0.758485	-1.09892	1.41973	0.526358	-0.183319	1.38695	1.20998	0.404818	-0.808072	-0.673743	-1.04844	-0.776207	-0.790117	-0.174603	0.745146	0.385632	1.39791	0.147761	-1.41702	-0.786658	-0.650768	-0.58282	-0.711796
ENSBTAG00000009169	XPR1	0.684568	0.262334	-1.257	0.432159	0.199916	-0.991243	-0.272618	-0.34015	0.154783	0.871845	1.23277	1.5011	0.378064	1.20927	0.830681	0.0958646	-0.61931	0.0365426	0.883937	0.973642	1.22819	1.37572	0.241718	0.5074
ENSBTAG00000033190	PGM5	-1.65727	0.261646	2.03649	0.732825	-0.237805	1.29788	0.48547	0.145101	-0.75311	0.0481512	-1.59769	-1.37206	-1.18553	-0.470746	0.585109	1.63589	1.17672	2.60176	1.36636	-0.647213	-0.615024	-0.321436	-0.941007	-1.47065
ENSBTAG00000008417	VPS29	0.473285	0.509198	-1.29128	0.505239	1.1306	-0.899132	-0.451258	0.165575	0.305275	0.250135	0.119345	-0.196344	-0.361117	0.394215	0.786693	0.0932962	0.107467	0.30763	1.04272	0.408883	0.610496	0.113656	2.33226	0.347128
ENSBTAG00000008416	ABHD5	-0.412059	0.221995	-1.26741	0.323757	-0.00671306	-0.561924	0.460325	0.228275	-0.0564973	0.335606	0.617623	0.577528	0.418345	1.07698	0.169204	0.295859	0.208299	0.54987	0.682875	0.0389268	0.719262	0.585439	1.33142	0.529403
ENSBTAG00000008412	BCL7C	1.50884	0.415422	0.0169916	0.33872	1.99032	-0.107449	0.91464	1.91281	-0.0077487	1.06537	0.16698	0.0894626	-0.102183	-0.32779	-0.23031	0.0219633	-0.00061526	0.370616	-0.857103	-0.220453	0.393294	-0.129084	1.16382	0.76774
ENSBTAG00000009103	UBLCP1	-0.471997	-0.492493	1.21551	-0.592282	0.256567	-0.40811	0.24874	-0.343259	-0.191731	-0.702852	-0.42276	-0.331493	-0.294856	0.30978	1.44614	0.749517	0.0159916	0.275456	1.71812	0.703789	1.10065	-0.0367528	2.41183	0.196269
ENSBTAG00000009101	SH2B3	0.467771	0.711967	3.38889	1.17809	0.548547	1.51236	-0.156161	-0.54985	-0.264267	0.0324465	-0.0988603	0.339323	-0.375875	-0.511593	-0.44507	0.0258825	-0.692166	-0.0748487	-0.87464	-0.600376	-0.607567	0.253571	-2.76981	-0.409553
ENSBTAG00000002076	STAU2	1.10629	-0.188443	-3.6359	0.579132	0.0745841	-0.465477	-0.425735	0.466739	0.72136	0.501947	0.367316	-0.17845	0.357547	0.382433	0.701555	0.995847	-0.345667	0.892542	1.4027	0.159506	0.905016	0.238057	-0.158622	0.5117
ENSBTAG00000002072	ERCC2	0.496826	0.428588	1.86184	0.528675	0.823054	0.194769	0.806184	-0.190348	0.495775	1.15494	0.509913	0.910797	0.223175	0.564837	-0.191655	-0.327319	0.55991	0.587194	-0.789763	-0.215001	-0.331394	0.786155	-1.01578	0.00763866
ENSBTAG00000007648	NET1	-0.614581	-1.73572	-1.46372	-0.372721	-0.253469	1.68772	0.618078	0.505683	0.249181	0.367288	-0.199592	-0.0865645	-0.426513	0.0827886	0.315559	-0.166075	0.894635	1.78317	0.977685	0.400409	0.380094	0.258224	0.211589	0.639819
ENSBTAG00000007646	PIGA	0.366306	1.17214	-2.7585	0.131706	1.39522	-0.563009	-1.30815	1.10511	0.6022	0.071261	-0.0321105	0.292688	-0.112095	0.33591	1.54236	0.964533	-0.85138	-1.49173	0.927533	0.818032	0.236051	-0.45485	-2.25724	-0.00321181
ENSBTAG00000007644	GNG7	0.75575	0.739359	3.41708	1.35262	1.28691	0.0374163	-0.0144417	-0.0314342	0.00322628	-0.778976	-0.43775	-0.37727	-0.772055	-0.722184	-0.318391	0.130554	-0.0759189	0.699467	-0.414249	-1.3047	-0.747489	-0.256514	-1.14842	-0.325243
ENSBTAG00000007642		-0.00578154	0.637911	-3.2386	1.02178	0.603343	-1.84881	0.85073	1.0377	0.437346	-0.369598	0.13675	-0.259377	-0.20315	-0.0741298	0.0951639	0.690034	0.0303854	0.770885	0.0499771	-0.513571	-0.494613	0.0900892	0.682948	0.0860431
ENSBTAG00000006515	ESPN	0.34619	-0.205069	-0.0902806	0.536631	0.288614	0.41042	-0.514438	-1.01059	-0.145771	-0.379403	-0.595208	-0.114545	-0.450781	-0.456718	0.757126	1.50353	1.7412	2.96556	1.00448	-0.646769	-0.195646	-1.02024	-0.855544	-0.994425
ENSBTAG00000018954	ELP2	1.08193	0.76042	0.375262	0.671229	1.45818	-0.58931	-0.820115	-0.825016	0.105737	-0.527132	-0.309537	-0.0635844	-0.299142	0.400211	0.946311	0.615735	-0.032446	0.644912	1.44214	-0.144805	0.386075	0.141522	0.675115	0.344269
ENSBTAG00000018951	TBC1D9	0.0349943	0.39696	-1.65905	0.0611495	-0.145282	-0.874009	-0.878189	-0.758711	-0.988319	-0.233339	-0.271792	-0.579483	-0.0304637	-0.857649	-0.131117	0.568414	0.0997837	0.522261	-0.0136207	-0.0627763	-0.00483269	-0.434061	-0.421956	-0.133827
ENSBTAG00000025617	RPS4Y1	0.663153	1.59323	-1.5802	1.82271	0.367668	-1.56401	-0.355625	-1.03187	-1.0919	0.733109	0.450626	0.416405	0.780128	1.19302	-0.199375	0.123244	-0.243039	0.791099	-0.138297	0.123757	0.369577	0.824632	1.73274	0.657805
ENSBTAG00000005891	FCRL1	-0.691836	0.260559	0.441081	0.200898	-0.0856595	0.428447	1.13715	0.835453	1.20505	-0.0785491	0.102722	-0.0607875	0.0989007	0.0513982	0.277866	0.176372	-0.286633	0.0831987	-0.0806848	0.553547	0.559127	0.308086	0.700422	0.749252
ENSBTAG00000005892	ZAP70	-0.0281917	0.1485	3.67259	0.942335	-0.303423	0.109927	0.58152	-0.0834011	-0.918043	-0.407294	-0.056237	-0.23527	-0.588785	-0.636433	-0.00228221	0.962043	-0.436924	1.12878	1.37365	-0.56286	0.0405166	0.7124	0.776306	1.01906
ENSBTAG00000005893	TMEM68	0.548278	0.111658	-1.15469	0.275965	0.820417	-0.996863	0.268091	-0.366926	0.139372	0.116627	0.171179	0.465367	0.638844	0.904075	0.632161	0.635133	0.590254	1.33724	1.17606	0.446095	0.818151	0.441813	1.33607	0.320035
ENSBTAG00000005897	FNTB	0.911294	1.28616	-2.26332	1.39098	1.26028	-0.229338	0.157257	-0.219296	0.0115896	-0.114482	0.359014	0.150307	0.0680858	0.129972	0.293953	0.273258	0.138982	0.754927	0.634269	-0.529144	-0.152949	0.320802	-0.57423	-0.0514323
ENSBTAG00000031453	CCM2L	0.339624	0.592153	0.576857	0.85365	0.532209	-0.0879141	-1.29555	-1.17822	-0.824954	-0.997874	-0.865372	-0.378624	-0.589337	-0.760522	0.0184224	0.36466	0.0217234	0.914274	0.328895	-0.577891	-0.689307	-0.549432	-1.00191	-0.665792
ENSBTAG00000015371	GABPB2	-0.165548	1.2336	2.68933	0.423309	0.308456	0.131273	0.822009	-1.28983	-0.362665	-1.02302	0.824429	0.420029	0.593479	0.465996	-0.422018	-0.307428	-0.301768	1.03001	0.608467	0.401442	1.08049	0.174002	-0.964058	0.843135
ENSBTAG00000015375	SH2D3C	-0.651026	-0.327771	3.66014	-0.427681	-0.821157	1.0407	-0.384615	0.132791	-0.597062	-0.483844	-0.17411	-0.500164	0.0399903	-0.772569	-0.860509	-0.0958617	-0.61747	0.0923112	-0.834706	-0.443951	-0.212299	-0.347829	-0.53721	-0.28379
ENSBTAG00000000917	BMP1	0.938942	0.780309	-4.52155	0.83413	0.460287	0.29111	0.195727	0.235558	0.488333	0.0343413	0.208854	0.0532591	0.337811	-0.00991265	0.718688	0.713536	0.75602	0.436296	0.359299	-0.324499	-0.406446	0.0439577	-1.56036	-0.470003
ENSBTAG00000000913	UQCR10	0.74547	0.368676	-2.33904	1.02967	0.817454	-0.868875	-1.34353	-1.27491	-0.543599	0.520666	0.700289	0.64954	0.674508	0.966493	0.313764	0.417268	-0.337519	0.176085	0.355791	0.949286	0.952624	1.01238	1.5425	0.87368
ENSBTAG00000039302	ANGPTL6	0.934333	2.37203	0.0547805	1.73696	1.75155	-0.622215	-0.969106	-0.958542	0.126139	1.49308	0.21108	0.988552	0.575858	0.063131	-1.28227	-0.844182	-0.126973	-0.397343	-1.09661	-0.141995	-1.37047	-0.69059	-0.697608	-0.954736
ENSBTAG00000039307	YAP1	-0.754642	0.235637	-0.63721	-0.158963	0.0445373	0.427989	0.0406582	0.318976	0.161746	-1.30683	-1.18882	-0.748252	-0.520251	-1.35326	1.02588	1.57339	1.90179	2.53324	1.3746	-1.30272	-0.173483	-1.17558	-0.740303	-0.919323
ENSBTAG00000000918	ERMARD	0.631285	0.462488	2.65023	0.248862	0.508001	0.874878	0.183737	0.632728	0.989541	0.208283	0.707031	1.07606	0.702448	1.20458	0.382363	0.0769967	0.15728	-0.445028	-0.251124	0.507272	-0.263631	0.643501	0.114772	0.098095
ENSBTAG00000005275	PKIG	0.255925	0.224108	-5.60528	0.218789	0.208656	0.117828	0.644815	0.593983	0.916453	0.0835967	0.302063	0.342339	0.299281	0.411075	0.132582	0.189258	0.0817381	0.376597	0.258395	0.0889062	0.159142	0.348576	0.422891	0.082753
ENSBTAG00000005272	DOHH	1.10395	-0.0370156	-3.80763	1.64109	0.837662	0.170917	-0.775069	-0.21241	0.0895839	-0.1171	0.418529	0.825895	-0.381672	-0.571582	-0.143764	-0.736787	0.587852	0.994817	-1.01993	-0.00530985	-0.308602	1.06677	-0.389365	0.228887
ENSBTAG00000005273	IL1R1	-1.12394	-0.471361	3.47206	-0.943859	-1.16707	0.175048	1.51392	1.28812	0.418893	-1.23786	-0.672657	-0.991135	-0.53046	-1.25314	1.06789	0.827124	-0.989974	0.0339228	-0.479313	-0.243841	0.265965	-0.492483	-0.56547	-0.147379
ENSBTAG00000005278	WEE1	-0.260305	0.329738	-0.602376	0.649056	0.0948451	0.216395	-0.117363	-0.177754	-0.313654	-1.00592	-0.650912	-0.657768	-0.415197	-0.247638	0.616868	1.13987	1.11734	2.45173	0.605752	-0.886939	-0.749388	-0.506193	0.507842	-0.246715
ENSBTAG00000019313	ZMIZ1	-0.213126	-0.644731	1.46881	-1.28442	-0.892842	1.69124	0.0694677	0.31252	0.214065	-0.119306	-0.0366876	-0.148719	0.237712	-0.928673	-0.127554	0.474243	-0.326661	0.528281	-0.823133	-0.0736101	-0.528292	-0.299098	-3.39758	-0.331069
ENSBTAG00000046928	ENSBTAG00000046928	0.670035	1.4336	-0.603702	1.37704	0.228544	-1.64278	-2.39516	1.28023	-0.639828	0.580109	0.40944	-0.397752	0.179313	0.0698471	1.27697	0.718917	0.0254544	0.507689	0.30212	1.07755	0.540475	0.312481	-0.335734	0.589312
ENSBTAG00000046922	TWIST1	-0.800796	-1.25716	-2.62033	-0.719181	-0.374225	1.83234	1.35631	1.57004	2.00989	-0.362455	0.581179	0.655775	-0.0451873	0.375246	-0.0336265	-0.988174	-0.759809	-0.123778	-0.149754	0.738804	0.698841	0.315375	0.41312	0.71831
ENSBTAG00000046926	ENSBTAG00000046926	0.500073	0.558518	-4.47016	0.756678	0.787712	-0.591245	-0.68693	-0.753651	-0.579809	0.168269	0.1976	0.136653	0.0357524	0.587818	0.201469	-0.129914	1.15318	1.01632	0.766935	-0.348366	0.242348	0.679954	0.833901	0.411781
ENSBTAG00000032905	RMDN2	0.663841	0.964221	1.10295	0.307441	0.954299	-0.359513	-2.3071	-0.952263	-0.705078	0.0985536	0.669609	1.12847	0.600244	0.977759	0.56588	0.0150472	0.461955	0.700589	0.116526	0.619603	0.508094	0.368082	1.35535	0.231154
ENSBTAG00000032902	ENSBTAG00000032902	0.822202	0.858346	-1.77201	0.613724	0.778281	-0.754819	-0.177587	-0.0338898	0.144701	-0.570389	-0.172916	0.25788	-0.352154	0.365855	0.296171	0.185414	-0.124131	0.39425	-0.108072	-0.16553	-0.303362	0.175178	-0.526153	-0.354903
ENSBTAG00000000009	FOXF1	0.416787	0.136864	-5.9521	0.121845	0.20441	0.497678	0.702678	0.539209	0.707499	0.55955	0.400444	0.914333	0.470622	0.595909	0.00312213	-0.363378	0.107926	-0.233682	0.215801	0.591338	0.171856	0.574841	-0.179561	0.366334
ENSBTAG00000044208	DUSP4	0.718356	0.426899	-6.01938	0.449889	0.357709	0.328112	0.528103	0.543189	0.586423	-0.132592	-0.191868	-0.0574237	-0.126077	-0.141475	-0.0347217	0.125408	0.337897	0.33383	0.0033993	-0.128436	-0.182921	-0.0765012	-0.755169	-0.26351
ENSBTAG00000046693		0.513922	0.596677	0.220228	0.206761	0.273202	-0.842114	1.03512	0.247915	-1.38355	-1.30491	-0.542705	-1.00907	-0.195647	-1.26357	-1.19907	1.01916	0.137012	0.468948	-1.19843	-1.15786	-0.621296	-2.082	-0.179142	-0.284813
ENSBTAG00000046699	STAT4	-0.806128	-2.50006	-0.421099	-1.91433	-0.685114	0.830725	-0.24258	0.0216517	-0.288563	0.496071	-0.456884	0.0762881	-0.182118	-0.170733	0.1848	0.217796	-0.777505	-0.67117	0.718394	1.04628	0.628095	-0.165294	-0.688168	1.31513
ENSBTAG00000018188	NDUFC2	0.43394	0.305731	-1.17526	0.724163	0.852177	-0.571956	-0.628303	-0.616718	-0.179253	0.581658	0.57693	0.845067	0.522083	0.79747	0.146984	-0.0567304	0.369348	0.489382	0.654588	0.7529	0.522373	1.091	1.78109	1.10365
ENSBTAG00000018189	CSTB	0.443376	0.452536	-5.97464	0.417711	0.490349	-0.340639	0.115102	0.0909527	0.409481	0.117492	0.255559	0.266019	0.278683	0.370093	0.230612	0.158052	0.329655	0.278666	0.318585	0.347288	0.329358	0.310871	0.452174	0.272224
ENSBTAG00000018186	PDXK	0.236039	0.234942	-1.2021	-0.0743603	-0.152145	0.476661	-0.791771	-0.307255	-0.278173	0.0282966	-0.183886	-0.213212	0.269739	-0.792937	-0.517127	0.117984	0.0185613	0.103878	-0.439409	-0.264129	-0.369024	-0.4699	-1.08896	-0.509133
ENSBTAG00000018181	CCDC8	-0.659434	2.32674	0.812267	2.16891	-0.370074	0.0738531	1.25371	1.5492	0.638647	-0.917525	-0.237837	-0.516682	-0.483474	-0.67356	0.0644483	0.441397	-0.190231	1.17591	0.580438	-0.680395	-0.179801	-0.403043	0.308443	0.298396
ENSBTAG00000042339	ENSBTAG00000042339	-3.10841	-0.0667261	0.823165	-2.02969	-0.785493	0.074112	0.650002	-0.314752	-1.38684	-0.566537	-1.03575	-1.16165	0.243728	-0.528634	-0.281895	0.796273	-0.387735	0.544238	0.547404	0.320542	1.77521	-0.652218	1.87534	0.538075
ENSBTAG00000016050	CHKB	0.821573	0.742118	1.46809	0.950853	0.553964	-0.286132	0.513888	0.280287	0.851651	-0.753032	-0.0774321	-0.251521	-0.500406	-0.182293	0.705098	0.634876	0.831199	0.632961	0.201826	-0.759511	-1.30372	0.00904057	-0.345063	-0.391458
ENSBTAG00000016053	ARSA	1.67967	0.58279	1.58779	1.4189	1.42369	-0.287079	-0.126922	-1.10569	0.524691	0.623033	1.24194	0.951248	0.42524	1.00195	-0.443669	-0.680449	-0.163018	0.362096	-0.467057	0.00165125	-0.311245	1.16933	0.28422	0.891043
ENSBTAG00000016057	CSRP1	0.749879	0.625955	2.93104	0.475388	0.380377	-0.185932	0.288835	0.622168	0.19234	0.56281	0.424431	0.412731	0.364522	-0.343702	-0.545921	0.368981	1.13974	2.43141	-1.04056	-0.553989	-0.957898	0.601686	-0.754396	0.00536381
ENSBTAG00000000668	SLC22A5	0.216866	0.523373	0.166002	1.06638	0.223189	0.0854807	0.490998	0.0224564	0.90648	-0.0770669	-0.0402382	0.482002	0.155468	0.628502	0.22352	0.762274	0.342589	1.80546	0.0412593	-0.400548	-0.466386	0.173683	-0.443223	-0.402675
ENSBTAG00000017164	LARP4	-0.315497	1.43126	-2.22943	0.497383	-0.238853	-1.58449	0.249386	0.135261	-0.587176	-0.402569	0.444437	0.21201	0.690357	0.640447	0.632392	1.04411	-0.739092	1.3135	0.642587	0.947541	1.07412	0.750165	-0.31584	0.449592
ENSBTAG00000045647		-0.395754	-0.7586	-3.98867	-0.921325	-0.262547	0.188287	-0.0195581	-0.173498	-0.343876	1.34928	1.09177	0.98035	1.07448	-0.218445	-0.0776303	-0.197414	0.0139161	-0.246581	-0.406473	0.929247	0.412857	0.863067	-0.404448	0.828099
ENSBTAG00000008355	CPSF1	1.03264	0.526382	3.00323	0.631385	1.08806	0.798043	0.476167	0.503064	0.427774	0.831455	0.558244	0.803908	0.236647	0.15422	-0.295374	0.0314272	0.540392	-0.0408541	-0.821549	-0.35409	-0.924001	0.544698	-1.65127	-0.0111402
ENSBTAG00000008350	KLHL21	0.0423618	1.33299	0.708336	0.798173	-0.181705	-0.100947	0.0879301	0.437764	-0.350309	0.15918	0.46739	-0.009118	0.393022	0.0857269	-0.523475	1.13844	1.7574	3.33587	-0.369438	-1.06596	-0.134851	-0.175738	-1.7632	-0.258244
ENSBTAG00000008353	CDKN1A	-0.157261	-0.535962	-3.23051	-0.563226	-0.735705	0.665628	-0.422901	-0.26891	-1.09806	1.06801	0.78651	1.14354	0.882461	0.864674	-0.668936	-0.144282	-0.546817	0.315249	-0.886778	0.314661	0.798506	0.889004	0.698211	0.203347
ENSBTAG00000019275	INIP	0.338942	-0.010394	0.770545	-0.195584	0.508382	0.186189	-1.14611	0.0940766	0.37772	-0.00362631	0.178268	0.0886072	0.892222	-0.0750448	1.4671	0.762443	-0.22233	0.642333	0.63701	1.58367	1.03779	0.684873	2.17372	0.526515
ENSBTAG00000019274	ATIC	0.213148	0.575132	-0.264859	0.432696	0.305893	-1.38521	-0.464346	-0.861383	-0.674625	0.556364	0.691747	0.381712	0.652776	0.702878	0.392095	1.01209	-0.215878	0.803538	0.597075	0.708185	1.06325	0.728995	1.98397	0.917003
ENSBTAG00000019272	LPCAT2	-0.863994	-0.308167	0.970603	-0.739687	-0.55071	-0.650573	-0.786538	-1.41033	-1.57622	0.320304	0.144916	-0.128005	0.537323	-0.46012	-0.500415	0.36991	-0.560971	0.329338	-0.323488	0.227269	0.782195	-0.142977	0.656655	0.905008
ENSBTAG00000007364	PMS2	0.26437	0.167128	0.745214	0.909723	0.360919	0.327897	0.236885	0.402078	0.644872	-0.474035	0.196805	0.380303	-0.0876081	0.204989	0.730905	0.120228	0.211093	0.4774	0.460519	-0.342183	-0.0461555	0.318486	-0.305675	0.38999
ENSBTAG00000007365	NEIL1	0.281419	0.312845	2.01234	0.439127	0.866207	0.985777	-0.718491	0.937253	0.45953	-0.199999	0.909447	0.203049	-0.0939365	-0.186176	0.496855	0.559389	0.251263	0.675452	0.142984	-0.362525	0.406685	-0.0156636	0.0273053	-0.412102
ENSBTAG00000007366	HAUS8	0.981095	0.0787141	-1.1739	0.322189	1.06639	-0.525125	0.527278	-1.16414	-0.30137	0.530549	-0.158914	0.0189659	-0.133684	0.647562	1.02141	0.777026	0.844231	0.470508	1.07606	0.29566	0.206656	-0.0483376	0.415222	-0.152318
ENSBTAG00000007367	AIMP2	1.01304	0.361209	-2.26419	0.769914	0.08391	-0.107906	0.27494	0.0197153	0.597411	0.350774	0.687078	0.416409	0.552732	0.365454	-0.519655	-0.432174	-0.457898	0.196356	-0.802229	0.00731964	0.135113	0.949896	0.56146	0.496194
ENSBTAG00000007361		0.0961366	0.725137	3.00388	1.39077	0.0876082	0.185161	-0.686266	-0.982858	-0.494052	-0.6304	-0.649599	-0.734259	-0.701437	-0.889652	-0.745704	-0.0254514	-0.11853	1.00568	-0.415648	-1.40452	-0.452358	-0.44033	-0.249351	-0.518021
ENSBTAG00000007362	XPC	0.821019	0.381301	1.71111	0.563277	1.00637	0.984918	0.279669	0.173672	0.506178	0.603963	1.03551	1.38535	1.0431	1.14678	0.25194	0.332572	0.0389098	-0.258984	-0.490708	0.141829	-0.343118	1.16388	-0.34166	0.248092
ENSBTAG00000007363	LSM3	0.555076	0.319792	-1.81596	0.499999	0.65762	-0.121326	-0.494934	-0.266855	0.063582	-0.304755	-0.0955673	-0.0262928	0.0708446	0.446179	1.02904	0.510743	0.704042	0.750051	1.33936	0.549164	0.680635	0.459664	1.64958	0.352876
ENSBTAG00000007368	MAN2C1	0.688453	0.43852	-0.127269	0.864173	0.980271	0.863444	0.599011	0.359422	1.135	0.654558	0.875798	1.07166	0.605581	0.975253	0.19527	0.0482602	0.18216	0.108153	-0.0719765	0.342702	0.065059	1.12011	0.0383395	0.749475
ENSBTAG00000007369	PDLIM2	0.337975	1.01284	1.7393	0.951416	0.39978	-0.690672	1.02163	-0.220317	-0.426618	-0.0920519	-0.192601	-0.684187	-0.476322	-0.888269	0.167188	1.6405	1.10141	2.90009	-0.129988	-1.26387	-0.204464	-0.34403	0.187206	-0.591622
ENSBTAG00000013530	DDAH2	0.0583302	0.197413	-1.04177	0.56245	-0.206834	1.45609	0.816647	0.636587	1.02982	0.123728	0.488606	0.469188	-0.0392123	0.533257	-0.349967	0.209984	0.412142	1.45873	0.098398	0.204985	0.600547	0.625632	0.419393	0.545706
ENSBTAG00000013531	CENPS	0.733656	0.498847	-1.97196	0.590371	0.586609	0.462616	-0.0228323	-0.0736618	0.571889	-0.0135518	0.0402371	-0.117047	-0.126991	0.322926	0.69767	0.0651712	-0.0830356	0.440973	0.873927	0.119681	0.0226348	0.0419286	0.511695	0.103517
ENSBTAG00000017091	CMTR1	-0.260995	-0.625449	-1.74238	-0.37022	-0.0899887	-0.971755	-0.57568	0.374424	-0.220129	0.880209	0.738865	0.90205	0.248212	0.658876	-0.559717	-0.655012	-1.13296	-0.0320816	-0.901734	0.707133	0.518463	0.938567	-0.40526	0.572219
ENSBTAG00000017090	SMCR8	0.308037	1.47366	-2.13126	1.16803	0.246882	0.299833	-0.113124	0.441012	0.174581	-0.320239	0.780251	-0.0203147	0.11611	0.0712948	-1.27897	0.17201	-0.60689	0.905936	-0.655869	-0.187806	0.375948	0.173578	-3.74248	-0.101989
ENSBTAG00000017095	DENND4A	-1.19408	-1.64352	0.0741176	-1.88424	-0.608046	1.19809	1.2732	1.67381	1.57303	0.115206	-0.133968	0.157535	-0.986387	-0.532113	2.10792	0.440573	-0.0626073	-0.736947	1.2163	1.18196	0.829694	-0.0558349	-0.827186	0.502154
ENSBTAG00000017094	SHMT1	1.0748	0.940426	-2.64575	2.46311	-0.499176	0.00037276	0.826142	-0.202401	0.141567	0.60705	-0.461743	0.114665	0.022664	0.872155	-0.621883	-0.909044	0.42831	1.2284	-0.596415	-1.25798	-0.370007	0.269442	0.0570181	0.0780243
ENSBTAG00000013538	PEX14	-0.0771206	-0.295893	-1.19908	0.936252	1.24107	0.208704	0.29918	1.0647	0.760688	0.695106	0.275293	0.408675	0.224344	0.163268	0.11408	0.398102	0.0986465	0.669516	0.301192	-0.11918	0.410711	0.345588	-0.523755	0.278568
ENSBTAG00000046174	GNA13	0.293301	0.0124066	-4.80916	-0.0416513	0.124979	0.673776	0.901169	0.987831	0.791579	0.559077	0.472925	0.50066	-0.333271	-0.0933163	0.608962	0.105922	-0.116891	0.197448	0.671824	0.321898	0.118543	0.315678	-3.17026	0.0414649
ENSBTAG00000046172	ENSBTAG00000046172	0.217439	0.45057	-1.7924	0.7403	0.325991	-0.250976	0.681568	0.405794	0.590185	0.553803	0.637758	0.642439	0.326089	0.733115	-0.189883	-0.182721	-0.558774	0.340648	-0.114373	0.399999	0.618001	0.795973	1.15351	0.908774
ENSBTAG00000046173	ALG12	1.22562	1.09146	0.15761	1.51237	1.03977	-0.470555	0.112088	0.61031	1.18915	0.698334	0.377414	0.851015	0.0976772	0.186471	-0.844391	-1.1508	0.446663	0.79925	-1.36159	-0.536268	-0.829158	0.920092	-0.577217	0.824097
ENSBTAG00000016944	ADORA2A	0.280134	-0.0853722	0.589858	-0.645665	-0.346713	-0.001967	-0.719271	-0.0949642	-0.0222432	0.029783	-0.0790467	0.210236	0.240781	-0.827578	-0.0128549	0.426978	0.467155	0.101297	-0.46125	0.0727237	0.244115	-0.0267915	-0.859554	-0.407856
ENSBTAG00000016943	NEK7	-0.556196	-0.556004	3.14177	-0.454293	-0.359573	1.10758	0.468312	-0.365277	1.10292	-0.254254	0.14189	0.523174	-0.410515	0.0200754	0.650659	0.409356	0.277631	1.22484	0.801344	0.0399886	0.673099	0.00216577	-0.165646	0.691341
ENSBTAG00000014540	PERM1	-0.560497	-0.0464608	0.0290519	-0.428035	-1.26191	0.432703	0.673901	0.12921	0.610704	-0.957651	-0.119752	0.235406	-0.244041	-0.126793	1.2682	2.14337	2.20104	2.73788	1.16075	-0.709504	-0.552929	-0.0556309	-0.560821	-0.306035
ENSBTAG00000014541	PDGFA	-0.168759	-0.122359	-4.56484	-0.584346	-0.692937	0.265656	-0.505264	-0.560563	-0.477157	0.0270948	0.157728	0.182277	0.907143	-0.629423	0.0313427	0.845669	0.17881	0.916851	-0.119444	0.0731697	0.349441	-0.556129	1.01608	0.142425
ENSBTAG00000014543	PLXNA4	0.732465	0.0261507	-2.77226	-0.186199	-0.328105	-1.72611	-1.18505	-1.46979	-0.0130742	-0.335699	-0.0232872	-0.328472	0.600539	-0.43594	0.372272	1.16518	1.02921	0.424975	0.602091	0.365874	0.110366	-0.647125	-0.847664	-0.493369
ENSBTAG00000014546	CLEC7A	-0.558869	-0.222698	-4.04054	0.296171	-0.326052	-0.417012	-0.500545	-0.564247	-0.897311	0.83581	0.507394	0.681297	0.717481	0.379612	0.568375	0.235365	-1.09575	0.220089	0.0451394	0.581	0.630728	0.592158	1.44227	0.994167
ENSBTAG00000014548	NIBAN1	-0.463673	-0.0794285	0.839787	-0.346007	-0.740137	1.04912	-0.517264	-0.185996	-0.275115	-0.802053	-0.754718	-1.00368	-0.449454	-1.15417	-0.0904818	0.125078	-0.648576	0.201177	-0.102243	-0.368801	-0.388758	-0.762829	-1.86305	-0.615896
ENSBTAG00000014549	GNL3	-0.309541	0.547989	-3.25837	0.313987	0.284888	-0.819596	0.211356	-0.249069	-1.278	-0.384857	-0.331056	-0.768589	0.262632	-0.162757	0.849301	1.8819	-0.297115	0.661984	0.368441	0.517981	0.42521	-0.449988	1.05437	-0.292205
ENSBTAG00000015632	TNFRSF18	0.142134	-0.290793	-3.99369	-0.484257	0.396309	-1.98438	-0.759192	0.0321049	-0.441121	0.149288	-0.117864	0.248303	-0.211368	-0.0886394	0.608	0.498575	0.531911	0.033817	0.0281484	0.395237	-0.183516	-0.0123664	-0.45993	-0.201216
ENSBTAG00000015635	TNFRSF4	0.452456	-0.830129	-0.374945	-0.722907	0.416469	-1.01491	-2.61713	-1.2723	-0.864667	1.3836	0.633621	1.69359	0.704545	1.25897	-0.458354	-0.581113	0.65364	-0.903638	-0.570941	0.433612	-0.514368	1.63607	-0.214978	0.628884
ENSBTAG00000015637	IMPAD1	0.229621	0.230952	-3.45513	0.607732	0.372753	-0.22125	0.750332	0.945356	0.967719	0.556979	0.586209	0.74003	0.613889	0.918067	0.116267	-0.32521	0.0978575	-0.112591	-0.00536924	0.350209	0.634257	1.04214	-0.175789	0.681731
ENSBTAG00000015636	SHFL	0.225663	-0.347626	1.30621	-0.05186	0.264154	-1.62045	-1.39726	-0.905344	-0.700524	0.276104	0.0190821	-0.457853	0.207155	-0.597265	-0.345897	0.219756	0.0820427	0.25283	-0.677699	-0.501112	-0.0695899	0.255791	0.0706362	-0.136609
ENSBTAG00000015639	ERAL1	1.23794	0.536784	0.438047	0.556398	0.754649	-0.601475	-0.241465	-0.185734	0.409349	0.702266	0.938168	0.73044	0.223604	0.291842	0.0865182	0.311129	-0.0523879	0.321459	-0.321535	-0.170153	-0.263235	0.883676	0.455536	0.152372
ENSBTAG00000010048	SPC25	0.954899	0.320407	-1.19097	0.789086	0.425248	0.48041	0.423098	0.290198	0.259101	0.085637	0.426027	0.294635	0.194512	0.319066	0.383779	0.0439456	0.273816	0.250515	0.799861	0.0990444	0.595505	0.430838	0.598671	0.332116
ENSBTAG00000010047	TIAM2	-0.863479	-1.13211	-0.423792	-0.497142	-1.41101	-1.03336	-0.978997	-0.48188	-0.907009	-0.594466	-0.330827	-0.265889	0.028722	-0.460083	-0.501515	-0.320867	-0.808238	-0.211166	0.0505122	-0.34001	0.621286	-0.129761	-0.167916	-0.0712849
ENSBTAG00000010046	ZNF350	-1.82275	0.874054	0.1751	1.30344	0.606535	-0.178333	0.414406	0.495457	0.116102	0.103722	0.231401	-0.437271	1.17459	-0.417442	-0.289234	1.60435	0.699793	0.537836	0.0906419	1.55612	1.30572	-0.803703	-0.140383	0.212252
ENSBTAG00000011397	UNC13B	0.294763	0.43916	-1.00141	0.488851	0.568985	-0.289108	-0.00571985	-0.306101	0.12691	-0.712417	-0.69182	-0.535875	-0.87789	-0.263861	1.08543	1.19808	1.54659	2.15566	1.04173	-0.39593	-0.31565	-0.357261	-1.42311	-0.227453
ENSBTAG00000011394	FAM214B	1.08137	0.0749585	2.43901	0.424443	0.873317	-0.143022	0.0160372	0.806632	0.299435	-0.0403019	0.817525	0.744624	-0.218486	0.743837	-0.503852	-0.236687	-0.35875	0.130364	-0.772853	-0.758293	-0.120862	0.784676	-0.676634	-0.24587
ENSBTAG00000011395	DNM1L	0.38297	0.213228	-1.12393	0.320213	0.810065	-0.837094	0.0658524	-0.323076	0.0739305	0.399166	0.202771	0.374129	0.284321	0.748252	1.07651	0.69387	0.00989195	0.321248	1.21107	0.72606	1.10201	0.278938	1.57474	0.611269
ENSBTAG00000037941	QTRT1	1.02738	0.608476	-2.01862	1.45454	1.59235	-0.952917	0.386768	-0.371265	0.12822	0.459715	0.703292	0.15976	-0.17862	0.360284	-0.224419	0.420691	-0.0395815	0.366658	-1.06197	-0.289781	-0.839809	0.730006	0.198367	0.126442
ENSBTAG00000011022	ARPP19	-0.615057	0.0913077	-2.11512	0.0273134	-0.438892	-0.133925	-0.256766	0.596458	-0.183334	-0.185227	-0.366284	-0.415981	-0.0332178	0.328791	0.729147	0.525523	0.360411	0.947943	1.32752	0.575518	0.660384	-0.0984594	1.1886	0.293456
ENSBTAG00000011024	TXNDC12	0.147109	0.228212	-1.24772	0.390878	0.552038	-0.716718	-0.558884	-0.402438	-0.052288	0.326345	0.135223	0.320649	0.342639	0.759823	0.845927	0.619815	0.328558	0.0956058	1.15652	0.822585	0.966057	0.543552	2.36339	0.911075
ENSBTAG00000011027	PTGR1	-0.553876	-0.634837	-0.0717525	-0.12093	-0.372363	-1.09099	-0.984176	-0.9821	-1.12625	0.69242	0.780363	0.7574	0.673387	0.805748	-0.641504	-0.681012	-0.740507	-0.386071	-0.461065	0.533404	0.637418	0.737968	1.05985	0.790303
ENSBTAG00000016553	EME2	0.673815	0.426836	1.24939	0.571127	0.561025	0.634371	0.424574	1.71979	1.16929	0.438761	0.203725	0.845426	0.0435325	-0.869358	-0.432135	-0.0283762	0.225925	-0.456168	-1.20291	-1.07065	-1.15618	0.111686	-2.38135	-0.300297
ENSBTAG00000016552	NME3	0.139845	-0.230017	1.93618	0.685115	0.493797	0.470803	0.488592	-0.205005	0.595258	0.490259	0.125681	0.345555	0.278895	-0.482852	-0.0932735	-0.136309	0.519196	0.985653	-0.297201	-0.522244	0.104048	0.0242402	-0.0607904	0.694244
ENSBTAG00000016555	TRPT1	1.78439	-0.143102	-0.53918	0.024531	1.54779	-1.15761	-0.662983	-0.447264	1.49815	0.24871	0.579771	0.400922	-0.0967611	-0.380616	-0.519577	-0.0477712	0.771236	-0.219727	-1.0024	-0.328264	-0.10139	0.639088	-0.245402	-0.0369256
ENSBTAG00000016557	MTMR2	0.381511	0.288329	-1.12592	0.512665	0.397538	-0.45485	-0.361119	0.0451653	-0.122131	-0.0774618	0.0283066	0.0490045	-0.123182	0.394816	1.58656	1.50484	0.767033	2.25555	1.31542	0.200758	0.376184	-0.00864122	0.510043	-0.174285
ENSBTAG00000016559	NUDT22	1.05292	0.372383	-0.403883	1.27407	1.28249	0.167564	0.0764956	0.190809	0.654967	0.0802407	0.872258	0.815174	0.0419795	0.600828	0.207058	-0.366557	-0.222983	0.301777	-0.30697	-0.11237	0.290424	0.641748	0.418654	0.230118
ENSBTAG00000016558	SPSB3	0.40422	0.14239	2.69175	1.1624	1.10179	0.655461	0.556188	0.548055	0.258171	0.275093	-0.254499	0.0870497	0.019297	-1.07741	-0.426579	-0.172438	0.761183	0.917354	-1.07319	-1.07524	-1.45898	0.342015	-1.37904	-0.151099
ENSBTAG00000004347	ADGRF5	0.177659	0.630331	-3.92836	0.697218	0.124301	0.0896377	0.285958	0.705337	0.382761	-0.419519	-0.25271	-0.503179	-0.180352	-0.563254	0.388974	0.538962	0.0464397	0.645025	0.289264	-0.561423	-0.208775	-0.474155	0.245713	0.107858
ENSBTAG00000004344	ACSL1	0.232785	0.683836	-3.44162	0.594519	0.218111	-0.682613	-0.136158	0.0209418	0.0168756	-0.897339	-0.74831	-0.718586	-0.604595	-0.378091	0.889838	1.45867	0.519517	0.89828	1.4826	0.0558757	0.142779	-0.567094	-0.103048	-0.271371
ENSBTAG00000021193	FBXO5	0.264779	0.441411	0.200647	1.34334	0.676488	-0.153869	0.114537	-0.302495	0.628794	-0.57577	-1.16464	-1.18916	-0.683061	-0.312134	0.606539	0.59989	0.64519	-0.177105	1.06704	-1.55924	-0.492718	-0.64987	0.206473	-0.193556
ENSBTAG00000021192	NOP53	0.421908	-0.0212723	3.72327	0.541357	0.863261	0.909635	-0.27293	-0.694494	0.200798	-0.129067	0.138914	0.116113	-0.296775	-0.8303	-0.660473	0.135567	0.356058	1.34831	-0.61994	-0.565834	-0.253731	0.479371	-0.0666074	0.307701
ENSBTAG00000021196	C5H12orf45	-0.992682	-1.24055	2.8752	1.85669	-0.142575	-1.84271	0.529622	0.517643	0.038015	-0.778688	0.267348	-0.0626776	0.333322	0.495042	-0.276807	-0.0305547	-0.604563	0.769035	-0.125382	0.293929	-0.416924	-0.0586565	0.848945	0.190202
ENSBTAG00000021199	COA8	0.507768	-0.274795	-2.8678	-0.170648	0.00956948	-0.725365	0.361802	-0.000296284	0.190357	0.775592	0.966666	0.843743	1.16974	0.93283	0.236647	0.00500853	-0.239163	0.109479	-0.0398676	1.02977	1.68333	0.660723	2.3217	1.05657
ENSBTAG00000005078	UCHL1	0.789432	0.583468	-0.264267	0.704312	0.192843	-0.548425	-2.86899	-0.306877	-0.197902	0.360478	0.248533	-0.0197367	0.108943	0.185004	0.921696	0.822662	0.862739	0.860916	1.09643	-0.24493	-0.155738	0.191839	0.119924	0.0121774
ENSBTAG00000005072	CUBN	-1.34731	-0.459351	-0.576097	-0.561295	-1.64513	-0.0262791	-0.743421	1.10231	0.864396	0.757161	1.4595	1.23847	1.12535	2.35583	-0.356894	-0.225589	0.318255	0.0157805	1.2069	0.375024	0.748869	1.26716	0.605591	0.230368
ENSBTAG00000005073	ZNHIT2	1.53425	0.667092	-0.160791	1.47906	1.05306	0.0421904	0.416076	-0.718646	0.561391	-0.340034	0.381473	-0.229056	0.240916	-0.48747	-0.910801	-0.103093	0.736776	1.90022	-0.304502	-1.4624	-1.13998	0.00612062	0.0127531	-0.061565
ENSBTAG00000005071	SLC49A4	-1.24	-0.0393526	0.432407	0.414435	-0.172334	1.87411	1.00133	0.742395	1.14323	-0.346787	0.312654	-0.0617463	-0.332004	0.847568	-0.211357	-0.255072	0.433152	1.10797	0.400996	-0.647018	-0.393673	-0.541049	0.661371	-0.225835
ENSBTAG00000005075	MRPL49	0.880712	0.0966921	0.523011	1.25289	0.456809	0.036185	-1.03101	-0.79247	0.495365	0.631423	0.505428	0.568948	-0.250998	0.62078	-0.282603	-0.0745845	-0.482385	0.602482	0.0421516	0.386718	0.691089	0.450561	0.630287	0.747445
ENSBTAG00000011834	CCDC47	0.818082	0.473922	-2.00556	0.649958	0.812168	-1.30919	-0.78698	-0.55417	-0.106639	0.202973	0.287081	0.0944561	0.50597	0.584515	1.04828	1.00125	-0.123399	1.25965	0.951992	0.144334	0.526878	0.123549	0.847755	0.6531
ENSBTAG00000020242	ENSBTAG00000020242	-0.258906	-0.364471	-5.72378	-0.405299	-0.344438	-0.540382	0.254505	0.392671	-0.0247819	-0.187671	-0.368382	-0.305834	-0.21374	-0.61115	0.661637	0.767399	0.487376	0.451622	0.407528	0.262398	0.15226	-0.327075	-0.0174257	-0.0837484
ENSBTAG00000020244	EFNA1	0.0638592	0.141215	0.472903	-0.317455	-0.131198	0.402984	0.685931	1.02187	-0.0112433	-2.00204	-0.675013	-0.78883	-0.159726	-0.385418	0.911134	1.6019	2.1397	3.20591	0.296124	-1.37568	-1.02865	-1.30541	-0.859351	-1.27912
ENSBTAG00000000240	AKAP7	0.179526	-0.645188	1.644	0.0421541	-0.0476753	-1.15347	-0.593347	-1.66803	-2.265	0.0635258	0.141138	-0.127963	0.127803	-0.128135	0.099336	-0.506618	-0.0274135	0.538795	0.508028	0.296835	0.941999	-0.0746784	1.08485	0.94305
ENSBTAG00000000244	NRXN2	0.0687188	0.571423	1.82783	1.08345	-0.0407065	-0.66802	-0.913989	-2.53317	-0.914952	1.52459	1.36117	1.49076	1.33248	1.43398	-0.182505	-0.395976	-0.240397	-0.158959	-0.324689	1.18819	0.926011	1.52907	0.154995	1.59137
ENSBTAG00000000245	NHSL1	0.178861	0.452212	-0.920772	1.71355	-0.54223	-0.0263696	-0.547643	-0.602358	0.0670843	0.663375	0.982235	0.234501	0.990752	0.540691	-0.125196	1.02145	1.52528	2.40707	0.688208	0.371241	-0.0119313	0.383734	-0.318135	-0.00491715
ENSBTAG00000003914	MVB12A	0.53449	0.733521	0.0776004	1.02698	0.703127	0.354755	0.320989	-0.0729298	1.16077	0.676945	0.6768	0.601717	0.10372	0.296621	0.0860749	-0.497582	0.500712	0.262522	0.0947279	-0.327752	-0.023524	0.663974	0.149153	0.377874
ENSBTAG00000004038	ABAT	-0.174679	0.323695	3.78427	0.202776	-0.196435	0.798016	-0.276693	-0.502792	-0.981848	0.86166	0.321263	0.616704	0.351886	0.285906	-0.686284	-0.138752	-0.573221	-0.419092	-0.0323479	0.110941	-0.0635192	0.681761	0.197905	1.31718
ENSBTAG00000002995	GMPPA	0.292339	0.103916	-0.508319	0.366627	0.767718	-0.405618	0.811634	1.23274	1.70139	0.236692	0.238324	0.549817	-0.221787	0.344832	0.360598	-0.793791	0.0960212	-0.241308	0.133624	0.0880912	-0.365079	0.726575	-0.0885068	0.310474
ENSBTAG00000004035	SDK1	-0.208719	0.160405	-0.718422	-0.978996	0.0316362	0.553008	0.0284453	0.167281	0.826888	-2.79459	-0.85128	-0.864637	-0.32139	-0.419872	0.795005	1.37036	1.90349	2.3657	0.877123	-0.844243	-0.839297	-1.00361	-1.63027	-0.815415
ENSBTAG00000004034	SESN3	0.357073	0.762242	1.63675	0.888742	0.304789	0.18938	-0.0630912	-0.254818	0.183334	0.957658	1.0758	1.00152	0.515487	0.9559	0.194697	-0.334062	-0.59106	-0.0523131	0.43374	0.290795	0.771726	0.733222	0.00538702	0.855166
ENSBTAG00000004037	JUN	0.877413	1.27586	-1.73255	1.10737	0.5459	1.50889	0.403621	1.00926	0.0384136	1.09193	-0.250159	0.43516	-0.0389872	0.319263	-1.64678	-0.236456	-1.00776	-0.0997769	-1.23343	-0.0556583	-0.614941	0.410595	-0.618476	-0.355534
ENSBTAG00000002999	ANAPC15	0.521496	0.320948	-1.75543	0.455098	1.06494	0.480541	-0.250545	0.889526	1.27853	-0.355577	0.764559	0.478742	0.417604	0.61812	0.54212	0.559103	0.581671	0.441706	0.57213	0.343824	0.372211	0.731116	0.726273	0.389797
ENSBTAG00000002796	KLHL3	-0.367319	0.482298	4.74853	1.28881	0.38759	-0.687725	0.341338	-1.33884	-0.538954	1.01272	0.61525	0.57914	0.284603	0.222988	-0.429629	-0.334884	0.299605	0.253154	-0.592622	-0.538605	-0.0714301	0.651611	-0.431091	0.294269
ENSBTAG00000002792	FUT11	-0.0577309	0.52104	-0.0901698	0.430269	-0.581966	0.806691	0.579551	1.05994	1.37418	0.415765	1.23712	0.803118	0.997101	0.788578	-0.0511427	0.0884261	-1.29856	-0.424874	-0.35473	0.488536	1.21504	1.08693	-0.399464	0.67347
ENSBTAG00000002798	NABP2	0.165349	1.15403	1.79509	1.51009	1.237	0.183947	-1.05563	-0.787049	-0.117311	-0.282679	-0.785486	-0.532072	-0.573647	-0.236798	-0.287987	0.217456	-0.704721	0.591477	-1.07262	-1.46943	-1.54738	-0.452323	-1.42813	-0.946102
ENSBTAG00000002799	SLC39A5	0.409422	1.31328	-1.03048	0.141981	1.42913	0.684069	0.506014	1.47143	1.00608	0.682927	0.238389	1.0541	0.359147	1.10093	0.202832	-2.32699	-0.3462	-1.78843	-1.87947	-0.46468	-0.925996	0.295882	-1.4532	-0.422878
ENSBTAG00000019072	PSD4	-0.047708	0.396139	3.91783	0.827193	0.144279	0.577673	0.521247	-0.522596	0.18834	0.05645	0.639059	0.328826	0.0153359	-0.0131031	-0.398642	-0.000689473	-0.574508	0.541836	-1.21459	-0.68447	-0.502959	0.656242	-1.37173	0.032982
ENSBTAG00000019071	COMMD10	0.347453	0.234496	-1.23784	0.474996	0.605699	-0.322123	-0.145306	0.0956413	0.330164	0.36822	0.550375	0.62221	0.375519	0.903044	0.626781	0.0535963	0.124819	0.6748	0.548485	0.376792	0.689947	0.799572	1.27971	0.94935
ENSBTAG00000019070	PMP22	0.138529	0.557037	-5.37517	0.475936	-0.260793	-0.206604	1.27825	1.20068	0.926175	-0.061857	0.113532	0.155694	0.173772	0.203148	0.596651	0.586679	0.0700962	0.153044	0.378223	0.209669	0.219473	0.291516	0.703259	0.428168
ENSBTAG00000019077	DAD1	0.528613	0.733699	-2.40983	0.946048	1.01803	-1.00502	-0.197332	0.183202	0.752854	0.143715	0.411151	0.421373	0.0135823	0.978376	0.434817	-0.438443	-0.200304	0.139931	0.658514	0.483456	0.51321	0.33805	1.60356	0.644882
ENSBTAG00000019075	METAP1D	0.429961	1.12624	1.19396	1.78357	1.43278	-1.78197	0.459686	-0.341171	-0.521559	0.32441	-0.670076	0.253694	0.160176	-0.302367	1.24489	0.878485	0.223266	1.08722	0.0510477	-1.04708	-0.110348	-0.558892	0.366162	0.682013
ENSBTAG00000003265	ADD3	-0.465032	0.0534479	4.31017	-0.345534	-0.385052	-0.620057	0.408674	0.318831	0.323381	0.174311	0.0561442	0.00894208	-0.285437	-0.140511	0.711312	0.732088	0.181801	0.809544	0.761856	0.283766	0.726854	0.186646	0.341279	0.492073
ENSBTAG00000003267	ZNF132	0.515986	1.08384	-1.50258	1.17087	0.671447	0.031444	0.914323	0.33802	0.000852899	-1.10348	-0.400953	-0.470353	0.269498	0.105682	0.0136381	1.09275	-0.204127	0.580702	-0.202742	0.345786	0.595266	-0.372255	0.564	0.339768
ENSBTAG00000003261	AURKC	-0.261069	0.0156495	2.32746	-0.0877447	0.565953	1.46795	0.096944	0.955527	0.427616	0.598295	0.906892	0.787272	1.05422	0.710526	-0.322273	-0.0566044	0.0431012	-0.454534	-0.239876	0.421332	0.267225	0.903783	1.3371	0.521545
ENSBTAG00000003263	TBCA	0.520141	0.17171	-1.80282	0.565005	0.379231	-0.170305	0.340945	-0.447063	0.308895	-0.0706438	0.0811996	0.248474	-0.249103	0.753408	0.759055	0.502608	-0.523794	0.125118	0.926241	0.721574	0.851917	0.290065	1.74622	0.52492
ENSBTAG00000007569	TNFRSF11A	0.350726	0.522782	-4.37004	0.757844	0.236595	0.884022	0.766833	0.790892	0.940995	0.0333597	0.289048	0.151042	-0.0613299	-0.0615751	-0.0911462	-0.374292	-0.193594	0.023692	-0.469071	-0.377039	-0.291016	0.228127	-0.69068	0.0859321
ENSBTAG00000007562	TRAM1	-0.476466	0.163603	-3.35518	0.12845	-0.0775127	-1.99834	0.12241	0.604257	0.361436	-0.0178671	0.119017	-0.227542	0.0311052	0.133145	1.27298	0.645395	-0.0676301	0.543579	1.48825	0.48335	1.13341	0.12228	1.47045	0.463773
ENSBTAG00000007566	CEP170	-0.11617	0.666363	-1.14889	0.34151	0.594577	0.282164	0.969917	1.14463	0.417913	-0.133021	0.424245	0.173112	0.00594262	-0.13197	1.07104	0.77474	-0.887567	-0.281375	0.564664	0.434866	0.56882	-0.222469	-1.30711	-0.0802179
ENSBTAG00000007567	TMX3	0.187614	0.472421	-0.998783	0.693211	0.250401	-0.878896	0.20742	0.0580365	0.165995	0.204896	0.457498	0.431551	0.44605	0.82865	0.402485	0.0641343	-0.178399	-0.0742765	0.442247	0.414805	0.660334	0.734953	0.6904	0.746207
ENSBTAG00000007564	BBS12	0.464767	0.965524	0.288358	1.60345	1.24764	0.0346582	-0.708458	0.116871	0.105116	-0.394005	0.630582	0.142169	0.366989	0.490135	-0.181216	0.473922	-0.0225702	0.68036	0.249606	0.0929844	-0.115794	0.246713	0.293849	0.338037
ENSBTAG00000008624		0.263523	0.257489	-1.94639	0.48063	-0.115363	-0.688764	-0.263914	0.0174215	-0.0183669	0.0553017	-0.138981	0.141135	-0.140657	-0.755441	-0.638261	-0.281984	0.00044531	0.299351	-0.935803	-0.277333	-0.817522	-0.0470182	-1.07343	-0.443782
ENSBTAG00000008625	PLEKHF1	0.196193	0.799181	-3.76769	1.09118	0.624602	-0.138886	0.172635	0.114811	0.086685	-0.427677	-0.0851822	-0.839189	-0.0486481	-0.248516	0.284594	1.14815	0.386026	1.1568	0.419993	-0.17541	-0.232604	-0.556302	0.285213	-0.259445
ENSBTAG00000008621	PRKAR1A	0.631473	0.277233	-4.8304	0.569094	0.432114	-0.0299132	0.822439	1.31031	1.02551	0.513194	0.669344	0.719421	0.37637	0.732976	-0.207325	0.166759	-0.169928	0.268621	0.113379	0.370902	0.138316	0.891875	0.301272	0.175201
ENSBTAG00000013736	PROM1	-0.234582	0.277443	-0.665163	-0.785311	0.220421	0.0785549	-0.383661	0.00127367	0.159799	-0.746396	-1.56371	-0.758726	-0.714081	-0.641131	0.859146	1.68212	1.65599	2.21645	1.17031	-0.652193	0.160152	-0.235499	-0.537234	-0.59102
ENSBTAG00000013735	TBCE	-0.0081379	0.0753996	1.39647	0.388404	0.46373	0.364252	-0.00629887	-0.868163	0.339544	-0.164993	-0.422981	0.0992763	-0.243624	-0.45535	0.540634	0.654341	0.164279	0.504378	1.21629	0.0866265	-0.227234	-0.24545	0.660715	0.351209
ENSBTAG00000013730	CD5	-0.868695	-1.17057	0.426768	-0.758127	-1.46965	-0.00941325	-0.923522	-0.376848	-0.839878	0.460152	-0.43528	-0.381414	-0.41488	-0.644906	-0.305597	-0.125855	-0.471958	0.877903	0.0106568	0.496012	0.064143	0.324395	0.828593	1.06493
ENSBTAG00000022656	KCTD6	0.673697	-0.844887	-0.0816241	0.0206566	-1.02966	-0.293781	-0.449237	-0.382172	-0.0919892	-0.163603	-0.159589	0.0292022	0.0940552	0.635056	1.2512	1.15997	0.4718	-0.0167679	1.30936	0.174128	-0.18357	0.869664	1.74443	-0.0143634
ENSBTAG00000034785	DNAJC15	0.779258	0.623685	-2.29412	0.838	0.724685	-0.152452	0.241202	0.151088	0.261723	0.641891	0.181755	0.226017	0.282424	0.2591	0.775968	0.442645	0.0472312	0.362538	0.424668	0.160825	0.372076	0.522536	1.12729	0.278523
ENSBTAG00000002136	FCHO1	0.700359	0.781717	3.78167	0.730607	0.675783	0.108037	-0.202893	-0.681142	-0.00847641	-0.00888151	-0.191901	-0.0113729	-0.206209	-0.248192	0.13589	0.454127	0.0152167	0.538747	0.114515	-0.240765	-0.268862	0.238054	-0.205264	-0.0175983
ENSBTAG00000002137	SUGT1	0.435114	0.422155	-2.6028	0.563653	0.183971	-0.510624	0.00399537	0.466485	0.135029	0.287805	0.302096	0.44077	0.499633	1.19399	0.798138	0.219623	0.0163254	0.312038	0.484047	0.856069	0.790693	0.426266	1.67574	0.429107
ENSBTAG00000002135	CD69	-0.675257	-0.56704	-0.768981	-0.338906	-1.05257	-0.801839	-0.974634	-1.08826	-1.16588	-0.178979	-0.457691	-0.152275	0.0746509	-0.328726	-0.584665	-0.261777	-0.756034	0.128389	-0.0476272	0.0396682	0.800037	0.174711	0.375523	0.160812
ENSBTAG00000018859	C18H19orf47	1.57008	1.7845	1.19636	0.397324	1.05517	-0.624031	0.301964	1.12796	0.802267	0.106639	-0.213677	0.309162	0.465083	-0.806162	-0.480376	0.453959	0.361928	1.22595	-0.253067	-0.379213	0.146657	0.555675	-0.722676	-0.622937
ENSBTAG00000030200		0.195342	0.187422	-1.06534	-0.635653	1.82747	-0.167481	0.792496	0.212592	0.851709	0.714719	1.49309	0.767443	1.63164	0.489478	-0.990516	-1.81185	-1.28567	-0.370346	-1.27969	-0.23159	0.866041	0.673047	0.412533	1.15567
ENSBTAG00000018854	SOD1	0.90867	0.724099	-1.56427	1.07923	0.952166	-0.0833007	-0.112108	-0.240068	0.162835	0.444634	0.464681	0.518964	0.461159	0.77169	0.00865663	-0.380789	0.323959	0.396763	0.281625	-0.0210357	0.264558	0.582503	0.631987	0.652017
ENSBTAG00000025001	MRPL45	0.109352	-0.00479408	-2.79156	0.178708	0.438391	-0.740184	0.469907	0.40053	-0.0573706	0.491663	0.55553	0.0919077	1.10583	0.417553	0.300418	0.133595	-0.48171	0.212394	0.216722	0.443965	1.53004	0.216085	2.03819	0.750701
ENSBTAG00000025003	INTS10	0.663353	0.625627	1.51519	0.795774	0.710922	-0.899802	-0.589418	-0.426324	0.364092	0.635685	0.955679	0.740631	0.219082	0.682219	0.632121	0.323101	-0.147974	0.883823	0.267448	-0.202694	0.363716	0.905108	0.799437	0.366773
ENSBTAG00000014705	HES4	-0.0635721	0.150365	2.11179	0.0869532	-0.674038	-1.00723	-1.02282	-0.688075	-1.43349	-0.0583724	-0.0813749	0.107108	0.247024	-0.428497	-0.577292	-0.208387	0.160494	1.05217	0.341572	0.0793188	0.415684	0.436815	0.120467	0.0854715
ENSBTAG00000025005	METTL7A	0.412973	0.565438	3.41163	0.822042	0.188498	-0.569207	-0.647796	-0.739383	0.206664	0.361544	0.681489	0.323445	0.201734	0.63121	0.441955	0.0936847	-0.205631	0.586657	0.10991	-0.012954	0.631855	0.36643	1.33976	0.725075
ENSBTAG00000018936	LSS	0.42269	-0.954147	-3.04992	-0.382334	-0.0660667	0.869245	0.820433	1.55661	1.74068	0.933284	0.453266	1.28026	-0.241139	1.27	-0.219971	-1.05498	-0.111458	-0.842717	0.36849	0.275055	0.13821	0.982179	-0.748357	-0.0726652
ENSBTAG00000013081	PSPH	0.3053	0.727797	-1.75023	0.737317	0.239965	-1.03758	-0.12902	-0.327761	-0.652807	-1.39047	-0.821314	-0.785106	-0.89553	-0.555562	0.856408	1.08297	0.837992	1.04608	0.929322	-0.616067	-0.294132	-0.331322	0.677007	-0.207681
ENSBTAG00000038777	MSMP	0.550225	0.0775208	-0.0399317	0.790115	0.455257	-0.8284	0.0979823	0.580982	0.579063	1.40565	1.05262	1.78727	1.02247	1.52143	-0.735974	-0.681114	-0.22767	-1.08388	-1.24817	0.171104	-0.0494239	1.35107	-0.0821483	0.0266185
ENSBTAG00000047997	PRPS2	-0.260592	2.16611	-2.35907	0.341643	0.313809	0.176547	0.448184	-0.252859	-0.787108	0.448398	-0.704485	-0.240612	0.505544	-0.904627	0.240916	0.017573	-1.19061	0.0695275	0.689159	-0.0949525	-0.0717095	-0.579054	-0.314438	0.216728
ENSBTAG00000017402	OSBPL2	-0.743077	-0.854383	4.4672	-0.515332	-0.453625	0.797239	-0.505969	0.0662021	-0.033767	0.348441	0.912813	0.332768	0.55669	0.353962	-1.19092	-0.138715	-0.616695	0.329971	-0.923495	-0.180226	0.456505	0.655828	-0.280003	-0.00289507
ENSBTAG00000031553	SLC49A3	0.742361	0.829914	1.4988	1.27086	0.788232	-1.14268	-0.459582	-1.92761	-0.781678	0.588898	0.646704	0.484244	0.229978	-0.142753	0.164423	0.789855	0.57027	1.22329	-0.169713	-0.586853	-0.842333	-0.0433538	-0.429856	0.0956937
ENSBTAG00000031551	PRSS53	0.866089	0.239916	1.22493	0.779721	-0.00982181	-1.66775	-0.203456	0.747902	0.0238525	1.00527	0.411769	0.659756	0.57618	0.892871	-0.113932	-0.3377	-0.752026	-0.169721	-0.911526	-1.17375	-0.873536	0.644273	-1.61336	-0.892861
ENSBTAG00000040418		0.012857	1.14202	-1.20462	0.211772	1.34527	-2.0604	-0.722185	0.357987	0.683096	0.537406	0.463642	-0.199751	-0.676571	0.343289	0.793962	0.720469	-0.468046	0.537633	1.39104	1.02027	0.957568	0.542638	1.46788	0.553875
ENSBTAG00000040411		0.0325768	0.0800654	-1.20725	0.326101	0.419555	0.121666	-0.11658	-0.31217	-0.280891	0.222806	0.80935	0.352933	1.11071	1.25662	0.319066	0.85484	0.293995	0.55023	0.72182	0.935945	1.59524	0.745007	1.47546	0.444927
ENSBTAG00000038415	SLC6A12	0.760017	0.448827	-3.62992	0.149938	0.109538	0.091353	0.0962353	0.269398	0.855268	0.998815	0.831397	0.740869	0.677637	0.194284	0.964244	0.79167	1.06306	0.931732	0.311959	0.0552575	0.321254	0.681518	0.00580431	-0.0735971
ENSBTAG00000019819	FUT8	0.681888	1.07872	1.68172	0.852039	0.566235	-0.708639	0.362411	-0.640961	-0.138772	0.179929	0.540116	-0.0239431	0.221245	0.37875	0.714531	0.286823	-0.341174	0.0730061	0.500867	-0.118427	0.22695	0.236659	0.910036	0.571033
ENSBTAG00000019818	CASZ1	-0.0378382	0.100987	-0.0388174	-0.6717	0.0518563	0.829699	0.654888	0.339779	-0.521407	-1.10586	-0.589784	-0.919765	-0.894769	-0.859103	0.700328	1.4858	1.79671	2.67223	0.968085	-1.74504	-1.19724	-0.567183	-1.42917	-1.31906
ENSBTAG00000019814	PGBD2	0.430084	1.0762	3.70579	-0.455753	0.337763	-3.50267	-1.11277	0.816123	-0.0527454	-0.125987	-0.593112	-0.828679	-0.107964	-0.211118	0.789559	0.613721	0.846316	1.14464	0.806918	0.376773	0.136166	-0.782469	-0.186068	-0.384764
ENSBTAG00000012156	NAIF1	0.411992	0.276648	2.59397	0.517426	-0.267458	0.109225	-0.27349	0.574519	-0.77851	-1.07917	0.229143	-0.123991	-0.22297	-0.476592	-1.12982	-0.310632	-0.398373	0.744487	-0.177418	-0.408919	-0.460513	-0.0117782	-0.16875	-0.146333
ENSBTAG00000001666	NIP7	1.21502	0.547883	-2.55952	1.47761	1.05125	-0.623981	0.226411	-0.690596	0.419785	-0.160807	-0.0591308	-0.126788	-0.531688	0.344708	0.372393	0.399279	-0.491086	1.87499	0.180772	0.0179344	0.38298	0.397447	-0.591645	0.0843738
ENSBTAG00000035697		-0.917233	-0.130076	0.33687	0.455199	1.28264	-1.30944	0.190478	1.06112	0.0858431	-0.896104	0.0225491	-1.31718	-1.15351	-0.98761	0.973326	0.673594	0.394468	0.467854	0.760716	0.158	-0.0128341	-0.193476	-1.15739	0.150062
ENSBTAG00000004956	CHEK2	1.2464	1.13074	0.349852	1.12884	1.15681	0.147245	-0.261607	-0.434092	0.19578	0.126608	0.078193	0.0138411	-0.440262	0.0536168	0.830805	0.690194	0.0266276	0.0620833	0.796714	0.0542871	0.190099	0.0879816	-0.512305	0.809463
ENSBTAG00000004954	TOX	-0.042049	-0.206	-4.91487	-0.232509	-0.128005	-0.956389	-0.107034	0.247455	1.2124	0.16584	0.45638	0.695256	0.173312	0.721458	0.447926	-0.228038	-0.178155	0.0219858	0.408691	0.636319	1.19571	0.824148	0.58086	1.07206
ENSBTAG00000004953	ELK4	-0.0720718	0.729498	1.43764	0.335454	-0.0501259	-2.01293	-0.0962402	-0.568194	-1.12895	0.353858	1.09962	-0.0562495	0.292425	-0.264162	0.819094	1.04517	-0.547843	0.665391	0.490447	0.81229	1.03196	0.573458	-2.02891	0.279223
ENSBTAG00000004950	BRB	0.902987	0.834717	-1.3721	1.27348	1.12499	0.198666	0.171279	0.302386	0.336926	-0.244215	-0.0766149	-0.0454373	-0.383401	-0.216723	0.310695	0.480757	0.0431733	0.557984	0.0730814	-0.848141	-0.652536	0.146083	-0.100773	0.186407
ENSBTAG00000011626	ATP2C1	0.0746581	0.330505	0.358407	0.148013	0.191715	-0.715524	-0.09835	0.339497	0.213088	0.1937	-0.0419289	0.191099	0.32525	0.584942	1.23229	0.820935	0.103945	0.947743	1.24295	0.507645	1.06505	0.258185	1.02118	0.72668
ENSBTAG00000011622	C24H18orf21	0.42009	-0.0904406	0.982193	-0.228956	0.793739	-0.342644	0.153114	0.29459	0.0988585	-0.10185	0.140644	-0.271971	-0.421406	0.128964	0.90544	1.32064	0.45896	0.414326	1.21855	-0.0870528	0.272669	0.216416	1.32546	-0.138027
ENSBTAG00000011623	VMP1	-0.061402	0.00292089	-0.28064	-0.041981	-0.348535	-0.688705	-0.944821	-0.685055	-0.653341	-0.000889103	-0.251226	-0.137486	-0.0616854	0.0666262	-0.101589	0.12828	0.0616059	0.229368	0.59431	0.0899196	-0.197044	-0.0801643	0.492953	-0.361787
ENSBTAG00000011620	PIGU	0.522324	1.11316	-2.03596	0.986508	0.650629	-0.59613	0.0297701	-1.02199	0.26925	0.124305	0.104746	0.0345006	-0.239569	0.414575	0.88327	0.213211	0.114644	0.316873	0.582673	0.195132	0.131994	0.437225	0.34183	0.179662
ENSBTAG00000046712	PSMC2	0.426116	0.425965	-1.12175	0.565097	0.376874	-0.465867	-0.681925	-0.159298	0.0070667	0.134941	0.187966	0.336323	0.187898	0.662115	0.734467	0.675922	0.152161	0.60147	0.97581	0.506481	0.963603	0.628439	1.0474	0.514049
ENSBTAG00000018069	TNFSF15	0.941019	0.369421	-4.41058	0.185721	0.346796	-0.254271	0.0137533	0.308009	0.647299	-0.21845	0.0645601	0.168697	-0.607956	-0.130836	1.04393	0.782935	0.270758	0.461728	0.706575	0.294333	-0.143751	0.0616657	-1.41588	-0.199554
ENSBTAG00000018062	KIAA1522	0.719913	0.830945	-2.22169	0.963589	0.728724	0.653634	0.814516	0.887853	1.04072	-1.23354	-0.974304	-0.914988	-0.865898	-0.784246	0.583182	0.774897	0.963631	1.16815	0.630542	-1.0254	-1.0486	-0.787554	-1.4059	-0.955324
ENSBTAG00000018061	LNPK	-0.0783292	-0.328661	-3.49507	-0.369052	-0.275994	-0.755296	0.586684	0.427486	0.553014	-0.0368086	0.855278	0.447613	0.493486	1.14366	0.90431	0.784736	-0.295357	-0.537735	0.784275	0.742639	0.717286	0.503252	1.03308	0.261448
ENSBTAG00000018067	S100PBP	0.158515	0.968049	1.81712	0.82712	-0.0577247	0.143625	0.765199	0.88638	0.518632	-0.270339	0.243667	0.0898004	-0.273977	0.477748	0.476154	0.396579	-0.0385304	0.524725	0.587362	0.0645185	-0.131255	-0.122488	-0.0701521	-0.359939
ENSBTAG00000018065	YARS	0.215602	0.502343	-3.74984	0.651592	0.683455	-2.02152	-0.185127	-0.509243	-0.921373	-0.545595	-0.566772	-0.610182	-0.385774	-0.485301	0.713643	1.65061	0.571709	1.74607	0.566478	-0.138159	-0.0833933	-0.0627751	0.745324	-0.0114693
ENSBTAG00000047147	CRYBG3	-0.815029	0.757853	-1.62538	0.56639	-0.470907	-0.443966	0.777871	-0.326055	-0.579115	0.850901	0.9445	0.360906	0.00936724	-0.17975	0.482435	0.774761	-0.949697	0.613727	0.466653	0.386854	0.183542	0.119769	-3.1213	0.773019
ENSBTAG00000019458	ASB3	-0.677179	-0.621211	4.02388	-1.18196	-0.496191	0.47497	-0.133853	0.420618	-0.486335	0.35912	0.481888	0.224702	0.815723	0.690882	0.723781	0.104696	-0.253821	0.215966	0.275048	0.859252	1.44014	-0.193359	1.71778	0.520643
ENSBTAG00000017116	RASD2	-0.0972241	-0.0138545	3.35178	-0.0857996	-0.744329	-1.33276	0.356714	0.237854	-0.11371	0.355439	0.0560688	0.175035	0.0805757	0.113032	-0.965361	-0.15113	-0.553998	-0.458554	-1.04157	-0.192691	-0.13929	0.452267	0.0641038	0.450187
ENSBTAG00000017112	CDYL2	0.498614	0.641268	2.69803	0.649951	-0.81682	0.122909	-1.0628	-1.52912	-1.13962	0.76598	1.55887	1.05555	1.0205	1.08916	-0.781797	-0.706276	-0.687166	1.16705	-0.445203	0.648547	0.215654	1.38404	-0.0391678	1.09913
ENSBTAG00000017113	ANKRD33	1.31029	0.70093	0.533548	1.91997	0.184848	-1.47596	0.0496825	-1.33148	1.34084	1.17862	0.711929	0.425418	0.785376	0.585221	-0.0895576	-0.0491891	-0.861903	0.461708	-0.310875	-0.0909272	0.0248078	0.713668	0.579265	0.49833
ENSBTAG00000008978	USP22	0.486102	0.409173	-1.55163	0.84123	0.703345	0.105184	0.864226	1.19792	1.25721	0.527669	0.682367	0.894601	0.15345	0.534777	-0.447234	-0.668358	-0.216931	0.563354	-0.363923	-0.237399	-0.00067393	0.876124	-0.981841	0.247661
ENSBTAG00000020000	RAP1GAP2	-1.087	-0.311771	3.8838	-1.27775	-1.12772	1.68414	-0.46149	-0.0376652	-0.739626	-0.195541	-0.10862	-0.140261	-0.193547	-0.552622	-0.144103	0.419933	0.515605	1.33268	-0.00321938	0.287113	-0.100096	-0.355555	-0.72617	-0.170869
ENSBTAG00000010238	LTB4R	-0.769419	-0.525546	-2.21282	-0.551623	-0.469463	1.05214	0.218322	0.00256716	-1.21085	-0.474265	-0.215259	-0.741266	0.0208131	-1.23279	-0.245868	0.53528	-0.437734	0.382534	-1.12387	-0.532686	-0.322043	-0.841901	0.0769491	-0.527562
ENSBTAG00000010234	DHRS1	0.373438	0.367093	-3.72133	0.60452	0.502064	-0.762027	-0.615404	-0.572386	0.0308118	0.336431	1.1775	0.729763	0.833659	0.943579	0.149673	0.0423107	0.0303704	0.429716	-0.1077	0.194209	0.833272	1.08922	1.34315	0.943042
ENSBTAG00000010232	NDUFS5	0.583537	0.0120236	0.0339965	0.835446	1.18208	-0.236071	-0.479388	-0.253038	-0.228195	0.724019	0.809812	0.328584	0.525011	0.597129	0.0316787	-0.00778436	0.109461	0.237075	0.621364	0.428467	0.703397	0.726671	1.48248	0.606628
ENSBTAG00000026772	ZNF142	1.30106	0.65538	1.25584	1.25709	0.857623	0.552657	0.364846	0.793738	1.18732	-0.0505077	0.711546	0.465112	0.34837	0.320384	0.0147974	0.502443	0.197906	0.501715	-0.635592	-0.352294	-0.745583	0.372421	-1.64887	-0.435647
ENSBTAG00000026779	LYZ	-0.993151	-1.09147	3.14474	-1.54039	-1.00613	0.72855	-0.998563	-1.04623	-1.99618	1.10635	0.608102	0.668832	0.776586	0.539927	-0.699687	-0.30864	-0.271159	-0.25391	-0.236785	1.2585	1.28481	0.746853	1.28347	1.06287
ENSBTAG00000006941	ATAT1	0.434237	-1.22292	2.34483	0.476912	-0.126691	-0.285608	-0.0225473	1.04528	-0.00461832	0.0252851	1.11491	0.621443	0.499885	0.65848	0.503726	0.635391	0.687418	0.567501	0.548561	0.480819	-1.41334	0.29213	-1.58911	0.335211
ENSBTAG00000006940	USP48	0.570375	0.773357	1.80228	0.573003	0.862004	-0.632592	-0.50279	-0.277322	-0.330253	0.0615159	0.111601	0.178025	0.465186	0.435721	0.916018	0.697681	-0.452306	0.343258	0.90851	0.45425	0.386567	-0.108605	0.824308	0.386837
ENSBTAG00000021018	KHSRP	1.22556	0.678333	-0.789958	1.36673	1.00534	0.32659	0.25223	0.734084	0.836398	0.553416	0.463247	0.688776	0.391563	0.587783	-0.530753	-0.276444	0.153764	0.756484	-0.83133	-0.530206	-0.807176	0.555663	-3.07771	-0.179131
ENSBTAG00000021019	SLC30A4	0.0760064	0.221141	-2.28483	1.16924	0.865158	0.36202	0.101885	-0.423647	0.46227	-0.618561	0.141181	0.0540879	-0.12773	0.349125	0.103039	-0.590462	-0.904074	0.312726	0.328258	-0.923014	-0.547843	0.0351751	-0.996741	-0.168049
ENSBTAG00000021016	GTF2F1	0.601386	0.491728	-2.03066	1.2007	0.616568	-0.58048	-0.588651	0.709795	0.675756	0.143764	0.0105221	0.37893	0.0125552	0.3184	0.218461	0.469419	0.0681598	1.09389	0.131559	-0.195776	-0.277865	1.05406	-0.187279	0.27022
ENSBTAG00000021013	TUBB4A	1.06385	0.529049	-0.524396	0.560606	-0.156068	0.981	-0.385731	-0.0062049	-0.233274	-0.91221	-1.2511	-1.28899	-1.38169	-1.32992	1.13692	0.79272	0.89867	0.366893	0.680497	-2.10066	-1.05262	-1.64646	-1.69613	-1.5548
ENSBTAG00000024199	KMT2C	-0.182864	0.610491	2.82885	0.160067	-0.227594	1.39452	0.689676	0.898297	0.4854	0.0648748	0.532462	0.246141	0.0527431	-0.422987	-0.149026	-0.238851	-0.487398	0.0197181	-0.419495	-0.38181	-0.183751	-0.109306	-4.50258	-0.345548
ENSBTAG00000039556	WIPI1	0.297801	-0.813877	-0.382457	0.528245	0.708185	0.51902	0.0651794	0.851095	0.903696	0.355111	0.144545	0.848166	-0.547375	0.20262	-0.314449	0.352208	0.369981	1.02347	-0.236097	-0.197094	-0.282615	0.113447	-0.661303	0.21021
ENSBTAG00000030951	ZNF655	-0.501085	0.060083	3.31812	-0.626926	-0.350225	-0.760489	-0.357437	-0.223687	-0.680284	-0.0305257	-0.472752	-0.822058	-0.62739	-0.987427	0.174974	1.15617	0.367507	0.672284	-0.136959	0.28255	-1.16907	-0.656737	-0.561295	-0.300698
ENSBTAG00000030956		0.594857	0.645246	1.28253	1.06935	0.618363	-0.455255	-0.27336	-0.396369	-0.152625	0.0543643	-0.00103063	0.135985	0.0783838	0.700791	0.861961	0.823986	0.0383769	1.35564	-0.0354066	0.188122	0.307217	0.251097	1.3835	0.54003
ENSBTAG00000047788		-0.357308	0.516365	0.866649	0.244828	0.378521	-0.822355	0.243716	-0.146877	0.578011	0.324477	0.314997	0.289902	-0.171293	0.188022	1.68946	0.66957	0.277801	0.823619	0.751392	0.670832	0.995985	0.507521	-3.28653	0.426511
ENSBTAG00000040381		0.0526473	1.04597	0.26625	0.696568	-0.167944	0.579468	-0.24296	-0.704866	0.490267	-0.0436659	1.17895	-0.0128833	0.567543	0.782026	1.09022	0.443675	0.0320834	0.310325	1.21374	1.05051	1.32182	0.573342	-1.25795	0.67527
ENSBTAG00000005557	AFDN	0.222477	0.264091	-0.492094	0.221278	0.11797	0.249375	0.782705	0.733656	0.978906	-0.261739	-0.0285524	0.0122011	-0.127266	-0.0578334	0.567188	0.846372	1.07375	1.53043	0.529796	-0.222901	-0.273368	0.184802	-0.787062	-0.0349
ENSBTAG00000005550	SOS2	-0.310686	-0.399545	2.66181	-0.341462	-1.15476	-0.208041	0.0331985	0.629392	0.152536	0.772794	0.538836	0.505418	0.864843	0.75854	0.598795	0.614428	-0.609934	0.10256	0.424179	1.08763	1.49771	0.626673	0.777714	0.598027
ENSBTAG00000008126	NPHP4	0.747163	0.206808	2.68547	0.940052	0.722589	1.96277	0.493819	1.44914	0.866311	-0.117456	0.4241	0.657166	-0.0618619	-0.268121	0.156976	0.694764	0.677762	0.611392	-0.655915	-0.297617	-0.634589	0.242763	-1.32355	-0.122648
ENSBTAG00000008125	KCNAB2	-0.532107	0.0399776	3.53783	0.192834	0.229335	1.92134	0.0562612	-0.559779	-0.860252	0.231787	0.522667	0.200605	0.0762499	-0.244861	-0.570443	0.806921	-0.990634	0.716363	-0.739077	-0.313011	-0.0861646	0.473104	-0.746406	0.208823
ENSBTAG00000008124	GK	0.0912166	-0.0307009	-5.44667	-0.127735	0.00849955	-0.671561	0.839443	0.974747	0.422601	-0.237845	0.222651	-0.0733894	0.19792	0.177576	-0.0117553	0.0199308	-0.74912	-0.249048	0.355534	0.397368	0.866601	0.134358	1.34947	0.454994
ENSBTAG00000018269	MPV17	0.101639	-0.0299048	0.793268	0.804838	1.14208	1.26845	-0.456581	-0.251173	0.929208	-0.425378	0.149074	-0.0362121	-0.618622	0.105368	0.210622	0.130856	-0.101715	0.45207	0.478032	-0.487864	-0.308033	-0.171509	0.228964	0.23854
ENSBTAG00000018261	PDHX	-0.166193	0.27	-0.308102	1.00819	0.0337578	-0.901129	-0.926343	-2.08759	-0.895019	0.816101	0.430368	0.773793	0.954312	1.40195	-0.180374	-0.724427	-0.547634	-0.0746012	0.378723	0.531079	0.740484	0.665665	1.46645	0.787451
ENSBTAG00000032084	GPR183	-0.663924	-1.54191	-4.40814	-1.63244	-1.33611	0.924153	0.811145	0.793235	-0.164992	1.12894	0.149133	0.375185	-0.0156996	-0.0796205	0.839479	0.435031	0.282307	-0.147299	0.557153	0.82645	0.440002	-0.0564274	0.63029	0.0122713
ENSBTAG00000000459	POMGNT2	0.669158	0.839688	-0.925536	1.2739	1.01309	0.143188	0.190571	0.369765	0.0288342	0.426375	0.454411	0.215072	0.515513	0.586409	-0.145122	0.626389	0.785137	1.45669	-0.262229	-0.912346	-0.0529514	0.176278	0.372694	0.160172
ENSBTAG00000032083	DHX33	1.2274	0.908752	-0.868947	1.44411	1.33017	-0.123459	0.459651	1.45404	0.81798	0.667671	0.671501	0.0787825	0.649007	-0.0178249	0.16196	0.295355	-0.404767	0.513587	-0.531465	-0.113211	-0.190672	0.725195	-1.94178	-0.156786
ENSBTAG00000000451	TMEM126A	0.6419	0.982973	-2.44716	1.00156	1.36561	-1.56241	-0.0365135	-0.853533	-0.0937388	0.298911	-0.16178	-0.225057	0.00966537	-0.0806569	0.848647	0.790795	0.236726	0.597285	0.180138	-0.184774	0.249563	0.0219425	1.50485	0.342136
ENSBTAG00000000454	TMEM106C	0.387791	0.258194	-2.84401	0.593456	0.420233	0.979563	0.493431	-0.24094	-0.480366	0.811294	0.997848	0.605524	0.683621	0.684248	-0.00352328	0.420699	-0.477227	0.336174	0.0596132	0.523957	0.326102	0.391754	1.0494	1.00692
ENSBTAG00000004203	VPS33A	0.135123	0.317605	-1.62212	0.177168	0.474717	-0.986313	0.643919	0.8773	0.87336	0.276764	0.174446	0.312324	0.193297	0.233374	0.855944	0.859851	0.128921	0.314547	0.83797	0.13717	0.702584	0.30013	1.71867	0.311471
ENSBTAG00000004200	GTPBP3	1.53238	1.08915	3.05684	1.30874	1.8061	0.534171	-0.465915	0.137298	0.0745341	0.57809	0.935736	0.384041	0.288258	0.266101	-0.401609	0.0798717	-0.447431	0.297935	-0.255018	-0.602398	-1.58284	0.451063	-0.57928	0.0390889
ENSBTAG00000004204	GPR107	0.244801	-0.174468	1.11698	-0.578532	-0.415079	1.40865	0.459887	-0.328692	0.54513	0.517456	1.00951	0.977975	0.0680018	0.291151	0.79382	1.23587	-0.107171	0.206719	0.816174	1.03548	1.28321	1.15726	-3.35199	0.50093
ENSBTAG00000004208	PLEKHG6	0.920779	0.341735	-1.79784	0.539481	0.527177	0.563728	0.475606	-0.0934618	0.391668	0.082217	0.202501	0.366538	-0.284474	0.109525	0.100381	0.024954	1.2781	1.22849	-0.476598	-0.436086	-1.87407	-0.185232	-2.97771	-0.674288
ENSBTAG00000048230		-0.330548	0.597514	1.94967	-0.243762	-0.550813	0.358158	-0.144558	0.366732	0.174989	-1.56788	-1.30204	-1.35476	-0.850304	-1.40423	0.829703	1.49505	1.75888	2.56219	0.705337	-1.3327	-0.631395	-0.920028	-1.34439	-0.975018
ENSBTAG00000048234		0.208171	0.456424	0.397835	1.47973	0.665417	0.721411	0.190367	-0.261305	1.18568	0.295544	0.95215	0.793227	0.381606	0.597795	-0.155017	-0.437353	0.32913	0.939623	-0.364369	-0.0769329	-0.0505418	0.853031	0.028771	0.392132
ENSBTAG00000008789	HMG20B	0.361395	-0.982515	-2.32132	-0.367169	-0.26017	1.21128	1.1212	1.67204	1.8882	0.587675	0.842305	0.8122	0.592821	0.571227	-0.121529	-0.539862	0.163352	-0.183031	-0.130819	0.761637	0.757644	0.98336	0.364532	0.207047
ENSBTAG00000008783	HTR7	0.363985	-0.121408	-5.23885	-0.0252862	-0.10666	0.714889	0.358327	0.748887	0.965333	0.54653	0.687346	0.846915	0.218852	0.0638703	-0.132821	-0.183125	0.359119	-0.401535	0.252021	0.501477	0.1956	0.76538	-0.989197	0.16415
ENSBTAG00000009942	PLCL2	0.289819	0.522365	4.94655	0.955137	0.387016	-0.154789	-0.133101	-0.936847	-0.235104	0.621097	0.785552	0.303901	0.138356	-0.0224448	0.120909	0.424429	-0.176535	0.818381	-0.291844	-0.257853	0.355846	0.535545	0.144924	0.445619
ENSBTAG00000008787	FAM171A1	0.561015	0.667816	0.130571	0.718131	0.432693	-0.230077	0.300818	0.132611	0.148518	0.694576	0.721184	0.93148	0.794267	0.916041	0.888179	0.935479	1.02446	0.96618	0.743215	0.976531	0.748344	0.824374	0.180029	0.839063
ENSBTAG00000009941	MBIP	-0.0517553	0.628077	1.30294	0.604444	0.65015	-0.515347	0.42971	0.355422	0.535538	0.0523098	0.144663	-0.0675254	0.0294217	0.463388	0.431429	0.718466	-0.022579	0.0748067	0.730147	0.407966	0.776177	0.0457432	1.27531	0.410724
ENSBTAG00000007156	AGAP2	-2.22384	-0.283848	2.73095	0.234381	-0.863477	0.953066	0.319292	0.433938	-0.223361	-0.463618	-0.0646963	-0.172882	-0.410676	-0.126607	-2.16037	-0.399881	-0.544378	-0.449144	-0.731477	-0.155711	-0.0193802	0.803638	-0.778528	-0.144542
ENSBTAG00000007153	C1QA	0.713773	0.687546	2.64996	1.23574	0.806986	0.670288	0.40955	-0.0269395	0.241806	0.0870197	0.266106	0.319658	-0.017704	0.324336	0.188825	-0.045707	-0.221362	0.287831	0.516919	-0.180086	-0.300926	-0.040039	0.111371	0.255113
ENSBTAG00000017354	MPP7	0.929266	1.04711	-0.799013	0.592191	1.07144	0.103215	-0.181112	-0.977078	-0.598965	-0.172143	0.0415998	0.13655	-0.418844	-0.228549	0.92067	1.22251	0.240981	1.51963	0.514946	-0.29985	0.183181	0.0652094	-0.0787138	0.311914
ENSBTAG00000017355	ERCC1	0.843873	-0.535942	0.0770141	1.29031	0.672637	0.43716	0.0828148	-0.324652	0.335224	-0.402629	-0.369453	-0.510501	-0.17118	-0.980416	-0.137119	0.391603	1.22422	1.6878	0.0588489	-0.633079	-0.415617	0.349489	-0.274672	0.365072
ENSBTAG00000034662	ENSBTAG00000034662	1.17937	1.17087	0.960095	1.10627	1.20563	-1.32667	-1.31278	-0.494958	-1.29376	-0.653688	-1.28711	-0.790834	-0.965403	-1.29166	1.1311	0.963266	1.02101	1.06531	1.04376	-0.502814	-0.743251	-1.28375	-0.656889	-0.896806
ENSBTAG00000008877	APBA1	0.748328	1.54958	2.13272	0.831399	1.60785	-0.910969	-0.360282	0.346412	-0.332212	0.507454	-0.111621	-0.243742	-0.150396	-0.738286	0.630244	1.46064	0.447182	1.1479	0.0346751	-0.683359	-0.161492	-0.195793	-3.11732	-0.0525619
ENSBTAG00000008870	KCNS1	0.433742	-0.32811	2.66511	-0.671796	-0.578876	0.321374	-1.17088	2.02582	0.542683	0.410723	0.485479	0.369088	0.763702	-0.599789	-0.245858	0.354548	0.206453	0.702024	-1.25651	0.233796	-0.0401018	-0.875506	-1.13011	-0.0469229
ENSBTAG00000012654	CHCHD1	-0.411223	0.206834	-1.65803	0.47413	1.04313	-0.447636	-0.607107	-0.0698639	-0.94851	-0.0455559	-0.459054	-0.208551	0.550598	0.329521	0.774608	0.726889	0.669435	0.398555	1.28838	1.38569	1.04949	0.571771	3.19336	0.759263
ENSBTAG00000019603	LDHB	0.334742	0.85717	-0.266312	0.847121	1.26127	-1.16089	0.0758691	0.124635	0.201772	-0.1164	-0.0228374	-0.215164	-0.0556993	0.158318	0.54949	0.0781134	-0.576482	0.0405028	0.449099	0.223812	0.696916	0.109514	1.66035	0.545052
ENSBTAG00000019606	IFT52	-0.252041	0.173041	2.72684	0.388396	1.01429	0.411336	-0.629935	-1.33983	-1.61926	0.324857	0.342738	-0.265375	0.371768	0.0312526	0.484955	0.297544	0.0473904	-0.0419254	-0.0755942	0.147121	-0.244697	0.251263	0.50087	0.573611
ENSBTAG00000019608	DDX47	0.650895	0.362255	-2.52113	0.355862	1.20575	-0.0958499	-0.273169	-0.704739	-0.1085	-0.343634	-0.257546	0.139706	0.264762	0.412221	0.681979	0.665261	-0.125327	0.519886	0.146251	0.738751	0.664333	0.778675	0.945725	0.68077
ENSBTAG00000012658	TMA16	0.616363	0.353144	-2.48361	0.205994	0.758017	-1.69399	-0.470967	-1.01829	-0.102014	-0.351222	-0.665259	0.0766274	-0.0532191	0.286244	1.43563	1.08684	-0.074252	0.688332	1.50336	1.27708	0.637243	-0.269752	1.97197	0.393391
ENSBTAG00000012659	LRIF1	-0.306347	1.29013	-1.27218	0.296474	-0.623848	-0.843413	0.0571454	-0.420197	-0.360567	0.149268	1.21074	0.135155	1.74718	2.25545	-0.2208	-0.812631	-0.927198	-0.420367	0.47654	0.613	1.38828	0.736653	0.931028	0.892992
ENSBTAG00000003268	PELO	0.144765	0.684079	0.0497836	1.17981	0.698091	-0.499501	1.09899	-0.158269	0.0409199	-0.502534	0.581475	-0.304226	-0.00931837	0.540802	-0.380155	0.675251	0.431452	1.41854	0.506822	0.183407	0.452812	0.248649	0.890274	0.573032
ENSBTAG00000006208	ADCY7	-0.137134	0.650706	4.2037	0.496186	-0.0815885	0.486173	0.0441363	-0.919363	-0.744436	0.05556	0.32041	0.0140945	0.110871	-0.381322	-0.829977	-0.0067124	-1.15955	0.161556	-1.28377	-0.512244	-0.425457	-0.19523	-0.550036	-0.0180037
ENSBTAG00000006209	EXT1	0.329224	-0.667283	-4.59598	-0.583055	-0.104678	-0.181685	0.0656388	1.13063	0.567617	1.17073	0.741457	1.09917	0.397115	0.70923	0.201402	-0.261791	-0.409893	-0.411357	0.555943	1.17558	0.690028	0.639646	0.307507	1.04262
ENSBTAG00000006204	XPNPEP3	0.462485	1.50123	0.127054	1.37519	0.897091	-0.621061	-0.678591	-0.391276	0.19665	0.207364	0.72446	0.538932	0.816659	0.606709	0.408282	0.604773	-0.383491	0.670669	0.799709	0.00533919	0.288026	0.511958	-1.07916	0.635332
ENSBTAG00000006200	SLC25A17	-0.000177763	0.369389	-1.55697	0.523873	0.529699	-0.829045	-0.562305	-0.440571	-0.251577	0.563183	0.755331	0.750145	-0.0418104	0.74657	1.07987	0.308266	0.375206	0.485887	0.795319	0.755893	1.25637	0.619416	2.0037	0.598152
ENSBTAG00000006201	DTWD1	0.177394	0.0876353	1.47649	0.834291	-0.531355	-0.215333	-0.535951	-0.0841197	0.147435	-0.350769	0.409365	-0.106059	0.103855	0.479195	0.98604	0.44677	0.135361	-0.00727804	0.736075	0.301883	0.80786	0.389437	1.26436	0.553601
ENSBTAG00000006202	ST13	0.158436	1.05351	-3.22129	0.757749	0.423709	-1.27678	0.426363	0.425309	-0.115152	0.0196544	-0.194144	-0.244552	0.173388	0.359743	0.657951	0.515995	0.103676	0.470227	0.85662	0.348859	0.439832	-0.0477174	1.11556	0.373822
ENSBTAG00000037811	CCL2	0.264001	0.0239708	-6.33136	-0.0187045	0.332524	-0.478199	0.0465258	0.599034	0.72908	0.0256951	0.13597	0.279819	0.0535862	0.248169	0.291003	0.180403	-0.0519891	-0.0408956	0.116465	0.439789	0.23588	0.480424	0.598059	0.298675
ENSBTAG00000037813		-0.129005	0.39611	-3.16707	0.732915	0.401708	-0.649914	-0.0904162	-0.256427	-0.324489	-0.417013	0.475644	0.0780241	0.19975	0.425606	0.332102	0.275529	-0.92668	0.514538	0.525111	0.544963	1.04267	0.123248	2.59503	0.703868
ENSBTAG00000037819	SFT2D2	0.404624	0.280797	-0.464587	0.503702	0.291749	1.69832	1.24533	0.587595	1.20049	0.186701	0.144148	0.232039	-0.161766	0.451125	0.359574	-0.217516	0.147349	0.271118	0.747647	0.198121	0.167051	0.254176	-0.67007	0.187584
ENSBTAG00000039413	ENSBTAG00000039413	0.151304	0.298439	0.55827	-0.138176	-0.0545235	0.647149	-0.315159	-0.297579	-0.224125	-0.696558	-0.679585	-0.568031	-0.615321	-1.39512	-0.325875	0.129982	0.0356285	0.251918	-0.659476	-0.626356	-0.908838	-0.587656	-2.27678	-1.05248
ENSBTAG00000039415	CHMP4A	0.824467	0.747633	-1.44988	1.18826	1.11996	-0.682017	-1.02674	-0.0465557	0.294123	0.221004	0.64744	0.270494	0.552469	1.22186	0.317024	0.444922	-0.279977	0.248826	0.415743	0.372069	0.564852	0.442416	1.25802	0.445149
ENSBTAG00000013298	PLA2G4A	-0.508531	0.399385	1.9691	-0.519484	0.211009	-0.45206	-0.257936	-2.22389	-1.40689	0.449753	0.0832009	-0.200092	-0.694293	-1.12245	0.901499	0.643619	-0.0846226	0.504927	0.690673	0.0848008	1.3943	-0.19089	2.22218	1.0028
ENSBTAG00000013291	ARMC6	2.3689	-0.592014	0.172935	1.37577	0.787855	0.640683	-0.400313	0.731867	1.05932	-0.0913526	-0.00407525	0.941988	0.314463	0.0715843	-0.52489	-0.495957	0.330195	1.93182	-0.933362	-1.21265	-0.917414	0.674537	-1.18965	0.619167
ENSBTAG00000013290	DYSF	-0.324475	-0.1582	1.34682	-0.579935	-0.233645	0.470131	-0.37575	-0.508006	-1.25788	0.292534	-0.20334	-0.294419	0.034134	-0.713723	-0.866576	-0.0224865	-0.615255	-0.254843	-1.25202	-0.126261	-0.543195	-0.151114	-0.761598	0.0620732
ENSBTAG00000013294	DYRK3	-0.232378	-0.38016	-5.13436	0.135115	-0.798769	-0.413565	1.07728	0.314116	0.438242	0.119633	0.529486	0.579622	0.703054	0.592876	-0.719896	0.164683	-0.815369	0.284513	-0.946523	-0.13078	0.653118	0.525247	1.04378	1.03195
ENSBTAG00000015904	RORA	-0.202556	-0.261636	0.716385	0.0890291	-2.13367	-0.40664	1.26388	0.754706	0.531671	-0.693986	0.618575	-0.00912843	-0.379645	-1.16951	-0.0710115	0.742639	0.513775	1.9335	1.10561	-0.386933	0.894997	-0.15478	0.323653	0.940903
ENSBTAG00000014114	KLHL26	1.11499	0.680853	-1.25599	1.93592	-0.0262496	-0.0334631	0.45852	0.199657	1.66439	0.584916	1.02325	1.49249	-0.100646	-0.355662	-1.26635	0.498583	0.746739	1.01732	-0.954177	-1.43807	-0.61073	0.842584	-0.575403	-0.0216328
ENSBTAG00000014113	CCL8	-0.0222366	-0.245903	-4.98614	-0.338899	-0.139705	-1.07675	-0.927872	0.0792691	0.41254	0.355216	0.213269	0.45628	0.0174481	0.219852	-0.0433158	-0.40599	-0.764499	-0.3174	-0.425255	0.509131	0.134849	0.600771	0.721856	0.570424
ENSBTAG00000014111	INPP4B	-0.0801473	-0.136805	3.72428	0.924993	-1.98883	0.612112	0.0324677	0.773697	-2.56165	-0.468747	-0.470268	-0.968493	-0.0530305	-1.22038	-0.0754027	1.13447	-0.797699	0.843983	0.771903	0.415856	-0.326052	-0.173933	0.104001	0.466459
ENSBTAG00000014119	PRKCZ	-0.604635	0.368585	0.708678	0.110073	-0.674254	0.886274	0.63001	0.298831	0.547122	-0.911228	-0.868791	-0.524057	-0.621531	-1.22245	0.701132	1.39736	1.80906	2.26956	1.03384	-1.14774	-0.599407	-0.306423	-1.07096	-0.651034
ENSBTAG00000015868	LIG4	-0.256513	0.078632	0.479179	-0.995521	-1.21681	0.269788	-0.504062	0.222363	-0.334997	-0.915147	-1.05782	-1.08179	-0.754597	-1.13954	-0.160632	0.139219	-0.147475	0.437307	-0.362391	-0.51246	-0.624607	-0.844557	-0.48617	-1.11477
ENSBTAG00000015860	FGD1	0.671716	0.339262	-0.140082	0.55755	0.494551	0.607591	-0.22662	0.393461	0.642621	0.628885	0.811278	0.993884	0.560105	0.915903	-0.312055	-0.445159	-0.141024	0.0662697	-0.235739	0.269768	0.460821	0.953427	-0.134792	0.298399
ENSBTAG00000015865	CAPN14	0.385796	0.354565	0.658098	0.472441	0.35274	-2.89202	-2.86618	-2.85075	-0.250007	-1.63988	0.141951	-0.356705	0.267863	0.0867532	0.359053	0.885449	0.748288	1.68444	0.759593	-0.160342	0.0514698	0.157671	-0.172268	-0.383178
ENSBTAG00000015866	ENSBTAG00000015866	-0.995108	-0.229415	0.147925	-0.608601	0.752989	0.577442	0.748142	0.263701	0.44552	0.109633	0.657041	0.752719	1.074	0.70992	0.614961	0.272124	-0.261285	0.524698	1.1929	0.840607	0.809499	-0.122515	0.608666	0.801388
ENSBTAG00000046498	SUN1	-0.870842	-0.233566	0.239893	-0.652391	-0.0991058	0.897292	1.05567	0.602335	0.963542	-0.0536499	0.161699	0.493678	-0.229738	0.155426	0.387061	0.643978	0.409359	0.652525	0.247486	0.399292	-0.432501	-0.305737	-2.74051	-0.242998
ENSBTAG00000005964	PIGG	0.47263	0.764929	-0.427901	0.557355	0.700271	0.480825	0.99046	0.548235	0.81807	0.07875	0.87837	1.09745	0.0354257	0.517066	0.955092	0.298383	-0.208308	0.358982	0.347447	0.385719	-0.207205	0.807438	-2.36553	-0.0229232
ENSBTAG00000005960	EPB41L2	0.0688256	0.405702	-5.35353	0.571517	0.4497	-0.810301	-0.668897	-0.428409	-0.289925	0.32718	0.217985	0.112763	0.58758	-0.0679871	-0.280836	-0.00340338	-0.996244	-0.30058	0.190987	0.0940342	0.129477	0.0548979	-0.701953	0.396532
ENSBTAG00000001262		0.290201	0.527924	-0.503418	1.06548	-0.0281018	0.579672	1.43697	2.0801	0.811102	0.910068	1.41954	0.980135	0.318435	0.188597	-0.836999	-1.271	-0.934245	0.386417	-1.06015	-0.438817	-0.460396	0.406915	-2.85306	0.668372
ENSBTAG00000005969	EIF2S2	-0.126844	0.00617033	-3.6261	0.262292	0.0748147	-1.86326	-0.732619	0.0415326	-0.855986	-0.283277	-0.401769	-0.503539	-0.0182505	0.17654	1.0361	1.09567	-0.0877295	1.21519	1.19061	0.668127	0.783969	-0.106892	2.01989	0.279524
ENSBTAG00000031749	SLC35E2	0.775344	1.13467	0.19229	1.46345	1.11824	0.0281877	0.865718	0.422501	0.676258	0.0699172	0.263933	0.35874	-0.0429305	0.0346718	0.185564	0.0445318	0.254542	0.885376	0.149423	-0.507355	-0.483859	0.336892	-1.95781	0.453338
ENSBTAG00000014366	PRPF19	0.427933	0.893115	-0.349991	1.57466	1.42517	-0.340848	0.346642	-0.222602	0.191601	0.380825	-0.0669503	0.027414	-0.00393319	-0.175328	0.758963	0.92382	0.0983669	1.38574	0.447097	-0.358528	-0.227551	0.231598	0.165912	-0.00354825
ENSBTAG00000014367	ENSBTAG00000014367	1.06122	1.12717	-0.471199	1.35043	0.40142	-1.85068	-0.576404	-1.19433	-1.02943	0.817072	1.05836	0.701911	0.615573	0.50977	0.634404	0.632742	-0.276434	0.924728	0.455528	0.763796	0.483547	0.820193	-1.68796	0.895573
ENSBTAG00000031747	HMGN4	-0.258822	0.591756	2.57421	0.164879	-0.452107	-1.39837	0.115937	-0.0629393	0.113851	-0.547557	-0.0745049	-0.505405	-0.0749599	-0.546935	0.998554	0.911346	0.476697	1.38258	0.640309	0.277931	0.630224	0.157112	1.81109	1.12447
ENSBTAG00000031746		-0.452189	-0.723189	-1.53268	-0.699933	-0.19888	0.794734	1.25104	1.31875	1.11614	-0.796563	-0.427525	-0.948339	-0.489987	-0.713437	-0.0300352	-0.336131	-0.726989	-0.760703	-1.09738	-1.51732	-0.743004	-0.418707	-0.948581	-1.06562
ENSBTAG00000014368	SLAMF6	0.153592	0.660396	2.51059	1.10979	0.866707	-2.0981	-1.77636	-2.17515	-0.712461	-0.846943	-0.566345	-0.521954	-0.758576	-0.312391	0.190229	0.0980464	-0.519966	0.353067	0.246862	-0.397105	0.0704694	-0.236475	0.276042	-0.258404
ENSBTAG00000015240	UBR4	0.378717	0.386207	0.8838	0.503872	0.0324831	0.972462	-0.339685	0.451778	-0.117917	0.422481	0.442675	0.438242	0.0717768	-0.349325	-0.601057	-0.480242	-0.529798	0.0268698	-0.599945	-0.00842822	-0.250398	0.373549	-4.70987	-0.00377253
ENSBTAG00000015241	EPHX2	0.694415	-0.076547	-0.365722	0.412903	0.226709	-0.663314	-1.21531	-2.36731	-1.45668	0.696808	0.952789	0.740014	0.630424	0.814925	-0.323204	0.437572	-0.0322359	0.455959	-0.126168	1.12575	1.19174	0.654148	1.54995	1.46823
ENSBTAG00000015242	SLC18B1	-0.146271	0.205368	3.99466	-0.121467	0.230953	1.84809	1.43068	1.06613	0.974709	-0.177249	-0.303303	-0.127861	-0.359781	-0.0598842	0.68481	0.00140752	0.182625	0.0905858	0.47678	-0.142249	-0.408278	-0.452618	0.0429362	-0.129048
ENSBTAG00000015248	PLA2G16	0.960244	1.02746	2.24806	1.40715	1.14439	-0.5384	-0.28766	-0.33497	0.0676952	-0.0910031	0.130382	0.176005	-0.29405	0.454004	0.818778	0.642103	0.387441	1.09871	0.963751	0.0703663	0.182795	0.506364	1.06926	0.508209
ENSBTAG00000010745	THRA	0.588016	0.98568	2.09293	1.29344	1.0358	-0.973886	0.227773	-0.332445	0.387823	0.639687	1.01363	0.501821	0.620287	0.832997	-0.0578734	0.486864	-0.313692	0.743036	-0.485807	-0.287694	0.873646	0.560164	0.479506	0.384963
[truncated: 8,119 more rows]

## Sheet: Mastitis
Supplementary File S4: The gene expression matrix of all samples in normal and mastitis groups.
[truncated: 9,722 more rows]
