# Supplementary material for: Identification of Gene Modules and Hub Genes Involved in Mastitis Development Using a Systems Biology Approach
Source: Front Genet. 2020 Jul 13;11:722. doi: 10.3389/fgene.2020.00722 (PMC7371005; doi:10.3389/fgene.2020.00722)
Supplement: FILE S5 — The list of genes in each module. [file Table_5.XLSX]

## Sheet: Modules
Supplementary File S5: The list of genes in each module.
Gene ID	Gene name	Module number	Module color		Module color	Gene number
ENSBTAG00000012780	LPO	7	black		black	553
ENSBTAG00000021307	BNIP3L	7	black		blue	1042
ENSBTAG00000008172	EGLN3	7	black		brown	945
ENSBTAG00000002882	LMNB1	7	black		cyan	176
ENSBTAG00000008825	POLR3F	7	black		darkgreen	69
ENSBTAG00000014807	DPP8	7	black		darkgrey	60
ENSBTAG00000005206	TMEM14A	7	black		darkred	78
ENSBTAG00000004553	TPM4	7	black		darkturquoise	67
ENSBTAG00000018717	DDX20	7	black		green	689
ENSBTAG00000008329	CYTIP	7	black		greenyellow	321
ENSBTAG00000006044	KLHL5	7	black		grey	460
ENSBTAG00000017592	GPAT3	7	black		grey60	124
ENSBTAG00000017597	ESCO1	7	black		lightcyan	129
ENSBTAG00000019020	TAX1BP1	7	black		lightgreen	123
ENSBTAG00000012124	GPBP1	7	black		lightyellow	86
ENSBTAG00000001486		7	black		magenta	443
ENSBTAG00000031696	ANKRD44	7	black		midnightblue	151
ENSBTAG00000002627	ZRANB2	7	black		orange	42
ENSBTAG00000010206	UAP1	7	black		pink	446
ENSBTAG00000021020	RIF1	7	black		purple	391
ENSBTAG00000020376	PAIP1	7	black		red	593
ENSBTAG00000040602	ENSBTAG00000040602	7	black		royalblue	82
ENSBTAG00000019414	CLK4	7	black		salmon	280
ENSBTAG00000018239	DNAJC27	7	black		tan	317
ENSBTAG00000004230	AIMP1	7	black		turquoise	1132
ENSBTAG00000014678	PAEP	7	black		yellow	922
ENSBTAG00000001721	GYG1	7	black
ENSBTAG00000000894	PGK1	7	black
ENSBTAG00000017866	CD36	7	black
ENSBTAG00000046394	RPL23A	7	black
ENSBTAG00000002612	FANCM	7	black
ENSBTAG00000002614	RUFY2	7	black
ENSBTAG00000007394	RPL22L1	7	black
ENSBTAG00000007939	CHMP2B	7	black
ENSBTAG00000001573	JMJD1C	7	black
ENSBTAG00000001575	CALM2	7	black
ENSBTAG00000010982	UBE2B	7	black
ENSBTAG00000016675	ANAPC7	7	black
ENSBTAG00000016582		7	black
ENSBTAG00000021410	C1GALT1C1	7	black
ENSBTAG00000020453	CLEC5A	7	black
ENSBTAG00000002458	NUP155	7	black
ENSBTAG00000002455	KLHL8	7	black
ENSBTAG00000020865	PELI1	7	black
ENSBTAG00000020860	CHD1	7	black
ENSBTAG00000000132	EIF4A1	7	black
ENSBTAG00000006167	BTBD8	7	black
ENSBTAG00000008755	MARCHF7	7	black
ENSBTAG00000006413	KATNBL1	7	black
ENSBTAG00000012382	KCTD9	7	black
ENSBTAG00000011299		7	black
ENSBTAG00000019730	PNISR	7	black
ENSBTAG00000013671	UTP14A	7	black
ENSBTAG00000001648	RPL21	7	black
ENSBTAG00000032982	TERF1	7	black
ENSBTAG00000046612	ZNF292	7	black
ENSBTAG00000012267	ZFC3H1	7	black
ENSBTAG00000045929	ENSBTAG00000045929	7	black
ENSBTAG00000047919	ENSBTAG00000047919	7	black
ENSBTAG00000012065	DNAJC3	7	black
ENSBTAG00000012067	EPG5	7	black
ENSBTAG00000018697	WDR44	7	black
ENSBTAG00000007872	PSIP1	7	black
ENSBTAG00000046531	ENSBTAG00000046531	7	black
ENSBTAG00000013949	AHCTF1	7	black
ENSBTAG00000009469	SREK1IP1	7	black
ENSBTAG00000003608	SYCP2	7	black
ENSBTAG00000002554	TCAF1	7	black
ENSBTAG00000011843	EEF1G	7	black
ENSBTAG00000038640	ENSBTAG00000038640	7	black
ENSBTAG00000029897	MIR21	7	black
ENSBTAG00000020947	RNF103	7	black
ENSBTAG00000001141	ADAM17	7	black
ENSBTAG00000040308	RPS13	7	black
ENSBTAG00000007488	ZFP90	7	black
ENSBTAG00000007480	CIRBP	7	black
ENSBTAG00000017426	PDCD6IP	7	black
ENSBTAG00000013215	MREG	7	black
ENSBTAG00000009103	UBLCP1	7	black
ENSBTAG00000007648	NET1	7	black
ENSBTAG00000046699	STAT4	7	black
ENSBTAG00000042339	ENSBTAG00000042339	7	black
ENSBTAG00000017095	DENND4A	7	black
ENSBTAG00000011022	ARPP19	7	black
ENSBTAG00000003265	ADD3	7	black
ENSBTAG00000007562	TRAM1	7	black
ENSBTAG00000011626	ATP2C1	7	black
ENSBTAG00000047788		7	black
ENSBTAG00000004204	GPR107	7	black
ENSBTAG00000005969	EIF2S2	7	black
ENSBTAG00000017833	RNF19A	7	black
ENSBTAG00000020611	GLB1L	7	black
ENSBTAG00000014874	FYTTD1	7	black
ENSBTAG00000047537		7	black
ENSBTAG00000000081	CERT1	7	black
ENSBTAG00000014324	ANTXR2	7	black
ENSBTAG00000010955	NUP54	7	black
ENSBTAG00000012833	ATG2B	7	black
ENSBTAG00000009598	CHM	7	black
ENSBTAG00000004741	IL12B	7	black
ENSBTAG00000007734	MEMO1	7	black
ENSBTAG00000011849	HDAC2	7	black
ENSBTAG00000046237	ENSBTAG00000046237	7	black
ENSBTAG00000014423	ENSBTAG00000014423	7	black
ENSBTAG00000009949	DARS	7	black
ENSBTAG00000000363	BDP1	7	black
ENSBTAG00000019139	PHF3	7	black
ENSBTAG00000019687	NMRK1	7	black
ENSBTAG00000026234	STK3	7	black
ENSBTAG00000002279	LUC7L3	7	black
ENSBTAG00000003842	RABGEF1	7	black
ENSBTAG00000000827	TAOK1	7	black
ENSBTAG00000011476		7	black
ENSBTAG00000012357	VPS13B	7	black
ENSBTAG00000020122	USP16	7	black
ENSBTAG00000005450		7	black
ENSBTAG00000009757	RPSA	7	black
ENSBTAG00000032544	SPAG1	7	black
ENSBTAG00000020714	DDX19B	7	black
ENSBTAG00000024604		7	black
ENSBTAG00000001877	HMGN5	7	black
ENSBTAG00000014936	SLC25A51	7	black
ENSBTAG00000014933	TRAK2	7	black
ENSBTAG00000013050	ZNF277	7	black
ENSBTAG00000013793	NEDD4	7	black
ENSBTAG00000010587	SH3BGRL	7	black
ENSBTAG00000004173	UBXN8	7	black
ENSBTAG00000005349	RPL27A	7	black
ENSBTAG00000008224	PAIP2	7	black
ENSBTAG00000006702	EIF3E	7	black
ENSBTAG00000010795	ATG14	7	black
ENSBTAG00000016791	PEX7	7	black
ENSBTAG00000019761	MANBA	7	black
ENSBTAG00000035907	DDX3X	7	black
ENSBTAG00000019203	S100A4	7	black
ENSBTAG00000046123		7	black
ENSBTAG00000016915	FLT1	7	black
ENSBTAG00000014518	RPL9	7	black
ENSBTAG00000020212	WDR41	7	black
ENSBTAG00000000290	ATP11B	7	black
ENSBTAG00000014752	AKAP11	7	black
ENSBTAG00000010500		7	black
ENSBTAG00000018059	CD80	7	black
ENSBTAG00000005524	HBP1	7	black
ENSBTAG00000018292	MOSPD2	7	black
ENSBTAG00000048206	ENSBTAG00000048206	7	black
ENSBTAG00000038379	ENSBTAG00000038379	7	black
ENSBTAG00000015839	MAP4	7	black
ENSBTAG00000040603	ZNF175	7	black
ENSBTAG00000004639	HARBI1	7	black
ENSBTAG00000001017	SLK	7	black
ENSBTAG00000003503	C18H16orf87	7	black
ENSBTAG00000018739	RPAP2	7	black
ENSBTAG00000007089	FRG1	7	black
ENSBTAG00000018731	ENSBTAG00000018731	7	black
ENSBTAG00000006065	PCNA	7	black
ENSBTAG00000014593	ENSBTAG00000014593	7	black
ENSBTAG00000015646		7	black
ENSBTAG00000012865	DEK	7	black
ENSBTAG00000005792	BCCIP	7	black
ENSBTAG00000003748	CNOT2	7	black
ENSBTAG00000002164	AXDND1	7	black
ENSBTAG00000018800	RPS4X	7	black
ENSBTAG00000006661	RALA	7	black
ENSBTAG00000004987	NUP210L	7	black
ENSBTAG00000000152	RANBP2	7	black
ENSBTAG00000008530	SLC36A4	7	black
ENSBTAG00000011133	AP1S3	7	black
ENSBTAG00000000392	ASCC1	7	black
ENSBTAG00000002829	TCP1	7	black
ENSBTAG00000003151	DNAJB11	7	black
ENSBTAG00000007709	SHOC2	7	black
ENSBTAG00000001707	UIMC1	7	black
ENSBTAG00000015212	IFNAR2	7	black
ENSBTAG00000019944	METAP2	7	black
ENSBTAG00000016164	LMBRD1	7	black
ENSBTAG00000010188	RDH8	7	black
ENSBTAG00000005408	CLK1	7	black
ENSBTAG00000002988	MACO1	7	black
ENSBTAG00000008382	METTL25	7	black
ENSBTAG00000005870	FANCL	7	black
ENSBTAG00000010610	DDIT4L	7	black
ENSBTAG00000015025	YAF2	7	black
ENSBTAG00000045867	ENSBTAG00000045867	7	black
ENSBTAG00000021433	ENSBTAG00000021433	7	black
ENSBTAG00000027879	MPC1	7	black
ENSBTAG00000027126	MUC15	7	black
ENSBTAG00000039787	CSN3	7	black
ENSBTAG00000020801	FAM49B	7	black
ENSBTAG00000006883	EIF4B	7	black
ENSBTAG00000001821	PRRC2C	7	black
ENSBTAG00000011819	PHF14	7	black
ENSBTAG00000013064	RGS18	7	black
ENSBTAG00000015728	NSUN3	7	black
ENSBTAG00000016401	OPTN	7	black
ENSBTAG00000020532	ENSBTAG00000020532	7	black
ENSBTAG00000003668	RADX	7	black
ENSBTAG00000026286	GTF2IRD2	7	black
ENSBTAG00000005315	ENSBTAG00000005315	7	black
ENSBTAG00000011994	NDEL1	7	black
ENSBTAG00000013454	TAB2	7	black
ENSBTAG00000005495	ENSBTAG00000005495	7	black
ENSBTAG00000011767	MPP5	7	black
ENSBTAG00000014208	RPL35A	7	black
ENSBTAG00000004353		7	black
ENSBTAG00000003362	HSP90B1	7	black
ENSBTAG00000033648	INTS12	7	black
ENSBTAG00000014044	VEZT	7	black
ENSBTAG00000020748	FAM76B	7	black
ENSBTAG00000023462	RPS6	7	black
ENSBTAG00000019091	RNPC3	7	black
ENSBTAG00000007813	CMC4	7	black
ENSBTAG00000006581	CCDC82	7	black
ENSBTAG00000013961	MYSM1	7	black
ENSBTAG00000009441	RBBP6	7	black
ENSBTAG00000005393	TIPRL	7	black
ENSBTAG00000008143	STK17A	7	black
ENSBTAG00000007130	ESF1	7	black
ENSBTAG00000013184	CEP120	7	black
ENSBTAG00000024958	FAM214A	7	black
ENSBTAG00000032598	RP9	7	black
ENSBTAG00000005218	PDE3B	7	black
ENSBTAG00000005211	RPL4	7	black
ENSBTAG00000019253	RPL36A	7	black
ENSBTAG00000046481	ZNF740	7	black
ENSBTAG00000010394	MCF2L2	7	black
ENSBTAG00000027713	LYSMD3	7	black
ENSBTAG00000002112	INSIG2	7	black
ENSBTAG00000014449	ENSBTAG00000014449	7	black
ENSBTAG00000018527	HDGFL3	7	black
ENSBTAG00000025221	TEX30	7	black
ENSBTAG00000006921	ABCA6	7	black
ENSBTAG00000030974	TUBA4A	7	black
ENSBTAG00000048250	HSTN	7	black
ENSBTAG00000026254	MED30	7	black
ENSBTAG00000000880	GINM1	7	black
ENSBTAG00000001282	RALGAPA1	7	black
ENSBTAG00000031723	RPL6	7	black
ENSBTAG00000021232	TPD52L2	7	black
ENSBTAG00000007479	CCDC90B	7	black
ENSBTAG00000027326	TP53RK	7	black
ENSBTAG00000001957	TRMT11	7	black
ENSBTAG00000000609	ENSBTAG00000000609	7	black
ENSBTAG00000007921	DAPP1	7	black
ENSBTAG00000011597	PDS5B	7	black
ENSBTAG00000043302	SNORD31	7	black
ENSBTAG00000012816	ENSBTAG00000012816	7	black
ENSBTAG00000017263	MXI1	7	black
ENSBTAG00000017713	KTN1	7	black
ENSBTAG00000015716	ERO1A	7	black
ENSBTAG00000011876	MORC3	7	black
ENSBTAG00000031687	ENSBTAG00000031687	7	black
ENSBTAG00000003697	TARDBP	7	black
ENSBTAG00000033080	RPL15	7	black
ENSBTAG00000022731	SSR1	7	black
ENSBTAG00000015556	UBA3	7	black
ENSBTAG00000000803	ZNF667	7	black
ENSBTAG00000019701		7	black
ENSBTAG00000001651	SYF2	7	black
ENSBTAG00000001656	TMEM254	7	black
ENSBTAG00000017913	BUB3	7	black
ENSBTAG00000012276	ENSBTAG00000012276	7	black
ENSBTAG00000020739	NXT2	7	black
ENSBTAG00000020735	SMG1	7	black
ENSBTAG00000020733	RPS15A	7	black
ENSBTAG00000021105	IRAK4	7	black
ENSBTAG00000003985	CCDC15	7	black
ENSBTAG00000013033	BTBD10	7	black
ENSBTAG00000001446	ABRACL	7	black
ENSBTAG00000010563	PTPN2	7	black
ENSBTAG00000025848	RBM3	7	black
ENSBTAG00000013957	GALNT3	7	black
ENSBTAG00000009470	CLIC4	7	black
ENSBTAG00000009471	CEP135	7	black
ENSBTAG00000046192	AK6	7	black
ENSBTAG00000012550	TAOK3	7	black
ENSBTAG00000006721	TWISTNB	7	black
ENSBTAG00000047868		7	black
ENSBTAG00000010156	TPT1	7	black
ENSBTAG00000016000	CARF	7	black
ENSBTAG00000009846	MTHFD1L	7	black
ENSBTAG00000015348	ZNF189	7	black
ENSBTAG00000019264	EDEM3	7	black
ENSBTAG00000046100	ENSBTAG00000046100	7	black
ENSBTAG00000016547	CEP57	7	black
ENSBTAG00000031071	ZNF624	7	black
ENSBTAG00000004029		7	black
ENSBTAG00000007595	BROX	7	black
ENSBTAG00000020073	NCEH1	7	black
ENSBTAG00000006954	ZNF432	7	black
ENSBTAG00000031753	BTN1A1	7	black
ENSBTAG00000021263	CYP4V2	7	black
ENSBTAG00000040055	CAB39	7	black
ENSBTAG00000004040	UGT2A1	7	black
ENSBTAG00000014318	SLC33A1	7	black
ENSBTAG00000011096	ERGIC2	7	black
ENSBTAG00000019652	STK26	7	black
ENSBTAG00000022902	RPL17	7	black
ENSBTAG00000021768	CCNG2	7	black
ENSBTAG00000005005	CSN1S2	7	black
ENSBTAG00000020412	RAP2A	7	black
ENSBTAG00000009055	RNF144B	7	black
ENSBTAG00000006644	SPCS2	7	black
ENSBTAG00000006645	LPAR6	7	black
ENSBTAG00000025099	RNF145	7	black
ENSBTAG00000000176	SP3	7	black
ENSBTAG00000037608		7	black
ENSBTAG00000037605	ENSBTAG00000037605	7	black
ENSBTAG00000008084	ZNF382	7	black
ENSBTAG00000008083	SEL1L	7	black
ENSBTAG00000009937		7	black
ENSBTAG00000020330	BTG1	7	black
ENSBTAG00000019147	RPS20	7	black
ENSBTAG00000022762	ENSBTAG00000022762	7	black
ENSBTAG00000014182	CTNNA1	7	black
ENSBTAG00000015584	BMI1	7	black
ENSBTAG00000012344	RPL26	7	black
ENSBTAG00000047341	ENSBTAG00000047341	7	black
ENSBTAG00000020136	CASK	7	black
ENSBTAG00000020133	PPP3CC	7	black
ENSBTAG00000020139	RPL7	7	black
ENSBTAG00000004842	RSPRY1	7	black
ENSBTAG00000005859	LALBA	7	black
ENSBTAG00000016635	COG6	7	black
ENSBTAG00000011578	CD44	7	black
ENSBTAG00000002690	BLZF1	7	black
ENSBTAG00000008004	NCF2	7	black
ENSBTAG00000002755	ANKRD12	7	black
ENSBTAG00000018653	NABP1	7	black
ENSBTAG00000046553	SECISBP2L	7	black
ENSBTAG00000011192	GPR87	7	black
ENSBTAG00000043258	ENSBTAG00000043258	7	black
ENSBTAG00000021647	FCAR	7	black
ENSBTAG00000002596	VSTM1	7	black
ENSBTAG00000015509	NAMPT	7	black
ENSBTAG00000022837	ENSBTAG00000022837	7	black
ENSBTAG00000002382	DDX10	7	black
ENSBTAG00000007608	BMT2	7	black
ENSBTAG00000016010	KLHL7	7	black
ENSBTAG00000038869	ZNF383	7	black
ENSBTAG00000020761	USP33	7	black
ENSBTAG00000016900	TRAPPC13	7	black
ENSBTAG00000010338	FBXO36	7	black
ENSBTAG00000006824	APPL1	7	black
ENSBTAG00000000287	GNPDA2	7	black
ENSBTAG00000003485	MAGOH	7	black
ENSBTAG00000003229	RPL23	7	black
ENSBTAG00000018898	ARID4A	7	black
ENSBTAG00000014294	ST7L	7	black
ENSBTAG00000031598	NIPSNAP2	7	black
ENSBTAG00000020595	KCTD20	7	black
ENSBTAG00000020908		7	black
ENSBTAG00000013264	RPS24	7	black
ENSBTAG00000008299	IL20RB	7	black
ENSBTAG00000019648	RACK1	7	black
ENSBTAG00000015820	UXT	7	black
ENSBTAG00000017468	NUCB2	7	black
ENSBTAG00000013866	RPS27	7	black
ENSBTAG00000016981	FBXO4	7	black
ENSBTAG00000007321	SREK1	7	black
ENSBTAG00000007329	SETDB2	7	black
ENSBTAG00000014588	RSL1D1	7	black
ENSBTAG00000017633	EIF1AX	7	black
ENSBTAG00000005786	ATXN3	7	black
ENSBTAG00000023259	OSBPL1A	7	black
ENSBTAG00000025595		7	black
ENSBTAG00000006697	RICTOR	7	black
ENSBTAG00000004999	RESF1	7	black
ENSBTAG00000006909	PIK3CB	7	black
ENSBTAG00000001737	TUT7	7	black
ENSBTAG00000040551	ZBTB1	7	black
ENSBTAG00000037465	TRIM34	7	black
ENSBTAG00000011435	NPEPPS	7	black
ENSBTAG00000020164	BAZ1A	7	black
ENSBTAG00000010428	USP15	7	black
ENSBTAG00000044044	CLOCK	7	black
ENSBTAG00000009777	NUP35	7	black
ENSBTAG00000027809	RABGAP1L	7	black
ENSBTAG00000001835	GJA1	7	black
ENSBTAG00000046588	DNAJB9	7	black
ENSBTAG00000005668	SLC39A8	7	black
ENSBTAG00000032374	SELENOK	7	black
ENSBTAG00000002232	TRPC1	7	black
ENSBTAG00000006428	ZNF354A	7	black
ENSBTAG00000015283	RPL32	7	black
ENSBTAG00000015285	RPS8	7	black
ENSBTAG00000011541	RBL1	7	black
ENSBTAG00000005862	SMC4	7	black
ENSBTAG00000008260		7	black
ENSBTAG00000005142	RPL37	7	black
ENSBTAG00000017048	CENPJ	7	black
ENSBTAG00000005497	RPRD1A	7	black
ENSBTAG00000006322	DENND5A	7	black
ENSBTAG00000001673	C2CD5	7	black
ENSBTAG00000042837	ENSBTAG00000042837	7	black
ENSBTAG00000005809	GPR89A	7	black
ENSBTAG00000030595	COX16	7	black
ENSBTAG00000046990	GON7	7	black
ENSBTAG00000047219	ZNF793	7	black
ENSBTAG00000023471	ENSBTAG00000023471	7	black
ENSBTAG00000039711	ZFP62	7	black
ENSBTAG00000021164	SLMAP	7	black
ENSBTAG00000032711	HTATSF1	7	black
ENSBTAG00000013017	GNAT2	7	black
ENSBTAG00000014248	MIER3	7	black
ENSBTAG00000042974	SNORD24	7	black
ENSBTAG00000010549	IFRD1	7	black
ENSBTAG00000016498	PHACTR2	7	black
ENSBTAG00000020937	SNAPC1	7	black
ENSBTAG00000017218	ACER3	7	black
ENSBTAG00000006291	CYLD	7	black
ENSBTAG00000013196	STK17B	7	black
ENSBTAG00000006748	DMXL1	7	black
ENSBTAG00000006743	RBBP8	7	black
ENSBTAG00000013226	HUS1	7	black
ENSBTAG00000043432	ENSBTAG00000043432	7	black
ENSBTAG00000012902	ARL8B	7	black
ENSBTAG00000020662	SARNP	7	black
ENSBTAG00000020668	ENSBTAG00000020668	7	black
ENSBTAG00000021980	RASSF8	7	black
ENSBTAG00000015369	MLLT11	7	black
ENSBTAG00000000900	LRRC8C	7	black
ENSBTAG00000000013	PRKAA1	7	black
ENSBTAG00000000012	TTC33	7	black
ENSBTAG00000016045	TRIB2	7	black
ENSBTAG00000012293	SPAG9	7	black
ENSBTAG00000007371	SCAMP1	7	black
ENSBTAG00000014558	DDX21	7	black
ENSBTAG00000010071	FBXO3	7	black
ENSBTAG00000008636	PDE4B	7	black
ENSBTAG00000029930	MIR22	7	black
ENSBTAG00000018013	EMP3	7	black
ENSBTAG00000018256	SMC6	7	black
ENSBTAG00000000421	EEA1	7	black
ENSBTAG00000004212	ENSBTAG00000004212	7	black
ENSBTAG00000019617	PTPN22	7	black
ENSBTAG00000015874	CASP3	7	black
ENSBTAG00000015169	UBXN4	7	black
ENSBTAG00000022450	THAP9	7	black
ENSBTAG00000001945	ARG2	7	black
ENSBTAG00000003545	TAF1D	7	black
ENSBTAG00000038896	RPS26	7	black
ENSBTAG00000002632	CSN2	7	black
ENSBTAG00000019798	PIGR	7	black
ENSBTAG00000018774	NUAK2	7	black
ENSBTAG00000000682	ENSBTAG00000000682	7	black
ENSBTAG00000043378	SNORD81	7	black
ENSBTAG00000012828	TBC1D15	7	black
ENSBTAG00000020436	KIF27	7	black
ENSBTAG00000012135	LARP1B	7	black
ENSBTAG00000033735	WASHC4	7	black
ENSBTAG00000004532	FGFR1OP2	7	black
ENSBTAG00000001393	MTF2	7	black
ENSBTAG00000000111	UGP2	7	black
ENSBTAG00000014983	IL23R	7	black
ENSBTAG00000014038	CDKL2	7	black
ENSBTAG00000010843	PGRMC2	7	black
ENSBTAG00000016444	RETREG1	7	black
ENSBTAG00000021083	RECQL	7	black
ENSBTAG00000019695	RLF	7	black
ENSBTAG00000014616	SEPSECS	7	black
ENSBTAG00000007743	PUS7	7	black
ENSBTAG00000001747	PEX3	7	black
ENSBTAG00000015562	PLBD1	7	black
ENSBTAG00000004154	SKIL	7	black
ENSBTAG00000013417	GLYCAM1	7	black
ENSBTAG00000044017	MSRB3	7	black
ENSBTAG00000005444	UGGT1	7	black
ENSBTAG00000011524	XRN1	7	black
ENSBTAG00000018127	PPM1A	7	black
ENSBTAG00000010359	THG1L	7	black
ENSBTAG00000001311	MORF4L2	7	black
ENSBTAG00000000199	PDP1	7	black
ENSBTAG00000031981	LRRC57	7	black
ENSBTAG00000008068	ERLEC1	7	black
ENSBTAG00000012086	CNOT8	7	black
ENSBTAG00000012081		7	black
ENSBTAG00000008682	TLR3	7	black
ENSBTAG00000008683	LDHA	7	black
ENSBTAG00000036016	FAM111B	7	black
ENSBTAG00000025859	ZCCHC7	7	black
ENSBTAG00000038620	CIR1	7	black
ENSBTAG00000001125	ADAMDEC1	7	black
ENSBTAG00000020969	DCAF6	7	black
ENSBTAG00000011957	CREBL2	7	black
ENSBTAG00000017442	CDO1	7	black
ENSBTAG00000047875		7	black
ENSBTAG00000010149	CRY1	7	black
ENSBTAG00000037981	ENSBTAG00000037981	7	black
ENSBTAG00000000979	SMIM19	7	black
ENSBTAG00000039326	GCNT2	7	black
ENSBTAG00000011001	ERG	7	black
ENSBTAG00000004051	SBDS	7	black
ENSBTAG00000007581	ADORA2B	7	black
ENSBTAG00000019581	PLEKHF2	7	black
ENSBTAG00000012077	SLF2	7	black
ENSBTAG00000015498	ELOVL4	7	black
ENSBTAG00000015497		7	black
ENSBTAG00000010510	DHX29	7	black
ENSBTAG00000009407	MBTD1	7	black
ENSBTAG00000026716	IBTK	7	black
ENSBTAG00000006963	RPL12	7	black
ENSBTAG00000012638	S100A12	7	black
ENSBTAG00000033136	COX20	7	black
ENSBTAG00000004564	MBNL1	7	black
ENSBTAG00000012460	ELF5	7	black
ENSBTAG00000019748	TASOR	7	black
ENSBTAG00000011087	ARID2	7	black
ENSBTAG00000000222	ARID4B	7	black
ENSBTAG00000034850		7	black
ENSBTAG00000042180	ENSBTAG00000042180	7	black
ENSBTAG00000020911	FNBP4	7	black
ENSBTAG00000016805	SGMS2	7	black
ENSBTAG00000011126	STK38	7	black
ENSBTAG00000018200	IL15	7	black
ENSBTAG00000019938	N4BP1	7	black
ENSBTAG00000016109	DHRS12	7	black
ENSBTAG00000048151	PRPF40A	7	black
ENSBTAG00000017850	ARHGEF6	7	black
ENSBTAG00000005474	CREB1	7	black
ENSBTAG00000009770	GPD2	7	black
ENSBTAG00000018433	DENND6A	7	black
ENSBTAG00000002646	DYNC1I2	7	black
ENSBTAG00000002648	RPS18	7	black
ENSBTAG00000007039	FBXO25	7	black
ENSBTAG00000007695	CSN1S1	7	black
ENSBTAG00000007692		7	black
ENSBTAG00000037931		7	black
ENSBTAG00000014389	SP4	7	black
ENSBTAG00000015386	REL	7	black
ENSBTAG00000021421	SSR4	7	black
ENSBTAG00000001323	CENPC	7	black
ENSBTAG00000014226	RPL34	7	black
ENSBTAG00000020384	WDR47	7	black
ENSBTAG00000009308	TDRD3	7	black
ENSBTAG00000026290	PIK3C3	7	black
ENSBTAG00000015516	CCDC28A	7	black
ENSBTAG00000035735	BIRC2	7	black
ENSBTAG00000027772	RPS25	7	black
ENSBTAG00000007454	RPL10	7	black
ENSBTAG00000047828	SHLD3	7	black
ENSBTAG00000010114	ARMCX5	7	black
ENSBTAG00000011798	STK38L	7	black
ENSBTAG00000016224	RPS7	7	black
ENSBTAG00000002973	RPP30	7	black
ENSBTAG00000008993	INTS6L	7	black
ENSBTAG00000013621	DPY19L4	7	black
ENSBTAG00000002026	RPL5	7	black
ENSBTAG00000015303	MPP6	7	black
ENSBTAG00000001898	CCDC112	7	black
ENSBTAG00000001894	NEDD1	7	black
ENSBTAG00000009637	SLC12A2	7	black
ENSBTAG00000002721	TUT4	7	black
ENSBTAG00000047954	ZNF75D	2	blue
ENSBTAG00000013784	CSNK2A2	2	blue
ENSBTAG00000001405	GLCE	2	blue
ENSBTAG00000015172	MCM6	2	blue
ENSBTAG00000011694	TIMM23	2	blue
ENSBTAG00000009432	PMF1	2	blue
ENSBTAG00000004459	TMEM45A	2	blue
ENSBTAG00000004659	COQ10B	2	blue
ENSBTAG00000008173	TRIM13	2	blue
ENSBTAG00000008288	ANKRD26	2	blue
ENSBTAG00000019670		2	blue
ENSBTAG00000007103	ITGAL	2	blue
ENSBTAG00000006767	MRPL13	2	blue
ENSBTAG00000014140	ATP1B3	2	blue
ENSBTAG00000012929	CEP85L	2	blue
ENSBTAG00000020642	ZDHHC13	2	blue
ENSBTAG00000020649	CIITA	2	blue
ENSBTAG00000038156	DYNLT3	2	blue
ENSBTAG00000038480	FPGT	2	blue
ENSBTAG00000006564	PSMA1	2	blue
ENSBTAG00000006566	FFAR2	2	blue
ENSBTAG00000006561	RASGEF1B	2	blue
ENSBTAG00000039682	MTUS1	2	blue
ENSBTAG00000014230	VRK1	2	blue
ENSBTAG00000005203	C1H3orf33	2	blue
ENSBTAG00000004558	C10H15orf48	2	blue
ENSBTAG00000003527	CCDC62	2	blue
ENSBTAG00000047768	COX7B	2	blue
ENSBTAG00000047761	ENSBTAG00000047761	2	blue
ENSBTAG00000045617	MTERF1	2	blue
ENSBTAG00000012417	ARL14EP	2	blue
ENSBTAG00000012419	BCL2L15	2	blue
ENSBTAG00000017595	ENSBTAG00000017595	2	blue
ENSBTAG00000010906	RPS6KA5	2	blue
ENSBTAG00000000087	HSD17B12	2	blue
ENSBTAG00000000277	IL18	2	blue
ENSBTAG00000025589	CDKAL1	2	blue
ENSBTAG00000007559	URI1	2	blue
ENSBTAG00000002108	YWHAQ	2	blue
ENSBTAG00000007881	IFIT1	2	blue
ENSBTAG00000007883		2	blue
ENSBTAG00000031561	RSRC1	2	blue
ENSBTAG00000039316	ZNF268	2	blue
ENSBTAG00000004964	PCGF5	2	blue
ENSBTAG00000016345	IL2RB	2	blue
ENSBTAG00000047133	ENSBTAG00000047133	2	blue
ENSBTAG00000016838	SRPK1	2	blue
ENSBTAG00000025219	ENSBTAG00000025219	2	blue
ENSBTAG00000020990	P2RY14	2	blue
ENSBTAG00000000406	GPATCH4	2	blue
ENSBTAG00000002808	PSMA3	2	blue
ENSBTAG00000026263	ZNF45	2	blue
ENSBTAG00000013136	EFCAB11	2	blue
ENSBTAG00000001725	CXCL10	2	blue
ENSBTAG00000021592	WRN	2	blue
ENSBTAG00000010431	LURAP1L	2	blue
ENSBTAG00000023523	GKAP1	2	blue
ENSBTAG00000021967	TMEM168	2	blue
ENSBTAG00000005285	MRPS33	2	blue
ENSBTAG00000031849	TMEM119	2	blue
ENSBTAG00000002610	FKBP3	2	blue
ENSBTAG00000012142	RAD18	2	blue
ENSBTAG00000007399	LAMP2	2	blue
ENSBTAG00000007935	CALCOCO2	2	blue
ENSBTAG00000013364	LIPM	2	blue
ENSBTAG00000015911	RWDD2A	2	blue
ENSBTAG00000001576	TMEM140	2	blue
ENSBTAG00000015002	POLR2I	2	blue
ENSBTAG00000020451	USP1	2	blue
ENSBTAG00000009091	RNASEL	2	blue
ENSBTAG00000038050	ZNF420	2	blue
ENSBTAG00000002182	COX17	2	blue
ENSBTAG00000030470	ENSBTAG00000030470	2	blue
ENSBTAG00000032166	GTPBP10	2	blue
ENSBTAG00000006165	PRDX4	2	blue
ENSBTAG00000017704	ABCG2	2	blue
ENSBTAG00000010286	NPAT	2	blue
ENSBTAG00000010867	LONP2	2	blue
ENSBTAG00000021606	ERCC8	2	blue
ENSBTAG00000000333	ARHGAP20	2	blue
ENSBTAG00000009354	EVI2A	2	blue
ENSBTAG00000032369	NMI	2	blue
ENSBTAG00000015202	DMAC2L	2	blue
ENSBTAG00000003897	SMIM20	2	blue
ENSBTAG00000038900	ENSBTAG00000038900	2	blue
ENSBTAG00000012387	PAM	2	blue
ENSBTAG00000007409	MILR1	2	blue
ENSBTAG00000046037	SLC25A5	2	blue
ENSBTAG00000010124	ATG4C	2	blue
ENSBTAG00000016217	RBM43	2	blue
ENSBTAG00000004805	ITFG1	2	blue
ENSBTAG00000004378	IL23A	2	blue
ENSBTAG00000019738	MDM1	2	blue
ENSBTAG00000008490	CRYZL1	2	blue
ENSBTAG00000003340	HDDC2	2	blue
ENSBTAG00000039524	ENSBTAG00000039524	2	blue
ENSBTAG00000014027	TRIM36	2	blue
ENSBTAG00000014024	POMP	2	blue
ENSBTAG00000014029	HERC4	2	blue
ENSBTAG00000005814	PSME2	2	blue
ENSBTAG00000015086	HSD11B1	2	blue
ENSBTAG00000012882	CUL5	2	blue
ENSBTAG00000047229	CRIP1	2	blue
ENSBTAG00000017016	H3F3C	2	blue
ENSBTAG00000021803	GRAMD4	2	blue
ENSBTAG00000021808	CACNB3	2	blue
ENSBTAG00000026637	ENSBTAG00000026637	2	blue
ENSBTAG00000021116	EXOC6	2	blue
ENSBTAG00000009664	ENSBTAG00000009664	2	blue
ENSBTAG00000019568	IFT74	2	blue
ENSBTAG00000019565	NCOA4	2	blue
ENSBTAG00000033255	DUSP11	2	blue
ENSBTAG00000007299	SF3A3	2	blue
ENSBTAG00000021688	FH	2	blue
ENSBTAG00000020554	AIF1	2	blue
ENSBTAG00000011844	ENSBTAG00000011844	2	blue
ENSBTAG00000033010	TTC27	2	blue
ENSBTAG00000001146	HIVEP2	2	blue
ENSBTAG00000001143	ENSBTAG00000001143	2	blue
ENSBTAG00000004461	OFD1	2	blue
ENSBTAG00000011936	ATP8B4	2	blue
ENSBTAG00000042417	SNORA53	2	blue
ENSBTAG00000012561	ORMDL1	2	blue
ENSBTAG00000006759	SUCLA2	2	blue
ENSBTAG00000006751	TENT2	2	blue
ENSBTAG00000017421	SLC3A1	2	blue
ENSBTAG00000023831	ELP4	2	blue
ENSBTAG00000043402	ENSBTAG00000043402	2	blue
ENSBTAG00000021521	BFAR	2	blue
ENSBTAG00000008416	ABHD5	2	blue
ENSBTAG00000002076	STAU2	2	blue
ENSBTAG00000005893	TMEM68	2	blue
ENSBTAG00000017164	LARP4	2	blue
ENSBTAG00000019275	INIP	2	blue
ENSBTAG00000019274	ATIC	2	blue
ENSBTAG00000019272	LPCAT2	2	blue
ENSBTAG00000014546	CLEC7A	2	blue
ENSBTAG00000010047	TIAM2	2	blue
ENSBTAG00000011395	DNM1L	2	blue
ENSBTAG00000011024	TXNDC12	2	blue
ENSBTAG00000000240	AKAP7	2	blue
ENSBTAG00000003263	TBCA	2	blue
ENSBTAG00000022656	KCTD6	2	blue
ENSBTAG00000002137	SUGT1	2	blue
ENSBTAG00000002135	CD69	2	blue
ENSBTAG00000014705	HES4	2	blue
ENSBTAG00000040411		2	blue
ENSBTAG00000004953	ELK4	2	blue
ENSBTAG00000011623	VMP1	2	blue
ENSBTAG00000046712	PSMC2	2	blue
ENSBTAG00000047147	CRYBG3	2	blue
ENSBTAG00000019458	ASB3	2	blue
ENSBTAG00000008787	FAM171A1	2	blue
ENSBTAG00000012654	CHCHD1	2	blue
ENSBTAG00000006200	SLC25A17	2	blue
ENSBTAG00000006201	DTWD1	2	blue
ENSBTAG00000037813		2	blue
ENSBTAG00000013298	PLA2G4A	2	blue
ENSBTAG00000015866	ENSBTAG00000015866	2	blue
ENSBTAG00000011563	TNFSF13B	2	blue
ENSBTAG00000045971		2	blue
ENSBTAG00000017832	PDK3	2	blue
ENSBTAG00000020612	NEK3	2	blue
ENSBTAG00000014873	COA5	2	blue
ENSBTAG00000002348	SLC4A4	2	blue
ENSBTAG00000038128	BOLA-DQA5	2	blue
ENSBTAG00000047532	TRIQK	2	blue
ENSBTAG00000031231	IRF1	2	blue
ENSBTAG00000003572	F11	2	blue
ENSBTAG00000002624	PSTPIP2	2	blue
ENSBTAG00000017079	MFAP3	2	blue
ENSBTAG00000018768	HMGN1	2	blue
ENSBTAG00000038240	ENSBTAG00000038240	2	blue
ENSBTAG00000012448	CCDC91	2	blue
ENSBTAG00000017670	ENSBTAG00000017670	2	blue
ENSBTAG00000014099	YTHDC2	2	blue
ENSBTAG00000044001	LPP	2	blue
ENSBTAG00000043369	U6	2	blue
ENSBTAG00000021772		2	blue
ENSBTAG00000014626	RARS	2	blue
ENSBTAG00000006654	TANK	2	blue
ENSBTAG00000019895	PIBF1	2	blue
ENSBTAG00000035615	UPF3B	2	blue
ENSBTAG00000016311	EIF2S1	2	blue
ENSBTAG00000047679	DNTTIP2	2	blue
ENSBTAG00000047673	THUMPD1	2	blue
ENSBTAG00000008099	CCR5	2	blue
ENSBTAG00000008092	RAB37	2	blue
ENSBTAG00000007244	NID1	2	blue
ENSBTAG00000012760	NDUFB3	2	blue
ENSBTAG00000017195	FANCC	2	blue
ENSBTAG00000046239	LCOR	2	blue
ENSBTAG00000015778	SASS6	2	blue
ENSBTAG00000010852	ENSBTAG00000010852	2	blue
ENSBTAG00000010859	HYLS1	2	blue
ENSBTAG00000011104	RTN4	2	blue
ENSBTAG00000016455	CACHD1	2	blue
ENSBTAG00000048296	CLTRN	2	blue
ENSBTAG00000021630	MTFMT	2	blue
ENSBTAG00000005627	PAFAH1B2	2	blue
ENSBTAG00000009363	GINS3	2	blue
ENSBTAG00000019130	FAM149B1	2	blue
ENSBTAG00000002271	CDADC1	2	blue
ENSBTAG00000002275	PTP4A1	2	blue
ENSBTAG00000013162	HSPA8	2	blue
ENSBTAG00000014199	TBX21	2	blue
ENSBTAG00000037799	ENSBTAG00000037799	2	blue
ENSBTAG00000035230	TOR1AIP2	2	blue
ENSBTAG00000009681	PPP2R3C	2	blue
ENSBTAG00000009683	PSMA6	2	blue
ENSBTAG00000004586	ENSBTAG00000004586	2	blue
ENSBTAG00000018452	ANKRA2	2	blue
ENSBTAG00000018453	ANKRD37	2	blue
ENSBTAG00000003316	SYAP1	2	blue
ENSBTAG00000008935	PFDN5	2	blue
ENSBTAG00000037913	ZNF22	2	blue
ENSBTAG00000007943	AZIN1	2	blue
ENSBTAG00000015943	MICU2	2	blue
ENSBTAG00000044081		2	blue
ENSBTAG00000021449	DCAF13	2	blue
ENSBTAG00000017028	USO1	2	blue
ENSBTAG00000009514	PPWD1	2	blue
ENSBTAG00000009517	DBI	2	blue
ENSBTAG00000009518	ALKBH3	2	blue
ENSBTAG00000018869	IGSF6	2	blue
ENSBTAG00000021870	FAM98B	2	blue
ENSBTAG00000021120	SMYD1	2	blue
ENSBTAG00000020831	CHD1L	2	blue
ENSBTAG00000009656	ENSBTAG00000009656	2	blue
ENSBTAG00000009658	PLEK	2	blue
ENSBTAG00000002743	OSGEP	2	blue
ENSBTAG00000033267	LIN9	2	blue
ENSBTAG00000019514	OPA1	2	blue
ENSBTAG00000017278	ACBD5	2	blue
ENSBTAG00000013937	SPICE1	2	blue
ENSBTAG00000013938	PHC3	2	blue
ENSBTAG00000034597	ENSBTAG00000034597	2	blue
ENSBTAG00000006466	CD53	2	blue
ENSBTAG00000039275	ERAP2	2	blue
ENSBTAG00000046855		2	blue
ENSBTAG00000005344	GNPNAT1	2	blue
ENSBTAG00000005345	ARPC3	2	blue
ENSBTAG00000005347	GPN3	2	blue
ENSBTAG00000004430	SGPP1	2	blue
ENSBTAG00000000548	KLHDC10	2	blue
ENSBTAG00000007476	BTRC	2	blue
ENSBTAG00000013483	TAF1A	2	blue
ENSBTAG00000006707	ACSL5	2	blue
ENSBTAG00000009141	FAM210A	2	blue
ENSBTAG00000012946	HSF2	2	blue
ENSBTAG00000021573	DCAF12	2	blue
ENSBTAG00000032277	KYNU	2	blue
ENSBTAG00000002953	TXN	2	blue
ENSBTAG00000000940	TBCC	2	blue
ENSBTAG00000018155	MRPS18C	2	blue
ENSBTAG00000019209	RAD1	2	blue
ENSBTAG00000016910	EEF1AKMT3	2	blue
ENSBTAG00000031919	SLC35E3	2	blue
ENSBTAG00000003920	TGM1	2	blue
ENSBTAG00000000295	CLHC1	2	blue
ENSBTAG00000000297	ZNF330	2	blue
ENSBTAG00000000744	DCTN6	2	blue
ENSBTAG00000012010	PANX1	2	blue
ENSBTAG00000003218	RAB28	2	blue
ENSBTAG00000004136	NFE2L3	2	blue
ENSBTAG00000015481	MTIF2	2	blue
ENSBTAG00000015154	MCL1	2	blue
ENSBTAG00000004902	INTS8	2	blue
ENSBTAG00000006360	CD180	2	blue
ENSBTAG00000036061	ENSBTAG00000036061	2	blue
ENSBTAG00000017140	CIP2A	2	blue
ENSBTAG00000017147	AK3	2	blue
ENSBTAG00000020055	CEP44	2	blue
ENSBTAG00000020583	AASDH	2	blue
ENSBTAG00000020580	TCN1	2	blue
ENSBTAG00000005526	COG5	2	blue
ENSBTAG00000008114	CD99	2	blue
ENSBTAG00000008110	IFT20	2	blue
ENSBTAG00000018291	C11H2orf68	2	blue
ENSBTAG00000018299	PIGH	2	blue
ENSBTAG00000008805	USP3	2	blue
ENSBTAG00000007787	HIBCH	2	blue
ENSBTAG00000001257	AGTPBP1	2	blue
ENSBTAG00000020626	ERCC6L2	2	blue
ENSBTAG00000003066	NSA2	2	blue
ENSBTAG00000002332	LSM5	2	blue
ENSBTAG00000026915	NEK1	2	blue
ENSBTAG00000006547	CCDC25	2	blue
ENSBTAG00000001016	NAA35	2	blue
ENSBTAG00000001908	DLD	2	blue
ENSBTAG00000003506	STEAP2	2	blue
ENSBTAG00000018737	GLMN	2	blue
ENSBTAG00000008302	RINT1	2	blue
ENSBTAG00000014592	AFG1L	2	blue
ENSBTAG00000015649	TMEM156	2	blue
ENSBTAG00000010033		2	blue
ENSBTAG00000023054	SLC25A16	2	blue
ENSBTAG00000005026	MANEA	2	blue
ENSBTAG00000020297	SLC66A3	2	blue
ENSBTAG00000003747	PTGR2	2	blue
ENSBTAG00000039075	ZNF527	2	blue
ENSBTAG00000032852	GPRASP2	2	blue
ENSBTAG00000007270	GTF2H3	2	blue
ENSBTAG00000016818	ZCCHC17	2	blue
ENSBTAG00000011138		2	blue
ENSBTAG00000020313	FNBP1	2	blue
ENSBTAG00000002423	PSMD12	2	blue
ENSBTAG00000030921	FAM3B	2	blue
ENSBTAG00000009917	PIP5K1B	2	blue
ENSBTAG00000009916	WDYHV1	2	blue
ENSBTAG00000019166	NSMCE4A	2	blue
ENSBTAG00000033523	ENSBTAG00000033523	2	blue
ENSBTAG00000006252	ENSBTAG00000006252	2	blue
ENSBTAG00000017844	STIL	2	blue
ENSBTAG00000027316	UBE2V1	2	blue
ENSBTAG00000021948	ZMYM6	2	blue
ENSBTAG00000026993	TMBIM4	2	blue
ENSBTAG00000005400	ATG5	2	blue
ENSBTAG00000009768	IFIT3	2	blue
ENSBTAG00000003585	CD47	2	blue
ENSBTAG00000018408	SNX14	2	blue
ENSBTAG00000000632	RAD54B	2	blue
ENSBTAG00000002678	MED18	2	blue
ENSBTAG00000038235	NOD1	2	blue
ENSBTAG00000008962	MRPL50	2	blue
ENSBTAG00000017530	PLGRKT	2	blue
ENSBTAG00000007913	CWC15	2	blue
ENSBTAG00000001513	PDIK1L	2	blue
ENSBTAG00000015978	ANXA1	2	blue
ENSBTAG00000044058	MFSD8	2	blue
ENSBTAG00000010611	OCIAD1	2	blue
ENSBTAG00000015024	GXYLT1	2	blue
ENSBTAG00000015023	TRAPPC6B	2	blue
ENSBTAG00000009566	CCNH	2	blue
ENSBTAG00000012002	BCAR1	2	blue
ENSBTAG00000001359	B3GNT7	2	blue
ENSBTAG00000001822	SNX10	2	blue
ENSBTAG00000040242	ENSBTAG00000040242	2	blue
ENSBTAG00000003469	CHURC1	2	blue
ENSBTAG00000013065	HFE	2	blue
ENSBTAG00000014493	TRIP4	2	blue
ENSBTAG00000015727	IFI47	2	blue
ENSBTAG00000015723	CRIPT	2	blue
ENSBTAG00000012090	GGTA1	2	blue
ENSBTAG00000014238	ATP6V1E1	2	blue
ENSBTAG00000044159	C17H4orf33	2	blue
ENSBTAG00000021660	IKBIP	2	blue
ENSBTAG00000000315	ECD	2	blue
ENSBTAG00000020536	HERC6	2	blue
ENSBTAG00000020538	HERC5	2	blue
ENSBTAG00000027626	GOLGA7	2	blue
ENSBTAG00000015522	MRPS31	2	blue
ENSBTAG00000015291	ORC4	2	blue
ENSBTAG00000036298	ENSBTAG00000036298	2	blue
ENSBTAG00000011990	ALOX15	2	blue
ENSBTAG00000032227	RBIS	2	blue
ENSBTAG00000013451	RHOH	2	blue
ENSBTAG00000010105	SLC35G1	2	blue
ENSBTAG00000011765	GABARAPL1	2	blue
ENSBTAG00000011763	RIOK2	2	blue
ENSBTAG00000030801	MNAT1	2	blue
ENSBTAG00000027980	TAF9	2	blue
ENSBTAG00000000500	PINX1	2	blue
ENSBTAG00000000505	KYAT3	2	blue
ENSBTAG00000000504	GTF2B	2	blue
ENSBTAG00000005482	TMEM135	2	blue
ENSBTAG00000026326	SPN	2	blue
ENSBTAG00000008471	MX2	2	blue
ENSBTAG00000008470	MPHOSPH9	2	blue
ENSBTAG00000034918	IFIT2	2	blue
ENSBTAG00000013615	CHORDC1	2	blue
ENSBTAG00000013611	SCLT1	2	blue
ENSBTAG00000002012	CIAO2A	2	blue
ENSBTAG00000002019	SERPINB5	2	blue
ENSBTAG00000001594	ARL6IP4	2	blue
ENSBTAG00000016038	GCC2	2	blue
ENSBTAG00000001197	SLAMF7	2	blue
ENSBTAG00000017179	USP12	2	blue
ENSBTAG00000017078	FAM114A2	2	blue
ENSBTAG00000020742		2	blue
ENSBTAG00000014522	SMIM14	2	blue
ENSBTAG00000014529	GBP4	2	blue
ENSBTAG00000001968	TTC14	2	blue
ENSBTAG00000003354	SMCHD1	2	blue
ENSBTAG00000020884	CASP4	2	blue
ENSBTAG00000009600	STAMBP	2	blue
ENSBTAG00000018360	MRPL1	2	blue
ENSBTAG00000000773	TTC9C	2	blue
ENSBTAG00000023144	PTPRC	2	blue
ENSBTAG00000006587	ZNF367	2	blue
ENSBTAG00000010552	PSMG2	2	blue
ENSBTAG00000010884	NKAP	2	blue
ENSBTAG00000039132	ENSBTAG00000039132	2	blue
ENSBTAG00000030710	ITGB3BP	2	blue
ENSBTAG00000013368	ANKRD22	2	blue
ENSBTAG00000005392	KBTBD3	2	blue
ENSBTAG00000005397	CD46	2	blue
ENSBTAG00000040368	AAGAB	2	blue
ENSBTAG00000011916	USP8	2	blue
ENSBTAG00000004443		2	blue
ENSBTAG00000004448	CKAP5	2	blue
ENSBTAG00000018538	CEP70	2	blue
ENSBTAG00000008140	FAP	2	blue
ENSBTAG00000008142	IFIH1	2	blue
ENSBTAG00000046324	ENSBTAG00000046324	2	blue
ENSBTAG00000007133	CUL2	2	blue
ENSBTAG00000012582	IARS2	2	blue
ENSBTAG00000016725	KIAA1143	2	blue
ENSBTAG00000014353	SRP14	2	blue
ENSBTAG00000004608	ENSBTAG00000004608	2	blue
ENSBTAG00000023375	METTL6	2	blue
ENSBTAG00000003051	FER	2	blue
ENSBTAG00000003059	CFAP298	2	blue
ENSBTAG00000002096	FCGR3A	2	blue
ENSBTAG00000039819	RPH3AL	2	blue
ENSBTAG00000005213	ZWILCH	2	blue
ENSBTAG00000032961	IER3IP1	2	blue
ENSBTAG00000018704	BTG3	2	blue
ENSBTAG00000008330	RNF19B	2	blue
ENSBTAG00000007302	SLC2A5	2	blue
ENSBTAG00000013885	ADSS	2	blue
ENSBTAG00000016967	RARS2	2	blue
ENSBTAG00000010393	TRNAU1AP	2	blue
ENSBTAG00000010399	TXNDC16	2	blue
ENSBTAG00000010931	SSBP1	2	blue
ENSBTAG00000005057	FAM204A	2	blue
ENSBTAG00000019017	ENSBTAG00000019017	2	blue
ENSBTAG00000019018	ENSBTAG00000019018	2	blue
ENSBTAG00000002117	KIF18A	2	blue
ENSBTAG00000001492	FYB1	2	blue
ENSBTAG00000015450	CPEB3	2	blue
ENSBTAG00000031579	SGO2	2	blue
ENSBTAG00000019836	GSKIP	2	blue
ENSBTAG00000004971	GRAMD1C	2	blue
ENSBTAG00000004979	MRS2	2	blue
ENSBTAG00000016377	IPP	2	blue
ENSBTAG00000045413	7SK	2	blue
ENSBTAG00000014441	CD96	2	blue
ENSBTAG00000014440	PSMA4	2	blue
ENSBTAG00000009541	SUCLG2	2	blue
ENSBTAG00000004223	SRR	2	blue
ENSBTAG00000017330	ENSBTAG00000017330	2	blue
ENSBTAG00000012677	ARHGAP12	2	blue
ENSBTAG00000014685	HPRT1	2	blue
ENSBTAG00000006489	MYO5A	2	blue
ENSBTAG00000001283	RIC1	2	blue
ENSBTAG00000015228	CD74	2	blue
ENSBTAG00000019979	CMPK2	2	blue
ENSBTAG00000037440		2	blue
ENSBTAG00000011467	BATF2	2	blue
ENSBTAG00000048114	ENSBTAG00000048114	2	blue
ENSBTAG00000017815	STX8	2	blue
ENSBTAG00000006878	ENSBTAG00000006878	2	blue
ENSBTAG00000027321	CCDC18	2	blue
ENSBTAG00000009734	XPA	2	blue
ENSBTAG00000001956	HINT3	2	blue
ENSBTAG00000031873	ZSCAN16	2	blue
ENSBTAG00000003557	CCDC117	2	blue
ENSBTAG00000003552	MED17	2	blue
ENSBTAG00000000605	ATP5PF	2	blue
ENSBTAG00000013806	EFHB	2	blue
ENSBTAG00000038263	ENSBTAG00000038263	2	blue
ENSBTAG00000008952	RAP1GAP	2	blue
ENSBTAG00000019432	ENSBTAG00000019432	2	blue
ENSBTAG00000019437	SLFN11	2	blue
ENSBTAG00000007386	NUDCD1	2	blue
ENSBTAG00000007385	EMC7	2	blue
ENSBTAG00000011590	GLIPR1	2	blue
ENSBTAG00000017992	CD164	2	blue
ENSBTAG00000021791	PARP9	2	blue
ENSBTAG00000021790	APOOL	2	blue
ENSBTAG00000003719	TDRD7	2	blue
ENSBTAG00000006639	CSTF1	2	blue
ENSBTAG00000001361		2	blue
ENSBTAG00000024378	MRPS21	2	blue
ENSBTAG00000018629	CWF19L2	2	blue
ENSBTAG00000012741	CCPG1	2	blue
ENSBTAG00000015718	CASP8	2	blue
ENSBTAG00000015711	BTG2	2	blue
ENSBTAG00000010298	GTF2A2	2	blue
ENSBTAG00000023963	RHBDD1	2	blue
ENSBTAG00000004110	ENSBTAG00000004110	2	blue
ENSBTAG00000019119	ZCRB1	2	blue
ENSBTAG00000032684	TCTEX1D2	2	blue
ENSBTAG00000002256	YEATS4	2	blue
ENSBTAG00000007755	APOBEC3H	2	blue
ENSBTAG00000001754	AHCYL2	2	blue
ENSBTAG00000000808	COX14	2	blue
ENSBTAG00000000806	ATAD1	2	blue
ENSBTAG00000038979	TMEM167B	2	blue
ENSBTAG00000008243	LRRC40	2	blue
ENSBTAG00000047376	PIN4	2	blue
ENSBTAG00000011758	ENSBTAG00000011758	2	blue
ENSBTAG00000011757	PSEN1	2	blue
ENSBTAG00000025146	ENSBTAG00000025146	2	blue
ENSBTAG00000004834	CNOT10	2	blue
ENSBTAG00000004833	NIT2	2	blue
ENSBTAG00000004307	VPS36	2	blue
ENSBTAG00000000687	POC1B	2	blue
ENSBTAG00000018471	SSR3	2	blue
ENSBTAG00000017135	CTSS	2	blue
ENSBTAG00000017137	CDC37L1	2	blue
ENSBTAG00000003081	RWDD4	2	blue
ENSBTAG00000008484	TMEM161B	2	blue
ENSBTAG00000008485		2	blue
ENSBTAG00000003338	LRRCC1	2	blue
ENSBTAG00000003330	ATL3	2	blue
ENSBTAG00000017569	C20H5orf22	2	blue
ENSBTAG00000005827	FIG4	2	blue
ENSBTAG00000005826	PTAR1	2	blue
ENSBTAG00000009743	PDRG1	2	blue
ENSBTAG00000010645	BOLA-DRA	2	blue
ENSBTAG00000010642	ALKBH8	2	blue
ENSBTAG00000011514	MRPL44	2	blue
ENSBTAG00000012898	RPS27L	2	blue
ENSBTAG00000012894		2	blue
ENSBTAG00000012272	TMEM19	2	blue
ENSBTAG00000017009	CMC2	2	blue
ENSBTAG00000026624	ETFRF1	2	blue
ENSBTAG00000006851	ENSBTAG00000006851	2	blue
ENSBTAG00000001637	FUNDC1	2	blue
ENSBTAG00000031355	ENSBTAG00000031355	2	blue
ENSBTAG00000001857	DOK4	2	blue
ENSBTAG00000000721	GPATCH1	2	blue
ENSBTAG00000046520	TCFL5	2	blue
ENSBTAG00000012074	MYB	2	blue
ENSBTAG00000019579	ENSBTAG00000019579	2	blue
ENSBTAG00000031656		2	blue
ENSBTAG00000021691	PSMD14	2	blue
ENSBTAG00000013953	CALD1	2	blue
ENSBTAG00000020561	KLHL15	2	blue
ENSBTAG00000013465	NXPE3	2	blue
ENSBTAG00000024787	HAUS3	2	blue
ENSBTAG00000018994	TNFSF10	2	blue
ENSBTAG00000001533	HACE1	2	blue
ENSBTAG00000011946	ODR4	2	blue
ENSBTAG00000046314	TBC1D8B	2	blue
ENSBTAG00000009353	EVI2B	2	blue
ENSBTAG00000017450	KLHL24	2	blue
ENSBTAG00000016005	PPP3CA	2	blue
ENSBTAG00000023847	IKZF5	2	blue
ENSBTAG00000016263	SLC25A14	2	blue
ENSBTAG00000012962	SARS	2	blue
ENSBTAG00000003002	WDR75	2	blue
ENSBTAG00000004380	STAT2	2	blue
ENSBTAG00000002065	TFAP2C	2	blue
ENSBTAG00000006529	PDSS1	2	blue
ENSBTAG00000018942	SSX2IP	2	blue
ENSBTAG00000000037	CWC27	2	blue
ENSBTAG00000016061	RSAD2	2	blue
ENSBTAG00000016939	C11H2orf42	2	blue
ENSBTAG00000010059	C8H9orf72	2	blue
ENSBTAG00000016542	LAMB3	2	blue
ENSBTAG00000003908	MAPRE1	2	blue
ENSBTAG00000007593	AIDA	2	blue
ENSBTAG00000010242	LAMP1	2	blue
ENSBTAG00000010247	FKTN	2	blue
ENSBTAG00000010244	CLIC5	2	blue
ENSBTAG00000006950	COPS4	2	blue
ENSBTAG00000030942	MRPL3	2	blue
ENSBTAG00000031014	LDAH	2	blue
ENSBTAG00000040392	MGC139164	2	blue
ENSBTAG00000005540	CBX3	2	blue
ENSBTAG00000004495	UBA5	2	blue
ENSBTAG00000008135	SLIRP	2	blue
ENSBTAG00000000447	FRA10AC1	2	blue
ENSBTAG00000033322	SRP9	2	blue
ENSBTAG00000017361		2	blue
ENSBTAG00000034676	HIGD1A	2	blue
ENSBTAG00000008864	LY96	2	blue
ENSBTAG00000037800	APOBEC3Z1	2	blue
ENSBTAG00000013284	SGK3	2	blue
ENSBTAG00000015854	TCHHL1	2	blue
ENSBTAG00000016193	FASTKD2	2	blue
ENSBTAG00000021260	GALNT11	2	blue
ENSBTAG00000020602	IDO1	2	blue
ENSBTAG00000024984	FSBP	2	blue
ENSBTAG00000011419	HSPA9	2	blue
ENSBTAG00000002357	TICAM2	2	blue
ENSBTAG00000012185	CLEC4E	2	blue
ENSBTAG00000013856	SSBP2	2	blue
ENSBTAG00000012451	BOLA-DMB	2	blue
ENSBTAG00000013581	LEPROTL1	2	blue
ENSBTAG00000012330	B2M	2	blue
ENSBTAG00000012332	C11H2orf49	2	blue
ENSBTAG00000011363	EVI5	2	blue
ENSBTAG00000011095	FAR2	2	blue
ENSBTAG00000005008	WSB1	2	blue
ENSBTAG00000020419	ENSBTAG00000020419	2	blue
ENSBTAG00000045907		2	blue
ENSBTAG00000003766	BLOC1S4	2	blue
ENSBTAG00000026523	PLAGL1	2	blue
ENSBTAG00000006643	C6H4orf19	2	blue
ENSBTAG00000018383	ATAD5	2	blue
ENSBTAG00000011831	SPPL2A	2	blue
ENSBTAG00000019886	BORA	2	blue
ENSBTAG00000019884	PKD1L3	2	blue
ENSBTAG00000019885	ZNF280C	2	blue
ENSBTAG00000016309	ATP6V1D	2	blue
ENSBTAG00000015749	STEAP1	2	blue
ENSBTAG00000022007	SAMHD1	2	blue
ENSBTAG00000016462	TCF4	2	blue
ENSBTAG00000009933	DTX3L	2	blue
ENSBTAG00000005634	LSM2	2	blue
ENSBTAG00000000379	GOLT1B	2	blue
ENSBTAG00000000377	BMX	2	blue
ENSBTAG00000047434	TSNAX	2	blue
ENSBTAG00000047437	ENSBTAG00000047437	2	blue
ENSBTAG00000008716	SSB	2	blue
ENSBTAG00000040427	ENSBTAG00000040427	2	blue
ENSBTAG00000017744	FAF2	2	blue
ENSBTAG00000037415	ENSBTAG00000037415	2	blue
ENSBTAG00000009176	ANKRD49	2	blue
ENSBTAG00000047575		2	blue
ENSBTAG00000018420	POLG2	2	blue
ENSBTAG00000018425	PSMD7	2	blue
ENSBTAG00000002654	DNAJC7	2	blue
ENSBTAG00000008909	PNPT1	2	blue
ENSBTAG00000003307	IMMT	2	blue
ENSBTAG00000007683	DCAF17	2	blue
ENSBTAG00000007685	PSMB1	2	blue
ENSBTAG00000006378	RIPK1	2	blue
ENSBTAG00000007970	C1H3orf38	2	blue
ENSBTAG00000018991	TSGA10	2	blue
ENSBTAG00000042868	ENSBTAG00000042868	2	blue
ENSBTAG00000022539	POLR2K	2	blue
ENSBTAG00000002415	TSPAN3	2	blue
ENSBTAG00000021843	UBQLN2	2	blue
ENSBTAG00000034222	CAB39L	2	blue
ENSBTAG00000018382	SMS	2	blue
ENSBTAG00000019387	NIFK	2	blue
ENSBTAG00000011197	IPMK	2	blue
ENSBTAG00000021395	PSME1	2	blue
ENSBTAG00000001105	ANXA4	2	blue
ENSBTAG00000000851	CYP20A1	2	blue
ENSBTAG00000007923	LAMTOR3	2	blue
ENSBTAG00000005373	TPM1	2	blue
ENSBTAG00000004422	ALG14	2	blue
ENSBTAG00000037490		2	blue
ENSBTAG00000007191		2	blue
ENSBTAG00000008213	ATMIN	2	blue
ENSBTAG00000006712	ECPAS	2	blue
ENSBTAG00000006715	FBXO8	2	blue
ENSBTAG00000006719	ZFAND4	2	blue
ENSBTAG00000010166	MIC2	2	blue
ENSBTAG00000010787	RFC3	2	blue
ENSBTAG00000010785	FAS	2	blue
ENSBTAG00000009877	MCMBP	2	blue
ENSBTAG00000009871	RAB18	2	blue
ENSBTAG00000000526	TOPBP1	2	blue
ENSBTAG00000009129	POLI	2	blue
ENSBTAG00000003386		2	blue
ENSBTAG00000003384	CEP162	2	blue
ENSBTAG00000008453	LBR	2	blue
ENSBTAG00000000957	CDKN2AIP	2	blue
ENSBTAG00000016014	NUP42	2	blue
ENSBTAG00000037516		2	blue
ENSBTAG00000019231	MAIP1	2	blue
ENSBTAG00000020767		2	blue
ENSBTAG00000000283	CSF1	2	blue
ENSBTAG00000004079	ZNF106	2	blue
ENSBTAG00000003489	IPCEF1	2	blue
ENSBTAG00000012790	TRIAP1	2	blue
ENSBTAG00000007830	PLEKHM3	2	blue
ENSBTAG00000007836	PPA1	2	blue
ENSBTAG00000011667	PM20D2	2	blue
ENSBTAG00000013989	JHY	2	blue
ENSBTAG00000013981	SPTSSA	2	blue
ENSBTAG00000009394	NSMCE2	2	blue
ENSBTAG00000025280		2	blue
ENSBTAG00000020907	PSMC3IP	2	blue
ENSBTAG00000024485	KLHL20	2	blue
ENSBTAG00000008168	STARD6	2	blue
ENSBTAG00000007112	HSPB11	2	blue
ENSBTAG00000008839	AMER1	2	blue
ENSBTAG00000044856	SNORD10	2	blue
ENSBTAG00000013254	XPO1	2	blue
ENSBTAG00000015829	ENPP5	2	blue
ENSBTAG00000011257	ASAH1	2	blue
ENSBTAG00000011252	RAD50	2	blue
ENSBTAG00000020658	LNX1	2	blue
ENSBTAG00000027924	SNX18	2	blue
ENSBTAG00000006555	ZMYM1	2	blue
ENSBTAG00000006556	COPB1	2	blue
ENSBTAG00000030544	ENSBTAG00000030544	2	blue
ENSBTAG00000004540	NUB1	2	blue
ENSBTAG00000004549	UPRT	2	blue
ENSBTAG00000035995	TNFAIP2	2	blue
ENSBTAG00000003531	ABCA13	2	blue
ENSBTAG00000001847	CNTLN	2	blue
ENSBTAG00000012408	RAB27A	2	blue
ENSBTAG00000016982	MCOLN3	2	blue
ENSBTAG00000010001	RHOT1	2	blue
ENSBTAG00000010009	TMCO1	2	blue
ENSBTAG00000025903	GLDC	2	blue
ENSBTAG00000021485	C3H1orf54	2	blue
ENSBTAG00000021487	CIART	2	blue
ENSBTAG00000020281	NIN	2	blue
ENSBTAG00000005787	IFT57	2	blue
ENSBTAG00000034875	ALPK1	2	blue
ENSBTAG00000025593	CCDC32	2	blue
ENSBTAG00000022613	CYCS	2	blue
ENSBTAG00000002176	NSMCE1	2	blue
ENSBTAG00000038737	P2RY6	2	blue
ENSBTAG00000000105	RIT1	2	blue
ENSBTAG00000015478	SRD5A1	2	blue
ENSBTAG00000039066	ENSBTAG00000039066	2	blue
ENSBTAG00000004992	TNPO3	2	blue
ENSBTAG00000004996	ABITRAM	2	blue
ENSBTAG00000018024	NR1D2	2	blue
ENSBTAG00000033801	VRK2	2	blue
ENSBTAG00000047107	TNIP3	2	blue
ENSBTAG00000003456	ZNF606	2	blue
ENSBTAG00000023989	MSANTD4	2	blue
ENSBTAG00000009206	FOXS1	2	blue
ENSBTAG00000018223	CHI3L1	2	blue
ENSBTAG00000004240	TMPO	2	blue
ENSBTAG00000019175	SOBP	2	blue
ENSBTAG00000006240	TLR4	2	blue
ENSBTAG00000014660	WDR53	2	blue
ENSBTAG00000013128	ACBD3	2	blue
ENSBTAG00000038500		2	blue
ENSBTAG00000035175	DONSON	2	blue
ENSBTAG00000019953	CYBB	2	blue
ENSBTAG00000016848	GTF2E1	2	blue
ENSBTAG00000003804	SCCPDH	2	blue
ENSBTAG00000048135	ENSBTAG00000048135	2	blue
ENSBTAG00000003305	NCF1	2	blue
ENSBTAG00000047314	PPIE	2	blue
ENSBTAG00000010427	RASSF5	2	blue
ENSBTAG00000009713	ATP5MD	2	blue
ENSBTAG00000007014	CEP63	2	blue
ENSBTAG00000039555	ENSBTAG00000039555	2	blue
ENSBTAG00000015901	ARMC1	2	blue
ENSBTAG00000015012	PTRHD1	2	blue
ENSBTAG00000016596		2	blue
ENSBTAG00000009552	ATP2B1	2	blue
ENSBTAG00000002460	ACTL6A	2	blue
ENSBTAG00000002462	MRPL47	2	blue
ENSBTAG00000002463	NDUFB5	2	blue
ENSBTAG00000018437	SMC5	2	blue
ENSBTAG00000014069	PDK4	2	blue
ENSBTAG00000014068	VDAC3	2	blue
ENSBTAG00000001346	STRA8	2	blue
ENSBTAG00000042696	SNORD73	2	blue
ENSBTAG00000014970	LAMTOR5	2	blue
ENSBTAG00000014974	GRAMD2B	2	blue
ENSBTAG00000006155	CCRL2	2	blue
ENSBTAG00000039969		2	blue
ENSBTAG00000015730	BOLA-DMA	2	blue
ENSBTAG00000015731	TXNL1	2	blue
ENSBTAG00000015732	PSMC6	2	blue
ENSBTAG00000047700	ENSBTAG00000047700	2	blue
ENSBTAG00000016415	LTA4H	2	blue
ENSBTAG00000021677	TRIM37	2	blue
ENSBTAG00000005664	YWHAE	2	blue
ENSBTAG00000000492	ASNSD1	2	blue
ENSBTAG00000003679	PAAF1	2	blue
ENSBTAG00000025494	PAQR8	2	blue
ENSBTAG00000007779	GTF3C3	2	blue
ENSBTAG00000006420	BMPR2	2	blue
ENSBTAG00000015536	CPNE3	2	blue
ENSBTAG00000005309	TGDS	2	blue
ENSBTAG00000037756	TET1	2	blue
ENSBTAG00000012397	DCK	2	blue
ENSBTAG00000004118	ALAS1	2	blue
ENSBTAG00000047809		2	blue
ENSBTAG00000009824	ENSBTAG00000009824	2	blue
ENSBTAG00000005498	SQLE	2	blue
ENSBTAG00000004362	SERPINC1	2	blue
ENSBTAG00000002912		2	blue
ENSBTAG00000008466	CCNB1IP1	2	blue
ENSBTAG00000023670	ENSBTAG00000023670	2	blue
ENSBTAG00000003353	SLC6A2	2	blue
ENSBTAG00000033679	HLCS	2	blue
ENSBTAG00000007630	RNF170	2	blue
ENSBTAG00000006321	RTCA	2	blue
ENSBTAG00000018922	TRMT10B	2	blue
ENSBTAG00000018119	AOAH	2	blue
ENSBTAG00000017061	SMARCAD1	2	blue
ENSBTAG00000040108		2	blue
ENSBTAG00000002703	ATP6V1A	2	blue
ENSBTAG00000018682	SETD4	2	blue
ENSBTAG00000007867	STAT1	2	blue
ENSBTAG00000019614	FAM76A	2	blue
ENSBTAG00000013011	PLAA	2	blue
ENSBTAG00000013010	CCDC126	2	blue
ENSBTAG00000044129	ST6GALNAC6	2	blue
ENSBTAG00000010898	SLC30A6	2	blue
ENSBTAG00000004547	OLR1	2	blue
ENSBTAG00000038674	ZNF677	2	blue
ENSBTAG00000020938	TWF1	2	blue
ENSBTAG00000020936	NOD2	2	blue
ENSBTAG00000020930	GEMIN2	2	blue
ENSBTAG00000020931	CHN2	2	blue
ENSBTAG00000030706	ALG6	2	blue
ENSBTAG00000005380	MOCS2	2	blue
ENSBTAG00000018523	TRIM38	2	blue
ENSBTAG00000013192	CEP19	2	blue
ENSBTAG00000014161	ARMC10	2	blue
ENSBTAG00000021535	CROT	2	blue
ENSBTAG00000004679	WARS	2	blue
ENSBTAG00000009171	ENSBTAG00000009171	2	blue
ENSBTAG00000026953	TRIP11	2	blue
ENSBTAG00000034323	ENSBTAG00000034323	2	blue
ENSBTAG00000021988	SOCS4	2	blue
ENSBTAG00000005265	ZCCHC9	2	blue
ENSBTAG00000018196	WDR43	2	blue
ENSBTAG00000008346		2	blue
ENSBTAG00000019242	CHRNB1	2	blue
ENSBTAG00000019246	SC5D	2	blue
ENSBTAG00000016952	PSMD5	2	blue
ENSBTAG00000014550	GLT8D1	2	blue
ENSBTAG00000048023		2	blue
ENSBTAG00000010922	TRAPPC2	2	blue
ENSBTAG00000016563	GOLGA4	2	blue
ENSBTAG00000024027	TRMT10C	2	blue
ENSBTAG00000005064	WARS2	2	blue
ENSBTAG00000021708	CEP128	2	blue
ENSBTAG00000000252	POLE3	2	blue
ENSBTAG00000033290	TMEM60	2	blue
ENSBTAG00000003784	DNAJC2	2	blue
ENSBTAG00000019001	PRDM10	2	blue
ENSBTAG00000033449	ENSBTAG00000033449	2	blue
ENSBTAG00000002127	TCP11L2	2	blue
ENSBTAG00000014714	TUBGCP5	2	blue
ENSBTAG00000014711	DBF4	2	blue
ENSBTAG00000015196	PHF6	2	blue
ENSBTAG00000015190	RMC1	2	blue
ENSBTAG00000016368	LRPPRC	2	blue
ENSBTAG00000016369	TSEN15	2	blue
ENSBTAG00000018016	NUPR1	2	blue
ENSBTAG00000018015	IL27	2	blue
ENSBTAG00000024723	CHCHD3	2	blue
ENSBTAG00000012705	DEGS1	2	blue
ENSBTAG00000018252	ARRDC4	2	blue
ENSBTAG00000012649	LSM8	2	blue
ENSBTAG00000013113	VDAC1	2	blue
ENSBTAG00000019854	ABCE1	2	blue
ENSBTAG00000020193	DCLRE1A	2	blue
ENSBTAG00000014863	GYPC	2	blue
ENSBTAG00000014228	TFEC	2	blue
ENSBTAG00000000095	CD274	2	blue
ENSBTAG00000004538	PRDM9	2	blue
ENSBTAG00000031861	RHEB	2	blue
ENSBTAG00000003546	TFAM	2	blue
ENSBTAG00000018773	RND1	2	blue
ENSBTAG00000006398	ENSBTAG00000006398	2	blue
ENSBTAG00000019428	CCR1	2	blue
ENSBTAG00000015931	TTC4	2	blue
ENSBTAG00000011304	XRN2	2	blue
ENSBTAG00000027789	PPIG	2	blue
ENSBTAG00000000115	VPS54	2	blue
ENSBTAG00000018097	PARN	2	blue
ENSBTAG00000011855	EXOSC8	2	blue
ENSBTAG00000046204	ZNF705A	2	blue
ENSBTAG00000044207	RAB2B	2	blue
ENSBTAG00000016442	MAP4K3	2	blue
ENSBTAG00000021087	UBR1	2	blue
ENSBTAG00000024107	INPP5B	2	blue
ENSBTAG00000003112	THUMPD3	2	blue
ENSBTAG00000003876	MCU	2	blue
ENSBTAG00000003878	ZUP1	2	blue
ENSBTAG00000047367	CMTR2	2	blue
ENSBTAG00000011511	ENSBTAG00000011511	2	blue
ENSBTAG00000011512		2	blue
ENSBTAG00000011727	ETAA1	2	blue
ENSBTAG00000005195	ZNF200	2	blue
ENSBTAG00000018447	RABGGTB	2	blue
ENSBTAG00000003326	NAIP	2	blue
ENSBTAG00000003322	TTLL7	2	blue
ENSBTAG00000008926	FUBP1	2	blue
ENSBTAG00000008925	MRE11	2	blue
ENSBTAG00000014002	CEP95	2	blue
ENSBTAG00000014007	ELMOD2	2	blue
ENSBTAG00000030305	ENSBTAG00000030305	2	blue
ENSBTAG00000015060	GBP5	2	blue
ENSBTAG00000015066	LANCL1	2	blue
ENSBTAG00000031160	ENSBTAG00000031160	2	blue
ENSBTAG00000037571	EBAG9	2	blue
ENSBTAG00000017967	PTGES3	2	blue
ENSBTAG00000021471	GIN1	2	blue
ENSBTAG00000009521	ZNF565	2	blue
ENSBTAG00000009522	EIF4E	2	blue
ENSBTAG00000009527	TCEANC2	2	blue
ENSBTAG00000010355	VPS37A	2	blue
ENSBTAG00000002432	ABHD13	2	blue
ENSBTAG00000006843	UTP15	2	blue
ENSBTAG00000021135	RMI1	2	blue
ENSBTAG00000001314	TRMT6	2	blue
ENSBTAG00000005362	RAB23	2	blue
ENSBTAG00000000735	BCL2A1	2	blue
ENSBTAG00000002773	ENSBTAG00000002773	2	blue
ENSBTAG00000006107	SLF1	2	blue
ENSBTAG00000001457	TMEM267	2	blue
ENSBTAG00000010595	WDR92	2	blue
ENSBTAG00000010599	C2H2orf76	2	blue
ENSBTAG00000025853	HOMER1	2	blue
ENSBTAG00000002578	ZMYND11	2	blue
ENSBTAG00000033078	CNEP1R1	2	blue
ENSBTAG00000038625	ENSBTAG00000038625	2	blue
ENSBTAG00000033902	SLC25A32	2	blue
ENSBTAG00000039287	ZFP69	2	blue
ENSBTAG00000011954	SEC11C	2	blue
ENSBTAG00000011953	PRKACB	2	blue
ENSBTAG00000008188	MOSMO	2	blue
ENSBTAG00000007461	C20H5orf34	2	blue
ENSBTAG00000011238	CD48	2	blue
ENSBTAG00000011236	STX11	2	blue
ENSBTAG00000016271	SNRPF	2	blue
ENSBTAG00000005110	CADPS2	2	blue
ENSBTAG00000005119	PSMD1	2	blue
ENSBTAG00000024918	BIRC3	2	blue
ENSBTAG00000037989		2	blue
ENSBTAG00000031473	ORC2	2	blue
ENSBTAG00000005251	ENSBTAG00000005251	2	blue
ENSBTAG00000005257	PEX13	2	blue
ENSBTAG00000031295	HSDL2	2	blue
ENSBTAG00000000022	NUP37	2	blue
ENSBTAG00000016073	UGCG	2	blue
ENSBTAG00000019214	USP14	2	blue
ENSBTAG00000007348	STRA6	2	blue
ENSBTAG00000014561	KIF1BP	2	blue
ENSBTAG00000020262	PSME4	2	blue
ENSBTAG00000032764	ENSBTAG00000032764	2	blue
ENSBTAG00000003201	FNTA	2	blue
ENSBTAG00000008603	CXHXorf21	2	blue
ENSBTAG00000046526		2	blue
ENSBTAG00000014761	PGA5	2	blue
ENSBTAG00000040435	ENSBTAG00000040435	2	blue
ENSBTAG00000019872	PIK3AP1	2	blue
ENSBTAG00000019877	DOCK7	2	blue
ENSBTAG00000004939	ZNF569	2	blue
ENSBTAG00000020066	ZW10	2	blue
ENSBTAG00000020062	TMC4	2	blue
ENSBTAG00000040206	ZNF770	2	blue
ENSBTAG00000010255	ZNF24	2	blue
ENSBTAG00000024715	PTPRJ	2	blue
ENSBTAG00000021078	PYROXD1	2	blue
ENSBTAG00000005534	ENO3	2	blue
ENSBTAG00000018282	NIF3L1	2	blue
ENSBTAG00000007176		2	blue
ENSBTAG00000017375	FAM241A	2	blue
ENSBTAG00000008812	PFDN4	2	blue
ENSBTAG00000035199	ENSBTAG00000035199	2	blue
ENSBTAG00000014130	MGC148714	2	blue
ENSBTAG00000016762	SLC25A12	2	blue
ENSBTAG00000043462	SNORD14	2	blue
ENSBTAG00000014261	TARS	2	blue
ENSBTAG00000014857	ENSBTAG00000014857	2	blue
ENSBTAG00000020635	VPS45	2	blue
ENSBTAG00000026909	ENSBTAG00000026909	2	blue
ENSBTAG00000022288	AMMECR1	2	blue
ENSBTAG00000004567		2	blue
ENSBTAG00000031214	ENSBTAG00000031214	2	blue
ENSBTAG00000003511	SLAIN1	2	blue
ENSBTAG00000019295	MDH1	2	blue
ENSBTAG00000013842	ACTR6	2	blue
ENSBTAG00000013592	ZNF248	2	blue
ENSBTAG00000006078	ENSBTAG00000006078	2	blue
ENSBTAG00000014302	TOMM70	2	blue
ENSBTAG00000002392	ENSBTAG00000002392	2	blue
ENSBTAG00000000225	POLB	2	blue
ENSBTAG00000000226	DKK4	2	blue
ENSBTAG00000038710		2	blue
ENSBTAG00000019314	USP25	2	blue
ENSBTAG00000046259		2	blue
ENSBTAG00000014402	GIMAP8	2	blue
ENSBTAG00000015752	SP110	2	blue
ENSBTAG00000015753	RSBN1L	2	blue
ENSBTAG00000020301	BLM	2	blue
ENSBTAG00000048306		2	blue
ENSBTAG00000027655		2	blue
ENSBTAG00000032640	FOPNL	2	blue
ENSBTAG00000023026	ENSBTAG00000023026	2	blue
ENSBTAG00000022779	OLFM4	2	blue
ENSBTAG00000044053	SLC17A5	2	blue
ENSBTAG00000019939	SLC35D2	2	blue
ENSBTAG00000003825	PTPN12	2	blue
ENSBTAG00000012375	KLHL9	2	blue
ENSBTAG00000020149	RNASEH2B	2	blue
ENSBTAG00000039630	TMED2	2	blue
ENSBTAG00000009888	DRAM2	2	blue
ENSBTAG00000004871	NDUFV2	2	blue
ENSBTAG00000004876	RABL2B	2	blue
ENSBTAG00000001999	NKAPD1	2	blue
ENSBTAG00000005476		2	blue
ENSBTAG00000018430	GSAP	2	blue
ENSBTAG00000019471	CNIH4	2	blue
ENSBTAG00000037937	ENSBTAG00000037937	2	blue
ENSBTAG00000037938	ENSBTAG00000037938	2	blue
ENSBTAG00000015965	ZC3H8	2	blue
ENSBTAG00000015962	MMADHC	2	blue
ENSBTAG00000018986	ACSL4	2	blue
ENSBTAG00000005866	ZNF81	2	blue
ENSBTAG00000015038	HADHA	2	blue
ENSBTAG00000015036	RAD51C	2	blue
ENSBTAG00000021859	PDSS2	2	blue
ENSBTAG00000025398	ENSBTAG00000025398	2	blue
ENSBTAG00000020810	CYB561	2	blue
ENSBTAG00000018667	RCL1	2	blue
ENSBTAG00000032150	ENSBTAG00000032150	2	blue
ENSBTAG00000012700	CD247	2	blue
ENSBTAG00000012703	GLO1	2	blue
ENSBTAG00000017287	DRAM1	2	blue
ENSBTAG00000023928	RDH14	2	blue
ENSBTAG00000013915	DSN1	2	blue
ENSBTAG00000013919	ENSBTAG00000013919	2	blue
ENSBTAG00000000308	ITCH	2	blue
ENSBTAG00000038610	ZBTB26	2	blue
ENSBTAG00000036282	CCDC59	2	blue
ENSBTAG00000000203	ATP6V1G1	2	blue
ENSBTAG00000007184	NUDT7	2	blue
ENSBTAG00000038931	TSTD3	2	blue
ENSBTAG00000015899	ENSBTAG00000015899	2	blue
ENSBTAG00000015898	RABL3	2	blue
ENSBTAG00000010118	HAT1	2	blue
ENSBTAG00000016131	NCAPG2	2	blue
ENSBTAG00000016229	KLF9	2	blue
ENSBTAG00000016228	NMD3	2	blue
ENSBTAG00000042217	ENSBTAG00000042217	2	blue
ENSBTAG00000005160	GTF2H1	2	blue
ENSBTAG00000003371	JKAMP	2	blue
ENSBTAG00000019746	CCDC66	2	blue
ENSBTAG00000007614	BBS4	2	blue
ENSBTAG00000013620	UCHL5	2	blue
ENSBTAG00000002020	CREBRF	2	blue
ENSBTAG00000002028	DIPK1A	2	blue
ENSBTAG00000018902	ZC2HC1A	2	blue
ENSBTAG00000015301	MRPS10	2	blue
ENSBTAG00000020806	HELB	2	blue
ENSBTAG00000024387	PNPLA8	2	blue
ENSBTAG00000019221	ENSBTAG00000019221	2	blue
ENSBTAG00000012239	SLC37A3	2	blue
ENSBTAG00000043961	MPDZ	2	blue
ENSBTAG00000003495	KDM7A	2	blue
ENSBTAG00000011052	ENSBTAG00000011052	2	blue
ENSBTAG00000020892	IL2RA	2	blue
ENSBTAG00000001892	YAE1	2	blue
ENSBTAG00000038639		2	blue
ENSBTAG00000004066	PARP8	2	blue
ENSBTAG00000003499	ENPP4	2	blue
ENSBTAG00000012781	TP53BP2	3	brown
ENSBTAG00000015177	PRSS23	3	brown
ENSBTAG00000021308	IRS1	3	brown
ENSBTAG00000009436	TMEM79	3	brown
ENSBTAG00000002527	ZSWIM4	3	brown
ENSBTAG00000002292	SMARCA1	3	brown
ENSBTAG00000006995	SPTBN1	3	brown
ENSBTAG00000011905	RRAS2	3	brown
ENSBTAG00000046350	PKP1	3	brown
ENSBTAG00000007101	F3	3	brown
ENSBTAG00000001233	MPZL3	3	brown
ENSBTAG00000012926	TM6SF1	3	brown
ENSBTAG00000021518	TMPRSS4	3	brown
ENSBTAG00000014809	ANXA6	3	brown
ENSBTAG00000003045	BAMBI	3	brown
ENSBTAG00000039684	CAVIN1	3	brown
ENSBTAG00000044153	SH3PXD2A	3	brown
ENSBTAG00000044155	BSPRY	3	brown
ENSBTAG00000016973	PRSS8	3	brown
ENSBTAG00000000676	DOP1A	3	brown
ENSBTAG00000015991	CDH1	3	brown
ENSBTAG00000000088	ALCAM	3	brown
ENSBTAG00000027760	ENSBTAG00000027760	3	brown
ENSBTAG00000019023	NANS	3	brown
ENSBTAG00000033464	SPA17	3	brown
ENSBTAG00000011613	PLS3	3	brown
ENSBTAG00000019342	OSBPL3	3	brown
ENSBTAG00000017122	HSPG2	3	brown
ENSBTAG00000027569	APBB2	3	brown
ENSBTAG00000011154	SDC1	3	brown
ENSBTAG00000011150	PFN2	3	brown
ENSBTAG00000018236	EPB41L5	3	brown
ENSBTAG00000004237	BTC	3	brown
ENSBTAG00000019181	BAIAP2L1	3	brown
ENSBTAG00000017325	ATG13	3	brown
ENSBTAG00000034633	ERO1B	3	brown
ENSBTAG00000006492	PI4K2B	3	brown
ENSBTAG00000000895	TAF9B	3	brown
ENSBTAG00000015235	HMCN1	3	brown
ENSBTAG00000013311	GSPT2	3	brown
ENSBTAG00000010775	POGK	3	brown
ENSBTAG00000011420	CA9	3	brown
ENSBTAG00000011421	CD37	3	brown
ENSBTAG00000017869	CAV1	3	brown
ENSBTAG00000012305	ADGRL2	3	brown
ENSBTAG00000020172	DENND2D	3	brown
ENSBTAG00000014889	DCBLD2	3	brown
ENSBTAG00000026461	CACNA1H	3	brown
ENSBTAG00000014320	SRFBP1	3	brown
ENSBTAG00000004884	SLC4A5	3	brown
ENSBTAG00000014329	ENSBTAG00000014329	3	brown
ENSBTAG00000031261	REPS2	3	brown
ENSBTAG00000001969	CCDC39	3	brown
ENSBTAG00000009704	CECR2	3	brown
ENSBTAG00000018799	GPSM1	3	brown
ENSBTAG00000017515		3	brown
ENSBTAG00000030671	HOOK1	3	brown
ENSBTAG00000044078	TESC	3	brown
ENSBTAG00000020455	ITPR1	3	brown
ENSBTAG00000020454	LZTS3	3	brown
ENSBTAG00000004714	ENSBTAG00000004714	3	brown
ENSBTAG00000006609	ERRFI1	3	brown
ENSBTAG00000006601	KSR1	3	brown
ENSBTAG00000008596	PRICKLE1	3	brown
ENSBTAG00000014960	SCHIP1	3	brown
ENSBTAG00000006161	MET	3	brown
ENSBTAG00000002422	BCL9	3	brown
ENSBTAG00000009978	TDRD6	3	brown
ENSBTAG00000005675	SLC44A4	3	brown
ENSBTAG00000008756	ELF3	3	brown
ENSBTAG00000007761	ZBTB5	3	brown
ENSBTAG00000007763	SLC1A4	3	brown
ENSBTAG00000015543	ARHGAP35	3	brown
ENSBTAG00000019952	ARMC8	3	brown
ENSBTAG00000000817	SYNJ2	3	brown
ENSBTAG00000000819	RFX3	3	brown
ENSBTAG00000003894	NDRG4	3	brown
ENSBTAG00000016156	MAPK3	3	brown
ENSBTAG00000011291	DLG3	3	brown
ENSBTAG00000011434	NPR2	3	brown
ENSBTAG00000004375	ESRP2	3	brown
ENSBTAG00000002929	IRF4	3	brown
ENSBTAG00000018463	VIM	3	brown
ENSBTAG00000001640	EPB41L1	3	brown
ENSBTAG00000038439		3	brown
ENSBTAG00000031184	CDKN1C	3	brown
ENSBTAG00000045885	bta-mir-3064	3	brown
ENSBTAG00000001388		3	brown
ENSBTAG00000010371	CHAC1	3	brown
ENSBTAG00000047914	CDHR5	3	brown
ENSBTAG00000006862	MEIS3	3	brown
ENSBTAG00000024091	MALL	3	brown
ENSBTAG00000009665	UTRN	3	brown
ENSBTAG00000018342	TJP3	3	brown
ENSBTAG00000002714	GNAI1	3	brown
ENSBTAG00000018691	RHOU	3	brown
ENSBTAG00000032705	CALM	3	brown
ENSBTAG00000012082	TNFRSF12A	3	brown
ENSBTAG00000014259		3	brown
ENSBTAG00000020089	USP32	3	brown
ENSBTAG00000020080	MYBPC2	3	brown
ENSBTAG00000047075	7SK	3	brown
ENSBTAG00000007485	GRHL1	3	brown
ENSBTAG00000017425	GJB2	3	brown
ENSBTAG00000033190	PGM5	3	brown
ENSBTAG00000006515	ESPN	3	brown
ENSBTAG00000039307	YAP1	3	brown
ENSBTAG00000005278	WEE1	3	brown
ENSBTAG00000016943	NEK7	3	brown
ENSBTAG00000014540	PERM1	3	brown
ENSBTAG00000014548	NIBAN1	3	brown
ENSBTAG00000011397	UNC13B	3	brown
ENSBTAG00000004347	ADGRF5	3	brown
ENSBTAG00000021193	FBXO5	3	brown
ENSBTAG00000020242	ENSBTAG00000020242	3	brown
ENSBTAG00000020244	EFNA1	3	brown
ENSBTAG00000004035	SDK1	3	brown
ENSBTAG00000013736	PROM1	3	brown
ENSBTAG00000019818	CASZ1	3	brown
ENSBTAG00000019814	PGBD2	3	brown
ENSBTAG00000035697		3	brown
ENSBTAG00000018069	TNFSF15	3	brown
ENSBTAG00000021013	TUBB4A	3	brown
ENSBTAG00000030951	ZNF655	3	brown
ENSBTAG00000005557	AFDN	3	brown
ENSBTAG00000004203	VPS33A	3	brown
ENSBTAG00000048230		3	brown
ENSBTAG00000015904	RORA	3	brown
ENSBTAG00000014119	PRKCZ	3	brown
ENSBTAG00000015868	LIG4	3	brown
ENSBTAG00000015865	CAPN14	3	brown
ENSBTAG00000015242	SLC18B1	3	brown
ENSBTAG00000045976		3	brown
ENSBTAG00000021259	C2CD2	3	brown
ENSBTAG00000021251	RIPK4	3	brown
ENSBTAG00000017830	RBMS2	3	brown
ENSBTAG00000017835	C7H5orf63	3	brown
ENSBTAG00000017836	ZFP57	3	brown
ENSBTAG00000002341	ETS1	3	brown
ENSBTAG00000007051	CLDN23	3	brown
ENSBTAG00000012443	DIAPH3	3	brown
ENSBTAG00000012449	AFF3	3	brown
ENSBTAG00000006016	GTPBP2	3	brown
ENSBTAG00000014623	MCM8	3	brown
ENSBTAG00000015434	DSTN	3	brown
ENSBTAG00000039028	PI3	3	brown
ENSBTAG00000032869	RNASE10	3	brown
ENSBTAG00000000160	CBS	3	brown
ENSBTAG00000032130	CATSPER2	3	brown
ENSBTAG00000032132	ELL3	3	brown
ENSBTAG00000017734	ENSBTAG00000017734	3	brown
ENSBTAG00000017739	TNK1	3	brown
ENSBTAG00000011108	USP54	3	brown
ENSBTAG00000005629	CRYBG2	3	brown
ENSBTAG00000009362	SYNE1	3	brown
ENSBTAG00000004283	PPFIBP1	3	brown
ENSBTAG00000019138	KIF3C	3	brown
ENSBTAG00000008700	CRCT1	3	brown
ENSBTAG00000003840	GUCY1B1	3	brown
ENSBTAG00000039493		3	brown
ENSBTAG00000038951		3	brown
ENSBTAG00000013405	FAM92A	3	brown
ENSBTAG00000013406	CSRP2	3	brown
ENSBTAG00000020125	RBFOX2	3	brown
ENSBTAG00000020126	MYO10	3	brown
ENSBTAG00000010460	MARK1	3	brown
ENSBTAG00000025161	AGPAT2	3	brown
ENSBTAG00000017086	GRB10	3	brown
ENSBTAG00000005186	DBNDD2	3	brown
ENSBTAG00000004328	CHST10	3	brown
ENSBTAG00000019029	DPH5	3	brown
ENSBTAG00000008938	SRC	3	brown
ENSBTAG00000019495	TEAD3	3	brown
ENSBTAG00000006367	CCN2	3	brown
ENSBTAG00000006368	N4BP3	3	brown
ENSBTAG00000013407	PLXNB1	3	brown
ENSBTAG00000010664	PRKCQ	3	brown
ENSBTAG00000010661	DPYSL3	3	brown
ENSBTAG00000015053	CFL2	3	brown
ENSBTAG00000011538	KIF1A	3	brown
ENSBTAG00000020713	BACH2	3	brown
ENSBTAG00000009512	EPS8L1	3	brown
ENSBTAG00000048041	ACTR1B	3	brown
ENSBTAG00000010347	EZR	3	brown
ENSBTAG00000021875	SLC41A2	3	brown
ENSBTAG00000001303	HSPB8	3	brown
ENSBTAG00000020837	ARHGEF16	3	brown
ENSBTAG00000018399	MYH15	3	brown
ENSBTAG00000018395	KIAA1217	3	brown
ENSBTAG00000020600	RHOD	3	brown
ENSBTAG00000014934	DCAF10	3	brown
ENSBTAG00000035084	FZD3	3	brown
ENSBTAG00000044161	NMU	3	brown
ENSBTAG00000010581	MAGI1	3	brown
ENSBTAG00000011182	PDLIM1	3	brown
ENSBTAG00000009494	CBLC	3	brown
ENSBTAG00000009495	BCAM	3	brown
ENSBTAG00000003632	CYP39A1	3	brown
ENSBTAG00000003189	CCDC6	3	brown
ENSBTAG00000003183	NTN4	3	brown
ENSBTAG00000025450	SYNE2	3	brown
ENSBTAG00000026812	AOX2	3	brown
ENSBTAG00000020973	RFT1	3	brown
ENSBTAG00000012537	CASP6	3	brown
ENSBTAG00000015106	DSP	3	brown
ENSBTAG00000009282	PORCN	3	brown
ENSBTAG00000009132	TMPRSS2	3	brown
ENSBTAG00000022147	EPS8L2	3	brown
ENSBTAG00000018966	PLCE1	3	brown
ENSBTAG00000000943	ZNF286A	3	brown
ENSBTAG00000000945	ATP2C2	3	brown
ENSBTAG00000018156	KRTCAP3	3	brown
ENSBTAG00000018151	HELQ	3	brown
ENSBTAG00000043949	PAWR	3	brown
ENSBTAG00000002626	ARHGAP6	3	brown
ENSBTAG00000005716	CRABP2	3	brown
ENSBTAG00000004046	DTX4	3	brown
ENSBTAG00000000742	AMOTL2	3	brown
ENSBTAG00000003215	KIF3B	3	brown
ENSBTAG00000004135	LMTK2	3	brown
ENSBTAG00000019498	ITGA3	3	brown
ENSBTAG00000004905	KRT19	3	brown
ENSBTAG00000018057	ZNF621	3	brown
ENSBTAG00000021326	CCL20	3	brown
ENSBTAG00000020053	ZEB1	3	brown
ENSBTAG00000009419	TRIM29	3	brown
ENSBTAG00000020582	PRSS22	3	brown
ENSBTAG00000006974	PLEKHA7	3	brown
ENSBTAG00000021041	PRAM1	3	brown
ENSBTAG00000024492	ENSBTAG00000024492	3	brown
ENSBTAG00000009994	EML5	3	brown
ENSBTAG00000008111	ESYT3	3	brown
ENSBTAG00000008118	RPF1	3	brown
ENSBTAG00000018297	PLEKHH1	3	brown
ENSBTAG00000000460	SYTL2	3	brown
ENSBTAG00000033304	TCIM	3	brown
ENSBTAG00000046375	ENSBTAG00000046375	3	brown
ENSBTAG00000017389	RPLP0	3	brown
ENSBTAG00000001252	HIVEP1	3	brown
ENSBTAG00000001250	TFAP2A	3	brown
ENSBTAG00000015837	P2RY12	3	brown
ENSBTAG00000045948	CSF2RA	3	brown
ENSBTAG00000045947		3	brown
ENSBTAG00000045941		3	brown
ENSBTAG00000016713	TMEM30B	3	brown
ENSBTAG00000027937		3	brown
ENSBTAG00000003061	LAMA5	3	brown
ENSBTAG00000032951	ABHD17C	3	brown
ENSBTAG00000040072	ZNF140	3	brown
ENSBTAG00000003505	DCN	3	brown
ENSBTAG00000023648	ENSBTAG00000023648	3	brown
ENSBTAG00000007336	HCST	3	brown
ENSBTAG00000014596	EFHD1	3	brown
ENSBTAG00000017645	ENSBTAG00000017645	3	brown
ENSBTAG00000010693	LMO7	3	brown
ENSBTAG00000009075	RNF207	3	brown
ENSBTAG00000015537	RASAL2	3	brown
ENSBTAG00000003290	SLC9A7	3	brown
ENSBTAG00000003291	RIMKLB	3	brown
ENSBTAG00000018806	PSRC1	3	brown
ENSBTAG00000015406	ZNF750	3	brown
ENSBTAG00000008533	GLCCI1	3	brown
ENSBTAG00000020314	COG2	3	brown
ENSBTAG00000000394	BACE2	3	brown
ENSBTAG00000000396	PIM1	3	brown
ENSBTAG00000004257	TAF4B	3	brown
ENSBTAG00000002823	MPZL1	3	brown
ENSBTAG00000019164	RHOBTB1	3	brown
ENSBTAG00000016165	KRT7	3	brown
ENSBTAG00000047093		3	brown
ENSBTAG00000021204	TES	3	brown
ENSBTAG00000045787	CDS1	3	brown
ENSBTAG00000010452	PODXL	3	brown
ENSBTAG00000004869	CXADR	3	brown
ENSBTAG00000002144	ADRB2	3	brown
ENSBTAG00000003586	MAN1A2	3	brown
ENSBTAG00000000582	LY6G6E	3	brown
ENSBTAG00000000585	LY6G6C	3	brown
ENSBTAG00000002985	KCNMB1	3	brown
ENSBTAG00000046041	ENSBTAG00000046041	3	brown
ENSBTAG00000018405	MARS	3	brown
ENSBTAG00000000634	MLPH	3	brown
ENSBTAG00000017533	LRRC1	3	brown
ENSBTAG00000006359	EPHA1	3	brown
ENSBTAG00000001517	KRT18	3	brown
ENSBTAG00000014375	TMCC3	3	brown
ENSBTAG00000015398	TJP1	3	brown
ENSBTAG00000019052	ANK3	3	brown
ENSBTAG00000020800	BEND7	3	brown
ENSBTAG00000001824	SLC2A6	3	brown
ENSBTAG00000047196		3	brown
ENSBTAG00000014947	PTPN13	3	brown
ENSBTAG00000006143	CREB3L1	3	brown
ENSBTAG00000010809	HID1	3	brown
ENSBTAG00000000317	MAPK8IP1	3	brown
ENSBTAG00000026172	LRATD2	3	brown
ENSBTAG00000047685		3	brown
ENSBTAG00000000874	CAST	3	brown
ENSBTAG00000005313	EPHB3	3	brown
ENSBTAG00000045702		3	brown
ENSBTAG00000007429	SPNS2	3	brown
ENSBTAG00000011761	LRP6	3	brown
ENSBTAG00000024269	TGFBR3	3	brown
ENSBTAG00000014204	S100A16	3	brown
ENSBTAG00000009109	CASD1	3	brown
ENSBTAG00000019754	CAVIN3	3	brown
ENSBTAG00000007626	IL2RG	3	brown
ENSBTAG00000001096	PRKRA	3	brown
ENSBTAG00000030340	IFFO2	3	brown
ENSBTAG00000001598	MAP7	3	brown
ENSBTAG00000001191	CCL17	3	brown
ENSBTAG00000018169	ITGB4	3	brown
ENSBTAG00000017075	STX1A	3	brown
ENSBTAG00000017077	CTSV	3	brown
ENSBTAG00000014526	MOB3A	3	brown
ENSBTAG00000036127	AS3MT	3	brown
ENSBTAG00000039709	PARPBP	3	brown
ENSBTAG00000006806	KRT17	3	brown
ENSBTAG00000020226	CHRAC1	3	brown
ENSBTAG00000012044	RPL13	3	brown
ENSBTAG00000010555	LSMEM1	3	brown
ENSBTAG00000011683	NUMB	3	brown
ENSBTAG00000011684	RAB11FIP1	3	brown
ENSBTAG00000016486	SORBS2	3	brown
ENSBTAG00000021372	SEPTIN11	3	brown
ENSBTAG00000021377	S100A14	3	brown
ENSBTAG00000013960	PSAT1	3	brown
ENSBTAG00000019448	CLDN7	3	brown
ENSBTAG00000017514	CCND1	3	brown
ENSBTAG00000002283	FZD7	3	brown
ENSBTAG00000019269	COL6A2	3	brown
ENSBTAG00000013369	COL14A1	3	brown
ENSBTAG00000001161	SINHCAF	3	brown
ENSBTAG00000031041	NHEJ1	3	brown
ENSBTAG00000046323		3	brown
ENSBTAG00000046328	XG	3	brown
ENSBTAG00000012280	PGLYRP2	3	brown
ENSBTAG00000013187	DLG5	3	brown
ENSBTAG00000006777	TLCD1	3	brown
ENSBTAG00000001204	JCAD	3	brown
ENSBTAG00000001207	SERPINB8	3	brown
ENSBTAG00000001209	PHLDB2	3	brown
ENSBTAG00000023814	ECT2	3	brown
ENSBTAG00000016728	PLEKHG5	3	brown
ENSBTAG00000012919	MMP15	3	brown
ENSBTAG00000014814	BICRAL	3	brown
ENSBTAG00000023374	FUT1	3	brown
ENSBTAG00000038148	SOWAHB	3	brown
ENSBTAG00000038141	ADGRG1	3	brown
ENSBTAG00000038495	DCLK1	3	brown
ENSBTAG00000046900	GGT1	3	brown
ENSBTAG00000008333	ETV4	3	brown
ENSBTAG00000007307	SELE	3	brown
ENSBTAG00000013880	WWC1	3	brown
ENSBTAG00000013888	FOXA1	3	brown
ENSBTAG00000012425	RTL6	3	brown
ENSBTAG00000017063	EPB41L4B	3	brown
ENSBTAG00000010395	DOCK9	3	brown
ENSBTAG00000010935	EML4	3	brown
ENSBTAG00000001112	SMOX	3	brown
ENSBTAG00000009020	CRIM1	3	brown
ENSBTAG00000004018	DGKA	3	brown
ENSBTAG00000003245	BCAR3	3	brown
ENSBTAG00000007545	PHLPP2	3	brown
ENSBTAG00000007543	TAF1B	3	brown
ENSBTAG00000002116	ZCCHC3	3	brown
ENSBTAG00000025021	FMN2	3	brown
ENSBTAG00000014725	CD27	3	brown
ENSBTAG00000007895	SLC20A1	3	brown
ENSBTAG00000015457	FGFR1	3	brown
ENSBTAG00000015182	STARD10	3	brown
ENSBTAG00000046364		3	brown
ENSBTAG00000004974	ZDHHC23	3	brown
ENSBTAG00000004975	CCDC191	3	brown
ENSBTAG00000004976	CDCA7L	3	brown
ENSBTAG00000011608	KIAA1191	3	brown
ENSBTAG00000011602	RASAL3	3	brown
ENSBTAG00000019353	STIM2	3	brown
ENSBTAG00000019354	PAX8	3	brown
ENSBTAG00000019358	RNF214	3	brown
ENSBTAG00000027081	ATP10A	3	brown
ENSBTAG00000009542	ZC3H10	3	brown
ENSBTAG00000004041	ANKRD10	3	brown
ENSBTAG00000020345	CNN3	3	brown
ENSBTAG00000020344	SLC44A3	3	brown
ENSBTAG00000004193	VEZF1	3	brown
ENSBTAG00000004190	ARHGAP29	3	brown
ENSBTAG00000000434	CRYAB	3	brown
ENSBTAG00000000431		3	brown
ENSBTAG00000032603	ENSBTAG00000032603	3	brown
ENSBTAG00000038384	KRT5	3	brown
ENSBTAG00000012673	CDK18	3	brown
ENSBTAG00000014689	CSPP1	3	brown
ENSBTAG00000001286	ELMO3	3	brown
ENSBTAG00000048112		3	brown
ENSBTAG00000017812	ALS2CL	3	brown
ENSBTAG00000017818	MOG	3	brown
ENSBTAG00000021237	DST	3	brown
ENSBTAG00000009278	MSL3	3	brown
ENSBTAG00000009023	TMTC3	3	brown
ENSBTAG00000007415	SLC7A8	3	brown
ENSBTAG00000002363	SESN2	3	brown
ENSBTAG00000026497	A4GALT	3	brown
[truncated: 7,724 more rows]
