# Supplementary material for: Identification of Gene Modules and Hub Genes Involved in Mastitis Development Using a Systems Biology Approach
Source: Front Genet. 2020 Jul 13;11:722. doi: 10.3389/fgene.2020.00722 (PMC7371005; doi:10.3389/fgene.2020.00722)
Supplement: FILE S6 — Summary of module preservation analysis. [file Table_6.XLSX]

## Sheet: Module preservation
Supplementary File S6: Summary of module preservation analysis.
Module_names	Module_Size	medianRank	Zsummary	Preservation
tan	317	1	10	Preserved
green	689	5	9.8	Preserved
pink	446	7	7.4	Semi-Preserved
grey60	124	3	5.8	Semi-Preserved
lightyellow	86	3	5.7	Semi-Preserved
brown	945	15	11	Non-Preserved
yellow	922	11	9.2	Non-Preserved
turquoise	1132	12	8.8	Non-Preserved
magenta	443	8	7.5	Non-Preserved
cyan	176	8	4.2	Non-Preserved
darkred	78	14	3.5	Non-Preserved
darkgreen	69	16	2.9	Non-Preserved
red	593	17	2.8	Non-Preserved
greenyellow	321	11	2.8	Non-Preserved
lightgreen	123	11	2.4	Non-Preserved
orange	42	8	2.2	Non-Preserved
black	553	19	1.2	Non-Preserved
royalblue	82	18	0.91	Non-Preserved
darkgrey	60	13	0.75	Non-Preserved
blue	1042	20	0.65	Non-Preserved
lightcyan	129	19	-0.13	Non-Preserved
darkturquoise	67	19	-0.73	Non-Preserved
midnightblue	151	24	-2.3	Non-Preserved
salmon	280	24	-2.9	Non-Preserved
purple	391	24	-3.1	Non-Preserved
