# Supplementary material for: Identification of Gene Modules and Hub Genes Involved in Mastitis Development Using a Systems Biology Approach
Source: Front Genet. 2020 Jul 13;11:722. doi: 10.3389/fgene.2020.00722 (PMC7371005; doi:10.3389/fgene.2020.00722)
Supplement: FILE S7 — The complete list of the functional enrichment analysis for highly and semi-preserved modules. [file Table_7.XLSX]

## Sheet: green
Supplementary File S7: The complete list of the functional enrichment analysis for highly- and semi-preserved modules.
Preserved module
Term	Overlap	P-value	Adjusted P-value	Old P-value	Old Adjusted P-value	Odds Ratio	Combined Score	Genes	KEGG	Term	Overlap	P-value	Adjusted P-value	Old P-value	Old Adjusted P-value	Odds Ratio	Combined Score	Genes	TF	Term	Overlap	P-value	Adjusted P-value	Old P-value	Old Adjusted P-value	Odds Ratio	Combined Score	Genes
mitochondrial translation (GO:0032543)	21/108	2.90383e-11	1.48183e-07	0	0	6.04804	146.74	MRPS17;PTCD3;MRPS15;MTERF3;MRPS35;MRPS22;GATC;MRPL39;MRPL48;MTIF3;MRPL34;QRSL1;MRPL32;MRPL30;MRPL52;MRPL20;MRPL42;MTRF1;MRPS9;HARS;MRRF	.	Aminoacyl-tRNA biosynthesis	11/66	7.49492e-06	0.00115422	0	0	5.18403	61.1783	CARS;YARS;LARS;NARS2;GATC;DARS2;HARS;IARS;EPRS;QRSL1;FARSB	.	regulation of transcription, DNA-templated (GO:0006355)	16/1599	1.28001e-10	6.53189e-07	0	0	6.67084	151.955	ZNF572;ZNF197;ZNF19;ZNF184;CEBPG;ZNF181;THAP12;NME2;ZFP82;AHR;TADA2A;DDIT3;ZNF345;MYBL1;GTF2I;ATF4
translation (GO:0006412)	29/233	4.78954e-10	1.22205e-06	0	0	3.87134	83.0767	MRPS17;CARS;MRPS15;EPRS;MRPL34;RPL10A;GSPT1;MRPL32;EEF1B2;TRMT112;MRPL42;RPS17;MTRF1;LARS;HARS;PELO;YARS;PTCD3;RWDD1;MTERF3;GATC;DARS2;QRSL1;MRPL52;MRPS9;COPS5;IARS;MRRF;FARSB	.	Mismatch repair	7/23	5.37494e-06	0.00165548	0	0	9.4665	114.864	POLD3;MSH6;RFC4;MSH2;MSH3;RPA3;RPA2	.	regulation of cellular macromolecule biosynthetic process (GO:2000112)	10/632	1.56936e-08	2.66948e-05	0	0	10.5485	189.557	ZNF572;ZNF197;ZNF19;ZNF184;DDIT3;ZNF181;NME2;ZFP82;AHR;ATF4
translational termination (GO:0006415)	18/97	1.67171e-09	2.84358e-06	0	0	5.77191	116.647	MRPS17;PTCD3;MRPS15;MRPS35;MRPS22;MRPL39;MRPL48;MRPL34;GSPT1;MRPL32;MRPL30;MRPL52;MRPL20;TRMT112;MRPL42;MTRF1;MRPS9;MRRF	.	DNA replication	7/36	0.000127257	0.00979878	0	0	6.04804	54.2467	POLD3;PRIM2;RFC4;PRIM1;RPA3;RPA2;DNA2	.	regulation of nucleic acid-templated transcription (GO:1903506)	10/608	1.08657e-08	2.77239e-05	0	0	10.9649	201.071	ZNF572;ZNF197;ZNF19;ZNF184;DDIT3;ZNF181;NME2;ZFP82;AHR;ATF4
mitochondrial translational termination (GO:0070126)	16/90	2.55027e-08	3.25351e-05	0	0	5.52964	96.6828	MRPS17;PTCD3;MRPS15;MRPS35;MRPS22;MRPL39;MRPL48;MRPL34;MRPL32;MRPL52;MRPL30;MRPL42;MRPL20;MTRF1;MRPS9;MRRF	.	Nucleotide excision repair	8/47	0.000113427	0.0116452	0	0	5.29433	48.0956	POLD3;RFC4;ERCC4;CETN2;RPA3;RPA2;GTF2H2;GTF2H5	.	regulation of gene expression (GO:0010468)	10/1038	1.5746e-06	0.0020088	0	0	6.42261	85.8157	ZNF572;ZNF197;ZNF19;ZNF184;DDIT3;ZNF181;NME2;ZFP82;AHR;ATF4
rRNA modification (GO:0000154)	8/22	2.34476e-07	0.000239306	0	0	11.3106	172.667	FBL;TRMT112;NOP58;DIMT1;GAR1;TFB2M;TFB1M;NOP10	.	Purine metabolism	13/129	0.00026851	0.0165402	0	0	3.13453	25.7741	PRPS1;ADSL;RRM1;GMPS;ADK;NME2;NUDT2;NUDT5;PAICS;NME7;PPAT;PDE6D;GART	.	regulation of transcription from RNA polymerase II promoter (GO:0006357)	11/1479	5.10779e-06	0.00521301	0	0	4.95831	60.4157	TADA2A;DDIT3;CEBPG;THAP12;NME2;AHR;ZNF345;LYAR;MYBL1;GTF2I;ATF4
RNA methylation (GO:0001510)	11/50	4.15568e-07	0.000353441	0	0	6.84292	100.547	FBL;TRMT112;TRMT10A;METTL14;DIMT1;TRMO;METTL3;BCDIN3D;TFB2M;TFB1M;TARBP1	.	Valine, leucine and isoleucine degradation	7/48	0.000804226	0.0412836	0	0	4.53603	32.3221	MCEE;OXCT1;MMUT;ALDH7A1;ACAT1;BCAT2;ALDH9A1	.	transcription, DNA-templated (GO:0006351)	6/357	1.28201e-05	0.0109035	0	0	11.2045	126.213	TADA2A;GTF3A;AHR;ZNF345;GTF2I;ATF4
tRNA aminoacylation (GO:0043039)	10/41	5.01022e-07	0.000365245	0	0	7.58639	110.053	CARS;YARS;LARS;GATC;DARS2;HARS;IARS;EPRS;QRSL1;FARSB	.	Ribosome biogenesis in eukaryotes	10/101	0.00152726	0.0522663	0	0	3.07962	19.9691	POP5;FBL;NOP58;NVL;BMS1;FCF1;GAR1;SPATA5;NOP10;GNL3	.	transcription from RNA polymerase II promoter (GO:0006366)	6/486	7.218e-05	0.0526192	0	0	8.23045	78.4885	TADA2A;DDIT3;AHR;ZNF345;GTF2I;ATF4
mitochondrial translational elongation (GO:0070125)	14/88	7.84032e-07	0.000500114	0	0	4.9484	69.5686	MRPS17;PTCD3;MRPS15;MRPS35;MRPS22;MRPL39;MRPL48;MRPL34;MRPL32;MRPL52;MRPL30;MRPL42;MRPL20;MRPS9	.	Fatty acid elongation	5/27	0.00151701	0.0584049	0	0	5.76004	37.3885	PPT1;THEM4;HACD3;HACD2;HACD4	.	positive regulation of transcription from RNA polymerase II promoter in response to endoplasmic reticulum stress (GO:1990440)	2/11	0.000118625	0.0756682	0	0	121.212	1095.7	DDIT3;ATF4
regulation of DNA recombination (GO:0000018)	9/34	8.8572e-07	0.000502203	0	0	8.23346	114.749	ZRANB3;MSH6;MSH2;MSH3;FIGNL1;CHEK1;THOC1;RPA2;KPNA2	.	Pyruvate metabolism	6/39	0.0014246	0.0626825	0	0	4.78526	31.3619	LDHB;ME2;ACYP1;ALDH7A1;ACAT1;ALDH9A1	.	PERK-mediated unfolded protein response (GO:0036499)	2/12	0.000142218	0.0806375	0	0	111.111	984.239	DDIT3;ATF4
ribosome disassembly (GO:0032790)	5/8	1.7475e-06	0.000594499	0	0	19.4401	257.724	MCTS1;DENR;MTIF3;PELO;MRRF	.	RNA transport	13/165	0.00265924	0.0819045	0	0	2.45063	14.5316	NDC1;POP5;EIF2B3;NUP133;THOC1;MAGOHB;THOC7;EIF2S3;XPOT;EIF3J;NUP43;EIF2B1;RAE1	.	mRNA transcription from RNA polymerase II promoter (GO:0042789)	2/16	0.000257616	0.131461	0	0	83.3333	688.67	DDIT3;ATF4
DNA metabolic process (GO:0006259)	28/315	1.31283e-06	0.000609033	0	0	2.76482	37.4448	PRIM2;UHRF2;PRIM1;ORC5;POLD3;TATDN1;CHEK1;KPNA2;ZRANB3;WDHD1;TIPIN;XRCC6;RMI2;NPM1;RFC4;PARP2;RPA2;GLRX2;MSH6;MSH2;NASP;MSH3;ERCC4;RPA3;APEX1;DNASE2;DNA2;RHNO1	.	Propanoate metabolism	5/32	0.00331564	0.0928379	0	0	4.86003	27.7464	LDHB;ACSS3;MCEE;MMUT;ACAT1	.	positive regulation of neuron apoptotic process (GO:0043525)	2/19	0.000366078	0.169827	0	0	70.1754	555.275	DDIT3;ATF4
tRNA aminoacylation for protein translation (GO:0006418)	10/47	1.94466e-06	0.000620224	0	0	6.61791	87.0284	CARS;YARS;LARS;NARS2;MRPL39;DARS2;HARS;IARS;EPRS;FARSB	.	Protein export	4/23	0.0057597	0.147832	0	0	5.40943	27.8957	OXA1L;IMMP1L;SEC61G;SEC63	.	mRNA transcription (GO:0009299)	2/21	0.000448732	0.190823	0	0	63.4921	489.466	DDIT3;ATF4
translational elongation (GO:0006414)	15/106	1.48987e-06	0.000633567	0	0	4.40154	59.0546	MRPS17;PTCD3;MRPS15;MRPS35;MRPS22;MRPL39;MRPL48;MRPL34;MRPL32;EEF1B2;MRPL30;MRPL52;MRPL20;MRPL42;MRPS9	.	Glycosylphosphatidylinositol (GPI)-anchor biosynthesis	4/25	0.00782171	0.185314	0	0	4.97667	24.1411	PIGB;PIGU;PIGW;PIGF	.	intrinsic apoptotic signaling pathway in response to endoplasmic reticulum stress (GO:0070059)	2/25	0.000638662	0.250699	0	0	53.3333	392.327	DDIT3;ATF4
regulation of protein localization to Cajal body (GO:1904869)	5/8	1.7475e-06	0.000636963	0	0	19.4401	257.724	CCT3;CCT6A;CCT2;CCT8;CCT4	.	Biosynthesis of unsaturated fatty acids	4/27	0.0103167	0.226968	0	0	4.60803	21.0771	HSD17B4;HACD3;HACD2;HACD4	.	transcription from RNA polymerase III promoter (GO:0006383)	2/28	0.000802468	0.2925	0	0	47.619	339.42	GTF3A;ZNF345
ribosome biogenesis (GO:0042254)	23/227	1.26548e-06	0.000645772	0	0	3.15153	42.7979	NPM1;NOP58;MTERF3;UTP11;PNO1;UTP3;NVL;DDX47;DIS3L;FCF1;GTF3A;SDAD1;WDR12;RPL10A;RPF2;GNL3;FBL;RPS17;EXOSC5;EBNA1BP2;BMS1;LYAR;MPHOSPH6	.	Fatty acid degradation	5/44	0.0130526	0.268014	0	0	3.53457	15.3357	CPT2;ALDH7A1;ADH5;ACAT1;ALDH9A1	.	positive regulation of transcription from RNA polymerase II promoter in response to stress (GO:0036003)	2/30	0.000921756	0.313581	0	0	44.4444	310.632	DDIT3;ATF4
positive regulation of protein localization to Cajal body (GO:1904871)	5/8	1.7475e-06	0.000685961	0	0	19.4401	257.724	CCT3;CCT6A;CCT2;CCT8;CCT4	.	Lysosome	9/123	0.0178652	0.343905	0	0	2.27592	9.16034	GNPTAB;HEXB;CTSK;AP1S2;PPT1;CTSH;AP4S1;DNASE2;LIPA	.	erythrocyte differentiation (GO:0030218)	2/36	0.00132752	0.423396	0	0	37.037	245.35	CEBPG;LYAR
ribonucleoside monophosphate biosynthetic process (GO:0009156)	6/14	2.59873e-06	0.000780076	0	0	13.3304	171.435	ADSL;PPAT;ADK;GMPS;PAICS;GART	.	Fanconi anemia pathway	5/54	0.0293209	0.531226	0	0	2.88002	10.1649	RMI2;ERCC4;RPA3;FAAP24;RPA2	.	positive regulation of transcription from RNA polymerase II promoter (GO:0045944)	6/849	0.00142351	0.427303	0	0	4.71143	30.8817	DDIT3;CEBPG;NME2;AHR;MYBL1;ATF4
mitotic cell cycle phase transition (GO:0044772)	22/222	3.09733e-06	0.000878094	0	0	3.0824	39.1001	PLK4;PRIM2;DCTN2;CETN2;PRIM1;RPA2;MASTL;GSPT1;HAUS1;ORC5;CDC23;MELK;NASP;HAUS8;PPME1;RPA3;CDC27;PIM2;CACUL1;LCMT1;CEP78;SDCCAG8	.	Renin-angiotensin system	3/23	0.0363175	0.55929	0	0	4.05707	13.451	CPA3;NLN;ATP6AP2	.	positive regulation of neuron death (GO:1901216)	2/39	0.00155706	0.441427	0	0	34.188	221.024	DDIT3;ATF4
positive regulation of telomerase RNA localization to Cajal body (GO:1904874)	6/15	4.21348e-06	0.00113165	0	0	12.4417	153.993	CCT3;CCT6A;CCT2;CCT8;NOP10;CCT4	.	Synthesis and degradation of ketone bodies	2/10	0.0391373	0.574014	0	0	6.22084	20.1597	OXCT1;ACAT1	.	positive regulation of transcription, DNA-templated (GO:0045893)	6/1121	0.00569553	1	0	0	3.56824	18.4409	DDIT3;CEBPG;NME2;AHR;MYBL1;ATF4
cellular macromolecule biosynthetic process (GO:0034645)	29/368	9.21721e-06	0.00235177	0	0	2.45115	28.4197	MRPS17;MRPS15;MRPL34;RPL10A;PWP1;GSPT1;MRPL32;EEF1B2;ORC5;MRPL42;RPS17;CHEK1;HARS;PELO;TIPIN;RMI2;RFC4;RPA2;MRPL52;MRPS9;COPS5;RRAGC;NASP;ERCC4;RPA3;DNA2;MRRF;RHNO1;FARSB	.	Homologous recombination	4/41	0.0419449	0.587228	0	0	3.03456	9.62379	POLD3;RPA3;RPA2;BRCC3	.	positive regulation of nucleic acid-templated transcription (GO:1903508)	4/503	0.00645085	1	0	0	5.30152	26.7385	DDIT3;AHR;MYBL1;ATF4
positive regulation of protein localization to chromosome, telomeric region (GO:1904816)	5/11	1.33007e-05	0.00308516	0	0	14.1383	158.74	CCT6A;CCT2;CCT8;CCT4;GNL3	.	Histidine metabolism	3/23	0.0363175	0.588727	0	0	4.05707	13.451	CARNMT1;ALDH7A1;ALDH9A1	.	regulation of neuron apoptotic process (GO:0043523)	2/90	0.00802625	1	0	0	14.8148	71.482	DDIT3;ATF4
regulation of telomerase RNA localization to Cajal body (GO:1904872)	6/18	1.43894e-05	0.00319257	0	0	10.3681	115.594	CCT3;CCT6A;CCT2;CCT8;NOP10;CCT4	.	Tryptophan metabolism	4/42	0.0452262	0.605638	0	0	2.9623	9.17153	HAAO;ALDH7A1;ACAT1;ALDH9A1	.	negative regulation of translation in response to stress (GO:0032055)	1/6	0.00896734	1	0	0	111.111	523.796	ATF4
mitochondrial gene expression (GO:0140053)	9/46	1.3182e-05	0.00320323	0	0	6.0856	68.3818	MRPS17;PTCD3;MRPS15;MTERF3;GATC;HARS;TFB2M;QRSL1;TEFM	.	Pyrimidine metabolism	5/57	0.0359307	0.614814	0	0	2.72844	9.07523	RRM1;NME7;NME2;CMPK1;NUDT2	.	regulation of translational initiation in response to stress (GO:0043558)	1/6	0.00896734	1	0	0	111.111	523.796	ATF4
DNA repair (GO:0006281)	24/289	2.30614e-05	0.00470729	0	0	2.58305	27.5801	ZRANB3;WDHD1;RMI2;NPM1;RFC4;PARP2;CETN2;FAAP24;RPA2;BRCC3;GTF2H2;GTF2H5;RNF168;MSH6;POLD3;MSH2;MSH3;ERCC4;RPA3;APEX1;CHEK1;DNA2;PMS1;RHNO1	.	Oocyte meiosis	8/125	0.0487798	0.626008	0	0	1.99067	6.01269	ANAPC13;PPP2CB;CAMK2D;CDC23;CDC27;SMC3;CALM1;ANAPC10	.	intrinsic apoptotic signaling pathway (GO:0097193)	2/102	0.0102087	1	0	0	13.0719	59.9282	DDIT3;ATF4
purine nucleoside monophosphate biosynthetic process (GO:0009127)	5/12	2.21977e-05	0.0047198	0	0	12.9601	138.874	ADSL;PPAT;GMPS;PAICS;GART	.	Glycosphingolipid biosynthesis	4/45	0.0559038	0.662245	0	0	2.76482	7.97407	HEXB;B3GALT2;ST3GAL5;ST3GAL6	.	regulation of RNA polymerase II regulatory region sequence-specific DNA binding (GO:1903025)	1/7	0.0104543	1	0	0	95.2381	434.356	DDIT3
ribonucleoprotein complex disassembly (GO:0032988)	5/13	3.51174e-05	0.00689247	0	0	11.9632	122.704	MCTS1;DENR;MTIF3;PELO;MRRF	.	Collecting duct acid secretion	3/27	0.0546226	0.672951	0	0	3.45602	10.0477	CA2;ATP6V1B2;ATP6V1F	.	erythrocyte development (GO:0048821)	1/7	0.0104543	1	0	0	95.2381	434.356	LYAR
purine-containing compound biosynthetic process (GO:0072522)	6/22	5.18158e-05	0.00979319	0	0	8.48296	83.7083	PRPS1;ADSL;PPAT;ADK;GMPS;PAICS	.	Ribosome	9/153	0.0590917	0.674083	0	0	1.82966	5.17549	MRPL30;MRPS17;MRPL20;RPS17;MRPS15;MRPS9;RPL10A;MRPL34;MRPL32	.	response to endoplasmic reticulum stress (GO:0034976)	2/107	0.0111874	1	0	0	12.4611	55.9871	DDIT3;ATF4
protein targeting to mitochondrion (GO:0006626)	9/55	5.88032e-05	0.0107169	0	0	5.08978	49.5811	TIMM8B;DNAJC19;TIMM10B;IMMP1L;HSPA4;TIMM9;GRPEL2;MFF;DNAJC15	.	Glyoxylate and dicarboxylate metabolism	3/30	0.070711	0.77782	0	0	3.11042	8.23998	MCEE;MMUT;ACAT1	.	cellular response to forskolin (GO:1904322)	1/8	0.0119392	1	0	0	83.3333	368.994	AHR
mismatch repair (GO:0006298)	7/33	7.08083e-05	0.0124598	0	0	6.59786	63.0461	POLD3;MSH6;MSH2;MSH3;RPA3;RPA2;PMS1	.	Protein processing in endoplasmic reticulum	9/165	0.0855455	0.908552	0	0	1.69659	4.17142	DDIT3;SEC61G;DNAJC10;NGLY1;CANX;DERL2;MBTPS2;SEC63;ATF4	.	regulation of transcription from RNA polymerase II promoter in response to oxidative stress (GO:0043619)	1/8	0.0119392	1	0	0	83.3333	368.994	ATF4
chromosome organization (GO:0051276)	9/57	7.85798e-05	0.0133664	0	0	4.91119	46.4176	MSH6;COPS5;NUP133;MSH2;CENPH;MSH3;CETN2;COPS2;RAE1	.	Base excision repair	3/33	0.0886595	0.910238	0	0	2.82765	6.85127	POLD3;PARP2;APEX1	.	response to forskolin (GO:1904321)	1/8	0.0119392	1	0	0	83.3333	368.994	AHR
rRNA processing (GO:0006364)	18/203	0.000103651	0.0170623	0	0	2.75801	25.3033	NOP58;UTP11;PNO1;UTP3;DDX47;DIS3L;FCF1;TFB1M;WDR12;RPL10A;FBL;RPS17;EXOSC5;EBNA1BP2;BMS1;LYAR;RRP15;MPHOSPH6	.	Primary bile acid biosynthesis	2/17	0.102155	1	0	0	3.65932	8.34785	HSD17B4;AKR1C4	.	nucleoside triphosphate biosynthetic process (GO:0009142)	1/9	0.0134218	1	0	0	74.0741	319.324	NME2
positive regulation of establishment of protein localization to telomere (GO:1904851)	4/9	0.000117228	0.0186942	0	0	13.8241	125.127	CCT6A;CCT2;CCT8;CCT4	.	Cell cycle	7/124	0.105207	1	0	0	1.75588	3.95395	ORC5;ANAPC13;CDC23;CHEK1;CDC27;SMC3;ANAPC10	.	ATF6-mediated unfolded protein response (GO:0036500)	1/9	0.0134218	1	0	0	74.0741	319.324	DDIT3
anatomical structure homeostasis (GO:0060249)	7/36	0.000127257	0.0196785	0	0	6.04804	54.2467	POLD3;XRCC6;ERCC4;RPA3;APEX1;RPA2;DNA2	.	RNA degradation	5/79	0.110516	1	0	0	1.96862	4.33607	EXOSC5;DIS3L;WDR61;LSM3;MPHOSPH6	.	response to dopamine (GO:1903350)	1/9	0.0134218	1	0	0	74.0741	319.324	ATF4
histone exchange (GO:0043486)	7/37	0.000152638	0.0229092	0	0	5.88458	51.7104	CENPU;NPM1;NASP;CENPH;ANP32E;RBBP7;ANP32B	.	Glucagon signaling pathway	6/103	0.114607	1	0	0	1.8119	3.92501	LDHB;CAMK2D;PHKB;CALM1;PPARGC1A;ATF4	.	nucleoside phosphate biosynthetic process (GO:1901293)	1/9	0.0134218	1	0	0	74.0741	319.324	NME2
nucleotide-excision repair, DNA incision, 5'-to lesion (GO:0006296)	7/38	0.000181967	0.0265307	0	0	5.72972	49.3426	POLD3;RFC4;ERCC4;RPA3;RPA2;GTF2H2;GTF2H5	.	Lysine degradation	4/59	0.12136	1	0	0	2.10876	4.44736	ALDH7A1;ALDH9A1;ACAT1;EZH2	.	cellular response to dopamine (GO:1903351)	1/10	0.0149024	1	0	0	66.6667	280.416	ATF4
regulation of establishment of protein localization to telomere (GO:0070203)	4/10	0.000190413	0.026991	0	0	12.4417	106.579	CCT6A;CCT2;CCT8;CCT4	.	Pantothenate and CoA biosynthesis	2/19	0.123246	1	0	0	3.27413	6.85462	AASDHPPT;BCAT2	.	negative regulation of oxidative stress-induced neuron death (GO:1903204)	1/10	0.0149024	1	0	0	66.6667	280.416	ATF4
ribosomal large subunit biogenesis (GO:0042273)	9/64	0.000197013	0.0271719	0	0	4.37403	37.3203	MRPL20;EBNA1BP2;NPM1;GTF3A;RPL10A;SDAD1;RPF2;WDR12;RRP15	.	Peroxisome	5/83	0.128797	1	0	0	1.87375	3.84028	ABCD3;PRDX1;AGPS;HSD17B4;PEX1	.	male meiosis I (GO:0007141)	1/10	0.0149024	1	0	0	66.6667	280.416	MYBL1
iron-sulfur cluster assembly (GO:0016226)	5/18	0.000204531	0.0274663	0	0	8.64006	73.3955	NFU1;ISCA2;GLRX3;CIAPIN1;FXN	.	Glycerolipid metabolism	4/61	0.132604	1	0	0	2.03962	4.12083	AGPAT5;GPAM;ALDH7A1;ALDH9A1	.	positive regulation of interferon-gamma biosynthetic process (GO:0045078)	1/11	0.0163807	1	0	0	60.6061	249.191	CEBPG
purine ribonucleoside monophosphate metabolic process (GO:0009167)	7/40	0.000254264	0.0332694	0	0	5.44323	45.0544	ADSL;PPAT;FIGNL1;OLA1;GMPS;PAICS;GART	.	One carbon pool by folate	2/20	0.134152	1	0	0	3.11042	6.24815	MTHFD2;GART	.	positive regulation of keratinocyte differentiation (GO:0045618)	1/12	0.017857	1	0	0	55.5556	223.631	NME2
rRNA metabolic process (GO:0016072)	17/201	0.000281031	0.0358525	0	0	2.6307	21.5114	NOP58;UTP11;PNO1;UTP3;DDX47;DIS3L;FCF1;GTF3A;WDR12;RPL10A;FBL;RPS17;EXOSC5;EBNA1BP2;BMS1;LYAR;MPHOSPH6	.	Drug metabolism	6/108	0.134894	1	0	0	1.72801	3.46167	RRM1;NME7;CMPK1;GMPS;NME2;ADH5	.	negative regulation of sequence-specific DNA binding transcription factor activity (GO:0043433)	2/141	0.0188684	1	0	0	9.45626	37.5439	DDIT3;CEBPG
nucleotide-excision repair, DNA incision (GO:0033683)	7/41	0.000298204	0.0371155	0	0	5.31047	43.109	POLD3;RFC4;ERCC4;RPA3;RPA2;GTF2H2;GTF2H5	.	Ubiquitin mediated proteolysis	7/137	0.152963	1	0	0	1.58927	2.98395	ANAPC13;CDC23;UBE2Q2;CDC27;RNF7;UBE2K;ANAPC10	.	regulation of DNA-templated transcription in response to stress (GO:0043620)	1/13	0.0193311	1	0	0	51.2821	202.361	DDIT3
mitochondrion organization (GO:0007005)	15/168	0.000354703	0.0402234	0	0	2.77716	22.0624	DNAJC19;TIMM8B;MIGA1;TIMM9;TFB2M;TFB1M;MFF;TMEM70;TIMM10B;OXA1L;IMMP1L;PPARGC1A;SLC25A4;FXN;ATPAF1	.	Terpenoid backbone biosynthesis	2/22	0.156558	1	0	0	2.82765	5.24341	ACAT1;ZMPSTE24	.	nucleoside triphosphate metabolic process (GO:0009141)	1/14	0.020803	1	0	0	47.619	184.412	NME2
organelle disassembly (GO:1903008)	5/20	0.000350883	0.0406944	0	0	7.77605	61.8589	MCTS1;DENR;MTIF3;PELO;MRRF	.	Long-term potentiation	4/67	0.168689	1	0	0	1.85697	3.30484	RAP1B;CAMK2D;CALM1;ATF4	.	ncRNA transcription (GO:0098781)	1/14	0.020803	1	0	0	47.619	184.412	GTF3A
RNA modification (GO:0009451)	8/55	0.000350494	0.0415946	0	0	4.52425	35.9957	NOP58;METTL3;BCDIN3D;TFB1M;PUS7L;TRIT1;NOP10;TARBP1	.	mRNA surveillance pathway	5/91	0.169075	1	0	0	1.70902	3.03763	PPP2CB;CPSF3;MAGOHB;PELO;GSPT1	.	regulation of interferon-gamma biosynthetic process (GO:0045072)	1/14	0.020803	1	0	0	47.619	184.412	CEBPG
telomere organization (GO:0032200)	7/42	0.000348038	0.0422866	0	0	5.18403	41.2815	POLD3;XRCC6;ERCC4;RPA3;APEX1;RPA2;DNA2	.	Glycolysis / Gluconeogenesis	4/68	0.175014	1	0	0	1.82966	3.1889	LDHB;ALDH7A1;ADH5;ALDH9A1	.	positive regulation of peptidyl-lysine acetylation (GO:2000758)	1/15	0.0222728	1	0	0	44.4444	169.084	TADA2A
gene expression (GO:0010467)	27/412	0.000403375	0.0447483	0	0	2.03838	15.9313	MRPS17;ISCA2;MRPS15;MRPL34;RPL10A;PWP1;MRPL32;GSPT1;MRPL42;RPS17;NUP43;HARS;PELO;RAE1;NDC1;NUP133;CPSF3;THOC1;MAGOHB;THOC7;MRPL52;DHX40;MRPS9;COPS5;RRAGC;MRRF;FARSB	.	Basal transcription factors	3/45	0.175472	1	0	0	2.07361	3.60866	GTF2H2;GTF2H5;GTF2I	.	myeloid cell development (GO:0061515)	1/15	0.0222728	1	0	0	44.4444	169.084	LYAR
positive regulation of establishment of protein localization (GO:1904951)	4/12	0.000426332	0.0462888	0	0	10.3681	80.4592	CCT6A;CCT2;CCT8;CCT4	.	Phosphonate and phosphinate metabolism	1/6	0.178065	1	0	0	5.18403	8.94562	CHPT1	.	regulation of lymphocyte proliferation (GO:0050670)	1/15	0.0222728	1	0	0	44.4444	169.084	AHR
nucleotide-excision repair, preincision complex stabilization (GO:0006293)	5/21	0.00044843	0.0476737	0	0	7.40576	57.0966	ERCC4;RPA3;RPA2;GTF2H2;GTF2H5	.	Vitamin B6 metabolism	1/6	0.178065	1	0	0	5.18403	8.94562	PHOSPHO2	.	positive regulation of response to endoplasmic reticulum stress (GO:1905898)	1/16	0.0237405	1	0	0	41.6667	155.857	DDIT3
negative regulation of DNA metabolic process (GO:0051053)	7/44	0.000467654	0.0487028	0	0	4.9484	37.9432	ZRANB3;MSH6;DFFA;MSH2;MSH3;ERCC4;GMNN	.	Ether lipid metabolism	3/47	0.191717	1	0	0	1.98537	3.27931	PLA2G16;AGPS;CHPT1	.	rRNA transcription (GO:0009303)	1/16	0.0237405	1	0	0	41.6667	155.857	GTF3A
DNA replication (GO:0006260)	12/121	0.000528968	0.0539865	0	0	3.08471	23.2729	ORC5;WDHD1;TIPIN;RMI2;RFC4;NASP;ERCC4;RPA3;CHEK1;RPA2;DNA2;RHNO1	.	Amino sugar and nucleotide sugar metabolism	3/48	0.199977	1	0	0	1.94401	3.12899	CMAS;GNPDA1;HEXB	.	negative regulation of transcription regulatory region DNA binding (GO:2000678)	1/16	0.0237405	1	0	0	41.6667	155.857	DDIT3
peptide biosynthetic process (GO:0043043)	15/175	0.000547028	0.054735	0	0	2.66607	20.0249	MRPS17;MRPS15;RPL10A;MRPL34;GSPT1;MRPL32;MRPL52;MRPL42;RPS17;MRPS9;COPS5;HARS;PELO;MRRF;FARSB	.	Glycerophospholipid metabolism	5/97	0.202096	1	0	0	1.60331	2.56371	AGPAT5;PLA2G16;GPAM;CHPT1;CRLS1	.	negative regulation of translational initiation (GO:0045947)	1/16	0.0237405	1	0	0	41.6667	155.857	ATF4
nucleotide-excision repair, DNA incision, 3'-to lesion (GO:0006295)	5/22	0.000565082	0.0554541	0	0	7.06914	52.8668	ERCC4;RPA3;RPA2;GTF2H2;GTF2H5	.	Ascorbate and aldarate metabolism	2/27	0.214979	1	0	0	2.30401	3.54177	ALDH7A1;ALDH9A1	.	regulation of transcription from RNA polymerase I promoter (GO:0006356)	1/17	0.0252061	1	0	0	39.2157	144.34	ATF4
positive regulation of helicase activity (GO:0051096)	3/6	0.000615168	0.0560571	0	0	15.5521	114.986	MSH6;MSH2;MSH3	.	Vibrio cholerae infection	3/50	0.216739	1	0	0	1.86625	2.85361	SEC61G;ATP6V1B2;ATP6V1F	.	regulation of transposition (GO:0010528)	1/17	0.0252061	1	0	0	39.2157	144.34	MYBL1
nucleic acid phosphodiester bond hydrolysis (GO:0090305)	9/74	0.000594926	0.0562205	0	0	3.78294	28.0962	POLD3;RFC4;ERCC4;RPA3;RNASE6;RPA2;DNA2;GTF2H2;GTF2H5	.	Butanoate metabolism	2/28	0.226918	1	0	0	2.22173	3.29519	OXCT1;ACAT1	.	positive regulation of epidermal cell differentiation (GO:0045606)	1/17	0.0252061	1	0	0	39.2157	144.34	NME2
purine nucleobase biosynthetic process (GO:0009113)	3/6	0.000615168	0.0570764	0	0	15.5521	114.986	PRPS1;GMPS;PAICS	.	beta-Alanine metabolism	2/31	0.262945	1	0	0	2.00672	2.6806	ALDH7A1;ALDH9A1	.	piRNA metabolic process (GO:0034587)	1/18	0.0266695	1	0	0	37.037	134.231	MYBL1
transcription-coupled nucleotide-excision repair (GO:0006283)	9/74	0.000594926	0.0572813	0	0	3.78294	28.0962	POLD3;RFC4;COPS5;ERCC4;COPS2;RPA3;RPA2;GTF2H2;GTF2H5	.	Colorectal cancer	4/86	0.299252	1	0	0	1.44671	1.74541	MSH6;MSH2;MSH3;TGFBR2	.	anterior/posterior axis specification (GO:0009948)	1/18	0.0266695	1	0	0	37.037	134.231	DDIT3
intra-Golgi vesicle-mediated transport (GO:0006891)	6/34	0.000672763	0.06023	0	0	5.48898	40.0921	TRAPPC3;GABARAPL2;COPG2;RAB6A;DNAJC28;COPZ1	.	Alanine, aspartate and glutamate metabolism	2/35	0.310959	1	0	0	1.77738	2.07615	ADSL;PPAT	.	positive regulation of gene expression (GO:0010628)	4/772	0.0272014	1	0	0	3.45423	12.4507	DDIT3;AHR;MYBL1;ATF4
protein methylation (GO:0006479)	7/47	0.00070624	0.0610837	0	0	4.63254	33.6117	TRMT112;PRMT3;RAB6A;CALM1;LCMT1;GSPT1;EZH2	.	Apoptosis	6/143	0.312365	1	0	0	1.30507	1.51856	DFFA;PARP2;DDIT3;CTSK;CTSH;ATF4	.	negative regulation of transposition (GO:0010529)	1/19	0.0281308	1	0	0	35.0877	125.294	MYBL1
rRNA methylation (GO:0031167)	5/23	0.000703103	0.061861	0	0	6.76178	49.0906	FBL;TRMT112;DIMT1;TFB2M;TFB1M	.	Neurotrophin signaling pathway	5/119	0.336484	1	0	0	1.3069	1.42348	RAP1B;CAMK2D;PTPN11;CALM1;ATF4	.	regulation of endoplasmic reticulum stress-induced intrinsic apoptotic signaling pathway (GO:1902235)	1/20	0.02959	1	0	0	33.3333	117.344	DDIT3
centromere complex assembly (GO:0034508)	6/37	0.00107178	0.0854573	0	0	5.04392	34.4926	CENPU;NPM1;NASP;CENPH;MIS12;RBBP7	.	Non-homologous end-joining	1/13	0.346194	1	0	0	2.39263	2.538	XRCC6	.	hepaticobiliary system development (GO:0061008)	1/21	0.0310471	1	0	0	31.746	110.23	CEBPG
negative regulation of DNA-dependent DNA replication (GO:2000104)	4/15	0.0010886	0.0854635	0	0	8.29445	56.5919	ZRANB3;TIPIN;GMNN;SMC3	.	mTOR signaling pathway	6/152	0.363741	1	0	0	1.2278	1.24169	RRAGC;MIOS;RRAGB;ATP6V1B2;SLC38A9;ATP6V1F	.	positive regulation of transcription from RNA polymerase II promoter involved in cellular response to chemical stimulus (GO:1901522)	1/21	0.0310471	1	0	0	31.746	110.23	ATF4
formation of translation preinitiation complex (GO:0001731)	3/7	0.00105083	0.0864902	0	0	13.3304	91.422	MCTS1;EIF2S3;DENR	.	Amphetamine addiction	3/68	0.374456	1	0	0	1.37224	1.34793	CAMK2D;CALM1;ATF4	.	positive regulation of transcription from RNA polymerase I promoter (GO:0045943)	1/21	0.0310471	1	0	0	31.746	110.23	ATF4
ciliary basal body-plasma membrane docking (GO:0097711)	10/97	0.00112064	0.0866455	0	0	3.20662	21.7853	PLK4;AHI1;DCTN2;HAUS8;CETN2;CEP83;B9D1;CEP78;HAUS1;SDCCAG8	.	Epithelial cell signaling in Helicobacter pylori infection	3/68	0.374456	1	0	0	1.37224	1.34793	ATP6V1B2;PTPN11;ATP6V1F	.	positive regulation of histone acetylation (GO:0035066)	1/21	0.0310471	1	0	0	31.746	110.23	TADA2A
organophosphate biosynthetic process (GO:0090407)	6/37	0.00107178	0.0868138	0	0	5.04392	34.4926	AGPAT5;GPAM;TPK1;MBIP;FITM2;GALK2	.	Thiamine metabolism	1/15	0.387586	1	0	0	2.07361	1.96541	TPK1	.	meiosis I (GO:0007127)	1/21	0.0310471	1	0	0	31.746	110.23	MYBL1
establishment of protein localization to mitochondrion (GO:0072655)	7/50	0.00103224	0.0877924	0	0	4.35459	29.9422	TIMM8B;DNAJC19;TIMM10B;TIMM9;GRPEL2;MFF;DNAJC15	.	Porphyrin and chlorophyll metabolism	2/42	0.393002	1	0	0	1.48115	1.38331	EPRS;FXN	.	negative regulation of transcription, DNA-templated (GO:0045892)	4/814	0.0322061	1	0	0	3.276	11.255	DDIT3;AHR;ZNF345;LYAR
purine nucleotide biosynthetic process (GO:0006164)	3/7	0.00105083	0.087908	0	0	13.3304	91.422	PRPS1;ADSL;PPAT	.	Autophagy	5/128	0.394061	1	0	0	1.21501	1.13147	GABARAPL2;PPP2CB;RRAGC;RRAGB;ATG4A	.	regulation of transcription from RNA polymerase III promoter (GO:0006359)	1/22	0.032502	1	0	0	30.303	103.832	ZNF345
ncRNA processing (GO:0034470)	17/228	0.00117451	0.0894556	0	0	2.31917	15.6472	NOP58;UTP11;PNO1;UTP3;DDX47;METTL3;DIS3L;FCF1;WDR12;RPL10A;FBL;RPS17;EXOSC5;EBNA1BP2;BMS1;LYAR;MPHOSPH6	.	Progesterone-mediated oocyte maturation	4/99	0.394396	1	0	0	1.25674	1.16927	ANAPC13;CDC23;CDC27;ANAPC10	.	rRNA modification (GO:0000154)	1/22	0.032502	1	0	0	30.303	103.832	TFB1M
telomere maintenance (GO:0000723)	7/52	0.0013082	0.0967497	0	0	4.1871	27.7986	POLD3;XRCC6;ERCC4;RPA3;APEX1;RPA2;DNA2	.	Human T-cell leukemia virus 1 infection	8/219	0.407464	1	0	0	1.13623	1.02011	CDC23;CHEK1;CDC27;CANX;SLC25A4;ANAPC10;ATF4;TGFBR2	.	cellular response to ammonium ion (GO:0071242)	1/23	0.0339549	1	0	0	28.9855	98.05	ATF4
protein targeting (GO:0006605)	12/134	0.00130701	0.0980835	0	0	2.78545	18.4954	DNAJC19;TIMM10B;TIMM8B;SEC61G;TIMM9;VPS41;ZDHHC6;AP4S1;ATG4A;PEX1;MFF;SEC63	.	Dopaminergic synapse	5/131	0.413213	1	0	0	1.18718	1.04922	PPP2CB;CAMK2D;GNG2;CALM1;ATF4	.	cellular response to catecholamine stimulus (GO:0071870)	1/23	0.0339549	1	0	0	28.9855	98.05	ATF4
negative regulation of DNA recombination (GO:0045910)	4/16	0.0014148	0.103139	0	0	7.77605	51.0168	ZRANB3;MSH6;MSH2;MSH3	.	Vasopressin-regulated water reabsorption	2/44	0.415666	1	0	0	1.41383	1.24116	DCTN2;DYNLL2	.	rRNA methylation (GO:0031167)	1/23	0.0339549	1	0	0	28.9855	98.05	TFB1M
protein lipoylation (GO:0009249)	3/8	0.00164124	0.116323	0	0	11.6641	74.7936	POP5;LIPT1;LIAS	.	Nitrogen metabolism	1/17	0.42636	1	0	0	1.82966	1.55973	CA2	.	rRNA metabolic process (GO:0016072)	2/201	0.0363597	1	0	0	6.6335	21.9854	GTF3A;LYAR
regulation of cell cycle G2/M phase transition (GO:1902749)	9/85	0.00162283	0.116638	0	0	3.29339	21.1553	PLK4;NPM1;DCTN2;HAUS8;CETN2;KIF14;HAUS1;SDCCAG8;CEP78	.	Spliceosome	5/134	0.432272	1	0	0	1.1606	0.9734	PPIL1;SNRPD1;THOC1;MAGOHB;LSM3	.	negative regulation of oxidative stress-induced cell death (GO:1903202)	1/25	0.0368542	1	0	0	26.6667	88.0209	ATF4
protein import into nucleus (GO:0006606)	10/104	0.00190479	0.133153	0	0	2.99079	18.7325	IPO11;NUP133;CSE1L;HIKESHI;NUTF2;KPNA2;RANBP6;IPO7;GPN1;RAE1	.	Gastric acid secretion	3/75	0.435161	1	0	0	1.24417	1.0352	CAMK2D;CA2;CALM1	.	positive regulation of vascular endothelial growth factor production (GO:0010575)	1/25	0.0368542	1	0	0	26.6667	88.0209	ATF4
positive regulation of DNA biosynthetic process (GO:2000573)	7/56	0.00203069	0.140035	0	0	3.88802	24.1034	CCT3;CCT6A;CCT2;RFC4;NVL;CCT8;CCT4	.	Other glycan degradation	1/18	0.444818	1	0	0	1.72801	1.39984	HEXB	.	rRNA processing (GO:0006364)	2/203	0.0370206	1	0	0	6.56814	21.6504	TFB1M;LYAR
nuclear import (GO:0051170)	8/72	0.00213885	0.145527	0	0	3.45602	21.2459	IPO11;NUP133;SNRPD1;CSE1L;HIKESHI;NUTF2;IPO7;RAE1	.	Cysteine and methionine metabolism	2/47	0.448838	1	0	0	1.32358	1.06031	LDHB;BCAT2	.	regulation of histone acetylation (GO:0035065)	1/27	0.0397452	1	0	0	24.6914	79.6362	TADA2A
protein import (GO:0017038)	7/57	0.00225203	0.149248	0	0	3.81981	23.2853	IPO11;NUP133;CSE1L;HIKESHI;NUTF2;IPO7;RAE1	.	Glycosaminoglycan degradation	1/19	0.462684	1	0	0	1.63706	1.2617	HEXB	.	regulation of vascular endothelial growth factor production (GO:0010574)	1/28	0.0411875	1	0	0	23.8095	75.9434	ATF4
DNA-dependent DNA replication (GO:0006261)	7/57	0.00225203	0.151212	0	0	3.81981	23.2853	ORC5;WDHD1;PRIM2;GINS2;RFC4;PRIM1;DNA2	.	Steroid biosynthesis	1/19	0.462684	1	0	0	1.63706	1.2617	LIPA	.	positive regulation of sequence-specific DNA binding transcription factor activity (GO:0051091)	2/216	0.0414293	1	0	0	6.17284	19.6529	DDIT3;CEBPG
regulation of cell communication by electrical coupling involved in cardiac conduction (GO:1901844)	3/9	0.00240324	0.153297	0	0	10.3681	62.5291	CAMK2D;SRI;CALM1	.	Arginine and proline metabolism	2/49	0.470353	1	0	0	1.26956	0.957592	ALDH7A1;ALDH9A1	.	cellular response to ketone (GO:1901655)	1/29	0.0426277	1	0	0	22.9885	72.5345	AHR
cellular respiration (GO:0045333)	7/58	0.00249153	0.155052	0	0	3.75396	22.5044	OXA1L;FASTKD1;NDUFAF2;PMPCB;ETFA;SDHAF4;PPARGC1A	.	N-Glycan biosynthesis	2/50	0.48092	1	0	0	1.24417	0.910798	ALG5;ALG10	.	positive regulation of cytokine production (GO:0001819)	2/221	0.0431757	1	0	0	6.03318	18.9591	DDIT3;ATF4
regulation of helicase activity (GO:0051095)	3/9	0.00240324	0.155237	0	0	10.3681	62.5291	MSH6;MSH2;MSH3	.	Endocytosis	8/244	0.527829	1	0	0	1.01981	0.651642	SPART;VPS29;SNX2;RABEP1;SNX12;VPS35;WASHC3;TGFBR2	.	regulation of keratinocyte differentiation (GO:0045616)	1/30	0.0440659	1	0	0	22.2222	69.3793	NME2
nucleotide-excision repair, preincision complex assembly (GO:0006294)	5/30	0.00247355	0.155834	0	0	5.18403	31.1151	CETN2;RPA3;RPA2;GTF2H2;GTF2H5	.	Mannose type O-glycan biosynthesis	1/23	0.528585	1	0	0	1.35236	0.862197	RXYLT1	.	positive regulation of histone modification (GO:0031058)	1/30	0.0440659	1	0	0	22.2222	69.3793	TADA2A
somatic recombination of immunoglobulin genes involved in immune response (GO:0002204)	3/9	0.00240324	0.157228	0	0	10.3681	62.5291	RNF168;MSH6;MSH2	.	Proximal tubule bicarbonate reclamation	1/23	0.528585	1	0	0	1.35236	0.862197	CA2	.	ribosome biogenesis (GO:0042254)	2/227	0.0453075	1	0	0	5.87372	18.1749	GTF3A;LYAR
nucleotide-excision repair (GO:0006289)	10/109	0.00269857	0.16201	0	0	2.8536	16.8791	POLD3;COPS5;RFC4;ERCC4;COPS2;CETN2;RPA3;RPA2;GTF2H2;GTF2H5	.	Legionellosis	2/55	0.531749	1	0	0	1.13106	0.714361	RAB1A;NLRC4	.	cellular response to cAMP (GO:0071320)	1/31	0.0455019	1	0	0	21.5054	66.4516	AHR
protein transmembrane import into intracellular organelle (GO:0044743)	6/44	0.0026917	0.163521	0	0	4.24148	25.0993	DNAJC19;HSPA4;TIMM9;GRPEL2;PEX1;DNAJC15	.	Glutathione metabolism	2/56	0.541499	1	0	0	1.11086	0.68142	GGCT;RRM1	.	nucleobase-containing small molecule interconversion (GO:0015949)	1/32	0.0469359	1	0	0	20.8333	63.7286	NME2
G2/M transition of mitotic cell cycle (GO:0000086)	11/127	0.00266482	0.163838	0	0	2.69406	15.9694	PLK4;MELK;DCTN2;HAUS8;PPME1;CETN2;MASTL;LCMT1;CEP78;HAUS1;SDCCAG8	.	GABAergic synapse	3/89	0.548778	1	0	0	1.04846	0.629138	GABARAPL2;GNG2;SLC38A2	.	liver development (GO:0001889)	1/32	0.0469359	1	0	0	20.8333	63.7286	CEBPG
CENP-A containing chromatin organization (GO:0061641)	5/31	0.00287237	0.164693	0	0	5.01681	29.3615	CENPU;NPM1;NASP;CENPH;RBBP7	.	alpha-Linolenic acid metabolism	1/25	0.558444	1	0	0	1.24417	0.724853	PLA2G16	.	cyclic-nucleotide-mediated signaling (GO:0019935)	1/33	0.0483678	1	0	0	20.202	61.1903	AHR
cell cycle G2/M phase transition (GO:0044839)	11/128	0.00283304	0.166173	0	0	2.67302	15.681	PLK4;MELK;DCTN2;HAUS8;PPME1;CETN2;MASTL;LCMT1;CEP78;HAUS1;SDCCAG8	.	Rheumatoid arthritis	3/91	0.563897	1	0	0	1.02541	0.587443	CTSK;ATP6V1B2;ATP6V1F	.	mismatch repair (GO:0006298)	1/33	0.0483678	1	0	0	20.202	61.1903	PMS1
CENP-A containing nucleosome assembly (GO:0034080)	5/31	0.00287237	0.166565	0	0	5.01681	29.3615	CENPU;NPM1;NASP;CENPH;RBBP7	.	Calcium signaling pathway	6/188	0.564892	1	0	0	0.992687	0.566944	CAMK2D;P2RX4;TACR2;PHKB;CALM1;SLC25A4	.	cellular response to glucose starvation (GO:0042149)	1/34	0.0497976	1	0	0	19.6078	58.8194	ATF4
protein-DNA complex assembly (GO:0065004)	9/92	0.00281012	0.166745	0	0	3.0428	17.875	NPM1;CETN2;RPA3;ANP32E;RPA2;GTF2H2;ANP32B;HIST1H2BB;GTF2H5	.	Folate biosynthesis	1/26	0.572658	1	0	0	1.19632	0.666906	GGH	.	positive regulation of intrinsic apoptotic signaling pathway (GO:2001244)	1/34	0.0497976	1	0	0	19.6078	58.8194	DDIT3
cell cycle G1/S phase transition (GO:0044843)	9/93	0.00302473	0.171502	0	0	3.01008	17.4613	ORC5;PRIM2;NASP;PRIM1;RPA3;RPA2;PIM2;CACUL1;GSPT1	.	GnRH signaling pathway	3/93	0.578703	1	0	0	1.00336	0.548805	CAMK2D;CALM1;ATF4	.	regulation of interleukin-8 production (GO:0032677)	1/35	0.0512253	1	0	0	19.0476	56.6004	DDIT3
ketone body metabolic process (GO:1902224)	3/10	0.0033516	0.181949	0	0	9.33126	53.1725	ACSS3;OXCT1;ACAT1	.	Osteoclast differentiation	4/127	0.586622	1	0	0	0.97966	0.522525	TEC;CTSK;BTK;TGFBR2	.	positive regulation of DNA binding (GO:0043388)	1/35	0.0512253	1	0	0	19.0476	56.6004	CEBPG
mitochondrial RNA metabolic process (GO:0000959)	4/20	0.00340098	0.182686	0	0	6.22084	35.3573	FASTKD1;MTERF3;TFB2M;TEFM	.	Necroptosis	5/162	0.599397	1	0	0	0.960006	0.491361	CAMK2D;PARP2;FAF1;PPIA;SLC25A4	.	negative regulation of transcription from RNA polymerase II promoter (GO:0000122)	3/566	0.0520213	1	0	0	3.53357	10.4456	DDIT3;ZNF345;LYAR
chaperone-mediated protein transport (GO:0072321)	3/10	0.0033516	0.183906	0	0	9.33126	53.1725	TIMM8B;TIMM8A;TIMM9	.	Phototransduction	1/28	0.59973	1	0	0	1.11086	0.567959	CALM1	.	negative regulation of protein kinase B signaling (GO:0051898)	1/36	0.0526509	1	0	0	18.5185	54.5198	DDIT3
protein-cofactor linkage (GO:0018065)	3/10	0.0033516	0.185905	0	0	9.33126	53.1725	POP5;LIPT1;LIAS	.	Circadian entrainment	3/97	0.607348	1	0	0	0.961986	0.479698	CAMK2D;GNG2;CALM1	.	regulation of DNA repair (GO:0006282)	1/38	0.055496	1	0	0	17.5439	50.7271	CEBPG
nucleobase-containing small molecule interconversion (GO:0015949)	5/32	0.00331564	0.185931	0	0	4.86003	27.7464	RRM1;NME7;NME2;CMPK1;GLRX	.	Linoleic acid metabolism	1/29	0.612616	1	0	0	1.07256	0.525571	PLA2G16	.	positive regulation of DNA repair (GO:0045739)	1/39	0.0569155	1	0	0	17.094	48.9947	CEBPG
regulation of cellular response to heat (GO:1900034)	8/79	0.00383511	0.197683	0	0	3.14979	17.524	NDC1;CAMK2D;NUP133;RPA3;RPA2;HIKESHI;NUP43;RAE1	.	Aldosterone synthesis and secretion	3/98	0.614303	1	0	0	0.952169	0.46396	CAMK2D;CALM1;ATF4	.	cellular response to amino acid starvation (GO:0034198)	1/40	0.0583329	1	0	0	16.6667	47.3598	ATF4
positive regulation of telomere maintenance via telomerase (GO:0032212)	5/33	0.00380605	0.198187	0	0	4.71276	26.2555	CCT3;CCT6A;CCT2;CCT8;CCT4	.	Pancreatic secretion	3/98	0.614303	1	0	0	0.952169	0.46396	CPA3;RAP1B;CA2	.	positive regulation of phagocytosis (GO:0050766)	1/40	0.0583329	1	0	0	16.6667	47.3598	LYAR
positive regulation of TOR signaling (GO:0032008)	5/33	0.00380605	0.20023	0	0	4.71276	26.2555	MIOS;RRAGC;LARS;RRAGB;SLC38A9	.	Mitophagy	2/65	0.622795	1	0	0	0.957052	0.4532	GABARAPL2;ATF4	.	positive regulation of cytokine biosynthetic process (GO:0042108)	1/41	0.0597482	1	0	0	16.2602	45.8149	CEBPG
chromatin remodeling at centromere (GO:0031055)	5/33	0.00380605	0.202316	0	0	4.71276	26.2555	CENPU;NPM1;NASP;CENPH;RBBP7	.	Oxidative phosphorylation	4/133	0.623048	1	0	0	0.935465	0.442598	NDUFA5;ATP6V1B2;ATP5PO;ATP6V1F	.	response to cAMP (GO:0051591)	1/41	0.0597482	1	0	0	16.2602	45.8149	AHR
protein localization to nucleus (GO:0034504)	9/97	0.00401555	0.202885	0	0	2.88596	15.9235	IPO11;NUP133;CSE1L;HIKESHI;NUTF2;RPF2;IPO7;GPN1;RAE1	.	Citrate cycle (TCA cycle)	1/30	0.625089	1	0	0	1.03681	0.487156	IDH3A	.	gluconeogenesis (GO:0006094)	1/42	0.0611615	1	0	0	15.873	44.353	ATF4
establishment of protein localization to organelle (GO:0072594)	7/63	0.00399557	0.203894	0	0	3.45602	19.0861	IPO11;NUP133;CSE1L;HIKESHI;NUTF2;IPO7;RAE1	.	Pentose phosphate pathway	1/30	0.625089	1	0	0	1.03681	0.487156	PRPS1	.	regulation of phagocytosis (GO:0050764)	1/42	0.0611615	1	0	0	15.873	44.353	LYAR
cellular protein metabolic process (GO:0044267)	27/485	0.00424216	0.212233	0	0	1.73157	9.45904	MRPS17;LIPT1;MRPS15;OMA1;MRPL34;RPL10A;FBXO22;MRPL32;GSPT1;MRPL42;DUSP12;RPS17;CTSH;TMEM208;ST3GAL6;HARS;PELO;LCMT1;MRPL52;MSRA;IMMP1L;MRPS9;RCN1;COPS5;MSRB2;MRRF;FARSB	.	T cell receptor signaling pathway	3/101	0.634668	1	0	0	0.923887	0.420049	TEC;GRAP2;NCK1	.	positive regulation of interferon-gamma production (GO:0032729)	1/44	0.0639819	1	0	0	15.1515	41.6539	CEBPG
purine nucleobase metabolic process (GO:0006144)	3/11	0.0044991	0.212583	0	0	8.48296	45.8409	PRPS1;GMPS;PAICS	.	Circadian rhythm	1/31	0.63716	1	0	0	1.00336	0.452249	FBXL3	.	histone H3 acetylation (GO:0043966)	1/44	0.0639819	1	0	0	15.1515	41.6539	TADA2A
tRNA export from nucleus (GO:0006409)	5/34	0.00434628	0.21326	0	0	4.57415	24.8762	NDC1;NUP133;XPOT;NUP43;RAE1	.	Mucin type O-glycan biosynthesis	1/31	0.63716	1	0	0	1.00336	0.452249	GALNT7	.	regulation of B cell proliferation (GO:0030888)	1/44	0.0639819	1	0	0	15.1515	41.6539	AHR
positive regulation of transcription from RNA polymerase II promoter in response to endoplasmic reticulum stress (GO:1990440)	3/11	0.0044991	0.214569	0	0	8.48296	45.8409	DDIT3;MBTPS2;ATF4	.	RNA polymerase	1/31	0.63716	1	0	0	1.00336	0.452249	POLR3GL	.	response to unfolded protein (GO:0006986)	1/44	0.0639819	1	0	0	15.1515	41.6539	DDIT3
response to UV (GO:0009411)	9/99	0.00459775	0.215251	0	0	2.82765	15.219	MSH6;ZRANB3;NPM1;MSH2;ERCC4;METTL3;GTF2H2;RHNO1;ATF4	.	Retinol metabolism	2/67	0.639274	1	0	0	0.928484	0.415424	DHRS9;ADH5	.	positive regulation of interleukin-8 production (GO:0032757)	1/45	0.065389	1	0	0	14.8148	40.4059	DDIT3
tRNA-containing ribonucleoprotein complex export from nucleus (GO:0071431)	5/34	0.00434628	0.215331	0	0	4.57415	24.8762	NDC1;NUP133;XPOT;NUP43;RAE1	.	Apelin signaling pathway	4/137	0.646174	1	0	0	0.908152	0.396577	GABARAPL2;GNG2;CALM1;PPARGC1A	.	hexose biosynthetic process (GO:0019319)	1/45	0.065389	1	0	0	14.8148	40.4059	ATF4
positive regulation of cell cycle phase transition (GO:1901989)	3/11	0.0044991	0.216594	0	0	8.48296	45.8409	NPM1;DDRGK1;STXBP4	.	Insulin signaling pathway	4/137	0.646174	1	0	0	0.908152	0.396577	PRKAR2A;PHKB;CALM1;PPARGC1A	.	DNA repair (GO:0006281)	2/289	0.0694582	1	0	0	4.61361	12.3046	WDHD1;PMS1
isotype switching (GO:0045190)	3/11	0.0044991	0.218656	0	0	8.48296	45.8409	RNF168;MSH6;MSH2	.	Adipocytokine signaling pathway	2/69	0.655181	1	0	0	0.901571	0.381223	PTPN11;PPARGC1A	.	positive regulation of response to DNA damage stimulus (GO:2001022)	1/50	0.072394	1	0	0	13.3333	35.0084	CEBPG
nuclear transport (GO:0051169)	4/22	0.00488029	0.226401	0	0	5.65531	30.1007	NPM1;ANP32A;ANP32E;NUTF2	.	Renal cell carcinoma	2/69	0.655181	1	0	0	0.901571	0.381223	RAP1B;PTPN11	.	RNA methylation (GO:0001510)	1/50	0.072394	1	0	0	13.3333	35.0084	TFB1M
positive regulation of telomere maintenance via telomere lengthening (GO:1904358)	5/35	0.00493897	0.227059	0	0	4.44346	23.5974	CCT3;CCT6A;CCT2;CCT8;CCT4	.	SNARE interactions in vesicular transport	1/34	0.671095	1	0	0	0.914829	0.364874	VAMP5	.	regulation of DNA binding (GO:0051101)	1/53	0.0765726	1	0	0	12.5786	32.321	CEBPG
regulation of signal transduction by p53 class mediator (GO:1901796)	11/139	0.00531049	0.241959	0	0	2.46148	12.8934	RMI2;RFC4;ERCC4;TTC5;RPA3;CHEK1;RPA2;DNA2;RBBP7;RPF2;RHNO1	.	Adrenergic signaling in cardiomyocytes	4/145	0.689544	1	0	0	0.858047	0.318957	PPP2CB;CAMK2D;CALM1;ATF4	.	B cell differentiation (GO:0030183)	1/53	0.0765726	1	0	0	12.5786	32.321	CEBPG
RNA export from nucleus (GO:0006405)	10/120	0.00537629	0.24279	0	0	2.59202	13.5452	NDC1;NPM1;NUP133;XPOT;CPSF3;THOC1;NUP43;MAGOHB;RAE1;THOC7	.	Tyrosine metabolism	1/36	0.691939	1	0	0	0.864006	0.318176	ADH5	.	positive regulation of apoptotic process (GO:0043065)	2/308	0.0775552	1	0	0	4.329	11.0682	DDIT3;ATF4
organelle assembly (GO:0070925)	22/377	0.00547154	0.244923	0	0	1.8151	9.45339	TMOD1;GABARAPL2;RAB1A;NPM1;MTERF3;MIS12;DYNLL2;LSM3;HAUS1;AHI1;BIN2;FAM161A;HAUS8;TTC30A;CEP83;B9D1;ATG4A;BBS7;EMC6;IFT46;CFAP20;CLUAP1	.	PPAR signaling pathway	2/74	0.692495	1	0	0	0.840654	0.308902	CPT2;PLIN2	.	RNA modification (GO:0009451)	1/55	0.0793482	1	0	0	12.1212	30.7141	TFB1M
transcription from mitochondrial promoter (GO:0006390)	3/12	0.0058567	0.244973	0	0	7.77605	39.9702	MTERF3;TFB2M;TEFM	.	Thyroid hormone synthesis	2/74	0.692495	1	0	0	0.840654	0.308902	CANX;ATF4	.	DNA-dependent DNA replication (GO:0006261)	1/57	0.0821157	1	0	0	11.6959	29.2354	WDHD1
cytoplasmic translational initiation (GO:0002183)	3/12	0.0058567	0.246998	0	0	7.77605	39.9702	MCTS1;EIF2S3;DENR	.	Glioma	2/75	0.699545	1	0	0	0.829445	0.296382	CAMK2D;CALM1	.	integrin-mediated signaling pathway (GO:0007229)	1/59	0.0848752	1	0	0	11.2994	27.8709	NME2
cilium assembly (GO:0060271)	18/289	0.00596961	0.247666	0	0	1.93729	9.92098	PLK4;DCTN2;CETN2;DYNLL2;HAUS1;AHI1;FAM161A;HAUS8;TTC21B;TTC30A;CEP83;B9D1;BBS7;IFT46;CFAP20;CLUAP1;CEP78;SDCCAG8	.	Primary immunodeficiency	1/37	0.701861	1	0	0	0.840654	0.297608	BTK	.	cellular response to DNA damage stimulus (GO:0006974)	2/330	0.0872873	1	0	0	4.0404	9.85273	WDHD1;DDIT3
tRNA transport (GO:0051031)	5/36	0.00558675	0.247906	0	0	4.32003	22.4095	NDC1;NUP133;XPOT;NUP43;RAE1	.	Cholinergic synapse	3/112	0.702808	1	0	0	0.833148	0.293828	CAMK2D;GNG2;ATF4	.	ribosomal large subunit biogenesis (GO:0042273)	1/64	0.091739	1	0	0	10.4167	24.8834	GTF3A
regulation of cell communication by electrical coupling (GO:0010649)	3/12	0.0058567	0.249056	0	0	7.77605	39.9702	CAMK2D;SRI;CALM1	.	Leukocyte transendothelial migration	3/112	0.702808	1	0	0	0.833148	0.293828	RAP1B;PTPN11;ARHGAP5	.	glucose metabolic process (GO:0006006)	1/65	0.0931057	1	0	0	10.2564	24.3489	ATF4
maturation of LSU-rRNA (GO:0000470)	4/23	0.0057597	0.249082	0	0	5.40943	27.8957	RPL10A;RPF2;WDR12;RRP15	.	Chronic myeloid leukemia	2/76	0.70646	1	0	0	0.818532	0.28443	PTPN11;TGFBR2	.	positive regulation of endocytosis (GO:0045807)	1/65	0.0931057	1	0	0	10.2564	24.3489	LYAR
fatty acid elongation (GO:0030497)	3/12	0.0058567	0.251149	0	0	7.77605	39.9702	HACD3;HACD2;HACD4	.	Antigen processing and presentation	2/77	0.713243	1	0	0	0.807901	0.273017	HSPA4;CANX	.	negative regulation of blood vessel morphogenesis (GO:2000181)	1/66	0.0944705	1	0	0	10.101	23.833	GTF2I
peroxisome organization (GO:0007031)	4/23	0.0057597	0.251211	0	0	5.40943	27.8957	PLA2G16;ABCD3;PEX1;MFF	.	Synaptic vesicle cycle	2/78	0.719893	1	0	0	0.797544	0.262115	ATP6V1B2;ATP6V1F	.	cellular response to light stimulus (GO:0071482)	1/67	0.0958333	1	0	0	9.95025	23.3348	ATF4
nucleotide-excision repair, DNA gap filling (GO:0006297)	4/23	0.0057597	0.253377	0	0	5.40943	27.8957	POLD3;RFC4;RPA3;RPA2	.	Phagosome	4/152	0.724292	1	0	0	0.818532	0.264026	SEC61G;CANX;ATP6V1B2;ATP6V1F	.	cellular response to UV (GO:0034644)	1/68	0.0971941	1	0	0	9.80392	22.8534	ATF4
regulation of cellular response to stress (GO:0080135)	9/105	0.00674421	0.277546	0	0	2.66607	13.3279	NDC1;CAMK2D;NPM1;NUP133;RPA3;RPA2;HIKESHI;NUP43;RAE1	.	Ferroptosis	1/40	0.729753	1	0	0	0.777605	0.244983	SLC39A14	.	negative regulation of angiogenesis (GO:0016525)	1/70	0.0999098	1	0	0	9.52381	21.938	GTF2I
G1/S transition of mitotic cell cycle (GO:0000082)	9/106	0.00716622	0.292554	0	0	2.64092	13.0419	ORC5;PRIM2;NASP;PRIM1;RPA3;RPA2;PIM2;CACUL1;GSPT1	.	Glycine, serine and threonine metabolism	1/40	0.729753	1	0	0	0.777605	0.244983	ALDH7A1	.	negative regulation of developmental process (GO:0051093)	1/71	0.101265	1	0	0	9.38967	21.5025	DDIT3
B cell activation involved in immune response (GO:0002312)	3/13	0.00743365	0.298692	0	0	7.17789	35.1841	RNF168;MSH6;MSH2	.	Cushing syndrome	4/155	0.738271	1	0	0	0.802689	0.243572	RAP1B;CAMK2D;AHR;ATF4	.	histone acetylation (GO:0016573)	1/72	0.102618	1	0	0	9.25926	21.081	TADA2A
very long-chain fatty acid biosynthetic process (GO:0042761)	3/13	0.00743365	0.301063	0	0	7.17789	35.1841	HACD3;HACD2;HACD4	.	Huntington disease	5/193	0.747254	1	0	0	0.805808	0.234772	DCTN2;NDUFA5;ATP5PO;PPARGC1A;SLC25A4	.	regulation of epithelial cell proliferation (GO:0050678)	1/73	0.103969	1	0	0	9.13242	20.6728	NME2
positive regulation of protein complex assembly (GO:0031334)	8/89	0.00786409	0.313519	0	0	2.79588	13.5473	ERCC4;FAF1;RPA3;RPA2;GTF2H2;CXCL13;GTF2H5;JCHAIN	.	Thermogenesis	6/231	0.756452	1	0	0	0.807901	0.225499	CPT2;NDUFA5;NDUFAF4;NDUFAF2;ATP5PO;PPARGC1A	.	lymphocyte differentiation (GO:0030098)	1/74	0.105317	1	0	0	9.00901	20.2773	CEBPG
cellular response to amino acid starvation (GO:0034198)	5/40	0.00877995	0.342016	0	0	3.88802	18.4109	MIOS;RRAGC;LARS;RRAGB;ATF4	.	Cellular senescence	4/160	0.760367	1	0	0	0.777605	0.213028	CHEK1;CALM1;SLC25A4;TGFBR2	.	B cell activation (GO:0042113)	1/74	0.105317	1	0	0	9.00901	20.2773	CEBPG
DNA replication-independent nucleosome assembly (GO:0006336)	5/40	0.00877995	0.344647	0	0	3.88802	18.4109	CENPU;NPM1;NASP;CENPH;RBBP7	.	ErbB signaling pathway	2/85	0.762882	1	0	0	0.731864	0.19808	CAMK2D;NCK1	.	cAMP-mediated signaling (GO:0019933)	1/76	0.10801	1	0	0	8.77193	19.5222	AHR
purine ribonucleoside monophosphate biosynthetic process (GO:0009168)	5/40	0.00877995	0.347319	0	0	3.88802	18.4109	ADSL;PPAT;GMPS;PAICS;GART	.	Insulin secretion	2/86	0.768533	1	0	0	0.723353	0.190438	CAMK2D;ATF4	.	gland development (GO:0048732)	1/76	0.10801	1	0	0	8.77193	19.5222	CEBPG
nucleoside triphosphate metabolic process (GO:0009141)	3/14	0.00923765	0.351789	0	0	6.66519	31.2228	NME2;CMPK1;SMPDL3A	.	ABC transporters	1/45	0.770571	1	0	0	0.691204	0.180145	ABCD3	.	positive regulation of binding (GO:0051099)	1/82	0.116039	1	0	0	8.13008	17.5108	CEBPG
metallo-sulfur cluster assembly (GO:0031163)	3/14	0.00923765	0.354434	0	0	6.66519	31.2228	NFU1;ISCA2;CIAPIN1	.	cGMP-PKG signaling pathway	4/166	0.784941	1	0	0	0.749499	0.181489	CALM1;SLC25A4;GTF2I;ATF4	.	positive regulation of DNA metabolic process (GO:0051054)	1/83	0.11737	1	0	0	8.03213	17.2082	CEBPG
cellular protein complex disassembly (GO:0043624)	3/14	0.00923765	0.357119	0	0	6.66519	31.2228	TRMT112;MTRF1;GSPT1	.	Protein digestion and absorption	2/90	0.789979	1	0	0	0.691204	0.16295	CPA3;SLC38A2	.	negative regulation of neuron death (GO:1901215)	1/84	0.1187	1	0	0	7.93651	16.914	ATF4
GPI anchor metabolic process (GO:0006505)	4/27	0.0103167	0.381494	0	0	4.60803	21.0771	PIGB;PIGU;PIGW;PIGF	.	TGF-beta signaling pathway	2/90	0.789979	1	0	0	0.691204	0.16295	PPP2CB;TGFBR2	.	regulation of transcription from RNA polymerase II promoter in response to stress (GO:0043618)	1/94	0.131888	1	0	0	7.0922	14.3674	ATF4
nuclear export (GO:0051168)	8/93	0.0101515	0.383726	0	0	2.67563	12.2815	NUP133;CSE1L;THOC1;XPO7;NUTF2;MAGOHB;RAE1;THOC7	.	Relaxin signaling pathway	3/130	0.792718	1	0	0	0.717789	0.166733	GNG2;ATF4;TGFBR2	.	regulation of B cell activation (GO:0050864)	1/96	0.134503	1	0	0	6.94444	13.9317	AHR
tRNA methylation (GO:0030488)	4/27	0.0103167	0.384279	0	0	4.60803	21.0771	TRMT112;TRMT10A;TRMO;TARBP1	.	Cocaine addiction	1/49	0.798745	1	0	0	0.63478	0.142644	ATF4	.	cellular response to organonitrogen compound (GO:0071417)	1/98	0.13711	1	0	0	6.80272	13.5168	AHR
nucleotide biosynthetic process (GO:0009165)	4/27	0.0103167	0.387105	0	0	4.60803	21.0771	PRPS1;ADSL;RRM1;PPAT	.	FoxO signaling pathway	3/132	0.801157	1	0	0	0.706914	0.156722	PLK4;GABARAPL2;TGFBR2	.	response to UV (GO:0009411)	1/99	0.138411	1	0	0	6.73401	13.3167	ATF4
tRNA modification (GO:0006400)	6/58	0.0105878	0.3887	0	0	3.21768	14.6342	TRMT112;TRMT10A;OSGEPL1;TRMO;TRIT1;TARBP1	.	Alzheimer disease	4/171	0.803851	1	0	0	0.727584	0.158861	NDUFA5;ATP5PO;NAE1;CALM1	.	negative regulation of nucleic acid-templated transcription (GO:1903507)	2/445	0.143188	1	0	0	2.99625	5.82351	DDIT3;AHR
response to X-ray (GO:0010165)	3/15	0.0112749	0.408056	0	0	6.22084	27.9016	XRCC6;MSH2;BRCC3	.	Cholesterol metabolism	1/50	0.805231	1	0	0	0.622084	0.13476	LIPA	.	positive regulation of epithelial cell proliferation (GO:0050679)	1/108	0.150032	1	0	0	6.17284	11.7093	NME2
pseudouridine synthesis (GO:0001522)	3/15	0.0112749	0.410971	0	0	6.22084	27.9016	GAR1;PUS7L;NOP10	.	Human immunodeficiency virus 1 infection	5/212	0.815515	1	0	0	0.73359	0.149605	GNG2;CHEK1;AP1S2;RNF7;CALM1	.	cellular response to starvation (GO:0009267)	1/108	0.150032	1	0	0	6.17284	11.7093	ATF4
glycolipid biosynthetic process (GO:0009247)	5/43	0.0118753	0.423772	0	0	3.61677	16.0342	PIGB;PIGU;ST3GAL5;PIGW;PIGF	.	NOD-like receptor signaling pathway	4/178	0.828035	1	0	0	0.698971	0.131895	GABARAPL2;BRCC3;NLRC4;GBP2	.	chromatin remodeling (GO:0006338)	1/117	0.161502	1	0	0	5.69801	10.3888	TADA2A
positive regulation of protein localization to nucleus (GO:1900182)	5/43	0.0118753	0.426756	0	0	3.61677	16.0342	CCT3;CCT6A;CCT2;CCT8;CCT4	.	Phosphatidylinositol signaling system	2/99	0.831928	1	0	0	0.628368	0.115625	INPP5F;CALM1	.	DNA replication (GO:0006260)	1/121	0.166551	1	0	0	5.50964	9.87576	WDHD1
mitochondrial transport (GO:0006839)	10/136	0.0125308	0.44406	0	0	2.28707	10.0164	DNAJC19;TIMM10B;TIMM8B;HSPA4;TIMM9;GRPEL2;VPS35;DNAJC15;MFF;SLC25A4	.	Alcoholism	4/180	0.834474	1	0	0	0.691204	0.125076	GNG2;HIST1H2BB;CALM1;ATF4	.	negative regulation of multicellular organismal process (GO:0051241)	1/126	0.172822	1	0	0	5.29101	9.28832	DDIT3
ribonucleoprotein complex assembly (GO:0022618)	11/157	0.0127397	0.448349	0	0	2.17928	9.50825	MCTS1;MRPL20;RPS17;NPM1;EIF2S3;MTERF3;SNRPD1;DENR;RPF2;LSM3;WDR77	.	Pathogenic Escherichia coli infection	1/55	0.834662	1	0	0	0.565531	0.102208	NCK1	.	regulation of macromolecule metabolic process (GO:0060255)	1/130	0.177806	1	0	0	5.12821	8.85674	AHR
nucleobase-containing compound catabolic process (GO:0034655)	5/44	0.0130526	0.453113	0	0	3.53457	15.3357	STK31;TATDN1;DIS3L;RNASE6;NUDT5	.	Regulation of lipolysis in adipocytes	1/55	0.834662	1	0	0	0.565531	0.102208	PLA2G16	.	negative regulation of cellular macromolecule biosynthetic process (GO:2000113)	2/513	0.179118	1	0	0	2.59909	4.46968	DDIT3;AHR
protein export from nucleus (GO:0006611)	4/29	0.0132756	0.454668	0	0	4.29023	18.5416	CSE1L;STYX;XPO7;NUTF2	.	Inflammatory mediator regulation of TRP channels	2/100	0.836091	1	0	0	0.622084	0.111364	CAMK2D;CALM1	.	cellular response to organic cyclic compound (GO:0071407)	1/136	0.185227	1	0	0	4.90196	8.26556	AHR
RNA catabolic process (GO:0006401)	5/44	0.0130526	0.456216	0	0	3.53457	15.3357	STK31;DIS3L;METTL3;RNASE6;DNA2	.	Parkinson disease	3/142	0.83913	1	0	0	0.657131	0.115254	NDUFA5;ATP5PO;SLC25A4	.	negative regulation of cellular process (GO:0048523)	2/535	0.191048	1	0	0	2.49221	4.12519	THAP12;MYBL1
protein K11-linked ubiquitination (GO:0070979)	4/29	0.0132756	0.45774	0	0	4.29023	18.5416	ANAPC13;CDC23;CDC27;ANAPC10	.	Melanogenesis	2/101	0.84016	1	0	0	0.615925	0.107271	CAMK2D;CALM1	.	negative regulation of canonical Wnt signaling pathway (GO:0090090)	1/149	0.201084	1	0	0	4.47427	7.17688	DDIT3
DNA strand elongation involved in DNA replication (GO:0006271)	3/16	0.0135503	0.460982	0	0	5.83204	25.0856	GINS2;RFC4;PARP2	.	Longevity regulating pathway	2/102	0.844137	1	0	0	0.609886	0.103339	PPARGC1A;ATF4	.	spermatogenesis (GO:0007283)	1/154	0.207103	1	0	0	4.329	6.81618	MYBL1
mitochondrial ribosome assembly (GO:0061668)	2/6	0.0142045	0.47376	0	0	10.3681	44.1078	DDX28;MTERF3	.	Chagas disease (American trypanosomiasis)	2/103	0.848025	1	0	0	0.603965	0.099561	PPP2CB;TGFBR2	.	male gamete generation (GO:0048232)	1/155	0.208302	1	0	0	4.30108	6.74738	MYBL1
protein repair (GO:0030091)	2/6	0.0142045	0.476877	0	0	10.3681	44.1078	MSRA;MSRB2	.	C-type lectin receptor signaling pathway	2/104	0.851824	1	0	0	0.598158	0.09593	PTPN11;CALM1	.	transcription initiation from RNA polymerase II promoter (GO:0006367)	1/161	0.215457	1	0	0	4.14079	6.35609	GTF2I
pyrimidine-containing compound biosynthetic process (GO:0072528)	2/6	0.0142045	0.480035	0	0	10.3681	44.1078	PRPS1;TPK1	.	Kaposi sarcoma-associated herpesvirus infection	4/186	0.852591	1	0	0	0.668908	0.106674	GABARAPL2;RCAN1;GNG2;CALM1	.	negative regulation of intracellular signal transduction (GO:1902532)	1/162	0.216643	1	0	0	4.11523	6.29426	DDIT3
protein alkylation (GO:0008213)	4/30	0.0149375	0.49178	0	0	4.14723	17.4345	PRMT3;CALM1;LCMT1;GSPT1	.	Phospholipase D signaling pathway	3/148	0.858774	1	0	0	0.630491	0.0959918	AGPAT5;LPAR2;PTPN11	.	regulation of protein kinase B signaling (GO:0051896)	1/164	0.219011	1	0	0	4.06504	6.17332	DDIT3
very long-chain fatty acid metabolic process (GO:0000038)	4/30	0.0149375	0.494974	0	0	4.14723	17.4345	ABCD3;HACD3;HACD2;HACD4	.	Long-term depression	1/60	0.859651	1	0	0	0.518403	0.0783972	PPP2CB	.	mitochondrion organization (GO:0007005)	1/168	0.223725	1	0	0	3.96825	5.94182	TFB1M
mRNA-containing ribonucleoprotein complex export from nucleus (GO:0071427)	8/101	0.0161548	0.508876	0	0	2.4637	10.1641	NDC1;NUP133;CPSF3;THOC1;NUP43;MAGOHB;RAE1;THOC7	.	Steroid hormone biosynthesis	1/60	0.859651	1	0	0	0.518403	0.0783972	AKR1C4	.	negative regulation of Wnt signaling pathway (GO:0030178)	1/175	0.231909	1	0	0	3.80952	5.56728	DDIT3
chaperone-mediated protein complex assembly (GO:0051131)	3/17	0.0160675	0.509271	0	0	5.48898	22.6747	CCT2;HSPA4;PFDN6	.	Non-alcoholic fatty liver disease (NAFLD)	3/149	0.861836	1	0	0	0.626259	0.0931187	NDUFA5;DDIT3;ATF4	.	regulation of angiogenesis (GO:0045765)	1/178	0.235391	1	0	0	3.74532	5.41764	GTF2I
rRNA catabolic process (GO:0016075)	3/17	0.0160675	0.512454	0	0	5.48898	22.6747	EXOSC5;DIS3L;PELO	.	Th17 cell differentiation	2/107	0.862707	1	0	0	0.581387	0.0858591	AHR;TGFBR2	.	cellular response to lipid (GO:0071396)	1/179	0.236548	1	0	0	3.72439	5.36911	AHR
DNA replication checkpoint (GO:0000076)	3/17	0.0160675	0.515677	0	0	5.48898	22.6747	TIPIN;NAE1;DNA2	.	Insulin resistance	2/108	0.866169	1	0	0	0.576004	0.0827573	PTPN11;PPARGC1A	.	negative regulation of gene expression (GO:0010629)	2/619	0.237483	1	0	0	2.15401	3.09673	DDIT3;AHR
double-strand break repair (GO:0006302)	10/142	0.0165411	0.517848	0	0	2.19044	8.98497	RNF168;XRCC6;MSH2;RNF138;ERCC4;RPA3;RPA2;DNA2;BRCC3;AP5S1	.	Ras signaling pathway	5/232	0.870552	1	0	0	0.670349	0.0929293	RAP1B;PLA2G16;GNG2;PTPN11;CALM1	.	DNA-templated transcription, initiation (GO:0006352)	1/187	0.245745	1	0	0	3.56506	5.00343	GTF2I
maturation of 5.8S rRNA (GO:0000460)	3/17	0.0160675	0.518941	0	0	5.48898	22.6747	WDR12;RRP15;MPHOSPH6	.	Herpes simplex virus 1 infection	12/492	0.870919	1	0	0	0.758639	0.104848	ZNF19;EIF2B3;ZNF184;ZNF529;ZNF181;ZNF10;PTPN11;ZFP82;ZNF79;ZNF566;EIF2B1;ZNF684	.	protein complex assembly (GO:0006461)	1/190	0.249166	1	0	0	3.50877	4.87592	DDIT3
N-terminal protein amino acid modification (GO:0031365)	3/17	0.0160675	0.522246	0	0	5.48898	22.6747	NAA50;METAP1D;METAP1	.	Arachidonic acid metabolism	1/63	0.872796	1	0	0	0.493717	0.0671719	PLA2G16	.	positive regulation of multicellular organismal process (GO:0051240)	1/203	0.263818	1	0	0	3.28407	4.37601	NME2
preassembly of GPI anchor in ER membrane (GO:0016254)	3/17	0.0160675	0.525594	0	0	5.48898	22.6747	PIGB;PIGW;PIGF	.	Cytosolic DNA-sensing pathway	1/63	0.872796	1	0	0	0.493717	0.0671719	POLR3GL	.	regulation of canonical Wnt signaling pathway (GO:0060828)	1/214	0.276	1	0	0	3.11526	4.01044	DDIT3
intraciliary transport (GO:0042073)	5/47	0.0170506	0.527329	0	0	3.30896	13.4726	TTC21B;TTC30A;IFT46;DYNLL2;CLUAP1	.	Oxytocin signaling pathway	3/153	0.873508	1	0	0	0.609886	0.0824801	RCAN1;CAMK2D;CALM1	.	protein oligomerization (GO:0051259)	1/218	0.280382	1	0	0	3.0581	3.88869	DDIT3
nucleocytoplasmic transport (GO:0006913)	5/47	0.0170506	0.530545	0	0	3.30896	13.4726	NPM1;ANP32A;SNRPD1;ANP32E;NUTF2	.	Cortisol synthesis and secretion	1/65	0.880869	1	0	0	0.478526	0.0606993	ATF4	.	ncRNA processing (GO:0034470)	1/228	0.291223	1	0	0	2.92398	3.60721	LYAR
regulation of relaxation of muscle (GO:1901077)	2/7	0.0194659	0.531201	0	0	8.88691	35.0064	CAMK2D;SRI	.	Acute myeloid leukemia	1/66	0.884711	1	0	0	0.471276	0.0577283	PIM2	.	apoptotic process (GO:0006915)	1/232	0.295515	1	0	0	2.87356	3.50297	AHR
regulation of RNA polymerase II regulatory region sequence-specific DNA binding (GO:1903025)	2/7	0.0194659	0.534057	0	0	8.88691	35.0064	DDRGK1;DDIT3	.	Glutamatergic synapse	2/114	0.885311	1	0	0	0.545688	0.0664739	GNG2;SLC38A2	.	proteasomal protein catabolic process (GO:0010498)	1/238	0.301907	1	0	0	2.80112	3.35473	DDIT3
protein maturation by iron-sulfur cluster transfer (GO:0097428)	2/7	0.0194659	0.536944	0	0	8.88691	35.0064	NFU1;GLRX3	.	Proteoglycans in cancer	4/201	0.890659	1	0	0	0.618989	0.0716748	CAMK2D;RDX;PDCD4;PTPN11	.	positive regulation of programmed cell death (GO:0043068)	1/258	0.322809	1	0	0	2.58398	2.92169	ATF4
cellular lipid biosynthetic process (GO:0097384)	2/7	0.0194659	0.539862	0	0	8.88691	35.0064	AGPS;ACAT1	.	Viral carcinogenesis	4/201	0.890659	1	0	0	0.618989	0.0716748	CHEK1;GTF2H2;HIST1H2BB;ATF4	.	regulation of programmed cell death (GO:0043067)	1/269	0.334046	1	0	0	2.47831	2.71742	NME2
cellular macromolecule catabolic process (GO:0044265)	5/49	0.0201229	0.540458	0	0	3.1739	12.3969	STK31;TATDN1;DIS3L;NGLY1;RNASE6	.	Hippo signaling pathway	3/160	0.891845	1	0	0	0.583204	0.0667551	MOB1B;PPP2CB;TGFBR2	.	cellular response to oxygen-containing compound (GO:1901701)	1/275	0.340099	1	0	0	2.42424	2.61459	AHR
mRNA transport (GO:0051028)	8/105	0.0199661	0.541953	0	0	2.36984	9.2749	NDC1;NUP133;CPSF3;THOC1;NUP43;MAGOHB;RAE1;THOC7	.	Fc epsilon RI signaling pathway	1/68	0.892029	1	0	0	0.457415	0.0522626	BTK	.	positive regulation of macromolecule metabolic process (GO:0010604)	1/277	0.342104	1	0	0	2.40674	2.58156	ATF4
transcription-dependent tethering of RNA polymerase II gene DNA at nuclear periphery (GO:0000972)	2/7	0.0194659	0.542812	0	0	8.88691	35.0064	NUP133;RAE1	.	Staphylococcus aureus infection	1/68	0.892029	1	0	0	0.457415	0.0522626	CFI	.	regulation of apoptotic process (GO:0042981)	2/816	0.347732	1	0	0	1.63399	1.72602	NME2;ATF4
interstrand cross-link repair (GO:0036297)	5/49	0.0201229	0.543317	0	0	3.1739	12.3969	RNF168;ERCC4;RPA3;FAAP24;RPA2	.	Renin secretion	1/69	0.895512	1	0	0	0.450785	0.0497484	CALM1	.	proteasome-mediated ubiquitin-dependent protein catabolic process (GO:0043161)	1/292	0.356961	1	0	0	2.28311	2.35189	DDIT3
global genome nucleotide-excision repair (GO:0070911)	4/33	0.0206867	0.544144	0	0	3.77021	14.6219	ERCC4;CETN2;GTF2H2;GTF2H5	.	JAK-STAT signaling pathway	3/162	0.896628	1	0	0	0.576004	0.06285	IL7;PTPN11;SOCS5	.	DNA metabolic process (GO:0006259)	1/315	0.379114	1	0	0	2.1164	2.05274	WDHD1
radial glial cell differentiation (GO:0060019)	2/7	0.0194659	0.545795	0	0	8.88691	35.0064	METTL14;METTL3	.	Prolactin signaling pathway	1/70	0.898883	1	0	0	0.444346	0.0473683	SOCS5	.	ubiquitin-dependent protein catabolic process (GO:0006511)	1/342	0.404179	1	0	0	1.94932	1.76588	DDIT3
GPI anchor biosynthetic process (GO:0006506)	4/33	0.0206867	0.546964	0	0	3.77021	14.6219	PIGB;PIGU;PIGW;PIGF	.	AMPK signaling pathway	2/120	0.90189	1	0	0	0.518403	0.0535315	PPP2CB;PPARGC1A	.	negative regulation of cell proliferation (GO:0008285)	1/364	0.423876	1	0	0	1.8315	1.572	THAP12
mRNA export from nucleus (GO:0006406)	8/106	0.021011	0.547037	0	0	2.34749	9.06765	NDC1;NUP133;CPSF3;THOC1;NUP43;MAGOHB;RAE1;THOC7	.	B cell receptor signaling pathway	1/71	0.902145	1	0	0	0.438087	0.0451141	BTK	.	negative regulation of programmed cell death (GO:0043069)	1/409	0.462224	1	0	0	1.62999	1.25787	NME2
cellular response to light stimulus (GO:0071482)	6/67	0.0205312	0.548536	0	0	2.78545	10.8237	NPM1;ERCC4;METTL3;RNF7;RHNO1;ATF4	.	Adherens junction	1/72	0.905303	1	0	0	0.432003	0.0429783	TGFBR2	.	positive regulation of cell proliferation (GO:0008284)	1/425	0.475255	1	0	0	1.56863	1.16691	NME2
negative regulation of transcription elongation from RNA polymerase II promoter (GO:0034244)	2/7	0.0194659	0.54881	0	0	8.88691	35.0064	RNF168;EAPP	.	Bile secretion	1/72	0.905303	1	0	0	0.432003	0.0429783	CA2	.	neutrophil degranulation (GO:0043312)	1/480	0.517761	1	0	0	1.38889	0.914225	NME2
cellular response to DNA damage stimulus (GO:0006974)	18/330	0.0209853	0.549169	0	0	1.69659	6.55552	ZRANB3;WDHD1;NPM1;RFC4;STXBP4;PARP2;METTL3;MASTL;RNF168;MSH6;MSH2;MSH3;ERCC4;DDIT3;APEX1;CHEK1;CACUL1;RHNO1	.	p53 signaling pathway	1/72	0.905303	1	0	0	0.432003	0.0429783	CHEK1	.	neutrophil activation involved in immune response (GO:0002283)	1/484	0.520719	1	0	0	1.37741	0.898823	NME2
cellular response to amino acid stimulus (GO:0071230)	4/33	0.0206867	0.549812	0	0	3.77021	14.6219	RRAGC;LARS;RRAGB;SLC38A9	.	Inositol phosphate metabolism	1/74	0.911315	1	0	0	0.420327	0.0390344	INPP5F	.	negative regulation of apoptotic process (GO:0043066)	1/486	0.522191	1	0	0	1.37174	0.891251	NME2
intracellular protein transport (GO:0006886)	19/348	0.0179028	0.550349	0	0	1.69822	6.83159	VPS29;RAB1A;IPO11;NPM1;NUP133;CSE1L;XPO7;NUTF2;HIKESHI;RANBP6;IPO7;TLK1;ARFIP1;VPS35;AP4S1;RAB6A;TMED6;RAE1;TMED4	.	Metabolism of xenobiotics by cytochrome P450	1/74	0.911315	1	0	0	0.420327	0.0390344	ADH5	.	neutrophil mediated immunity (GO:0002446)	1/488	0.523659	1	0	0	1.36612	0.883763	NME2
positive regulation of transmembrane transport (GO:0034764)	2/7	0.0194659	0.551859	0	0	8.88691	35.0064	CA2;PDCD5	.	Platelet activation	2/124	0.911672	1	0	0	0.501681	0.0463932	RAP1B;BTK	.	regulation of cell proliferation (GO:0042127)	1/741	0.678079	1	0	0	0.899685	0.34952	THAP12
cellular protein complex assembly (GO:0043623)	10/145	0.0188701	0.553414	0	0	2.14512	8.5165	NDC1;CCT2;IMMP1L;HSPA4;VBP1;MIS12;PSMG1;DNAJC28;PFDN6;NCK1	.	Tight junction	3/170	0.913914	1	0	0	0.548898	0.0494113	PPP2CB;HSPA4;RDX
replication fork protection (GO:0048478)	2/7	0.0194659	0.554942	0	0	8.88691	35.0064	ZRANB3;TIPIN	.	Pancreatic cancer	1/75	0.914177	1	0	0	0.414723	0.0372136	TGFBR2
RNA splicing (GO:0008380)	8/107	0.0220941	0.5554	0	0	2.32555	8.86602	DBR1;RNF113A;RRAGC;MTERF3;SNRPD1;DDX47;MAGOHB;PPARGC1A	.	Pertussis	1/76	0.916946	1	0	0	0.409266	0.0354859	CALM1
DNA ligation (GO:0006266)	3/18	0.018829	0.555401	0	0	5.18403	20.5928	POLD3;XRCC6;PARP2	.	Complement and coagulation cascades	1/79	0.924731	1	0	0	0.393724	0.0308099	CFI
vesicle-mediated transport to the plasma membrane (GO:0098876)	4/32	0.0186405	0.556272	0	0	3.88802	15.4837	VPS29;VPS35;COMMD1;EXOC1	.	Vascular smooth muscle contraction	2/132	0.928554	1	0	0	0.471276	0.0349344	CALCRL;CALM1
DNA synthesis involved in DNA repair (GO:0000731)	6/66	0.0191965	0.55659	0	0	2.82765	11.1778	POLD3;RMI2;RFC4;RPA3;RPA2;DNA2	.	Tuberculosis	3/179	0.930188	1	0	0	0.521299	0.0377255	CAMK2D;CEBPG;CALM1
cellular response to UV (GO:0034644)	6/68	0.0219273	0.556693	0	0	2.74449	10.484	NPM1;ERCC4;CHEK1;METTL3;RHNO1;ATF4	.	Systemic lupus erythematosus	2/133	0.930436	1	0	0	0.467732	0.0337246	SNRPD1;HIST1H2BB
fatty-acyl-CoA metabolic process (GO:0035337)	3/19	0.0218361	0.557149	0	0	4.91119	18.7813	PPT1;HSD17B4;THEM4	.	Chemical carcinogenesis	1/82	0.931787	1	0	0	0.37932	0.0267994	ADH5
protein transport (GO:0015031)	18/327	0.0193455	0.557741	0	0	1.71216	6.75497	NDC1;TIMM8B;VPS29;RAB1A;TIMM8A;NPM1;CALCRL;TIMM9;HIKESHI;PPT1;ATP6V1B2;TLK1;ARFIP1;VPS35;RAB6A;TMED6;TMED4;ATP6V1F	.	Axon guidance	3/181	0.933398	1	0	0	0.515539	0.0355327	CAMK2D;PTPN11;NCK1
negative regulation of muscle hypertrophy (GO:0014741)	2/7	0.0194659	0.55806	0	0	8.88691	35.0064	P2RX4;GLRX3	.	Estrogen signaling pathway	2/137	0.937506	1	0	0	0.454076	0.0293025	CALM1;ATF4
response to endoplasmic reticulum stress (GO:0034976)	8/107	0.0220941	0.558149	0	0	2.32555	8.86602	TMX1;DDRGK1;DDIT3;DNAJC10;UFC1;MBTPS2;ATF4;NCK1	.	Salmonella infection	1/86	0.940178	1	0	0	0.361677	0.0223104	NLRC4
membrane lipid metabolic process (GO:0006643)	3/18	0.018829	0.55863	0	0	5.18403	20.5928	ARV1;KDELC1;ST3GAL6	.	Chemokine signaling pathway	3/190	0.946226	1	0	0	0.491119	0.027146	RAP1B;GNG2;CXCL13
protein modification by small protein conjugation (GO:0032446)	21/399	0.0191868	0.559487	0	0	1.63706	6.47218	NDC1;UHRF2;NUP133;WDR61;RNF6;NLRC4;COMMD1;RNF7;UCHL3;RNF168;RNF135;RNF138;UBE2Q2;HLTF;UFC1;FBXL3;NUP43;NAE1;HIST1H2BB;RAE1;UBE2K	.	Salivary secretion	1/90	0.947538	1	0	0	0.345602	0.0186237	CALM1
cofactor biosynthetic process (GO:0051188)	4/32	0.0186405	0.559544	0	0	3.88802	15.4837	NFU1;ISCA2;MBIP;CIAPIN1	.	Morphine addiction	1/91	0.949233	1	0	0	0.341804	0.0178085	GNG2
histone methylation (GO:0016571)	3/19	0.0218361	0.559948	0	0	4.91119	18.7813	FBL;PRMT3;EZH2	.	Retrograde endocannabinoid signaling	2/148	0.953599	1	0	0	0.420327	0.0199705	GNG2;NDUFA5
fatty acid biosynthetic process (GO:0006633)	5/48	0.0185449	0.559968	0	0	3.24002	12.9198	ABCD3;LIAS;HACD3;HACD2;HACD4	.	NF-kappa B signaling pathway	1/95	0.95548	1	0	0	0.327413	0.0149107	BTK
error-free translesion synthesis (GO:0070987)	3/19	0.0218361	0.562777	0	0	4.91119	18.7813	RFC4;RPA3;RPA2	.	Hematopoietic cell lineage	1/97	0.95831	1	0	0	0.320662	0.013655	IL7
postreplication repair (GO:0006301)	5/48	0.0185449	0.563301	0	0	3.24002	12.9198	POLD3;RFC4;MSH2;RPA3;RPA2	.	Prostate cancer	1/97	0.95831	1	0	0	0.320662	0.013655	ATF4
protein maturation (GO:0051604)	7/84	0.01844	0.56347	0	0	2.59202	10.3505	NFU1;ISCA2;POP5;LIPT1;GLRX3;PMPCB;LIAS	.	Choline metabolism in cancer	1/99	0.96096	1	0	0	0.314184	0.0125115	CHPT1
protein import into mitochondrial matrix (GO:0030150)	3/19	0.0218361	0.565633	0	0	4.91119	18.7813	DNAJC19;GRPEL2;DNAJC15	.	AGE-RAGE signaling pathway in diabetic complications	1/100	0.962222	1	0	0	0.311042	0.0119784	TGFBR2
viral mRNA export from host cell nucleus (GO:0046784)	2/8	0.0254075	0.589339	0	0	7.77605	28.5592	THOC1;THOC7	.	HIF-1 signaling pathway	1/100	0.962222	1	0	0	0.311042	0.0119784	CAMK2D
glycerol-3-phosphate metabolic process (GO:0006072)	2/8	0.0254075	0.59203	0	0	7.77605	28.5592	GPAM;GALK2	.	Rap1 signaling pathway	3/206	0.963532	1	0	0	0.452974	0.0168279	RAP1B;LPAR2;CALM1
snoRNA 3'-end processing (GO:0031126)	2/8	0.0254075	0.594745	0	0	7.77605	28.5592	FBL;EXOSC5	.	Wnt signaling pathway	2/158	0.964726	1	0	0	0.393724	0.0141389	CAMK2D;CACYBP
regulation of neuron apoptotic process (GO:0043523)	7/90	0.0258593	0.597105	0	0	2.41922	8.84243	MSH2;DDIT3;KIF14;PPT1;NAE1;PPARGC1A;ATF4	.	Toll-like receptor signaling pathway	1/104	0.966873	1	0	0	0.299079	0.0100755	CTSK
positive regulation of TORC1 signaling (GO:1904263)	2/8	0.0254075	0.597486	0	0	7.77605	28.5592	RRAGB;LARS	.	cAMP signaling pathway	3/212	0.968551	1	0	0	0.440154	0.0140649	RAP1B;CAMK2D;CALM1
rRNA pseudouridine synthesis (GO:0031118)	2/8	0.0254075	0.600252	0	0	7.77605	28.5592	GAR1;NOP10	.	Parathyroid hormone synthesis, secretion and action	1/106	0.968979	1	0	0	0.293436	0.00924677	ATF4
ketone body biosynthetic process (GO:0046951)	2/8	0.0254075	0.603044	0	0	7.77605	28.5592	ACSS3;ACAT1	.	Hepatitis B	2/163	0.96928	1	0	0	0.381647	0.0119079	ATF4;TGFBR2
negative regulation of establishment of protein localization (GO:1904950)	2/8	0.0254075	0.605862	0	0	7.77605	28.5592	NDFIP1;SNX12	.	TNF signaling pathway	1/110	0.972799	1	0	0	0.282765	0.0077979	ATF4
negative regulation of retrograde protein transport, ER to cytosol (GO:1904153)	2/8	0.0254075	0.608707	0	0	7.77605	28.5592	DERL2;UBAC2	.	PI3K-Akt signaling pathway	6/354	0.973015	1	0	0	0.52719	0.0144217	PPP2CB;GNG2;IL7;LPAR2;THEM4;ATF4
lagging strand elongation (GO:0006273)	2/8	0.0254075	0.611578	0	0	7.77605	28.5592	PARP2;DNA2	.	Serotonergic synapse	1/113	0.975353	1	0	0	0.275258	0.00686929	GNG2
translocation of molecules into host (GO:0044417)	2/8	0.0254075	0.614476	0	0	7.77605	28.5592	THOC1;THOC7	.	Influenza A	2/171	0.975412	1	0	0	0.363792	0.00905682	KPNA2;RAE1
establishment of integrated proviral latency (GO:0075713)	2/8	0.0254075	0.617402	0	0	7.77605	28.5592	XRCC6;PPIA	.	Human cytomegalovirus infection	3/225	0.977276	1	0	0	0.414723	0.00953281	GNG2;CALM1;ATF4
response to amino acid (GO:0043200)	4/35	0.0251785	0.61772	0	0	3.55477	13.0878	RRAGC;LARS;RRAGB;SLC38A9	.	Pathways in cancer	10/530	0.977449	1	0	0	0.586872	0.0133862	MSH6;CAMK2D;GNG2;MSH2;MSH3;IL7;LPAR2;PIM2;CALM1;TGFBR2
regulation of telomere maintenance via telomerase (GO:0032210)	5/52	0.0253746	0.619553	0	0	2.99079	10.9882	CCT3;CCT6A;CCT2;CCT8;CCT4	.	Thyroid hormone signaling pathway	1/116	0.977667	1	0	0	0.26814	0.0060562	RCAN1
apoptotic mitochondrial changes (GO:0008637)	4/35	0.0251785	0.620704	0	0	3.55477	13.0878	GGCT;THEM4;VPS35;MFF	.	Sphingolipid signaling pathway	1/119	0.979764	1	0	0	0.26138	0.00534345	PPP2CB
androgen metabolic process (GO:0008209)	3/20	0.0250894	0.621511	0	0	4.66563	17.1943	DHRS9;HSD17B4;AKR1C4	.	Transcriptional misregulation in cancer	2/186	0.983875	1	0	0	0.334454	0.0054371	DDIT3;TGFBR2
purine nucleotide metabolic process (GO:0006163)	3/20	0.0250894	0.624542	0	0	4.66563	17.1943	PRPS1;ADSL;PPAT	.	Natural killer cell mediated cytotoxicity	1/131	0.986362	1	0	0	0.237437	0.00326048	PTPN11
error-prone translesion synthesis (GO:0042276)	3/20	0.0250894	0.627604	0	0	4.66563	17.1943	RFC4;RPA3;RPA2	.	MAPK signaling pathway	4/295	0.986568	1	0	0	0.421752	0.00570355	RAP1B;DDIT3;ATF4;TGFBR2
maturation of SSU-rRNA from tricistronic rRNA transcript (SSU-rRNA, 5.8S rRNA, LSU-rRNA) (GO:0000462)	4/36	0.0276274	0.635058	0	0	3.45602	12.4035	MRPS9;UTP3;BMS1;FCF1	.	Focal adhesion	2/199	0.98886	1	0	0	0.312605	0.00350197	RAP1B;ARHGAP5
zinc II ion transport (GO:0006829)	3/21	0.0285883	0.642671	0	0	4.44346	15.7954	SLC39A2;SLC39A14;SLC39A1	.	Fluid shear stress and atherosclerosis	1/139	0.989518	1	0	0	0.223771	0.00235805	CALM1
recombinational repair (GO:0000725)	6/72	0.0281489	0.644142	0	0	2.59202	9.25414	RNF138;ERCC4;RPA3;RPA2;AP5S1;RHNO1	.	Gastric cancer	1/149	0.992457	1	0	0	0.208753	0.00158059	TGFBR2
regulation of cardiac muscle hypertrophy (GO:0010611)	3/21	0.0285883	0.645515	0	0	4.44346	15.7954	CAMK2D;P2RX4;GLRX3	.	Regulation of actin cytoskeleton	2/214	0.992761	1	0	0	0.290693	0.00211206	RDX;LPAR2
cellular protein complex localization (GO:0034629)	3/21	0.0285883	0.648384	0	0	4.44346	15.7954	MIOS;GPN1;EXOC1	.	Hepatitis C	1/155	0.993809	1	0	0	0.200672	0.00124623	PPP2CB
RNA-dependent DNA biosynthetic process (GO:0006278)	3/21	0.0285883	0.651278	0	0	4.44346	15.7954	GAR1;PPIA;NOP10	.	Neuroactive ligand-receptor interaction	4/338	0.995316	1	0	0	0.368097	0.00172833	CALCRL;P2RX4;TACR2;LPAR2
negative regulation of DNA-templated transcription, elongation (GO:0032785)	2/9	0.0319802	0.652779	0	0	6.91204	23.7957	RNF168;EAPP	.	Hepatocellular carcinoma	1/168	0.995965	1	0	0	0.185144	0.000748577	TGFBR2
protein complex localization (GO:0031503)	3/22	0.0323317	0.654718	0	0	4.24148	14.5555	MIOS;TTC30A;IFT46	.	Cytokine-cytokine receptor interaction	3/294	0.996254	1	0	0	0.31739	0.00119103	IL7;CXCL13;TGFBR2
mitochondrial fragmentation involved in apoptotic process (GO:0043653)	2/9	0.0319802	0.655401	0	0	6.91204	23.7957	VPS35;MFF	.	MicroRNAs in cancer	3/299	0.996727	1	0	0	0.312082	0.00102314	RDX;PDCD4;EZH2
nucleotide-excision repair, DNA duplex unwinding (GO:0000717)	3/22	0.0323317	0.657326	0	0	4.24148	14.5555	CETN2;GTF2H2;GTF2H5	.	Human papillomavirus infection	3/330	0.998595	1	0	0	0.282765	0.000397463	PPP2CB;ATP6V1B2;ATP6V1F
mRNA methylation (GO:0080009)	2/9	0.0319802	0.658043	0	0	6.91204	23.7957	METTL14;METTL3	.	Epstein-Barr virus infection	1/201	0.998639	1	0	0	0.154747	0.00021068	BTK
regulation of carbohydrate catabolic process (GO:0043470)	4/38	0.0329377	0.659142	0	0	3.27413	11.175	NDC1;NUP133;NUP43;RAE1	.	Olfactory transduction	2/444	0.999989	1	0	0	0.140109	1.48034e-06	CAMK2D;CALM1
ether lipid metabolic process (GO:0046485)	2/9	0.0319802	0.660708	0	0	6.91204	23.7957	PLA2G16;AGPS	.
phospholipid biosynthetic process (GO:0008654)	4/38	0.0329377	0.661737	0	0	3.27413	11.175	AGPAT5;GPAM;FITM2;CRLS1	.
positive regulation of rRNA processing (GO:2000234)	2/9	0.0319802	0.663393	0	0	6.91204	23.7957	TRMT112;DIMT1	.
base-excision repair (GO:0006284)	4/38	0.0329377	0.664352	0	0	3.27413	11.175	RPA3;APEX1;RPA2;DNA2	.
pinocytosis (GO:0006907)	2/9	0.0319802	0.666101	0	0	6.91204	23.7957	CARMIL1;PPT1	.
positive regulation of ribosome biogenesis (GO:0090070)	2/9	0.0319802	0.668831	0	0	6.91204	23.7957	TRMT112;DIMT1	.
mitochondrial protein processing (GO:0034982)	2/9	0.0319802	0.671583	0	0	6.91204	23.7957	IMMP1L;OMA1	.
nucleoside triphosphate biosynthetic process (GO:0009142)	2/9	0.0319802	0.674359	0	0	6.91204	23.7957	CMPK1;NME2	.
regulation of ubiquitin protein ligase activity (GO:1904666)	4/37	0.0302135	0.676226	0	0	3.36262	11.7674	RAB1A;CDC23;CDC27;ANAPC10	.
peptidyl-amino acid modification (GO:0018193)	2/9	0.0319802	0.677157	0	0	6.91204	23.7957	METAP1D;METAP1	.
early endosome to Golgi transport (GO:0034498)	2/9	0.0319802	0.679978	0	0	6.91204	23.7957	SNX2;RAB6A	.
nucleoside phosphate biosynthetic process (GO:1901293)	2/9	0.0319802	0.682823	0	0	6.91204	23.7957	CMPK1;NME2	.
maturation of LSU-rRNA from tricistronic rRNA transcript (SSU-rRNA, 5.8S rRNA, LSU-rRNA) (GO:0000463)	2/9	0.0319802	0.685692	0	0	6.91204	23.7957	RPF2;WDR12	.
establishment of viral latency (GO:0019043)	2/9	0.0319802	0.688586	0	0	6.91204	23.7957	XRCC6;PPIA	.
negative regulation of protein exit from endoplasmic reticulum (GO:0070862)	2/9	0.0319802	0.691503	0	0	6.91204	23.7957	DERL2;UBAC2	.
transport of virus (GO:0046794)	5/55	0.0314312	0.694344	0	0	2.82765	9.78356	NDC1;NUP133;NUP43;KPNA2;RAE1	.
regulation of integrin activation (GO:0033623)	2/9	0.0319802	0.694446	0	0	6.91204	23.7957	KIF14;CXCL13	.
membrane fusion (GO:0061025)	5/55	0.0314312	0.697363	0	0	2.82765	9.78356	RABEP1;MIGA1;GCA;VPS41;MFF	.
ATF6-mediated unfolded protein response (GO:0036500)	2/9	0.0319802	0.697414	0	0	6.91204	23.7957	DDIT3;MBTPS2	.
positive regulation of protein sumoylation (GO:0033235)	2/9	0.0319802	0.700407	0	0	6.91204	23.7957	RWDD3;GNL3	.
intracellular transport of virus (GO:0075733)	5/55	0.0314312	0.700408	0	0	2.82765	9.78356	NDC1;NUP133;NUP43;KPNA2;RAE1	.
RNA destabilization (GO:0050779)	2/9	0.0319802	0.703426	0	0	6.91204	23.7957	METTL14;METTL3	.
regulation of release of sequestered calcium ion into cytosol by sarcoplasmic reticulum (GO:0010880)	3/23	0.0363175	0.712802	0	0	4.05707	13.451	CAMK2D;SRI;CALM1	.
nucleotide-excision repair, DNA damage recognition (GO:0000715)	3/23	0.0363175	0.715554	0	0	4.05707	13.451	COPS5;CETN2;COPS2	.
ribosome assembly (GO:0042255)	5/57	0.0359307	0.716228	0	0	2.72844	9.07523	MRPL20;RPS17;NPM1;MTERF3;RPF2	.
zinc II ion transmembrane transport (GO:0071577)	3/23	0.0363175	0.718327	0	0	4.05707	13.451	SLC39A2;SLC39A14;SLC39A1	.
regulation of transcription elongation from RNA polymerase II promoter (GO:0034243)	3/23	0.0363175	0.721122	0	0	4.05707	13.451	RNF168;WDR61;EAPP	.
regulation of mitotic cell cycle phase transition (GO:1901990)	11/185	0.037164	0.72662	0	0	1.84944	6.08912	PLK4;CDC23;DCTN2;HAUS8;CETN2;CDC27;KIF14;ANAPC10;CEP78;HAUS1;SDCCAG8	.
cellular response to leucine starvation (GO:1990253)	2/10	0.0391373	0.728897	0	0	6.22084	20.1597	RRAGB;LARS	.
double-strand break repair via homologous recombination (GO:0000724)	6/77	0.0374283	0.728995	0	0	2.4237	7.96266	GINS2;RNF138;ERCC4;RPA3;RPA2;AP5S1	.
regulation of DNA damage checkpoint (GO:2000001)	2/10	0.0391373	0.731567	0	0	6.22084	20.1597	THOC1;RPA2	.
response to ionizing radiation (GO:0010212)	6/78	0.0394923	0.732834	0	0	2.39263	7.73214	RNF168;MSH2;ERCC4;FIGNL1;BRCC3;RHNO1	.
protein deneddylation (GO:0000338)	2/10	0.0391373	0.734256	0	0	6.22084	20.1597	COPS5;COPS2	.
IRES-dependent viral translational initiation (GO:0075522)	2/10	0.0391373	0.736966	0	0	6.22084	20.1597	MCTS1;DENR	.
cellular response to thyroid hormone stimulus (GO:0097067)	2/10	0.0391373	0.739695	0	0	6.22084	20.1597	RDX;CTSH	.
regulation of coenzyme metabolic process (GO:0051196)	4/40	0.038803	0.741618	0	0	3.11042	10.1066	NDC1;NUP133;NUP43;RAE1	.
negative regulation of sodium ion transmembrane transport (GO:1902306)	2/10	0.0391373	0.742445	0	0	6.22084	20.1597	CAMK2D;COMMD1	.
DNA biosynthetic process (GO:0071897)	4/40	0.038803	0.744406	0	0	3.11042	10.1066	POLD3;RMI2;DNA2;PPIA	.
peptidyl-serine dephosphorylation (GO:0070262)	2/10	0.0391373	0.745215	0	0	6.22084	20.1597	PPP2CB;NCK1	.
mitochondrial respiratory chain complex assembly (GO:0033108)	7/98	0.0386027	0.746172	0	0	2.22173	7.23047	OXA1L;IMMP1L;TIMMDC1;NDUFA5;NDUFAF4;NDUFAF2;SDHAF4	.
regulation of G0 to G1 transition (GO:0070316)	4/40	0.038803	0.747215	0	0	3.11042	10.1066	CHEK1;RBBP7;RHNO1;EZH2	.
cellular response to organonitrogen compound (GO:0071417)	7/98	0.0386027	0.749009	0	0	2.22173	7.23047	RAP1B;P2RX4;RRAGC;RRAGB;LARS;SLC38A9;AHR	.
positive regulation of cell cycle G1/S phase transition (GO:1902808)	3/24	0.0405431	0.749607	0	0	3.88802	12.4626	STXBP4;DDRGK1;RDX	.
transcription, DNA-templated (GO:0006351)	18/357	0.0409066	0.753597	0	0	1.56828	5.01295	MTERF3;LMO4;POLR3GL;GTF3A;WDR61;TFB2M;GTF2H2;AHR;PWP1;GTF2H5;TADA2A;COPS5;RRAGC;COPS2;ZNF345;ATF4;TEFM;GTF2I	.
intraciliary transport involved in cilium assembly (GO:0035735)	4/41	0.0419449	0.767185	0	0	3.03456	9.62379	TTC21B;IFT46;DYNLL2;CLUAP1	.
mRNA processing (GO:0006397)	15/284	0.041942	0.769893	0	0	1.64283	5.21017	DBR1;PPIL1;CPSF3;METTL3;WBP4;THOC1;GTF2H2;MAGOHB;GTF2H5;THOC7;LSM3;DHX40;METTL14;SNRPD1;PPARGC1A	.
urate metabolic process (GO:0046415)	2/11	0.0468347	0.799323	0	0	5.65531	17.3116	CARMIL1;PRPS1	.
response to thyroid hormone (GO:0097066)	2/11	0.0468347	0.802005	0	0	5.65531	17.3116	RDX;CTSH	.
negative regulation of release of sequestered calcium ion into cytosol (GO:0051280)	2/11	0.0468347	0.804706	0	0	5.65531	17.3116	SRI;CALM1	.
peptide transport (GO:0015833)	4/42	0.0452262	0.806956	0	0	2.9623	9.17153	NDC1;CALCRL;PPT1;HIKESHI	.
carbohydrate phosphorylation (GO:0046835)	2/11	0.0468347	0.807424	0	0	5.65531	17.3116	GNPTAB;ADK	.
regulation of cell cycle G1/S phase transition (GO:1902806)	3/25	0.0450051	0.808666	0	0	3.7325	11.5744	STXBP4;DDRGK1;KIF14	.
regulation of calcium-mediated signaling (GO:0050848)	4/42	0.0452262	0.809787	0	0	2.9623	9.17153	RCAN1;CAMK2D;P2RX4;CALM1	.
angiotensin maturation (GO:0002003)	2/11	0.0468347	0.810161	0	0	5.65531	17.3116	CPA3;ATP6AP2	.
fatty acid derivative biosynthetic process (GO:1901570)	3/25	0.0450051	0.811523	0	0	3.7325	11.5744	ACSS3;PPT1;ACAT1	.
negative regulation of cardiac muscle hypertrophy (GO:0010614)	2/11	0.0468347	0.812917	0	0	5.65531	17.3116	P2RX4;GLRX3	.
DNA replication initiation (GO:0006270)	3/25	0.0450051	0.814401	0	0	3.7325	11.5744	ORC5;PRIM2;PRIM1	.
cilium organization (GO:0044782)	11/193	0.047931	0.815307	0	0	1.77278	5.38569	AHI1;FAM161A;TTC30A;CEP83;B9D1;BBS7;IFT46;DYNLL2;CFAP20;CLUAP1;CEP78	.
progesterone metabolic process (GO:0042448)	2/11	0.0468347	0.815691	0	0	5.65531	17.3116	DHRS9;AKR1C4	.
RNA transport (GO:0050658)	6/81	0.0461116	0.81704	0	0	2.30401	7.08874	NUP133;THOC1;MAGOHB;RAE1;THOC7;TGFBR2	.
intrinsic apoptotic signaling pathway in response to endoplasmic reticulum stress (GO:0070059)	3/25	0.0450051	0.817299	0	0	3.7325	11.5744	DDIT3;DNAJC10;ATF4	.
protein processing (GO:0016485)	7/102	0.0462882	0.817331	0	0	2.1346	6.55935	IMMP1L;PMPCB;CTSH;TMEM208;OMA1;FXN;ZMPSTE24	.
RNA metabolic process (GO:0016070)	11/192	0.0464811	0.817906	0	0	1.78201	5.46848	DHX40;STK31;DDX28;METTL14;FASTKD1;DDX47;PARP2;METTL3;DIS3L;RNASE6;THOC1	.
relaxation of muscle (GO:0090075)	2/11	0.0468347	0.818485	0	0	5.65531	17.3116	CAMK2D;P2RX4	.
nucleosome assembly (GO:0006334)	5/61	0.0460657	0.819071	0	0	2.54952	7.84664	NPM1;NASP;ANP32E;ANP32B;HIST1H2BB	.
positive regulation of DNA-templated transcription, elongation (GO:0032786)	3/25	0.0450051	0.820218	0	0	3.7325	11.5744	THOC1;WDR61;EAPP	.
relaxation of cardiac muscle (GO:0055119)	2/11	0.0468347	0.821297	0	0	5.65531	17.3116	CAMK2D;P2RX4	.
translesion synthesis (GO:0019985)	4/43	0.0486468	0.824734	0	0	2.89341	8.74728	POLD3;RFC4;RPA3;RPA2	.
regulation of ryanodine-sensitive calcium-release channel activity (GO:0060314)	3/26	0.0496997	0.839794	0	0	3.58895	10.7731	CAMK2D;SRI;CALM1	.
PERK-mediated unfolded protein response (GO:0036499)	2/12	0.0550303	0.874828	0	0	5.18403	15.033	DDIT3;ATF4	.
establishment of protein localization to mitochondrial membrane (GO:0090151)	2/12	0.0550303	0.877562	0	0	5.18403	15.033	HSPA4;TIMM9	.
regulation of ATP metabolic process (GO:1903578)	4/44	0.0522063	0.879236	0	0	2.82765	8.3488	NDC1;NUP133;NUP43;RAE1	.
peptidyl-methionine modification (GO:0018206)	2/12	0.0550303	0.880313	0	0	5.18403	15.033	METAP1D;METAP1	.
regulation of angiotensin levels in blood (GO:0002002)	2/12	0.0550303	0.883081	0	0	5.18403	15.033	CPA3;ATP6AP2	.
protein modification process (GO:0036211)	6/85	0.0559494	0.883932	0	0	2.19559	6.33056	DUSP12;LIPT1;MSRA;ST3GAL6;FBXO22;LCMT1	.
positive regulation of peptidase activity (GO:0010952)	2/12	0.0550303	0.885867	0	0	5.18403	15.033	DDRGK1;CTSH	.
mitotic nuclear envelope disassembly (GO:0007077)	4/45	0.0559038	0.885954	0	0	2.76482	7.97407	NDC1;NUP133;NUP43;RAE1	.
kinetochore organization (GO:0051383)	2/12	0.0550303	0.88867	0	0	5.18403	15.033	CENPH;MIS12	.
tRNA 5'-leader removal (GO:0001682)	2/12	0.0550303	0.891491	0	0	5.18403	15.033	POP5;KIAA0391	.
regulation of mRNA stability (GO:0043488)	8/129	0.0567188	0.893321	0	0	1.92894	5.53539	METTL14;EXOSC5;NPM1;ANP32A;FASTKD1;APEX1;METTL3;SERBP1	.
somatic hypermutation of immunoglobulin genes (GO:0016446)	2/12	0.0550303	0.89433	0	0	5.18403	15.033	MSH6;MSH2	.
negative regulation of neuron death (GO:1901215)	6/84	0.0533806	0.896057	0	0	2.22173	6.51035	MSH2;KIF14;PPT1;VPS35;PPARGC1A;ATF4	.
regulation of rRNA processing (GO:2000232)	2/12	0.0550303	0.897188	0	0	5.18403	15.033	TRMT112;DIMT1	.
glycerophospholipid metabolic process (GO:0006650)	5/65	0.0577378	0.898281	0	0	2.39263	6.82341	PIGB;GDE1;PIGW;PIGF;CRLS1	.
oligodendrocyte development (GO:0014003)	2/12	0.0550303	0.900063	0	0	5.18403	15.033	EIF2B3;EIF2B1	.
mitochondrial respiratory chain complex I assembly (GO:0032981)	5/65	0.0577378	0.901028	0	0	2.39263	6.82341	OXA1L;TIMMDC1;NDUFA5;NDUFAF4;NDUFAF2	.
negative regulation of ERAD pathway (GO:1904293)	2/12	0.0550303	0.902957	0	0	5.18403	15.033	DERL2;UBAC2	.
mitochondrial respiratory chain complex I biogenesis (GO:0097031)	5/65	0.0577378	0.903792	0	0	2.39263	6.82341	OXA1L;TIMMDC1;NDUFA5;NDUFAF4;NDUFAF2	.
regulation of DNA-dependent DNA replication (GO:0090329)	2/12	0.0550303	0.90587	0	0	5.18403	15.033	TIPIN;GMNN	.
NADH dehydrogenase complex assembly (GO:0010257)	5/65	0.0577378	0.906573	0	0	2.39263	6.82341	OXA1L;TIMMDC1;NDUFA5;NDUFAF4;NDUFAF2	.
negative regulation of ryanodine-sensitive calcium-release channel activity (GO:0060315)	2/12	0.0550303	0.908802	0	0	5.18403	15.033	SRI;CALM1	.
regulation of protein transport (GO:0051223)	3/28	0.059769	0.910451	0	0	3.33259	9.38881	NDFIP1;SNX12;ARFIP1	.
regulation of rhodopsin mediated signaling pathway (GO:0022400)	3/27	0.0546226	0.910913	0	0	3.45602	10.0477	RNF7;CALM1;METAP1	.
signal transduction involved in G2 DNA damage checkpoint (GO:0072425)	2/12	0.0550303	0.911753	0	0	5.18403	15.033	CHEK1;BRCC3	.
transcription from RNA polymerase III promoter (GO:0006383)	3/28	0.059769	0.913177	0	0	3.33259	9.38881	POLR3GL;GTF3A;ZNF345	.
regulation of histone acetylation (GO:0035065)	3/27	0.0546226	0.913899	0	0	3.45602	10.0477	TADA2A;CHEK1;PPARGC1A	.
regulation of retrograde protein transport, ER to cytosol (GO:1904152)	2/12	0.0550303	0.914722	0	0	5.18403	15.033	DERL2;UBAC2	.
regulation of double-strand break repair via homologous recombination (GO:0010569)	3/28	0.059769	0.915919	0	0	3.33259	9.38881	FIGNL1;CHEK1;RPA2	.
protein stabilization (GO:0050821)	9/153	0.0590917	0.916549	0	0	1.82966	5.17549	CCT6A;CCT3;CCT2;STXBP4;PIM2;CCT8;IFT46;PPARGC1A;CCT4	.
regulation of intracellular steroid hormone receptor signaling pathway (GO:0033143)	3/28	0.059769	0.918678	0	0	3.33259	9.38881	GPAM;DDRGK1;RNF6	.
viral life cycle (GO:0019058)	7/108	0.0595391	0.920692	0	0	2.01601	5.68742	NDC1;RAB1A;NUP133;NUP43;KPNA2;PPIA;RAE1	.
protein complex subunit organization (GO:0071822)	4/46	0.0597386	0.920986	0	0	2.70471	7.62128	NDC1;NUP133;CENPH;ST13	.
regulation of DNA metabolic process (GO:0051052)	4/47	0.0637096	0.939625	0	0	2.64717	7.28876	UHRF2;THOC1;SMC3;KPNA2	.
maturation of SSU-rRNA (GO:0030490)	4/47	0.0637096	0.942348	0	0	2.64717	7.28876	MRPS9;UTP3;BMS1;FCF1	.
regulation of generation of precursor metabolites and energy (GO:0043467)	4/47	0.0637096	0.945088	0	0	2.64717	7.28876	NDC1;NUP133;NUP43;RAE1	.
nuclear envelope disassembly (GO:0051081)	4/47	0.0637096	0.947843	0	0	2.64717	7.28876	NDC1;NUP133;NUP43;RAE1	.
cellular response to ionizing radiation (GO:0071479)	4/47	0.0637096	0.950614	0	0	2.64717	7.28876	XRCC6;ERCC4;FIGNL1;RHNO1	.
RNA phosphodiester bond hydrolysis (GO:0090501)	3/29	0.0651336	0.952369	0	0	3.21768	8.78849	LACTB2;CPSF3;RNASE6	.
protein neddylation (GO:0045116)	2/13	0.0636843	0.953023	0	0	4.78526	13.1777	RNF7;NAE1	.
carboxylic acid catabolic process (GO:0046395)	3/29	0.0651336	0.955106	0	0	3.21768	8.78849	ABHD10;GNPDA1;HEXB	.
mRNA modification (GO:0016556)	2/13	0.0636843	0.955826	0	0	4.78526	13.1777	METTL14;METTL3	.
regulation of TORC1 signaling (GO:1903432)	3/29	0.0651336	0.957858	0	0	3.21768	8.78849	RRAGC;LARS;RRAGB	.
copper ion homeostasis (GO:0055070)	2/13	0.0636843	0.958646	0	0	4.78526	13.1777	COMMD1;CUTC	.
viral translation (GO:0019081)	2/13	0.0636843	0.961482	0	0	4.78526	13.1777	MCTS1;DENR	.
signal transduction involved in DNA damage checkpoint (GO:0072422)	2/13	0.0636843	0.964335	0	0	4.78526	13.1777	CHEK1;BRCC3	.
DNA strand elongation (GO:0022616)	2/13	0.0636843	0.967205	0	0	4.78526	13.1777	GINS2;RFC4	.
endosomal transport (GO:0016197)	12/230	0.0688048	1	0	0	1.62283	4.34347	VPS29;SNX2;AP5M1;VPS50;AKTIP;VPS41;ARL1;DPY30;VPS35;RAB6A;AP5S1;SCYL2	.
regulation of striated muscle contraction (GO:0006942)	3/30	0.070711	1	0	0	3.11042	8.23998	P2RX4;SRI;CALM1	.
positive regulation of transcription from RNA polymerase II promoter in response to stress (GO:0036003)	3/30	0.070711	1	0	0	3.11042	8.23998	DDIT3;MBTPS2;ATF4	.
coenzyme biosynthetic process (GO:0009108)	3/30	0.070711	1	0	0	3.11042	8.23998	TPK1;LIAS;ACAT1	.
amino acid transmembrane transport (GO:0003333)	3/30	0.070711	1	0	0	3.11042	8.23998	SLC38A6;SLC38A9;SLC38A2	.
regulation of mitochondrion organization (GO:0010821)	4/49	0.0720548	1	0	0	2.53912	6.67871	CTSK;VPS35;MFF;PPARGC1A	.
apoptotic process (GO:0006915)	12/232	0.0723673	1	0	0	1.60884	4.22481	YARS;MELK;RRAGC;CSE1L;CHEK1;THOC1;PDCD4;NUDT2;AHR;NAE1;GLRX2;TGFBR2	.
positive regulation of cell adhesion mediated by integrin (GO:0033630)	2/14	0.0727587	1	0	0	4.44346	11.6446	ADAM9;CXCL13	.
lipid particle organization (GO:0034389)	2/14	0.0727587	1	0	0	4.44346	11.6446	FITM2;PPIA	.
gliogenesis (GO:0042063)	2/14	0.0727587	1	0	0	4.44346	11.6446	METTL14;METTL3	.
retrograde transport, endosome to plasma membrane (GO:1990126)	2/14	0.0727587	1	0	0	4.44346	11.6446	VPS29;VPS35	.
acyl-CoA biosynthetic process (GO:0071616)	2/14	0.0727587	1	0	0	4.44346	11.6446	PPT1;ACAT1	.
oligodendrocyte differentiation (GO:0048709)	2/14	0.0727587	1	0	0	4.44346	11.6446	EIF2B3;EIF2B1	.
positive regulation of mitochondrial fission (GO:0090141)	2/14	0.0727587	1	0	0	4.44346	11.6446	VPS35;MFF	.
negative regulation of cation transmembrane transport (GO:1904063)	2/14	0.0727587	1	0	0	4.44346	11.6446	CAMK2D;COMMD1	.
protein tetramerization (GO:0051262)	6/91	0.0729026	1	0	0	2.05083	5.37036	OXA1L;ADSL;XRCC6;CUTC;CRYZ;FARSB	.
non-recombinational repair (GO:0000726)	4/50	0.076426	1	0	0	2.48834	6.39859	RNF168;XRCC6;ERCC4;BRCC3	.
ribosomal large subunit assembly (GO:0000027)	3/31	0.0764952	1	0	0	3.01008	7.7375	DDX28;MRPL20;RPF2	.
fatty-acyl-CoA biosynthetic process (GO:0046949)	3/31	0.0764952	1	0	0	3.01008	7.7375	PPT1;HACD2;ACAT1	.
ATP-dependent chromatin remodeling (GO:0043044)	3/31	0.0764952	1	0	0	3.01008	7.7375	NASP;ANP32E;ANP32B	.
phospholipid metabolic process (GO:0006644)	5/71	0.0781278	1	0	0	2.19044	5.58432	AGPAT5;PLA2G16;GPAM;GDE1;FITM2	.
peptidyl-lysine modification (GO:0018205)	7/116	0.0804961	1	0	0	1.87698	4.72913	NDC1;POP5;LIPT1;NUP133;NUP43;LIAS;RAE1	.
fatty acid oxidation (GO:0019395)	4/51	0.0809273	1	0	0	2.43955	6.13351	ABCD3;HSD17B4;PPARGC1A;ACAT1	.
fatty acid beta-oxidation (GO:0006635)	4/51	0.0809273	1	0	0	2.43955	6.13351	ABCD3;HSD17B4;ETFA;ACAT1	.
double-strand break repair via nonhomologous end joining (GO:0006303)	4/51	0.0809273	1	0	0	2.43955	6.13351	RNF168;XRCC6;ERCC4;BRCC3	.
regulation of cell communication (GO:0010646)	5/72	0.0818576	1	0	0	2.16001	5.40603	CAMK2D;RWDD3;GLRX2;NLRC4;SRI	.
positive regulation of peptidyl-lysine acetylation (GO:2000758)	2/15	0.0822178	1	0	0	4.14723	10.3614	TADA2A;PPARGC1A	.
apoptotic DNA fragmentation (GO:0006309)	2/15	0.0822178	1	0	0	4.14723	10.3614	DFFA;DNASE2	.
nuclear pore organization (GO:0006999)	2/15	0.0822178	1	0	0	4.14723	10.3614	NDC1;NUP133	.
transport along microtubule (GO:0010970)	2/15	0.0822178	1	0	0	4.14723	10.3614	COPG2;DYNLL2	.
regulation of establishment of cell polarity (GO:2000114)	2/15	0.0822178	1	0	0	4.14723	10.3614	RAP1B;SHTN1	.
positive regulation of transcription elongation from RNA polymerase II promoter (GO:0032968)	2/15	0.0822178	1	0	0	4.14723	10.3614	WDR61;EAPP	.
intracellular lipid transport (GO:0032365)	2/15	0.0822178	1	0	0	4.14723	10.3614	ARV1;CPT2	.
glycerophospholipid catabolic process (GO:0046475)	2/15	0.0822178	1	0	0	4.14723	10.3614	INPP5F;GDE1	.
regulation of centriole replication (GO:0046599)	2/15	0.0822178	1	0	0	4.14723	10.3614	PLK4;NPM1	.
intra-S DNA damage checkpoint (GO:0031573)	2/15	0.0822178	1	0	0	4.14723	10.3614	TIPIN;MSH2	.
regulation of mitotic sister chromatid separation (GO:0010965)	2/15	0.0822178	1	0	0	4.14723	10.3614	CDC23;CDC27	.
organelle transport along microtubule (GO:0072384)	3/32	0.0824801	1	0	0	2.91602	7.27604	RAB1A;COPG2;RAB6A	.
sphingolipid metabolic process (GO:0006665)	7/117	0.0833811	1	0	0	1.86093	4.62318	ARV1;HEXB;ORMDL2;PPT1;HACD3;HACD2;HACD4	.
chromatin remodeling (GO:0006338)	7/117	0.0833811	1	0	0	1.86093	4.62318	NPM1;TADA2A;ANP32A;CHEK1;ANP32E;ANP32B;NUDT5	.
inorganic cation transmembrane transport (GO:0098662)	8/141	0.0852236	1	0	0	1.76478	4.34572	P2RX4;ATP6V1B2;SLC39A2;SLC39A1;SLC39A14;MCOLN2;SLC24A5;ATP6V1F	.
lipid biosynthetic process (GO:0008610)	5/73	0.0856803	1	0	0	2.13042	5.23474	AGPAT5;ABCD3;GPAM;AGPS;FITM2	.
lysosomal transport (GO:0007041)	5/73	0.0856803	1	0	0	2.13042	5.23474	LARS;AKTIP;VPS41;VPS35;SCYL2	.
response to metal ion (GO:0010038)	5/73	0.0856803	1	0	0	2.13042	5.23474	PPP2CB;HAAO;ADAM9;CALM1;FXN	.
negative regulation of receptor activity (GO:2000272)	3/33	0.0886595	1	0	0	2.82765	6.85127	SRI;CALM1;SOCS5	.
mitochondrial transmembrane transport (GO:1990542)	3/33	0.0886595	1	0	0	2.82765	6.85127	MCUR1;CPT2;TIMM9	.
purine ribonucleoside triphosphate metabolic process (GO:0009205)	3/33	0.0886595	1	0	0	2.82765	6.85127	FIGNL1;OLA1;GIMAP7	.
plasma membrane bounded cell projection assembly (GO:0120031)	12/242	0.0919413	1	0	0	1.54236	3.681	SHTN1;CARMIL1;AHI1;FAM161A;TTC30A;CEP83;B9D1;BBS7;IFT46;DYNLL2;CFAP20;CLUAP1	.
protein localization to microtubule organizing center (GO:1905508)	2/16	0.0920274	1	0	0	3.88802	9.27554	DCTN2;CEP83	.
protein transport along microtubule (GO:0098840)	2/16	0.0920274	1	0	0	3.88802	9.27554	TTC30A;IFT46	.
positive regulation of lymphocyte differentiation (GO:0045621)	2/16	0.0920274	1	0	0	3.88802	9.27554	IL7;BTK	.
genitalia development (GO:0048806)	2/16	0.0920274	1	0	0	3.88802	9.27554	DNAJC19;PTPN11	.
mRNA transcription from RNA polymerase II promoter (GO:0042789)	2/16	0.0920274	1	0	0	3.88802	9.27554	DDIT3;ATF4	.
mitochondrial fusion (GO:0008053)	2/16	0.0920274	1	0	0	3.88802	9.27554	MIGA1;MFF	.
positive regulation of response to endoplasmic reticulum stress (GO:1905898)	2/16	0.0920274	1	0	0	3.88802	9.27554	DDIT3;NCK1	.
cellular protein modification process (GO:0006464)	40/1002	0.0931959	1	0	0	1.24168	2.94658	LIPT1;RAB1A;PIGU;CAMK2D;NGLY1;GLRX;RNF7;FBXO22;STYXL1;DUSP12;PPP2CB;B3GALT2;STK16;CHEK1;TLK1;ST3GAL6;FEM1C;PIM2;NAE1;RBBP7;LCMT1;SOCS5;PLK4;METAP1D;ALG5;PHKB;COMMD1;UCHL3;TGFBR2;PTP4A2;MSRA;RCN1;MELK;COPS5;TEC;COPS2;BTK;FBXL3;ATG4A;METAP1	.
mitotic spindle organization (GO:0007052)	5/75	0.0936012	1	0	0	2.07361	4.91179	GPSM2;DCTN2;TBCE;ABRAXAS2;NLRC4	.
protein oligomerization (GO:0051259)	11/218	0.0944854	1	0	0	1.56948	3.70288	OXA1L;NPM1;ADSL;CAMK2D;SNX2;DDIT3;ZNHIT6;STOM;NLRC4;MFF;CUTC	.
exonucleolytic nuclear-transcribed mRNA catabolic process involved in deadenylation-dependent decay (GO:0043928)	3/34	0.0950267	1	0	0	2.74449	6.45942	EXOSC5;WDR61;LSM3	.
RNA processing (GO:0006396)	10/194	0.0966919	1	0	0	1.60331	3.74569	DHX40;RRAGC;MTERF3;SNRPD1;DDX47;METTL3;THOC1;MAGOHB;PPARGC1A;LSM3	.
negative regulation of cellular component organization (GO:0051129)	4/55	0.100192	1	0	0	2.26212	5.20439	CARMIL1;DFFA;RDX;LCMT1	.
Golgi vesicle transport (GO:0048193)	13/272	0.101428	1	0	0	1.4866	3.40194	GABARAPL2;TRAPPC3;RAB1A;DCTN2;DDHD2;DYNLL2;COPZ1;DNAJC28;SNX2;COPG2;RAB6A;TMED6;TMED4	.
viral process (GO:0016032)	11/221	0.101441	1	0	0	1.54817	3.54264	MCTS1;NDC1;RAB1A;RPS17;NUP133;AP1S2;DENR;NUP43;RPL10A;RAE1;PPIA	.
regulation of double-strand break repair (GO:2000779)	3/35	0.101575	1	0	0	2.66607	6.0972	FIGNL1;CHEK1;RPA2	.
regulation of protein sumoylation (GO:0033233)	2/17	0.102155	1	0	0	3.65932	8.34785	RWDD3;GNL3	.
regulation of cellular protein catabolic process (GO:1903362)	2/17	0.102155	1	0	0	3.65932	8.34785	RDX;VPS35	.
sialylation (GO:0097503)	2/17	0.102155	1	0	0	3.65932	8.34785	ST3GAL5;ST3GAL6	.
mRNA cis splicing, via spliceosome (GO:0045292)	2/17	0.102155	1	0	0	3.65932	8.34785	RNF113A;WBP4	.
positive regulation of cellular protein catabolic process (GO:1903364)	2/17	0.102155	1	0	0	3.65932	8.34785	RDX;VPS35	.
virion assembly (GO:0019068)	2/17	0.102155	1	0	0	3.65932	8.34785	RAB1A;PPIA	.
heterocycle biosynthetic process (GO:0018130)	2/17	0.102155	1	0	0	3.65932	8.34785	MBIP;LIAS	.
regulation of cardiac muscle contraction by regulation of the release of sequestered calcium ion (GO:0010881)	2/17	0.102155	1	0	0	3.65932	8.34785	CAMK2D;CALM1	.
regulation of establishment or maintenance of cell polarity (GO:0032878)	2/17	0.102155	1	0	0	3.65932	8.34785	RAP1B;SHTN1	.
purine-containing compound metabolic process (GO:0072521)	2/17	0.102155	1	0	0	3.65932	8.34785	CARMIL1;PRPS1	.
regulation of early endosome to late endosome transport (GO:2000641)	2/17	0.102155	1	0	0	3.65932	8.34785	RDX;SNX12	.
regulation of gene silencing by RNA (GO:0060966)	4/56	0.105312	1	0	0	2.22173	5.00073	NDC1;NUP133;NUP43;RAE1	.
regulation of posttranscriptional gene silencing (GO:0060147)	4/56	0.105312	1	0	0	2.22173	5.00073	NDC1;NUP133;NUP43;RAE1	.
positive regulation of hydrolase activity (GO:0051345)	9/173	0.106557	1	0	0	1.61814	3.62313	MSH6;GABARAPL2;MSH2;MSH3;LARS;DNAJC10;CTSH;CALM1;EZH2	.
nuclear-transcribed mRNA catabolic process, exonucleolytic (GO:0000291)	3/36	0.108297	1	0	0	2.59202	5.76173	EXOSC5;WDR61;LSM3	.
positive regulation of peptide secretion (GO:0002793)	3/36	0.108297	1	0	0	2.59202	5.76173	ADAM9;PPIA;EXOC1	.
regulation of mitotic spindle organization (GO:0060236)	3/36	0.108297	1	0	0	2.59202	5.76173	GPSM2;SMC3;RAE1	.
positive regulation of ATPase activity (GO:0032781)	3/36	0.108297	1	0	0	2.59202	5.76173	GABARAPL2;DNAJC10;DYNLL2	.
membrane protein proteolysis (GO:0033619)	3/36	0.108297	1	0	0	2.59202	5.76173	CTSH;ADAM9;MBTPS2	.
carboxylic acid transmembrane transport (GO:1905039)	3/36	0.108297	1	0	0	2.59202	5.76173	SLC38A6;SLC38A9;SLC38A2	.
positive regulation of telomerase activity (GO:0051973)	3/36	0.108297	1	0	0	2.59202	5.76173	CCT2;NVL;CCT4	.
regulation of cardiac muscle contraction (GO:0055117)	3/36	0.108297	1	0	0	2.59202	5.76173	P2RX4;SRI;CALM1	.
DNA-dependent DNA replication maintenance of fidelity (GO:0045005)	3/36	0.108297	1	0	0	2.59202	5.76173	ZRANB3;TIPIN;THOC1	.
cellular protein localization (GO:0034613)	15/328	0.109553	1	0	0	1.42245	3.14553	VPS29;RAB1A;PIGU;NPM1;MIOS;MESD;AHI1;RRAGC;RRAGB;TLK1;ARFIP1;VPS35;RAB6A;TMED6;TMED4	.
autophagosome organization (GO:1905037)	4/57	0.110548	1	0	0	2.18275	4.80708	GABARAPL2;RAB1A;ATG4A;EMC6	.
ATP metabolic process (GO:0046034)	4/57	0.110548	1	0	0	2.18275	4.80708	FIGNL1;OLA1;NUDT5;TEFM	.
regulation of G2/M transition of mitotic cell cycle (GO:0010389)	8/150	0.111238	1	0	0	1.65889	3.64305	PLK4;DCTN2;HAUS8;CETN2;KIF14;CEP78;HAUS1;SDCCAG8	.
glucan catabolic process (GO:0009251)	2/18	0.112571	1	0	0	3.45602	7.54854	PHKB;CALM1	.
protein localization to centrosome (GO:0071539)	2/18	0.112571	1	0	0	3.45602	7.54854	DCTN2;CEP83	.
regulation of spindle organization (GO:0090224)	2/18	0.112571	1	0	0	3.45602	7.54854	GPSM2;RAE1	.
release of cytochrome c from mitochondria (GO:0001836)	2/18	0.112571	1	0	0	3.45602	7.54854	GGCT;MFF	.
regulation of mitochondrial membrane permeability (GO:0046902)	2/18	0.112571	1	0	0	3.45602	7.54854	THEM4;SLC25A4	.
glycogen catabolic process (GO:0005980)	2/18	0.112571	1	0	0	3.45602	7.54854	PHKB;CALM1	.
negative regulation of protein transport (GO:0051224)	2/18	0.112571	1	0	0	3.45602	7.54854	NDFIP1;SNX12	.
mRNA destabilization (GO:0061157)	2/18	0.112571	1	0	0	3.45602	7.54854	METTL14;METTL3	.
negative regulation of calcium-mediated signaling (GO:0050849)	2/18	0.112571	1	0	0	3.45602	7.54854	SRI;CALM1	.
nucleosome organization (GO:0034728)	5/80	0.114962	1	0	0	1.94401	4.2052	NPM1;NASP;ANP32E;ANP32B;HIST1H2BB	.
heart looping (GO:0001947)	3/37	0.115187	1	0	0	2.52196	5.45046	AHI1;BBS7;TGFBR2	.
regulation of glycolytic process (GO:0006110)	4/58	0.115899	1	0	0	2.14512	4.62281	NDC1;NUP133;NUP43;RAE1	.
retrograde vesicle-mediated transport, Golgi to ER (GO:0006890)	5/81	0.119491	1	0	0	1.92001	4.07909	RAB1A;COPG2;RAB6A;COPZ1;DNAJC28	.
nucleic acid metabolic process (GO:0090304)	5/81	0.119491	1	0	0	1.92001	4.07909	METTL14;METTL3;DNASE2;DNA2;KPNA2	.
response to light stimulus (GO:0009416)	4/59	0.12136	1	0	0	2.10876	4.44736	MSH6;ZRANB3;ERCC4;GTF2H2	.
autophagosome assembly (GO:0000045)	4/59	0.12136	1	0	0	2.10876	4.44736	GABARAPL2;RAB1A;ATG4A;EMC6	.
protein peptidyl-prolyl isomerization (GO:0000413)	3/38	0.122237	1	0	0	2.45559	5.16115	FKBP2;PPIL1;PPIA	.
regulation of DNA repair (GO:0006282)	3/38	0.122237	1	0	0	2.45559	5.16115	RNF168;CEBPG;BRCC3	.
negative regulation of G0 to G1 transition (GO:0070317)	3/38	0.122237	1	0	0	2.45559	5.16115	CHEK1;RBBP7;EZH2	.
primary alcohol metabolic process (GO:0034308)	2/19	0.123246	1	0	0	3.27413	6.85462	DHRS9;GDE1	.
organelle fusion (GO:0048284)	2/19	0.123246	1	0	0	3.27413	6.85462	MIGA1;MFF	.
protein targeting to lysosome (GO:0006622)	2/19	0.123246	1	0	0	3.27413	6.85462	GNPTAB;LARS	.
endothelial cell development (GO:0001885)	2/19	0.123246	1	0	0	3.27413	6.85462	RAP1B;RDX	.
regulation of mitochondrial fission (GO:0090140)	2/19	0.123246	1	0	0	3.27413	6.85462	VPS35;MFF	.
DNA double-strand break processing (GO:0000729)	2/19	0.123246	1	0	0	3.27413	6.85462	RNF138;DNA2	.
protein heterotetramerization (GO:0051290)	2/19	0.123246	1	0	0	3.27413	6.85462	XRCC6;FARSB	.
positive regulation of neuron apoptotic process (GO:0043525)	2/19	0.123246	1	0	0	3.27413	6.85462	DDIT3;ATF4	.
retrograde transport, endosome to Golgi (GO:0042147)	5/83	0.128797	1	0	0	1.87375	3.84028	VPS29;SNX2;ARL1;VPS35;RAB6A	.
positive regulation of DNA metabolic process (GO:0051054)	5/83	0.128797	1	0	0	1.87375	3.84028	RNF168;CEBPG;DNA2;BRCC3;GNL3	.
DNA damage checkpoint (GO:0000077)	3/39	0.12944	1	0	0	2.39263	4.89182	ERCC4;CHEK1;RHNO1	.
positive regulation of DNA repair (GO:0045739)	3/39	0.12944	1	0	0	2.39263	4.89182	RNF168;CEBPG;BRCC3	.
ER to Golgi vesicle-mediated transport (GO:0006888)	9/181	0.130217	1	0	0	1.54662	3.15286	TRAPPC3;RAB1A;DCTN2;DDHD2;COPG2;TMED6;DYNLL2;COPZ1;TMED4	.
DNA-templated transcription, termination (GO:0006353)	6/107	0.130707	1	0	0	1.74416	3.54901	CPSF3;THOC1;GTF2H2;MAGOHB;THOC7;GTF2H5	.
regulation of endoplasmic reticulum stress-induced intrinsic apoptotic signaling pathway (GO:1902235)	2/20	0.134152	1	0	0	3.11042	6.24815	DDIT3;NCK1	.
cellular polysaccharide catabolic process (GO:0044247)	2/20	0.134152	1	0	0	3.11042	6.24815	PHKB;CALM1	.
glial cell development (GO:0021782)	2/20	0.134152	1	0	0	3.11042	6.24815	EIF2B3;EIF2B1	.
telomere maintenance via telomerase (GO:0007004)	2/20	0.134152	1	0	0	3.11042	6.24815	GAR1;NOP10	.
cellular response to starvation (GO:0009267)	6/108	0.134894	1	0	0	1.72801	3.46167	GABARAPL2;RRAGC;MIOS;RRAGB;LARS;ATF4	.
regulation of proteasomal protein catabolic process (GO:0061136)	3/40	0.136789	1	0	0	2.33281	4.6407	GABARAPL2;DDRGK1;COMMD1	.
mitotic DNA damage checkpoint (GO:0044773)	3/40	0.136789	1	0	0	2.33281	4.6407	TIPIN;MSH2;RPA2	.
alpha-amino acid catabolic process (GO:1901606)	3/40	0.136789	1	0	0	2.33281	4.6407	CARNMT1;HAAO;ACAT1	.
RNA 3'-end processing (GO:0031123)	4/62	0.138381	1	0	0	2.00672	3.96879	CPSF3;THOC1;MAGOHB;THOC7	.
mRNA splicing, via spliceosome (GO:0000398)	12/262	0.139907	1	0	0	1.42462	2.80191	DHX40;DBR1;METTL14;RNF113A;PPIL1;SNRPD1;CPSF3;METTL3;WBP4;MAGOHB;LSM3;WDR77	.
regulation of cell motility (GO:2000145)	6/110	0.143453	1	0	0	1.69659	3.29435	TBCCD1;INPP5F;LMO4;CCDC125;KIF14;CFAP20	.
tRNA processing (GO:0008033)	4/63	0.144257	1	0	0	1.97487	3.82367	POP5;ZBTB8OS;KIAA0391;TRIT1	.
embryonic heart tube morphogenesis (GO:0003143)	3/41	0.144277	1	0	0	2.27592	4.40622	AHI1;BBS7;TGFBR2	.
peptidyl-proline modification (GO:0018208)	3/41	0.144277	1	0	0	2.27592	4.40622	FKBP2;PPIL1;PPIA	.
phosphatidic acid biosynthetic process (GO:0006654)	3/41	0.144277	1	0	0	2.27592	4.40622	AGPAT5;GPAM;DDHD2	.
regulation of release of cytochrome c from mitochondria (GO:0090199)	3/41	0.144277	1	0	0	2.27592	4.40622	PDCD5;MFF;FXN	.
regulation of ATPase activity (GO:0043462)	3/41	0.144277	1	0	0	2.27592	4.40622	GABARAPL2;OXA1L;DNAJC10	.
determination of heart left/right asymmetry (GO:0061371)	3/41	0.144277	1	0	0	2.27592	4.40622	AHI1;BBS7;TGFBR2	.
mRNA transcription (GO:0009299)	2/21	0.145264	1	0	0	2.9623	5.71488	DDIT3;ATF4	.
regulation of ruffle assembly (GO:1900027)	2/21	0.145264	1	0	0	2.9623	5.71488	RDX;STAP1	.
mesoderm development (GO:0007498)	2/21	0.145264	1	0	0	2.9623	5.71488	BTK;MESD	.
positive regulation of histone acetylation (GO:0035066)	2/21	0.145264	1	0	0	2.9623	5.71488	TADA2A;PPARGC1A	.
establishment of endothelial barrier (GO:0061028)	2/21	0.145264	1	0	0	2.9623	5.71488	RAP1B;RDX	.
branched-chain amino acid catabolic process (GO:0009083)	2/21	0.145264	1	0	0	2.9623	5.71488	ACAT1;BCAT2	.
mitochondrial calcium ion transmembrane transport (GO:0006851)	2/21	0.145264	1	0	0	2.9623	5.71488	MCUR1;PMPCB	.
lipid catabolic process (GO:0016042)	2/21	0.145264	1	0	0	2.9623	5.71488	PLA2G16;PPT1	.
positive regulation of receptor internalization (GO:0002092)	2/21	0.145264	1	0	0	2.9623	5.71488	AHI1;SCYL2	.
viral gene expression (GO:0019080)	6/111	0.147825	1	0	0	1.68131	3.2142	NDC1;RPS17;NUP133;NUP43;RPL10A;RAE1	.
calcium ion transmembrane transport (GO:0070588)	5/87	0.148352	1	0	0	1.7876	3.41104	MCUR1;P2RX4;PMPCB;MCOLN2;SLC24A5	.
oligosaccharide metabolic process (GO:0009311)	4/64	0.150229	1	0	0	1.94401	3.68506	GALNT7;B3GALT2;ST3GAL5;ST3GAL6	.
negative regulation of neuron apoptotic process (GO:0043524)	4/64	0.150229	1	0	0	1.94401	3.68506	MSH2;KIF14;PPT1;PPARGC1A	.
regulation of cholesterol metabolic process (GO:0090181)	3/42	0.151896	1	0	0	2.22173	4.18698	ARV1;GPAM;MBTPS2	.
phosphatidic acid metabolic process (GO:0046473)	3/42	0.151896	1	0	0	2.22173	4.18698	AGPAT5;GPAM;DDHD2	.
DNA duplex unwinding (GO:0032508)	3/42	0.151896	1	0	0	2.22173	4.18698	CETN2;GTF2H2;GTF2H5	.
positive regulation of receptor-mediated endocytosis (GO:0048260)	3/42	0.151896	1	0	0	2.22173	4.18698	AHI1;PPT1;SCYL2	.
GTP metabolic process (GO:0046039)	2/22	0.156558	1	0	0	2.82765	5.24341	MBIP;GIMAP7	.
regulation of cardiac muscle contraction by calcium ion signaling (GO:0010882)	2/22	0.156558	1	0	0	2.82765	5.24341	CAMK2D;CALM1	.
DNA catabolic process, endonucleolytic (GO:0000737)	2/22	0.156558	1	0	0	2.82765	5.24341	DFFA;DNASE2	.
histone lysine methylation (GO:0034968)	2/22	0.156558	1	0	0	2.82765	5.24341	DPY30;EZH2	.
protein localization to cell surface (GO:0034394)	2/22	0.156558	1	0	0	2.82765	5.24341	PIGU;MESD	.
branched-chain amino acid metabolic process (GO:0009081)	2/22	0.156558	1	0	0	2.82765	5.24341	ACAT1;BCAT2	.
C21-steroid hormone metabolic process (GO:0008207)	2/22	0.156558	1	0	0	2.82765	5.24341	DHRS9;AKR1C4	.
ncRNA catabolic process (GO:0034661)	2/22	0.156558	1	0	0	2.82765	5.24341	EXOSC5;DIS3L	.
NLS-bearing protein import into nucleus (GO:0006607)	2/22	0.156558	1	0	0	2.82765	5.24341	RANBP6;KPNA2	.
regulation of proteasomal ubiquitin-dependent protein catabolic process (GO:0032434)	5/89	0.158575	1	0	0	1.74743	3.21794	DDRGK1;RNF138;BBS7;COMMD1;SOCS5	.
cellular response to radiation (GO:0071478)	3/43	0.15964	1	0	0	2.17006	3.9817	ERCC4;FIGNL1;RHNO1	.
regulation of telomerase activity (GO:0051972)	3/43	0.15964	1	0	0	2.17006	3.9817	CCT2;NVL;CCT4	.
protein complex assembly (GO:0006461)	9/190	0.159849	1	0	0	1.47336	2.70143	TRAPPC3;RAB1A;CAMK2D;NPM1;SNX2;BIN2;ST13;DDIT3;ZNHIT6	.
viral transcription (GO:0019083)	6/114	0.161292	1	0	0	1.63706	2.98689	NDC1;RPS17;NUP133;NUP43;RPL10A;RAE1	.
glycolipid metabolic process (GO:0006664)	4/66	0.162448	1	0	0	1.8851	3.42598	KDELC1;HEXB;ST3GAL6;PIGW	.
chromatin assembly (GO:0031497)	4/66	0.162448	1	0	0	1.8851	3.42598	NPM1;ANP32E;ANP32B;HIST1H2BB	.
positive regulation of protein modification by small protein conjugation or removal (GO:1903322)	4/66	0.162448	1	0	0	1.8851	3.42598	RWDD3;NDFIP1;COMMD1;GNL3	.
fatty acid catabolic process (GO:0009062)	4/66	0.162448	1	0	0	1.8851	3.42598	MCEE;ABCD3;HSD17B4;ACAT1	.
mitotic metaphase plate congression (GO:0007080)	3/44	0.167501	1	0	0	2.12074	3.78927	CDC23;MIS12;KIF14	.
response to hydrogen peroxide (GO:0042542)	3/44	0.167501	1	0	0	2.12074	3.78927	ADAM9;GLRX2;FXN	.
histone H3 acetylation (GO:0043966)	3/44	0.167501	1	0	0	2.12074	3.78927	TADA2A;MBIP;ELP3	.
cellular response to catecholamine stimulus (GO:0071870)	2/23	0.168009	1	0	0	2.70471	4.8245	GNG2;ATF4	.
cellular amino acid catabolic process (GO:0009063)	2/23	0.168009	1	0	0	2.70471	4.8245	ACAT1;BCAT2	.
apoptotic nuclear changes (GO:0030262)	2/23	0.168009	1	0	0	2.70471	4.8245	DFFA;DNASE2	.
folic acid-containing compound metabolic process (GO:0006760)	2/23	0.168009	1	0	0	2.70471	4.8245	MTHFD2;GGH	.
cellular response to interleukin-6 (GO:0071354)	2/23	0.168009	1	0	0	2.70471	4.8245	PTPN11;ST3GAL6	.
protein localization to Golgi apparatus (GO:0034067)	2/23	0.168009	1	0	0	2.70471	4.8245	ARL1;RAB6A	.
histone H3-K4 methylation (GO:0051568)	2/23	0.168009	1	0	0	2.70471	4.8245	DPY30;WDR61	.
regulation of cell size (GO:0008361)	2/23	0.168009	1	0	0	2.70471	4.8245	LARS;RDX	.
purine ribonucleotide metabolic process (GO:0009150)	4/67	0.168689	1	0	0	1.85697	3.30484	FIGNL1;OLA1;GIMAP7;ACAT1	.
sphingolipid biosynthetic process (GO:0030148)	4/67	0.168689	1	0	0	1.85697	3.30484	ST3GAL5;HACD3;HACD2;HACD4	.
regulation of cellular component organization (GO:0051128)	7/141	0.169393	1	0	0	1.54418	2.74174	RAP1B;CAMK2D;KIF14;SNX12;FITM2;PTPN11;CHPT1	.
negative regulation of programmed cell death (GO:0043069)	17/409	0.169716	1	0	0	1.29284	2.29302	AVEN;NPM1;ANXA5;KIF14;NME2;PA2G4;AHI1;COPS5;DDRGK1;IL7;FIGNL1;PPT1;CTSH;CIAPIN1;PIM2;SLC25A4;FXN	.
cellular response to acid chemical (GO:0071229)	5/92	0.174426	1	0	0	1.69045	2.95195	RRAGC;RRAGB;LARS;SLC38A9;AKR1C4	.
regulation of gene silencing by miRNA (GO:0060964)	4/68	0.175014	1	0	0	1.82966	3.1889	NDC1;NUP133;NUP43;RAE1	.
regulation of TOR signaling (GO:0032006)	4/68	0.175014	1	0	0	1.82966	3.1889	MIOS;RRAGC;RRAGB;SLC38A9	.
regulation of macroautophagy (GO:0016241)	6/117	0.175265	1	0	0	1.59509	2.77778	RRAGC;RRAGB;ATP6V1B2;VPS35;SLC38A9;EXOC1	.
ribosomal small subunit biogenesis (GO:0042274)	3/45	0.175472	1	0	0	2.07361	3.60866	RPS17;NPM1;UTP11	.
protein N-linked glycosylation via asparagine (GO:0018279)	3/45	0.175472	1	0	0	2.07361	3.60866	ALG5;ST3GAL5;ST3GAL6	.
microtubule cytoskeleton organization involved in mitosis (GO:1902850)	3/45	0.175472	1	0	0	2.07361	3.60866	GPSM2;DCTN2;TBCE	.
cellular response to oxygen-containing compound (GO:1901701)	12/275	0.177116	1	0	0	1.35727	2.34938	RAP1B;GNG2;P2RX4;RRAGC;RRAGB;LARS;PDCD4;ADAM9;STAP1;SLC38A9;AKR1C4;AHR	.
regulation of protein localization to early endosome (GO:1902965)	1/6	0.178065	1	0	0	5.18403	8.94562	RDX	.
positive regulation of DNA-directed DNA polymerase activity (GO:1900264)	1/6	0.178065	1	0	0	5.18403	8.94562	RFC4	.
macropinocytosis (GO:0044351)	1/6	0.178065	1	0	0	5.18403	8.94562	CARMIL1	.
negative regulation of chromosome organization (GO:2001251)	1/6	0.178065	1	0	0	5.18403	8.94562	ERCC4	.
protein localization to nuclear envelope (GO:0090435)	1/6	0.178065	1	0	0	5.18403	8.94562	NUTF2	.
regulation of lymphocyte apoptotic process (GO:0070228)	1/6	0.178065	1	0	0	5.18403	8.94562	BTK	.
B cell chemotaxis (GO:0035754)	1/6	0.178065	1	0	0	5.18403	8.94562	CXCL13	.
galactosylceramide metabolic process (GO:0006681)	1/6	0.178065	1	0	0	5.18403	8.94562	B3GALT2	.
negative regulation of translation in response to stress (GO:0032055)	1/6	0.178065	1	0	0	5.18403	8.94562	ATF4	.
regulation of translational initiation in response to stress (GO:0043558)	1/6	0.178065	1	0	0	5.18403	8.94562	ATF4	.
T-helper 17 cell lineage commitment (GO:0072540)	1/6	0.178065	1	0	0	5.18403	8.94562	SLAMF6	.
viral release from host cell (GO:0019076)	1/6	0.178065	1	0	0	5.18403	8.94562	PPIA	.
positive regulation of icosanoid secretion (GO:0032305)	1/6	0.178065	1	0	0	5.18403	8.94562	P2RX4	.
positive regulation of protein localization to early endosome (GO:1902966)	1/6	0.178065	1	0	0	5.18403	8.94562	RDX	.
positive regulation of ATP biosynthetic process (GO:2001171)	1/6	0.178065	1	0	0	5.18403	8.94562	PPARGC1A	.
regulation of phagocytosis, engulfment (GO:0060099)	1/6	0.178065	1	0	0	5.18403	8.94562	STAP1	.
regulation of nuclear cell cycle DNA replication (GO:0033262)	1/6	0.178065	1	0	0	5.18403	8.94562	TIPIN	.
regulation of T cell tolerance induction (GO:0002664)	1/6	0.178065	1	0	0	5.18403	8.94562	TGFBR2	.
chromatin silencing at telomere (GO:0006348)	1/6	0.178065	1	0	0	5.18403	8.94562	DPY30	.
cellular triglyceride homeostasis (GO:0035356)	1/6	0.178065	1	0	0	5.18403	8.94562	FITM2	.
negative regulation of necroptotic process (GO:0060546)	1/6	0.178065	1	0	0	5.18403	8.94562	SLC25A4	.
snRNA modification (GO:0040031)	1/6	0.178065	1	0	0	5.18403	8.94562	NOP10	.
N-acetylneuraminate catabolic process (GO:0019262)	1/6	0.178065	1	0	0	5.18403	8.94562	GNPDA1	.
cellular response to monoamine stimulus (GO:0071868)	1/6	0.178065	1	0	0	5.18403	8.94562	GNG2	.
regulation of cardiac muscle cell apoptotic process (GO:0010665)	1/6	0.178065	1	0	0	5.18403	8.94562	CAMK2D	.
nucleobase metabolic process (GO:0009112)	1/6	0.178065	1	0	0	5.18403	8.94562	PRPS1	.
amino sugar catabolic process (GO:0046348)	1/6	0.178065	1	0	0	5.18403	8.94562	GNPDA1	.
rRNA transport (GO:0051029)	1/6	0.178065	1	0	0	5.18403	8.94562	NPM1	.
positive regulation of protein acetylation (GO:1901985)	1/6	0.178065	1	0	0	5.18403	8.94562	FAM161A	.
choline catabolic process (GO:0042426)	1/6	0.178065	1	0	0	5.18403	8.94562	ALDH7A1	.
regulation of epithelial to mesenchymal transition involved in endocardial cushion formation (GO:1905005)	1/6	0.178065	1	0	0	5.18403	8.94562	TGFBR2	.
platelet dense granule organization (GO:0060155)	1/6	0.178065	1	0	0	5.18403	8.94562	BLOC1S2	.
regulation of histone deacetylase activity (GO:1901725)	1/6	0.178065	1	0	0	5.18403	8.94562	CAMK2D	.
regulation of relaxation of cardiac muscle (GO:1901897)	1/6	0.178065	1	0	0	5.18403	8.94562	CAMK2D	.
centromeric sister chromatid cohesion (GO:0070601)	1/6	0.178065	1	0	0	5.18403	8.94562	NAA50	.
regulation of glucokinase activity (GO:0033131)	1/6	0.178065	1	0	0	5.18403	8.94562	DUSP12	.
positive regulation of flagellated sperm motility (GO:1902093)	1/6	0.178065	1	0	0	5.18403	8.94562	TACR2	.
negative regulation of cell size (GO:0045792)	1/6	0.178065	1	0	0	5.18403	8.94562	RDX	.
aromatic compound catabolic process (GO:0019439)	1/6	0.178065	1	0	0	5.18403	8.94562	PON2	.
negative regulation of vasculature development (GO:1901343)	1/6	0.178065	1	0	0	5.18403	8.94562	PDCD4	.
signal complex assembly (GO:0007172)	1/6	0.178065	1	0	0	5.18403	8.94562	NCK1	.
regulation of protein localization to cell cortex (GO:1904776)	1/6	0.178065	1	0	0	5.18403	8.94562	GPSM2	.
chemical homeostasis within a tissue (GO:0048875)	1/6	0.178065	1	0	0	5.18403	8.94562	CTSH	.
acetyl-CoA biosynthetic process (GO:0006085)	1/6	0.178065	1	0	0	5.18403	8.94562	ACAT1	.
growth hormone secretion (GO:0030252)	1/6	0.178065	1	0	0	5.18403	8.94562	RAB1A	.
response to lead ion (GO:0010288)	1/6	0.178065	1	0	0	5.18403	8.94562	PPP2CB	.
positive regulation of microtubule motor activity (GO:2000576)	1/6	0.178065	1	0	0	5.18403	8.94562	DYNLL2	.
ribosomal small subunit export from nucleus (GO:0000056)	1/6	0.178065	1	0	0	5.18403	8.94562	NPM1	.
regulation of mitotic spindle checkpoint (GO:1903504)	1/6	0.178065	1	0	0	5.18403	8.94562	LCMT1	.
positive regulation of protein localization to endosome (GO:1905668)	1/6	0.178065	1	0	0	5.18403	8.94562	RDX	.
positive regulation of microglial cell activation (GO:1903980)	1/6	0.178065	1	0	0	5.18403	8.94562	STAP1	.
regulation of cell cycle checkpoint (GO:1901976)	1/6	0.178065	1	0	0	5.18403	8.94562	RPA2	.
positive regulation of sodium ion transmembrane transport (GO:1902307)	1/6	0.178065	1	0	0	5.18403	8.94562	GLRX	.
positive regulation of clathrin-dependent endocytosis (GO:2000370)	1/6	0.178065	1	0	0	5.18403	8.94562	SCYL2	.
lipoprotein catabolic process (GO:0042159)	1/6	0.178065	1	0	0	5.18403	8.94562	PPT1	.
positive regulation of keratinocyte migration (GO:0051549)	1/6	0.178065	1	0	0	5.18403	8.94562	ADAM9	.
negative regulation of meiotic nuclear division (GO:0045835)	1/6	0.178065	1	0	0	5.18403	8.94562	ERCC4	.
response to catecholamine (GO:0071869)	1/6	0.178065	1	0	0	5.18403	8.94562	GNG2	.
mitochondrial RNA processing (GO:0000963)	1/6	0.178065	1	0	0	5.18403	8.94562	KIAA0391	.
surfactant homeostasis (GO:0043129)	1/6	0.178065	1	0	0	5.18403	8.94562	CTSH	.
protein localization to nucleolus (GO:1902570)	1/6	0.178065	1	0	0	5.18403	8.94562	RPF2	.
regulation of cytokine production involved in immune response (GO:0002718)	1/6	0.178065	1	0	0	5.18403	8.94562	BTK	.
negative regulation of smooth muscle cell differentiation (GO:0051151)	1/6	0.178065	1	0	0	5.18403	8.94562	PDCD4	.
nucleoside phosphate catabolic process (GO:1901292)	1/6	0.178065	1	0	0	5.18403	8.94562	SMPDL3A	.
regulation of DNA-directed DNA polymerase activity (GO:1900262)	1/6	0.178065	1	0	0	5.18403	8.94562	RFC4	.
response to manganese ion (GO:0010042)	1/6	0.178065	1	0	0	5.18403	8.94562	ADAM9	.
positive regulation of cellular metabolic process (GO:0031325)	5/93	0.17984	1	0	0	1.67227	2.8691	RAB1A;AHI1;INPP5F;SCYL2;TGFBR2	.
protein sumoylation (GO:0016925)	4/69	0.181418	1	0	0	1.80314	3.07788	NDC1;NUP133;NUP43;RAE1	.
termination of RNA polymerase II transcription (GO:0006369)	4/69	0.181418	1	0	0	1.80314	3.07788	CPSF3;THOC1;MAGOHB;THOC7	.
peptidyl-asparagine modification (GO:0018196)	3/46	0.183547	1	0	0	2.02853	3.43895	ALG5;ST3GAL5;ST3GAL6	.
peptidyl-tyrosine autophosphorylation (GO:0038083)	3/46	0.183547	1	0	0	2.02853	3.43895	TEC;GRAP2;BTK	.
cytosolic transport (GO:0016482)	6/119	0.184846	1	0	0	1.56828	2.64762	VPS29;SNX2;AKTIP;ARL1;VPS35;RAB6A	.
positive regulation of purine nucleotide biosynthetic process (GO:1900373)	2/25	0.1913	1	0	0	2.48834	4.11548	CALM1;PPARGC1A	.
macromolecule modification (GO:0043412)	2/25	0.1913	1	0	0	2.48834	4.11548	ST3GAL5;ST3GAL6	.
DNA geometric change (GO:0032392)	2/25	0.1913	1	0	0	2.48834	4.11548	ZRANB3;DNA2	.
transition metal ion homeostasis (GO:0055076)	2/25	0.1913	1	0	0	2.48834	4.11548	COMMD1;CUTC	.
interleukin-12-mediated signaling pathway (GO:0035722)	3/47	0.191717	1	0	0	1.98537	3.27931	RAP1B;PDCD4;PPIA	.
cellular response to interleukin-12 (GO:0071349)	3/47	0.191717	1	0	0	1.98537	3.27931	RAP1B;PDCD4;PPIA	.
positive regulation of proteasomal ubiquitin-dependent protein catabolic process (GO:0032436)	4/71	0.194451	1	0	0	1.75235	2.8696	DDRGK1;RNF138;BBS7;SOCS5	.
transcription elongation from RNA polymerase II promoter (GO:0006368)	5/96	0.196446	1	0	0	1.62001	2.63635	ELP2;WDR61;ELP3;GTF2H2;GTF2H5	.
Golgi organization (GO:0007030)	6/122	0.19959	1	0	0	1.52971	2.46512	RAB1A;ARL1;DYM;TMED6;DNAJC28;TMED4	.
cellular response to heat (GO:0034605)	3/48	0.199977	1	0	0	1.94401	3.12899	HSPA4;HIKESHI;RBBP7	.
histone acetylation (GO:0016573)	4/72	0.201074	1	0	0	1.72801	2.77187	NAA50;TADA2A;MBIP;ELP3	.
regulation of spindle assembly (GO:0090169)	2/26	0.2031	1	0	0	2.39263	3.81398	GPSM2;SMC3	.
regulation of telomere maintenance (GO:0032204)	2/26	0.2031	1	0	0	2.39263	3.81398	ERCC4;GNL3	.
protein import into nucleus, translocation (GO:0000060)	2/26	0.2031	1	0	0	2.39263	3.81398	NUTF2;RANBP6	.
lamellipodium organization (GO:0097581)	2/26	0.2031	1	0	0	2.39263	3.81398	CARMIL1;SNX2	.
negative regulation of gene expression, epigenetic (GO:0045814)	2/26	0.2031	1	0	0	2.39263	3.81398	RBBP7;EZH2	.
misfolded or incompletely synthesized protein catabolic process (GO:0006515)	2/26	0.2031	1	0	0	2.39263	3.81398	NGLY1;OMA1	.
positive regulation of leukocyte mediated cytotoxicity (GO:0001912)	2/26	0.2031	1	0	0	2.39263	3.81398	STAP1;SLAMF6	.
negative regulation of cellular protein localization (GO:1903828)	2/26	0.2031	1	0	0	2.39263	3.81398	COMMD1;LZTFL1	.
long-chain fatty-acyl-CoA metabolic process (GO:0035336)	2/26	0.2031	1	0	0	2.39263	3.81398	THEM4;HACD2	.
positive regulation of peptidyl-threonine phosphorylation (GO:0010800)	2/26	0.2031	1	0	0	2.39263	3.81398	CALM1;UBE2K	.
angiotensin-activated signaling pathway (GO:0038166)	1/7	0.204498	1	0	0	4.44346	7.05265	CA2	.
regulation of cyclic nucleotide metabolic process (GO:0030799)	1/7	0.204498	1	0	0	4.44346	7.05265	CALM1	.
substrate-dependent cell migration, cell extension (GO:0006930)	1/7	0.204498	1	0	0	4.44346	7.05265	SHTN1	.
positive regulation of keratinocyte proliferation (GO:0010838)	1/7	0.204498	1	0	0	4.44346	7.05265	STXBP4	.
regulation of cyclic-nucleotide phosphodiesterase activity (GO:0051342)	1/7	0.204498	1	0	0	4.44346	7.05265	CALM1	.
axon regeneration (GO:0031103)	1/7	0.204498	1	0	0	4.44346	7.05265	NREP	.
intracellular sterol transport (GO:0032366)	1/7	0.204498	1	0	0	4.44346	7.05265	ARV1	.
modulation by symbiont of host cellular process (GO:0044068)	1/7	0.204498	1	0	0	4.44346	7.05265	KPNA2	.
negative regulation of production of miRNAs involved in gene silencing by miRNA (GO:1903799)	1/7	0.204498	1	0	0	4.44346	7.05265	BCDIN3D	.
coenzyme A biosynthetic process (GO:0015937)	1/7	0.204498	1	0	0	4.44346	7.05265	ACAT1	.
erythrocyte development (GO:0048821)	1/7	0.204498	1	0	0	4.44346	7.05265	LYAR	.
regulation of chromatin assembly or disassembly (GO:0001672)	1/7	0.204498	1	0	0	4.44346	7.05265	TLK1	.
rRNA-containing ribonucleoprotein complex export from nucleus (GO:0071428)	1/7	0.204498	1	0	0	4.44346	7.05265	NPM1	.
mitochondrial DNA metabolic process (GO:0032042)	1/7	0.204498	1	0	0	4.44346	7.05265	DNA2	.
brown fat cell differentiation (GO:0050873)	1/7	0.204498	1	0	0	4.44346	7.05265	PPARGC1A	.
regulation of endocytic recycling (GO:2001135)	1/7	0.204498	1	0	0	4.44346	7.05265	INPP5F	.
tachykinin receptor signaling pathway (GO:0007217)	1/7	0.204498	1	0	0	4.44346	7.05265	TACR2	.
regulation of dendritic spine maintenance (GO:1902950)	1/7	0.204498	1	0	0	4.44346	7.05265	VPS35	.
regulation of mitochondrial fusion (GO:0010635)	1/7	0.204498	1	0	0	4.44346	7.05265	OMA1	.
regulation of DNA endoreduplication (GO:0032875)	1/7	0.204498	1	0	0	4.44346	7.05265	SMC3	.
regulation of mitochondrial membrane permeability involved in apoptotic process (GO:1902108)	1/7	0.204498	1	0	0	4.44346	7.05265	THEM4	.
ribonucleoside bisphosphate biosynthetic process (GO:0034030)	1/7	0.204498	1	0	0	4.44346	7.05265	ACAT1	.
glycoside catabolic process (GO:0016139)	1/7	0.204498	1	0	0	4.44346	7.05265	ABHD10	.
regulation of endothelial cell chemotaxis to fibroblast growth factor (GO:2000544)	1/7	0.204498	1	0	0	4.44346	7.05265	CXCL13	.
nucleoside diphosphate metabolic process (GO:0009132)	1/7	0.204498	1	0	0	4.44346	7.05265	CMPK1	.
ribosomal protein import into nucleus (GO:0006610)	1/7	0.204498	1	0	0	4.44346	7.05265	RANBP6	.
negative regulation of type 2 immune response (GO:0002829)	1/7	0.204498	1	0	0	4.44346	7.05265	SOCS5	.
posttranslational protein targeting to endoplasmic reticulum membrane (GO:0006620)	1/7	0.204498	1	0	0	4.44346	7.05265	SEC63	.
cytoplasmic sequestering of NF-kappaB (GO:0007253)	1/7	0.204498	1	0	0	4.44346	7.05265	FAF1	.
left/right pattern formation (GO:0060972)	1/7	0.204498	1	0	0	4.44346	7.05265	AHI1	.
negative regulation of telomere capping (GO:1904354)	1/7	0.204498	1	0	0	4.44346	7.05265	ERCC4	.
valine metabolic process (GO:0006573)	1/7	0.204498	1	0	0	4.44346	7.05265	BCAT2	.
protein import into mitochondrial inner membrane (GO:0045039)	1/7	0.204498	1	0	0	4.44346	7.05265	TIMM9	.
molybdopterin cofactor metabolic process (GO:0043545)	1/7	0.204498	1	0	0	4.44346	7.05265	MBIP	.
exit from host cell (GO:0035891)	1/7	0.204498	1	0	0	4.44346	7.05265	PPIA	.
AMP metabolic process (GO:0046033)	1/7	0.204498	1	0	0	4.44346	7.05265	ADSL	.
regulation of T-helper 1 cell differentiation (GO:0045625)	1/7	0.204498	1	0	0	4.44346	7.05265	SOCS5	.
box C/D snoRNP assembly (GO:0000492)	1/7	0.204498	1	0	0	4.44346	7.05265	ZNHIT6	.
positive regulation of B cell differentiation (GO:0045579)	1/7	0.204498	1	0	0	4.44346	7.05265	BTK	.
chromatin-mediated maintenance of transcription (GO:0048096)	1/7	0.204498	1	0	0	4.44346	7.05265	CHEK1	.
negative regulation of protein kinase activity by regulation of protein phosphorylation (GO:0044387)	1/7	0.204498	1	0	0	4.44346	7.05265	NPM1	.
establishment of protein localization to peroxisome (GO:0072663)	1/7	0.204498	1	0	0	4.44346	7.05265	PEX1	.
adenine nucleotide transport (GO:0051503)	1/7	0.204498	1	0	0	4.44346	7.05265	SLC25A4	.
morphogenesis of a polarized epithelium (GO:0001738)	1/7	0.204498	1	0	0	4.44346	7.05265	AHI1	.
regulation of histone H3-K9 acetylation (GO:2000615)	1/7	0.204498	1	0	0	4.44346	7.05265	CHEK1	.
attachment of GPI anchor to protein (GO:0016255)	1/7	0.204498	1	0	0	4.44346	7.05265	PIGU	.
lysosomal lumen acidification (GO:0007042)	1/7	0.204498	1	0	0	4.44346	7.05265	PPT1	.
regulation of high voltage-gated calcium channel activity (GO:1901841)	1/7	0.204498	1	0	0	4.44346	7.05265	SRI	.
zinc II ion transmembrane import (GO:0071578)	1/7	0.204498	1	0	0	4.44346	7.05265	SLC39A14	.
regulation by virus of viral protein levels in host cell (GO:0046719)	1/7	0.204498	1	0	0	4.44346	7.05265	HACD3	.
retrograde transport, vesicle recycling within Golgi (GO:0000301)	1/7	0.204498	1	0	0	4.44346	7.05265	DNAJC28	.
regulation of pinocytosis (GO:0048548)	1/7	0.204498	1	0	0	4.44346	7.05265	PPT1	.
thiamine-containing compound metabolic process (GO:0042723)	1/7	0.204498	1	0	0	4.44346	7.05265	TPK1	.
purine ribonucleotide transport (GO:0015868)	1/7	0.204498	1	0	0	4.44346	7.05265	SLC25A4	.
negative regulation of axon regeneration (GO:0048681)	1/7	0.204498	1	0	0	4.44346	7.05265	INPP5F	.
positive regulation of sequestering of triglyceride (GO:0010890)	1/7	0.204498	1	0	0	4.44346	7.05265	FITM2	.
negative regulation of transporter activity (GO:0032410)	1/7	0.204498	1	0	0	4.44346	7.05265	NDFIP1	.
regulation of anion transport (GO:0044070)	1/7	0.204498	1	0	0	4.44346	7.05265	CA2	.
adenylate cyclase-activating dopamine receptor signaling pathway (GO:0007191)	1/7	0.204498	1	0	0	4.44346	7.05265	GNG2	.
cell differentiation in spinal cord (GO:0021515)	1/7	0.204498	1	0	0	4.44346	7.05265	DRAXIN	.
G-quadruplex DNA unwinding (GO:0044806)	1/7	0.204498	1	0	0	4.44346	7.05265	DNA2	.
molybdopterin cofactor biosynthetic process (GO:0032324)	1/7	0.204498	1	0	0	4.44346	7.05265	MBIP	.
xenobiotic catabolic process (GO:0042178)	1/7	0.204498	1	0	0	4.44346	7.05265	CRYZ	.
purine nucleoside bisphosphate biosynthetic process (GO:0034033)	1/7	0.204498	1	0	0	4.44346	7.05265	ACAT1	.
alditol metabolic process (GO:0019400)	1/7	0.204498	1	0	0	4.44346	7.05265	GALK2	.
regulation of cell-cell adhesion mediated by integrin (GO:0033632)	1/7	0.204498	1	0	0	4.44346	7.05265	CXCL13	.
regulation of microtubule binding (GO:1904526)	1/7	0.204498	1	0	0	4.44346	7.05265	PPP2CB	.
regulation of microglial cell activation (GO:1903978)	1/7	0.204498	1	0	0	4.44346	7.05265	STAP1	.
positive regulation of type I interferon-mediated signaling pathway (GO:0060340)	1/7	0.204498	1	0	0	4.44346	7.05265	UBE2K	.
outer mitochondrial membrane organization (GO:0007008)	1/7	0.204498	1	0	0	4.44346	7.05265	HSPA4	.
negative regulation of retinoic acid receptor signaling pathway (GO:0048387)	1/7	0.204498	1	0	0	4.44346	7.05265	EZH2	.
negative regulation of necrotic cell death (GO:0060547)	1/7	0.204498	1	0	0	4.44346	7.05265	SLC25A4	.
calcitonin family receptor signaling pathway (GO:0097646)	1/7	0.204498	1	0	0	4.44346	7.05265	CALCRL	.
negative regulation of heart rate (GO:0010459)	1/7	0.204498	1	0	0	4.44346	7.05265	SRI	.
positive regulation of CD4-positive, alpha-beta T cell activation (GO:2000516)	1/7	0.204498	1	0	0	4.44346	7.05265	TGFBR2	.
leucine metabolic process (GO:0006551)	1/7	0.204498	1	0	0	4.44346	7.05265	BCAT2	.
regulation of neuron death (GO:1901214)	4/73	0.207764	1	0	0	1.70434	2.67812	KIF14;VPS35;NAE1;PPARGC1A	.
protein localization to organelle (GO:0033365)	5/98	0.2078	1	0	0	1.58695	2.49338	TTC21B;ARL1;RPA2;RAB6A;UBAC2	.
endosome to lysosome transport (GO:0008333)	3/49	0.20832	1	0	0	1.90434	2.9873	AKTIP;VPS41;SCYL2	.
protein K48-linked ubiquitination (GO:0070936)	3/49	0.20832	1	0	0	1.90434	2.9873	UBE2Q2;RNF6;UBE2K	.
amino acid transport (GO:0006865)	3/49	0.20832	1	0	0	1.90434	2.9873	SLC38A6;SLC38A9;SLC38A2	.
regulation of autophagy (GO:0010506)	9/204	0.21165	1	0	0	1.37224	2.13085	RRAGC;RRAGB;LARS;CTSK;ATP6V1B2;VPS35;SLC38A9;PIM2;EXOC1	.
phosphatidylinositol biosynthetic process (GO:0006661)	5/99	0.213557	1	0	0	1.57092	2.42527	PIGB;PIGU;INPP5F;PIGW;PIGF	.
B cell activation (GO:0042113)	4/74	0.214516	1	0	0	1.68131	2.58815	MSH2;BANK1;CEBPG;BTK	.
protein N-linked glycosylation (GO:0006487)	4/74	0.214516	1	0	0	1.68131	2.58815	B3GALT2;ALG5;ST3GAL5;ST3GAL6	.
regulation of protein complex assembly (GO:0043254)	4/74	0.214516	1	0	0	1.68131	2.58815	FAF1;VPS41;PTPN11;LCMT1	.
positive regulation of proteasomal protein catabolic process (GO:1901800)	4/74	0.214516	1	0	0	1.68131	2.58815	DDRGK1;RNF138;BBS7;SOCS5	.
bile acid biosynthetic process (GO:0006699)	2/27	0.214979	1	0	0	2.30401	3.54177	HSD17B4;AKR1C4	.
cytoskeleton-dependent intracellular transport (GO:0030705)	2/27	0.214979	1	0	0	2.30401	3.54177	KIF14;DYNLL2	.
regulation of centrosome cycle (GO:0046605)	2/27	0.214979	1	0	0	2.30401	3.54177	NPM1;CHEK1	.
regulation of cardiac muscle cell contraction (GO:0086004)	2/27	0.214979	1	0	0	2.30401	3.54177	CAMK2D;SRI	.
positive regulation of release of cytochrome c from mitochondria (GO:0090200)	2/27	0.214979	1	0	0	2.30401	3.54177	PDCD5;MFF	.
strand displacement (GO:0000732)	2/27	0.214979	1	0	0	2.30401	3.54177	RMI2;DNA2	.
positive regulation of response to DNA damage stimulus (GO:2001022)	3/50	0.216739	1	0	0	1.86625	2.85361	RNF168;CEBPG;BRCC3	.
regulation of release of sequestered calcium ion into cytosol (GO:0051279)	3/50	0.216739	1	0	0	1.86625	2.85361	CAMK2D;SRI;CALM1	.
mRNA 3'-end processing (GO:0031124)	4/75	0.221329	1	0	0	1.65889	2.50178	CPSF3;THOC1;MAGOHB;THOC7	.
negative regulation of apoptotic process (GO:0043066)	19/486	0.221834	1	0	0	1.21601	1.8311	AVEN;DFFA;NPM1;ANXA5;KIF14;NME2;PA2G4;AHI1;COPS5;MSH2;DDRGK1;IL7;FIGNL1;PPT1;CTSH;CIAPIN1;PIM2;PPARGC1A;FXN	.
transcription from RNA polymerase II promoter (GO:0006366)	19/486	0.221834	1	0	0	1.21601	1.8311	LMO4;CPSF3;THOC1;ELP2;WDR61;ELP3;GTF2H2;AHR;MAGOHB;GTF2H5;THOC7;TADA2A;COPS5;DDIT3;COPS2;PPARGC1A;ZNF345;ATF4;GTF2I	.
neurogenesis (GO:0022008)	3/51	0.225227	1	0	0	1.82966	2.72737	METTL14;COPS2;METTL3	.
receptor internalization (GO:0031623)	3/51	0.225227	1	0	0	1.82966	2.72737	CALCRL;GTF2H2;SCYL2	.
regulation of calcium ion transmembrane transporter activity (GO:1901019)	2/28	0.226918	1	0	0	2.22173	3.29519	CAMK2D;CALM1	.
telomere maintenance via telomere lengthening (GO:0010833)	2/28	0.226918	1	0	0	2.22173	3.29519	GAR1;NOP10	.
response to hexose (GO:0009746)	2/28	0.226918	1	0	0	2.22173	3.29519	EIF2B3;EIF2B1	.
phagosome acidification (GO:0090383)	2/28	0.226918	1	0	0	2.22173	3.29519	ATP6V1B2;ATP6V1F	.
transition metal ion transport (GO:0000041)	2/28	0.226918	1	0	0	2.22173	3.29519	SLC39A2;CUTC	.
extrinsic apoptotic signaling pathway via death domain receptors (GO:0008625)	2/28	0.226918	1	0	0	2.22173	3.29519	DDX47;BLOC1S2	.
protein targeting to vacuole (GO:0006623)	2/28	0.226918	1	0	0	2.22173	3.29519	LARS;VPS41	.
peptidyl-cysteine modification (GO:0018198)	1/8	0.230082	1	0	0	3.88802	5.71275	RAB6A	.
exocyst localization (GO:0051601)	1/8	0.230082	1	0	0	3.88802	5.71275	EXOC1	.
positive regulation of smooth muscle cell apoptotic process (GO:0034393)	1/8	0.230082	1	0	0	3.88802	5.71275	PDCD4	.
aminoglycoside antibiotic metabolic process (GO:0030647)	1/8	0.230082	1	0	0	3.88802	5.71275	AKR1C4	.
positive regulation of mitochondrial calcium ion concentration (GO:0051561)	1/8	0.230082	1	0	0	3.88802	5.71275	MCUR1	.
regulation of calcium ion transmembrane transport via high voltage-gated calcium channel (GO:1902514)	1/8	0.230082	1	0	0	3.88802	5.71275	CAMK2D	.
ribosomal large subunit export from nucleus (GO:0000055)	1/8	0.230082	1	0	0	3.88802	5.71275	NPM1	.
cellular response to prostaglandin E stimulus (GO:0071380)	1/8	0.230082	1	0	0	3.88802	5.71275	GNG2	.
mRNA cleavage (GO:0006379)	1/8	0.230082	1	0	0	3.88802	5.71275	CPSF3	.
nucleoside diphosphate phosphorylation (GO:0006165)	1/8	0.230082	1	0	0	3.88802	5.71275	CMPK1	.
positive regulation of membrane potential (GO:0045838)	1/8	0.230082	1	0	0	3.88802	5.71275	GLRX	.
cellular response to forskolin (GO:1904322)	1/8	0.230082	1	0	0	3.88802	5.71275	AHR	.
cellular response to angiotensin (GO:1904385)	1/8	0.230082	1	0	0	3.88802	5.71275	CA2	.
T-helper 17 cell differentiation (GO:0072539)	1/8	0.230082	1	0	0	3.88802	5.71275	SLAMF6	.
peptidyl-arginine methylation, to asymmetrical-dimethyl arginine (GO:0019919)	1/8	0.230082	1	0	0	3.88802	5.71275	PRMT3	.
positive regulation of behavior (GO:0048520)	1/8	0.230082	1	0	0	3.88802	5.71275	CFAP20	.
positive regulation of alpha-beta T cell differentiation (GO:0046638)	1/8	0.230082	1	0	0	3.88802	5.71275	TGFBR2	.
positive regulation of chromatin binding (GO:0035563)	1/8	0.230082	1	0	0	3.88802	5.71275	GMNN	.
positive regulation of transforming growth factor beta production (GO:0071636)	1/8	0.230082	1	0	0	3.88802	5.71275	ATP6AP2	.
daunorubicin metabolic process (GO:0044597)	1/8	0.230082	1	0	0	3.88802	5.71275	AKR1C4	.
cardiolipin biosynthetic process (GO:0032049)	1/8	0.230082	1	0	0	3.88802	5.71275	CRLS1	.
negative regulation of T-helper cell differentiation (GO:0045623)	1/8	0.230082	1	0	0	3.88802	5.71275	SOCS5	.
regulation of PERK-mediated unfolded protein response (GO:1903897)	1/8	0.230082	1	0	0	3.88802	5.71275	NCK1	.
negative regulation of execution phase of apoptosis (GO:1900118)	1/8	0.230082	1	0	0	3.88802	5.71275	DFFA	.
negative regulation of glucose import (GO:0046325)	1/8	0.230082	1	0	0	3.88802	5.71275	PEA15	.
protein K6-linked ubiquitination (GO:0085020)	1/8	0.230082	1	0	0	3.88802	5.71275	RNF6	.
DNA damage induced protein phosphorylation (GO:0006975)	1/8	0.230082	1	0	0	3.88802	5.71275	CHEK1	.
imidazole-containing compound catabolic process (GO:0052805)	1/8	0.230082	1	0	0	3.88802	5.71275	CARNMT1	.
regulation of ATP biosynthetic process (GO:2001169)	1/8	0.230082	1	0	0	3.88802	5.71275	PPARGC1A	.
regulation of endodeoxyribonuclease activity (GO:0032071)	1/8	0.230082	1	0	0	3.88802	5.71275	NPM1	.
positive regulation of early endosome to late endosome transport (GO:2000643)	1/8	0.230082	1	0	0	3.88802	5.71275	RDX	.
response to forskolin (GO:1904321)	1/8	0.230082	1	0	0	3.88802	5.71275	AHR	.
glycerolipid biosynthetic process (GO:0045017)	1/8	0.230082	1	0	0	3.88802	5.71275	CRLS1	.
plasma membrane to endosome transport (GO:0048227)	1/8	0.230082	1	0	0	3.88802	5.71275	COMMD1	.
desensitization of G-protein coupled receptor protein signaling pathway (GO:0002029)	1/8	0.230082	1	0	0	3.88802	5.71275	GTF2H2	.
positive regulation of ryanodine-sensitive calcium-release channel activity (GO:0060316)	1/8	0.230082	1	0	0	3.88802	5.71275	CALM1	.
T-helper cell lineage commitment (GO:0002295)	1/8	0.230082	1	0	0	3.88802	5.71275	SLAMF6	.
regulation of transcription from RNA polymerase II promoter in response to oxidative stress (GO:0043619)	1/8	0.230082	1	0	0	3.88802	5.71275	ATF4	.
dimeric G-protein coupled receptor signaling pathway (GO:0038042)	1/8	0.230082	1	0	0	3.88802	5.71275	CALCRL	.
regulation of metaphase/anaphase transition of cell cycle (GO:1902099)	1/8	0.230082	1	0	0	3.88802	5.71275	CDC23	.
kinetochore assembly (GO:0051382)	1/8	0.230082	1	0	0	3.88802	5.71275	MIS12	.
histidine catabolic process (GO:0006548)	1/8	0.230082	1	0	0	3.88802	5.71275	CARNMT1	.
B cell mediated immunity (GO:0019724)	1/8	0.230082	1	0	0	3.88802	5.71275	MSH2	.
membrane fusion involved in viral entry into host cell (GO:0039663)	1/8	0.230082	1	0	0	3.88802	5.71275	PPIA	.
regulation of nitrogen compound metabolic process (GO:0051171)	1/8	0.230082	1	0	0	3.88802	5.71275	CACYBP	.
histidine metabolic process (GO:0006547)	1/8	0.230082	1	0	0	3.88802	5.71275	CARNMT1	.
alpha-amino acid biosynthetic process (GO:1901607)	1/8	0.230082	1	0	0	3.88802	5.71275	BCAT2	.
cardiac muscle hypertrophy (GO:0003300)	1/8	0.230082	1	0	0	3.88802	5.71275	INPP5F	.
polyol transport (GO:0015791)	1/8	0.230082	1	0	0	3.88802	5.71275	SLC2A13	.
cellular biogenic amine catabolic process (GO:0042402)	1/8	0.230082	1	0	0	3.88802	5.71275	ALDH7A1	.
membrane lipid catabolic process (GO:0046466)	1/8	0.230082	1	0	0	3.88802	5.71275	PPT1	.
negative regulation of neuron projection regeneration (GO:0070571)	1/8	0.230082	1	0	0	3.88802	5.71275	INPP5F	.
positive regulation of mitochondrial membrane permeability involved in apoptotic process (GO:1902110)	1/8	0.230082	1	0	0	3.88802	5.71275	BLOC1S2	.
monocyte activation (GO:0042117)	1/8	0.230082	1	0	0	3.88802	5.71275	ADAM9	.
short-chain fatty acid catabolic process (GO:0019626)	1/8	0.230082	1	0	0	3.88802	5.71275	MCEE	.
actin filament network formation (GO:0051639)	1/8	0.230082	1	0	0	3.88802	5.71275	CARMIL1	.
peroxisomal transport (GO:0043574)	1/8	0.230082	1	0	0	3.88802	5.71275	PEX1	.
peptidyl-diphthamide metabolic process (GO:0017182)	1/8	0.230082	1	0	0	3.88802	5.71275	DPH6	.
positive regulation of respiratory burst (GO:0060267)	1/8	0.230082	1	0	0	3.88802	5.71275	JCHAIN	.
negative regulation of cAMP-dependent protein kinase activity (GO:2000480)	1/8	0.230082	1	0	0	3.88802	5.71275	PRKAR2A	.
fusion of virus membrane with host plasma membrane (GO:0019064)	1/8	0.230082	1	0	0	3.88802	5.71275	PPIA	.
nucleotide phosphorylation (GO:0046939)	1/8	0.230082	1	0	0	3.88802	5.71275	CMPK1	.
bone resorption (GO:0045453)	1/8	0.230082	1	0	0	3.88802	5.71275	IL7	.
regulation of T-helper 2 cell differentiation (GO:0045628)	1/8	0.230082	1	0	0	3.88802	5.71275	SOCS5	.
peptidyl-diphthamide biosynthetic process from peptidyl-histidine (GO:0017183)	1/8	0.230082	1	0	0	3.88802	5.71275	DPH6	.
mitochondrial tRNA modification (GO:0070900)	1/8	0.230082	1	0	0	3.88802	5.71275	TRIT1	.
U4 snRNA 3'-end processing (GO:0034475)	1/8	0.230082	1	0	0	3.88802	5.71275	EXOSC5	.
regulation of dopamine receptor signaling pathway (GO:0060159)	1/8	0.230082	1	0	0	3.88802	5.71275	VPS35	.
interleukin-1 beta secretion (GO:0050702)	1/8	0.230082	1	0	0	3.88802	5.71275	NLRC4	.
pantothenate metabolic process (GO:0015939)	1/8	0.230082	1	0	0	3.88802	5.71275	AASDHPPT	.
regulation of keratinocyte migration (GO:0051547)	1/8	0.230082	1	0	0	3.88802	5.71275	ADAM9	.
tRNA aminoacylation for mitochondrial protein translation (GO:0070127)	1/8	0.230082	1	0	0	3.88802	5.71275	DARS2	.
regulation of cardiac muscle cell action potential involved in regulation of contraction (GO:0098909)	1/8	0.230082	1	0	0	3.88802	5.71275	CAMK2D	.
protein lipidation (GO:0006497)	6/128	0.23029	1	0	0	1.45801	2.14097	PIGB;PIGU;ZDHHC6;ATG4A;PIGW;PIGF	.
proteasome-mediated ubiquitin-dependent protein catabolic process (GO:0043161)	12/292	0.232081	1	0	0	1.27825	1.86711	CDC23;DDIT3;FAF1;CDC27;DNAJC10;KIF14;DERL2;FBXL3;RNF6;RNF7;UBE2K;ANAPC10	.
RNA splicing, via transesterification reactions with bulged adenosine as nucleophile (GO:0000377)	10/237	0.233763	1	0	0	1.31241	1.90752	DHX40;DBR1;METTL14;PPIL1;SNRPD1;CPSF3;METTL3;WBP4;MAGOHB;LSM3	.
coenzyme metabolic process (GO:0006732)	3/52	0.233778	1	0	0	1.79447	2.60805	THEM4;AASDHPPT;ACAT1	.
positive regulation of mitochondrion organization (GO:0010822)	6/129	0.235548	1	0	0	1.44671	2.09171	CTSK;PDCD5;VPS35;DPH6;MFF;PPARGC1A	.
cellular response to ketone (GO:1901655)	2/29	0.238902	1	0	0	2.14512	3.07117	GNG2;AHR	.
hydrogen ion transmembrane transport (GO:1902600)	2/29	0.238902	1	0	0	2.14512	3.07117	ATP6V1B2;ATP6V1F	.
regulation of receptor internalization (GO:0002090)	2/29	0.238902	1	0	0	2.14512	3.07117	AHI1;SCYL2	.
aerobic respiration (GO:0009060)	2/29	0.238902	1	0	0	2.14512	3.07117	OXA1L;PMPCB	.
lytic vacuole organization (GO:0080171)	2/29	0.238902	1	0	0	2.14512	3.07117	GNPTAB;AKTIP	.
positive regulation of calcium-mediated signaling (GO:0050850)	2/29	0.238902	1	0	0	2.14512	3.07117	P2RX4;CALM1	.
protein K63-linked deubiquitination (GO:0070536)	2/29	0.238902	1	0	0	2.14512	3.07117	ABRAXAS2;BRCC3	.
transcription elongation from RNA polymerase I promoter (GO:0006362)	2/29	0.238902	1	0	0	2.14512	3.07117	GTF2H2;GTF2H5	.
positive regulation of cytoskeleton organization (GO:0051495)	4/78	0.242089	1	0	0	1.59509	2.26255	GPSM2;CARMIL1;STAP1;NCK1	.
triglyceride metabolic process (GO:0006641)	3/53	0.242386	1	0	0	1.76062	2.49518	PLA2G16;GPAM;GALK2	.
positive regulation of secretion by cell (GO:1903532)	3/53	0.242386	1	0	0	1.76062	2.49518	ADAM9;PPIA;EXOC1	.
regulation of apoptotic process (GO:0042981)	30/816	0.248849	1	0	0	1.14354	1.59055	AVEN;ANP32A;FAF1;PDCD5;KIF14;NLRC4;OMA1;DDRGK1;FIGNL1;CTSH;PIM2;NAE1;LCMT1;DFFA;NPM1;UTP11;ANXA5;NME2;PA2G4;AHI1;MELK;COPS5;IL7;APEX1;PPT1;ANP32E;CIAPIN1;ANP32B;FXN;ATF4	.
positive regulation of histone modification (GO:0031058)	2/30	0.250916	1	0	0	2.07361	2.86706	TADA2A;PPARGC1A	.
regulation of keratinocyte differentiation (GO:0045616)	2/30	0.250916	1	0	0	2.07361	2.86706	CTSK;NME2	.
carbohydrate derivative biosynthetic process (GO:1901137)	2/30	0.250916	1	0	0	2.07361	2.86706	RRM1;GALK2	.
vesicle-mediated transport (GO:0016192)	16/411	0.251155	1	0	0	1.21087	1.67304	VPS29;RAB1A;AKTIP;ARL1;CCZ1;COMMD1;AHI1;SNX2;RABEP1;VPS50;VPS41;CEP83;VPS35;RAB6A;VAMP5;SCYL2	.
secretory granule organization (GO:0033363)	1/9	0.254845	1	0	0	3.45602	4.72473	BLOC1S2	.
negative regulation of leukocyte chemotaxis (GO:0002689)	1/9	0.254845	1	0	0	3.45602	4.72473	STAP1	.
negative regulation of cytokine production involved in inflammatory response (GO:1900016)	1/9	0.254845	1	0	0	3.45602	4.72473	PDCD4	.
regulation of protein acetylation (GO:1901983)	1/9	0.254845	1	0	0	3.45602	4.72473	FAM161A	.
short-chain fatty acid metabolic process (GO:0046459)	1/9	0.254845	1	0	0	3.45602	4.72473	MCEE	.
regulation of SNARE complex assembly (GO:0035542)	1/9	0.254845	1	0	0	3.45602	4.72473	VPS41	.
negative regulation of mitotic nuclear division (GO:0045839)	1/9	0.254845	1	0	0	3.45602	4.72473	CHEK1	.
regulation of muscle system process (GO:0090257)	1/9	0.254845	1	0	0	3.45602	4.72473	SRI	.
Cdc42 protein signal transduction (GO:0032488)	1/9	0.254845	1	0	0	3.45602	4.72473	SHTN1	.
negative regulation of tyrosine phosphorylation of STAT protein (GO:0042532)	1/9	0.254845	1	0	0	3.45602	4.72473	INPP5F	.
mitochondrion morphogenesis (GO:0070584)	1/9	0.254845	1	0	0	3.45602	4.72473	MFF	.
indolalkylamine catabolic process (GO:0046218)	1/9	0.254845	1	0	0	3.45602	4.72473	HAAO	.
interleukin-1 beta production (GO:0032611)	1/9	0.254845	1	0	0	3.45602	4.72473	NLRC4	.
multi-ciliated epithelial cell differentiation (GO:1903251)	1/9	0.254845	1	0	0	3.45602	4.72473	PLK4	.
small nucleolar ribonucleoprotein complex assembly (GO:0000491)	1/9	0.254845	1	0	0	3.45602	4.72473	ZNHIT6	.
peptidyl-arginine omega-N-methylation (GO:0035247)	1/9	0.254845	1	0	0	3.45602	4.72473	PRMT3	.
regulation of endoplasmic reticulum unfolded protein response (GO:1900101)	1/9	0.254845	1	0	0	3.45602	4.72473	COPS5	.
response to dopamine (GO:1903350)	1/9	0.254845	1	0	0	3.45602	4.72473	ATF4	.
nicotinamide nucleotide biosynthetic process (GO:0019359)	1/9	0.254845	1	0	0	3.45602	4.72473	HAAO	.
response to leucine (GO:0043201)	1/9	0.254845	1	0	0	3.45602	4.72473	LARS	.
protein polyglutamylation (GO:0018095)	1/9	0.254845	1	0	0	3.45602	4.72473	CFAP20	.
positive regulation of T cell chemotaxis (GO:0010820)	1/9	0.254845	1	0	0	3.45602	4.72473	CXCL13	.
mitochondrial calcium uptake (GO:0036444)	1/9	0.254845	1	0	0	3.45602	4.72473	MCUR1	.
interleukin-1 secretion (GO:0050701)	1/9	0.254845	1	0	0	3.45602	4.72473	NLRC4	.
nuclear-transcribed mRNA catabolic process, exonucleolytic, 3'-5' (GO:0034427)	1/9	0.254845	1	0	0	3.45602	4.72473	EXOSC5	.
podosome assembly (GO:0071800)	1/9	0.254845	1	0	0	3.45602	4.72473	BIN2	.
peptidyl-arginine methylation (GO:0018216)	1/9	0.254845	1	0	0	3.45602	4.72473	PRMT3	.
mitotic DNA replication checkpoint (GO:0033314)	1/9	0.254845	1	0	0	3.45602	4.72473	NAE1	.
atrioventricular valve development (GO:0003171)	1/9	0.254845	1	0	0	3.45602	4.72473	TGFBR2	.
doxorubicin metabolic process (GO:0044598)	1/9	0.254845	1	0	0	3.45602	4.72473	AKR1C4	.
regulation of methylation-dependent chromatin silencing (GO:0090308)	1/9	0.254845	1	0	0	3.45602	4.72473	UHRF2	.
endothelial cell chemotaxis (GO:0035767)	1/9	0.254845	1	0	0	3.45602	4.72473	CXCL13	.
peroxisome fission (GO:0016559)	1/9	0.254845	1	0	0	3.45602	4.72473	MFF	.
glucose import (GO:0046323)	1/9	0.254845	1	0	0	3.45602	4.72473	SLC2A13	.
protein autoprocessing (GO:0016540)	1/9	0.254845	1	0	0	3.45602	4.72473	FXN	.
cellular response to leucine (GO:0071233)	1/9	0.254845	1	0	0	3.45602	4.72473	LARS	.
regulation of flagellated sperm motility (GO:1901317)	1/9	0.254845	1	0	0	3.45602	4.72473	TACR2	.
regulation of homotypic cell-cell adhesion (GO:0034110)	1/9	0.254845	1	0	0	3.45602	4.72473	RDX	.
nuclear RNA surveillance (GO:0071027)	1/9	0.254845	1	0	0	3.45602	4.72473	EXOSC5	.
histone H3-K4 trimethylation (GO:0080182)	1/9	0.254845	1	0	0	3.45602	4.72473	WDR61	.
cytoplasmic translation (GO:0002181)	3/55	0.259748	1	0	0	1.69659	2.28708	RWDD1;RPL10A;GSPT1	.
positive regulation of sequence-specific DNA binding transcription factor activity (GO:0051091)	9/216	0.260653	1	0	0	1.29601	1.74257	NPM1;COPS5;DDRGK1;DDIT3;CEBPG;BTK;NLRC4;PPARGC1A;MBTPS2	.
fatty acid metabolic process (GO:0006631)	5/107	0.261239	1	0	0	1.45347	1.95102	ABCD3;GPAM;PON2;THEM4;PPARGC1A	.
negative regulation of cation channel activity (GO:2001258)	2/31	0.262945	1	0	0	2.00672	2.6806	SRI;CALM1	.
replication fork processing (GO:0031297)	2/31	0.262945	1	0	0	2.00672	2.6806	ZRANB3;THOC1	.
cellular response to cAMP (GO:0071320)	2/31	0.262945	1	0	0	2.00672	2.6806	RAP1B;AHR	.
regulation of cell adhesion mediated by integrin (GO:0033628)	2/31	0.262945	1	0	0	2.00672	2.6806	ADAM9;PTPN11	.
'de novo' posttranslational protein folding (GO:0051084)	2/31	0.262945	1	0	0	2.00672	2.6806	CCT2;HSPA4	.
regulation of intracellular estrogen receptor signaling pathway (GO:0033146)	2/31	0.262945	1	0	0	2.00672	2.6806	GPAM;DDRGK1	.
bile acid metabolic process (GO:0008206)	2/31	0.262945	1	0	0	2.00672	2.6806	HSD17B4;AKR1C4	.
regulation of sodium ion transmembrane transport (GO:1902305)	2/31	0.262945	1	0	0	2.00672	2.6806	CAMK2D;COMMD1	.
spindle assembly (GO:0051225)	4/81	0.263267	1	0	0	1.53601	2.04994	HAUS8;ABRAXAS2;NLRC4;HAUS1	.
post-translational protein modification (GO:0043687)	14/358	0.264061	1	0	0	1.21637	1.61968	RAB1A;COMMD1;RNF7;UCHL3;FBXO22;PTP4A2;RCN1;COPS5;COPS2;FBXL3;FEM1C;NAE1;RBBP7;SOCS5	.
phosphorylation (GO:0016310)	15/387	0.265345	1	0	0	1.20559	1.59948	PLK4;CAMK2D;ADK;PHKB;TGFBR2;MELK;TEC;GNPTAB;STK16;CHEK1;BTK;TLK1;PIM2;GALK2;TEFM	.
regulation of protein secretion (GO:0050708)	5/108	0.267372	1	0	0	1.44001	1.89953	ADAM9;ARFIP1;PPIA;SLC25A4;EXOC1	.
DNA recombination (GO:0006310)	3/56	0.26849	1	0	0	1.6663	2.19108	RMI2;DNA2;RHNO1	.
negative regulation of cell cycle process (GO:0010948)	4/82	0.270403	1	0	0	1.51728	1.98436	CHEK1;RBBP7;SMC3;EZH2	.
DNA-templated transcription, elongation (GO:0006354)	5/109	0.273537	1	0	0	1.4268	1.84958	ELP2;WDR61;ELP3;GTF2H2;GTF2H5	.
positive regulation of ubiquitin-protein transferase activity (GO:0051443)	2/32	0.274976	1	0	0	1.94401	2.50986	RAB1A;ANAPC10	.
positive regulation of viral genome replication (GO:0045070)	2/32	0.274976	1	0	0	1.94401	2.50986	HACD3;PPIA	.
regulation of protein autophosphorylation (GO:0031952)	2/32	0.274976	1	0	0	1.94401	2.50986	MOB1B;CALM1	.
lysosome organization (GO:0007040)	2/32	0.274976	1	0	0	1.94401	2.50986	GNPTAB;AKTIP	.
termination of RNA polymerase I transcription (GO:0006363)	2/32	0.274976	1	0	0	1.94401	2.50986	GTF2H2;GTF2H5	.
protein destabilization (GO:0031648)	2/32	0.274976	1	0	0	1.94401	2.50986	CTSH;FBXL3	.
proton transport (GO:0015992)	2/32	0.274976	1	0	0	1.94401	2.50986	ATP6V1B2;ATP6V1F	.
positive regulation of protein transport (GO:0051222)	3/57	0.277264	1	0	0	1.63706	2.1	ADAM9;PPIA;EXOC1	.
mitotic sister chromatid segregation (GO:0000070)	4/83	0.277573	1	0	0	1.499	1.92122	NAA50;CDC23;MIS12;KIF14	.
positive regulation of ubiquitin protein ligase activity (GO:1904668)	4/83	0.277573	1	0	0	1.499	1.92122	RAB1A;CDC23;CDC27;ANAPC10	.
regulation of B cell apoptotic process (GO:0002902)	1/10	0.278812	1	0	0	3.11042	3.97268	BTK	.
glomerular filtration (GO:0003094)	1/10	0.278812	1	0	0	3.11042	3.97268	JCHAIN	.
protein deglycosylation (GO:0006517)	1/10	0.278812	1	0	0	3.11042	3.97268	NGLY1	.
regulation of chromatin organization (GO:1902275)	1/10	0.278812	1	0	0	3.11042	3.97268	TLK1	.
membrane raft organization (GO:0031579)	1/10	0.278812	1	0	0	3.11042	3.97268	PPT1	.
male meiosis I (GO:0007141)	1/10	0.278812	1	0	0	3.11042	3.97268	MYBL1	.
glucosamine-containing compound catabolic process (GO:1901072)	1/10	0.278812	1	0	0	3.11042	3.97268	GNPDA1	.
neuron projection regeneration (GO:0031102)	1/10	0.278812	1	0	0	3.11042	3.97268	NREP	.
negative regulation of oxidative stress-induced neuron death (GO:1903204)	1/10	0.278812	1	0	0	3.11042	3.97268	ATF4	.
positive regulation of cytoplasmic transport (GO:1903651)	1/10	0.278812	1	0	0	3.11042	3.97268	RDX	.
regulation of Arp2/3 complex-mediated actin nucleation (GO:0034315)	1/10	0.278812	1	0	0	3.11042	3.97268	ARFIP1	.
regulation of cytoplasmic translational elongation (GO:1900247)	1/10	0.278812	1	0	0	3.11042	3.97268	DPH6	.
phosphatidylglycerol biosynthetic process (GO:0006655)	1/10	0.278812	1	0	0	3.11042	3.97268	CRLS1	.
N-acetylneuraminate metabolic process (GO:0006054)	1/10	0.278812	1	0	0	3.11042	3.97268	GNPDA1	.
positive regulation of receptor recycling (GO:0001921)	1/10	0.278812	1	0	0	3.11042	3.97268	INPP5F	.
pyroptosis (GO:0070269)	1/10	0.278812	1	0	0	3.11042	3.97268	NLRC4	.
cellular response to dopamine (GO:1903351)	1/10	0.278812	1	0	0	3.11042	3.97268	ATF4	.
regulation of respiratory burst (GO:0060263)	1/10	0.278812	1	0	0	3.11042	3.97268	JCHAIN	.
aspartate family amino acid metabolic process (GO:0009066)	1/10	0.278812	1	0	0	3.11042	3.97268	MSRA	.
regulation of actin filament-based movement (GO:1903115)	1/10	0.278812	1	0	0	3.11042	3.97268	SRI	.
positive regulation of glucose import in response to insulin stimulus (GO:2001275)	1/10	0.278812	1	0	0	3.11042	3.97268	PTPN11	.
RNA phosphodiester bond hydrolysis, endonucleolytic (GO:0090502)	1/10	0.278812	1	0	0	3.11042	3.97268	LACTB2	.
tryptophan metabolic process (GO:0006568)	1/10	0.278812	1	0	0	3.11042	3.97268	HAAO	.
mitotic G1 DNA damage checkpoint (GO:0031571)	1/10	0.278812	1	0	0	3.11042	3.97268	RPA2	.
nuclear pore complex assembly (GO:0051292)	1/10	0.278812	1	0	0	3.11042	3.97268	NDC1	.
glycoprotein catabolic process (GO:0006516)	1/10	0.278812	1	0	0	3.11042	3.97268	NGLY1	.
telomere maintenance in response to DNA damage (GO:0043247)	1/10	0.278812	1	0	0	3.11042	3.97268	APEX1	.
primary miRNA processing (GO:0031053)	1/10	0.278812	1	0	0	3.11042	3.97268	METTL3	.
negative regulation of autophagosome assembly (GO:1902902)	1/10	0.278812	1	0	0	3.11042	3.97268	FEZ2	.
Rap protein signal transduction (GO:0032486)	1/10	0.278812	1	0	0	3.11042	3.97268	RAP1B	.
G1 DNA damage checkpoint (GO:0044783)	1/10	0.278812	1	0	0	3.11042	3.97268	RPA2	.
endosomal vesicle fusion (GO:0034058)	1/10	0.278812	1	0	0	3.11042	3.97268	VPS41	.
cellular response to ATP (GO:0071318)	1/10	0.278812	1	0	0	3.11042	3.97268	P2RX4	.
nuclear mRNA surveillance (GO:0071028)	1/10	0.278812	1	0	0	3.11042	3.97268	EXOSC5	.
myeloid dendritic cell differentiation (GO:0043011)	1/10	0.278812	1	0	0	3.11042	3.97268	TGFBR2	.
DNA replication-dependent nucleosome assembly (GO:0006335)	1/10	0.278812	1	0	0	3.11042	3.97268	NASP	.
detection of bacterium (GO:0016045)	1/10	0.278812	1	0	0	3.11042	3.97268	NLRC4	.
negative regulation of protein maturation (GO:1903318)	1/10	0.278812	1	0	0	3.11042	3.97268	SNX12	.
intraciliary retrograde transport (GO:0035721)	1/10	0.278812	1	0	0	3.11042	3.97268	TTC21B	.
negative regulation of centrosome duplication (GO:0010826)	1/10	0.278812	1	0	0	3.11042	3.97268	NPM1	.
telomere maintenance via recombination (GO:0000722)	1/10	0.278812	1	0	0	3.11042	3.97268	ERCC4	.
negative regulation of transcription from RNA polymerase II promoter in response to stress (GO:0097201)	1/10	0.278812	1	0	0	3.11042	3.97268	NCK1	.
coenzyme A metabolic process (GO:0015936)	1/10	0.278812	1	0	0	3.11042	3.97268	ACAT1	.
ganglioside biosynthetic process (GO:0001574)	1/10	0.278812	1	0	0	3.11042	3.97268	ST3GAL5	.
negative regulation of sodium ion transmembrane transporter activity (GO:2000650)	1/10	0.278812	1	0	0	3.11042	3.97268	CAMK2D	.
mitotic G1/S transition checkpoint (GO:0044819)	1/10	0.278812	1	0	0	3.11042	3.97268	RPA2	.
DNA replication-dependent nucleosome organization (GO:0034723)	1/10	0.278812	1	0	0	3.11042	3.97268	NASP	.
protein kinase A signaling (GO:0010737)	1/10	0.278812	1	0	0	3.11042	3.97268	RDX	.
dicarboxylic acid biosynthetic process (GO:0043650)	1/10	0.278812	1	0	0	3.11042	3.97268	HAAO	.
negative regulation of homotypic cell-cell adhesion (GO:0034111)	1/10	0.278812	1	0	0	3.11042	3.97268	RDX	.
negative regulation of endoplasmic reticulum unfolded protein response (GO:1900102)	1/10	0.278812	1	0	0	3.11042	3.97268	NCK1	.
tryptophan catabolic process (GO:0006569)	1/10	0.278812	1	0	0	3.11042	3.97268	HAAO	.
quinone metabolic process (GO:1901661)	1/10	0.278812	1	0	0	3.11042	3.97268	AKR1C4	.
regulation of lysosomal lumen pH (GO:0035751)	1/10	0.278812	1	0	0	3.11042	3.97268	PPT1	.
regulation of axon regeneration (GO:0048679)	1/10	0.278812	1	0	0	3.11042	3.97268	INPP5F	.
negative regulation of glucose transport (GO:0010829)	1/10	0.278812	1	0	0	3.11042	3.97268	PEA15	.
regulation of T cell chemotaxis (GO:0010819)	1/10	0.278812	1	0	0	3.11042	3.97268	CXCL13	.
neutrophil degranulation (GO:0043312)	18/480	0.284656	1	0	0	1.16641	1.46556	CCT2;XRCC6;GCA;HEXB;ATP6AP2;NME2;COMMD3;GGH;PA2G4;RAP1B;PGRMC1;BIN2;SLCO4C1;CTSH;STOM;CCT8;RAB6A;PPIA	.
negative regulation of calcium ion transmembrane transporter activity (GO:1901020)	2/33	0.286996	1	0	0	1.8851	2.35315	SRI;CALM1	.
7-methylguanosine mRNA capping (GO:0006370)	2/33	0.286996	1	0	0	1.8851	2.35315	GTF2H2;GTF2H5	.
cellular response to glucagon stimulus (GO:0071377)	2/33	0.286996	1	0	0	1.8851	2.35315	GNG2;PRKAR2A	.
7-methylguanosine RNA capping (GO:0009452)	2/33	0.286996	1	0	0	1.8851	2.35315	GTF2H2;GTF2H5	.
phagosome maturation (GO:0090382)	2/33	0.286996	1	0	0	1.8851	2.35315	ATP6V1B2;ATP6V1F	.
G2 DNA damage checkpoint (GO:0031572)	2/33	0.286996	1	0	0	1.8851	2.35315	CHEK1;BRCC3	.
regulation of intracellular signal transduction (GO:1902531)	16/423	0.287954	1	0	0	1.17652	1.46471	RMI2;RFC4;FAM13A;ATP6AP2;RPA2;ARHGAP5;RPF2;RRAGC;RRAGB;TTC5;ERCC4;RPA3;CHEK1;RBBP7;DNA2;RHNO1	.
integrin-mediated signaling pathway (GO:0007229)	3/59	0.294889	1	0	0	1.58157	1.93134	TEC;NME2;ADAM9	.
neutrophil activation involved in immune response (GO:0002283)	18/484	0.29646	1	0	0	1.15677	1.40645	CCT2;XRCC6;GCA;HEXB;ATP6AP2;NME2;COMMD3;GGH;PA2G4;RAP1B;PGRMC1;BIN2;SLCO4C1;CTSH;STOM;CCT8;RAB6A;PPIA	.
intracellular pH reduction (GO:0051452)	2/34	0.298994	1	0	0	1.82966	2.20901	ATP6V1B2;ATP6V1F	.
glycogen metabolic process (GO:0005977)	2/34	0.298994	1	0	0	1.82966	2.20901	PHKB;CALM1	.
positive regulation of cytokine-mediated signaling pathway (GO:0001961)	2/34	0.298994	1	0	0	1.82966	2.20901	IL7;UBE2K	.
regulation of T cell differentiation (GO:0045580)	2/34	0.298994	1	0	0	1.82966	2.20901	IL7;METTL3	.
oligosaccharide biosynthetic process (GO:0009312)	2/34	0.298994	1	0	0	1.82966	2.20901	GALNT7;B3GALT2	.
negative regulation of mitochondrion organization (GO:0010823)	2/34	0.298994	1	0	0	1.82966	2.20901	OMA1;FXN	.
positive regulation of intrinsic apoptotic signaling pathway (GO:2001244)	2/34	0.298994	1	0	0	1.82966	2.20901	DDIT3;NCK1	.
transcription initiation from RNA polymerase I promoter (GO:0006361)	2/34	0.298994	1	0	0	1.82966	2.20901	GTF2H2;GTF2H5	.
transcription from RNA polymerase I promoter (GO:0006360)	2/34	0.298994	1	0	0	1.82966	2.20901	GTF2H2;GTF2H5	.
formation of extrachromosomal circular DNA (GO:0001325)	1/11	0.30201	1	0	0	2.82765	3.38554	DNA2	.
positive regulation of endothelial cell apoptotic process (GO:2000353)	1/11	0.30201	1	0	0	2.82765	3.38554	PDCD4	.
interleukin-27-mediated signaling pathway (GO:0070106)	1/11	0.30201	1	0	0	2.82765	3.38554	CANX	.
replicative senescence (GO:0090399)	1/11	0.30201	1	0	0	2.82765	3.38554	CHEK1	.
regulation of histone deacetylation (GO:0031063)	1/11	0.30201	1	0	0	2.82765	3.38554	CAMK2D	.
cellular response to prostaglandin stimulus (GO:0071379)	1/11	0.30201	1	0	0	2.82765	3.38554	GNG2	.
regulation of feeding behavior (GO:0060259)	1/11	0.30201	1	0	0	2.82765	3.38554	CFAP20	.
carnitine metabolic process (GO:0009437)	1/11	0.30201	1	0	0	2.82765	3.38554	ALDH9A1	.
positive regulation by host of viral process (GO:0044794)	1/11	0.30201	1	0	0	2.82765	3.38554	SMC3	.
negative regulation of nuclear division (GO:0051784)	1/11	0.30201	1	0	0	2.82765	3.38554	CHEK1	.
negative regulation of JUN kinase activity (GO:0043508)	1/11	0.30201	1	0	0	2.82765	3.38554	PDCD4	.
carnitine shuttle (GO:0006853)	1/11	0.30201	1	0	0	2.82765	3.38554	CPT2	.
proteasome assembly (GO:0043248)	1/11	0.30201	1	0	0	2.82765	3.38554	PSMG1	.
endonucleolytic cleavage of tricistronic rRNA transcript (SSU-rRNA, 5.8S rRNA, LSU-rRNA) (GO:0000479)	1/11	0.30201	1	0	0	2.82765	3.38554	BMS1	.
regulation of mitotic centrosome separation (GO:0046602)	1/11	0.30201	1	0	0	2.82765	3.38554	CHEK1	.
phosphatidylinositol dephosphorylation (GO:0046856)	1/11	0.30201	1	0	0	2.82765	3.38554	INPP5F	.
rRNA base methylation (GO:0070475)	1/11	0.30201	1	0	0	2.82765	3.38554	TRMT112	.
lymphocyte mediated immunity (GO:0002449)	1/11	0.30201	1	0	0	2.82765	3.38554	MSH2	.
positive regulation of mesenchymal cell proliferation (GO:0002053)	1/11	0.30201	1	0	0	2.82765	3.38554	TGFBR2	.
renal filtration (GO:0097205)	1/11	0.30201	1	0	0	2.82765	3.38554	JCHAIN	.
positive regulation of actin filament depolymerization (GO:0030836)	1/11	0.30201	1	0	0	2.82765	3.38554	CARMIL1	.
regulation of ceramide biosynthetic process (GO:2000303)	1/11	0.30201	1	0	0	2.82765	3.38554	ORMDL2	.
sphingolipid catabolic process (GO:0030149)	1/11	0.30201	1	0	0	2.82765	3.38554	PPT1	.
transcytosis (GO:0045056)	1/11	0.30201	1	0	0	2.82765	3.38554	VPS35	.
regulation of chromatin binding (GO:0035561)	1/11	0.30201	1	0	0	2.82765	3.38554	GMNN	.
negative regulation of protein localization to cell surface (GO:2000009)	1/11	0.30201	1	0	0	2.82765	3.38554	COMMD1	.
response to sterol (GO:0036314)	1/11	0.30201	1	0	0	2.82765	3.38554	TGFBR2	.
rhodopsin mediated signaling pathway (GO:0016056)	1/11	0.30201	1	0	0	2.82765	3.38554	RNF7	.
cytoplasmic mRNA processing body assembly (GO:0033962)	1/11	0.30201	1	0	0	2.82765	3.38554	LSM3	.
cellular response to interferon-beta (GO:0035458)	1/11	0.30201	1	0	0	2.82765	3.38554	UBE2K	.
methionine metabolic process (GO:0006555)	1/11	0.30201	1	0	0	2.82765	3.38554	MSRA	.
cell part morphogenesis (GO:0032990)	1/11	0.30201	1	0	0	2.82765	3.38554	MFF	.
fatty acid transmembrane transport (GO:1902001)	1/11	0.30201	1	0	0	2.82765	3.38554	CPT2	.
t-circle formation (GO:0090656)	1/11	0.30201	1	0	0	2.82765	3.38554	DNA2	.
negative regulation of heart contraction (GO:0045822)	1/11	0.30201	1	0	0	2.82765	3.38554	SRI	.
glycerol metabolic process (GO:0006071)	1/11	0.30201	1	0	0	2.82765	3.38554	GALK2	.
positive regulation of fatty acid oxidation (GO:0046321)	1/11	0.30201	1	0	0	2.82765	3.38554	PPARGC1A	.
inhibition of cysteine-type endopeptidase activity involved in apoptotic process (GO:1990001)	1/11	0.30201	1	0	0	2.82765	3.38554	NLRC4	.
magnesium ion transport (GO:0015693)	1/11	0.30201	1	0	0	2.82765	3.38554	NIPA2	.
positive regulation of sodium ion transmembrane transporter activity (GO:2000651)	1/11	0.30201	1	0	0	2.82765	3.38554	GLRX	.
positive regulation of glucose metabolic process (GO:0010907)	1/11	0.30201	1	0	0	2.82765	3.38554	PPARGC1A	.
oxidative phosphorylation (GO:0006119)	1/11	0.30201	1	0	0	2.82765	3.38554	TEFM	.
embryonic hemopoiesis (GO:0035162)	1/11	0.30201	1	0	0	2.82765	3.38554	TGFBR2	.
carbohydrate derivative catabolic process (GO:1901136)	1/11	0.30201	1	0	0	2.82765	3.38554	NGLY1	.
glutathione biosynthetic process (GO:0006750)	1/11	0.30201	1	0	0	2.82765	3.38554	GGCT	.
telomere maintenance via telomere trimming (GO:0090737)	1/11	0.30201	1	0	0	2.82765	3.38554	DNA2	.
interleukin-35-mediated signaling pathway (GO:0070757)	1/11	0.30201	1	0	0	2.82765	3.38554	CANX	.
regulation of chromatin silencing (GO:0031935)	1/11	0.30201	1	0	0	2.82765	3.38554	UHRF2	.
response to corticosteroid (GO:0031960)	1/11	0.30201	1	0	0	2.82765	3.38554	ADAM9	.
positive regulation of T-helper cell differentiation (GO:0045624)	1/11	0.30201	1	0	0	2.82765	3.38554	SOCS5	.
positive regulation of interferon-gamma biosynthetic process (GO:0045078)	1/11	0.30201	1	0	0	2.82765	3.38554	CEBPG	.
UDP-N-acetylglucosamine biosynthetic process (GO:0006048)	1/11	0.30201	1	0	0	2.82765	3.38554	GNPDA1	.
modification-dependent protein catabolic process (GO:0019941)	6/142	0.306723	1	0	0	1.31426	1.55321	RNF168;CDC23;RNF6;NTAN1;FBXO22;UBE2K	.
protein polyubiquitination (GO:0000209)	11/284	0.307082	1	0	0	1.20474	1.42236	RNF168;ANAPC13;CDC23;RNF138;UBE2Q2;CDC27;FBXL3;RNF6;FBXO22;UBE2K;ANAPC10	.
ubiquitin-dependent protein catabolic process (GO:0006511)	13/342	0.30797	1	0	0	1.18232	1.39249	FAF1;KIF14;RNF6;RNF7;NTAN1;FBXO22;ANAPC10;RNF168;CDC23;DDIT3;CDC27;CACUL1;UBE2K	.
neutrophil mediated immunity (GO:0002446)	18/488	0.308417	1	0	0	1.14729	1.34956	CCT2;XRCC6;GCA;HEXB;ATP6AP2;NME2;COMMD3;GGH;PA2G4;RAP1B;PGRMC1;BIN2;SLCO4C1;CTSH;STOM;CCT8;RAB6A;PPIA	.
keratan sulfate metabolic process (GO:0042339)	2/35	0.310959	1	0	0	1.77738	2.07615	HEXB;ST3GAL6	.
response to peptide (GO:1901652)	2/35	0.310959	1	0	0	1.77738	2.07615	EIF2B3;EIF2B1	.
regulation of alcohol biosynthetic process (GO:1902930)	2/35	0.310959	1	0	0	1.77738	2.07615	GPAM;MBTPS2	.
regulation of axon extension (GO:0030516)	2/35	0.310959	1	0	0	1.77738	2.07615	SHTN1;RNF6	.
response to glucagon (GO:0033762)	2/35	0.310959	1	0	0	1.77738	2.07615	GNG2;PRKAR2A	.
macromolecule catabolic process (GO:0009057)	2/35	0.310959	1	0	0	1.77738	2.07615	PPT1;UCHL3	.
membrane lipid biosynthetic process (GO:0046467)	3/61	0.312581	1	0	0	1.52971	1.77889	HACD3;HACD2;HACD4	.
protein targeting to membrane (GO:0006612)	3/62	0.321438	1	0	0	1.50504	1.70815	ZDHHC6;ATG4A;SEC63	.
regulation of DNA replication (GO:0006275)	3/62	0.321438	1	0	0	1.50504	1.70815	GMNN;DNA2;SMC3	.
positive regulation of RNA metabolic process (GO:0051254)	2/36	0.32288	1	0	0	1.72801	1.95347	TRMT112;DIMT1	.
antibacterial humoral response (GO:0019731)	2/36	0.32288	1	0	0	1.72801	1.95347	RNASE6;JCHAIN	.
negative regulation of protein kinase B signaling (GO:0051898)	2/36	0.32288	1	0	0	1.72801	1.95347	DDIT3;THEM4	.
erythrocyte differentiation (GO:0030218)	2/36	0.32288	1	0	0	1.72801	1.95347	CEBPG;LYAR	.
negative regulation of protein complex assembly (GO:0031333)	2/36	0.32288	1	0	0	1.72801	1.95347	KIF14;LCMT1	.
regulation of phosphoprotein phosphatase activity (GO:0043666)	2/36	0.32288	1	0	0	1.72801	1.95347	MASTL;CALM1	.
sulfur compound catabolic process (GO:0044273)	2/36	0.32288	1	0	0	1.72801	1.95347	HEXB;ACAT1	.
rRNA 3'-end processing (GO:0031125)	1/12	0.324463	1	0	0	2.59202	2.91753	EXOSC5	.
positive regulation of lyase activity (GO:0051349)	1/12	0.324463	1	0	0	2.59202	2.91753	FXN	.
regulation of mesenchymal cell proliferation (GO:0010464)	1/12	0.324463	1	0	0	2.59202	2.91753	TGFBR2	.
negative regulation of ATPase activity (GO:0032780)	1/12	0.324463	1	0	0	2.59202	2.91753	OXA1L	.
protein localization to kinetochore (GO:0034501)	1/12	0.324463	1	0	0	2.59202	2.91753	MIS12	.
regulation of IRE1-mediated unfolded protein response (GO:1903894)	1/12	0.324463	1	0	0	2.59202	2.91753	COPS5	.
retinol metabolic process (GO:0042572)	1/12	0.324463	1	0	0	2.59202	2.91753	DHRS9	.
negative regulation of metabolic process (GO:0009892)	1/12	0.324463	1	0	0	2.59202	2.91753	OXA1L	.
negative regulation of oxidoreductase activity (GO:0051354)	1/12	0.324463	1	0	0	2.59202	2.91753	OXA1L	.
mitochondrial outer membrane permeabilization (GO:0097345)	1/12	0.324463	1	0	0	2.59202	2.91753	BLOC1S2	.
amino sugar biosynthetic process (GO:0046349)	1/12	0.324463	1	0	0	2.59202	2.91753	GNPDA1	.
UDP-N-acetylglucosamine metabolic process (GO:0006047)	1/12	0.324463	1	0	0	2.59202	2.91753	GNPDA1	.
Golgi localization (GO:0051645)	1/12	0.324463	1	0	0	2.59202	2.91753	TBCCD1	.
histone arginine methylation (GO:0034969)	1/12	0.324463	1	0	0	2.59202	2.91753	PRMT3	.
positive regulation of T-helper 1 type immune response (GO:0002827)	1/12	0.324463	1	0	0	2.59202	2.91753	SOCS5	.
attachment of mitotic spindle microtubules to kinetochore (GO:0051315)	1/12	0.324463	1	0	0	2.59202	2.91753	MIS12	.
lysine catabolic process (GO:0006554)	1/12	0.324463	1	0	0	2.59202	2.91753	ALDH7A1	.
nonribosomal peptide biosynthetic process (GO:0019184)	1/12	0.324463	1	0	0	2.59202	2.91753	GGCT	.
positive regulation of keratinocyte differentiation (GO:0045618)	1/12	0.324463	1	0	0	2.59202	2.91753	NME2	.
protein import into peroxisome matrix (GO:0016558)	1/12	0.324463	1	0	0	2.59202	2.91753	PEX1	.
response to axon injury (GO:0048678)	1/12	0.324463	1	0	0	2.59202	2.91753	NREP	.
DNA ligation involved in DNA repair (GO:0051103)	1/12	0.324463	1	0	0	2.59202	2.91753	PARP2	.
cellular glucan metabolic process (GO:0006073)	1/12	0.324463	1	0	0	2.59202	2.91753	PHKB	.
response to prostaglandin E (GO:0034695)	1/12	0.324463	1	0	0	2.59202	2.91753	GNG2	.
cargo loading into COPII-coated vesicle (GO:0090110)	1/12	0.324463	1	0	0	2.59202	2.91753	RAB1A	.
lysine metabolic process (GO:0006553)	1/12	0.324463	1	0	0	2.59202	2.91753	ALDH7A1	.
response to interleukin-6 (GO:0070741)	1/12	0.324463	1	0	0	2.59202	2.91753	ST3GAL6	.
negative regulation of vascular smooth muscle cell proliferation (GO:1904706)	1/12	0.324463	1	0	0	2.59202	2.91753	PDCD4	.
regulation of sequestering of triglyceride (GO:0010889)	1/12	0.324463	1	0	0	2.59202	2.91753	FITM2	.
ribosomal subunit export from nucleus (GO:0000054)	1/12	0.324463	1	0	0	2.59202	2.91753	NPM1	.
aromatic compound biosynthetic process (GO:0019438)	1/12	0.324463	1	0	0	2.59202	2.91753	TPK1	.
negative regulation of RNA biosynthetic process (GO:1902679)	1/12	0.324463	1	0	0	2.59202	2.91753	COPS2	.
prostanoid metabolic process (GO:0006692)	1/12	0.324463	1	0	0	2.59202	2.91753	AKR1C4	.
plasma membrane tubulation (GO:0097320)	1/12	0.324463	1	0	0	2.59202	2.91753	BIN2	.
keratan sulfate catabolic process (GO:0042340)	1/12	0.324463	1	0	0	2.59202	2.91753	HEXB	.
DNA deamination (GO:0045006)	1/12	0.324463	1	0	0	2.59202	2.91753	EXOSC5	.
positive regulation of neuron migration (GO:2001224)	1/12	0.324463	1	0	0	2.59202	2.91753	SHTN1	.
regulation of catabolic process (GO:0009894)	1/12	0.324463	1	0	0	2.59202	2.91753	FAF1	.
regulation of cell growth (GO:0001558)	8/202	0.324769	1	0	0	1.23185	1.38539	CAMK2D;PPT1;KIF14;DERL2;CHPT1;OSGIN2;RBBP7;FXN	.
peptidyl-threonine modification (GO:0018210)	4/90	0.328438	1	0	0	1.38241	1.53919	GALNT7;CAMK2D;CHEK1;TGFBR2	.
positive regulation of type I interferon production (GO:0032481)	3/63	0.330297	1	0	0	1.48115	1.64076	RNF135;XRCC6;POLR3GL	.
cellular amide metabolic process (GO:0043603)	3/63	0.330297	1	0	0	1.48115	1.64076	NLN;ORMDL2;AASDHPPT	.
carbohydrate biosynthetic process (GO:0016051)	2/37	0.334748	1	0	0	1.68131	1.83998	GALNT7;B3GALT2	.
transferrin transport (GO:0033572)	2/37	0.334748	1	0	0	1.68131	1.83998	ATP6V1B2;ATP6V1F	.
regulation of blood circulation (GO:1903522)	2/37	0.334748	1	0	0	1.68131	1.83998	CAMK2D;SRI	.
plasma membrane organization (GO:0007009)	2/37	0.334748	1	0	0	1.68131	1.83998	ARV1;BIN2	.
ferric iron transport (GO:0015682)	2/37	0.334748	1	0	0	1.68131	1.83998	ATP6V1B2;ATP6V1F	.
Wnt signaling pathway, calcium modulating pathway (GO:0007223)	2/37	0.334748	1	0	0	1.68131	1.83998	GNG2;CALM1	.
acylglycerol metabolic process (GO:0006639)	2/37	0.334748	1	0	0	1.68131	1.83998	PLA2G16;GALK2	.
secondary alcohol biosynthetic process (GO:1902653)	2/37	0.334748	1	0	0	1.68131	1.83998	ARV1;ACAT1	.
regulation of cell cycle process (GO:0010564)	4/91	0.335765	1	0	0	1.36722	1.49211	RMI2;TIPIN;CETN2;CALM1	.
calcium ion transport (GO:0006816)	5/119	0.336484	1	0	0	1.3069	1.42348	MCUR1;CALCRL;P2RX4;MCOLN2;SLC24A5	.
protein autophosphorylation (GO:0046777)	7/176	0.337832	1	0	0	1.2371	1.34251	CAMK2D;MELK;TEC;GRAP2;STK16;BTK;PIM2	.
nuclear-transcribed mRNA catabolic process, deadenylation-dependent decay (GO:0000288)	3/64	0.339153	1	0	0	1.45801	1.57655	EXOSC5;WDR61;LSM3	.
regulation of phosphorylation (GO:0042325)	5/120	0.342865	1	0	0	1.29601	1.38727	NDC1;NUP133;STAP1;NUP43;RAE1	.
brain development (GO:0007420)	5/120	0.342865	1	0	0	1.29601	1.38727	UTP3;PPT1;PTPN11;SPATA5;TGFBR2	.
modulation by virus of host process (GO:0019054)	1/13	0.346194	1	0	0	2.39263	2.538	KPNA2	.
response to iron ion (GO:0010039)	1/13	0.346194	1	0	0	2.39263	2.538	FXN	.
positive regulation of histone H3-K4 methylation (GO:0051571)	1/13	0.346194	1	0	0	2.39263	2.538	WDR61	.
regulation of plasma membrane bounded cell projection organization (GO:0120035)	1/13	0.346194	1	0	0	2.39263	2.538	VPS35	.
mitochondrial genome maintenance (GO:0000002)	1/13	0.346194	1	0	0	2.39263	2.538	SLC25A4	.
cellular response to nitrogen starvation (GO:0006995)	1/13	0.346194	1	0	0	2.39263	2.538	GABARAPL2	.
glycerolipid catabolic process (GO:0046503)	1/13	0.346194	1	0	0	2.39263	2.538	GDE1	.
regulation of viral life cycle (GO:1903900)	1/13	0.346194	1	0	0	2.39263	2.538	PPIA	.
DNA replication-independent nucleosome organization (GO:0034724)	1/13	0.346194	1	0	0	2.39263	2.538	NASP	.
regulation of glucose import in response to insulin stimulus (GO:2001273)	1/13	0.346194	1	0	0	2.39263	2.538	PTPN11	.
negative regulation of epidermal growth factor-activated receptor activity (GO:0007175)	1/13	0.346194	1	0	0	2.39263	2.538	SOCS5	.
regulation of DNA-templated transcription in response to stress (GO:0043620)	1/13	0.346194	1	0	0	2.39263	2.538	DDIT3	.
regulation of triglyceride biosynthetic process (GO:0010866)	1/13	0.346194	1	0	0	2.39263	2.538	FITM2	.
positive regulation of endothelial cell chemotaxis (GO:2001028)	1/13	0.346194	1	0	0	2.39263	2.538	P2RX4	.
pathway-restricted SMAD protein phosphorylation (GO:0060389)	1/13	0.346194	1	0	0	2.39263	2.538	TGFBR2	.
alpha-linolenic acid metabolic process (GO:0036109)	1/13	0.346194	1	0	0	2.39263	2.538	HSD17B4	.
cardiolipin metabolic process (GO:0032048)	1/13	0.346194	1	0	0	2.39263	2.538	CRLS1	.
response to UV-B (GO:0010224)	1/13	0.346194	1	0	0	2.39263	2.538	MSH2	.
tetrahydrofolate metabolic process (GO:0046653)	1/13	0.346194	1	0	0	2.39263	2.538	MTHFD2	.
regulation of execution phase of apoptosis (GO:1900117)	1/13	0.346194	1	0	0	2.39263	2.538	DFFA	.
positive regulation of muscle contraction (GO:0045933)	1/13	0.346194	1	0	0	2.39263	2.538	TACR2	.
protein localization to endoplasmic reticulum (GO:0070972)	1/13	0.346194	1	0	0	2.39263	2.538	UBAC2	.
regulation of endothelial cell chemotaxis (GO:2001026)	1/13	0.346194	1	0	0	2.39263	2.538	P2RX4	.
cranial nerve development (GO:0021545)	1/13	0.346194	1	0	0	2.39263	2.538	TMEM126A	.
regulation of oxidoreductase activity (GO:0051341)	1/13	0.346194	1	0	0	2.39263	2.538	OXA1L	.
regulation of cAMP-dependent protein kinase activity (GO:2000479)	1/13	0.346194	1	0	0	2.39263	2.538	PRKAR2A	.
nucleotide metabolic process (GO:0009117)	1/13	0.346194	1	0	0	2.39263	2.538	NUDT5	.
chondroitin sulfate catabolic process (GO:0030207)	1/13	0.346194	1	0	0	2.39263	2.538	HEXB	.
positive regulation of alpha-beta T cell proliferation (GO:0046641)	1/13	0.346194	1	0	0	2.39263	2.538	TGFBR2	.
regulation of retinoic acid receptor signaling pathway (GO:0048385)	1/13	0.346194	1	0	0	2.39263	2.538	EZH2	.
positive regulation of interleukin-17 production (GO:0032740)	1/13	0.346194	1	0	0	2.39263	2.538	SLAMF6	.
regulation of fatty acid oxidation (GO:0046320)	1/13	0.346194	1	0	0	2.39263	2.538	PPARGC1A	.
mitotic DNA integrity checkpoint (GO:0044774)	1/13	0.346194	1	0	0	2.39263	2.538	NAE1	.
cellular response to nitrogen levels (GO:0043562)	1/13	0.346194	1	0	0	2.39263	2.538	GABARAPL2	.
detection of calcium ion (GO:0005513)	1/13	0.346194	1	0	0	2.39263	2.538	CALM1	.
tRNA splicing, via endonucleolytic cleavage and ligation (GO:0006388)	1/13	0.346194	1	0	0	2.39263	2.538	ZBTB8OS	.
spliceosomal snRNP assembly (GO:0000387)	2/38	0.346554	1	0	0	1.63706	1.73482	SNRPD1;WDR77	.
regulation of sodium ion transmembrane transporter activity (GO:2000649)	2/38	0.346554	1	0	0	1.63706	1.73482	CAMK2D;GLRX	.
regulation of peptidyl-threonine phosphorylation (GO:0010799)	2/38	0.346554	1	0	0	1.63706	1.73482	CALM1;UBE2K	.
regulation of metal ion transport (GO:0010959)	2/38	0.346554	1	0	0	1.63706	1.73482	P2RX4;SRI	.
organic cyclic compound biosynthetic process (GO:1901362)	2/38	0.346554	1	0	0	1.63706	1.73482	MBIP;LIAS	.
glucose metabolic process (GO:0006006)	3/65	0.348001	1	0	0	1.43558	1.51532	OMA1;PPARGC1A;ATF4	.
enzyme linked receptor protein signaling pathway (GO:0007167)	5/121	0.349255	1	0	0	1.2853	1.35207	AHI1;TEC;GRAP2;BTK;STAP1	.
macromolecular complex assembly (GO:0065003)	5/121	0.349255	1	0	0	1.2853	1.35207	OXA1L;ST13;EPRS;PPARGC1A;MPHOSPH6	.
proteolysis involved in cellular protein catabolic process (GO:0051603)	4/94	0.357774	1	0	0	1.32358	1.36045	CTSK;NGLY1;CTSH;OMA1	.
positive regulation of neuron death (GO:1901216)	2/39	0.35829	1	0	0	1.59509	1.63722	DDIT3;ATF4	.
mitochondrion disassembly (GO:0061726)	2/39	0.35829	1	0	0	1.59509	1.63722	GABARAPL2;ATG4A	.
retina homeostasis (GO:0001895)	2/39	0.35829	1	0	0	1.59509	1.63722	PRDX1;JCHAIN	.
positive regulation of cell motility (GO:2000147)	7/180	0.358769	1	0	0	1.20961	1.23994	CARMIL1;DDRGK1;RDX;TACR2;CTSH;ELP3;CFAP20	.
respiratory electron transport chain (GO:0022904)	4/95	0.365112	1	0	0	1.30965	1.31954	NDUFA5;PMPCB;ETFA;PPARGC1A	.
regulation of programmed cell death (GO:0043067)	10/269	0.365248	1	0	0	1.15629	1.16459	DFFA;ANP32A;APEX1;ANP32E;NME2;OMA1;ANP32B;NAE1;NLRC4;LCMT1	.
protein ubiquitination (GO:0016567)	18/507	0.366891	1	0	0	1.10429	1.10726	RNF13;UHRF2;WDR61;RNF6;NLRC4;COMMD1;RNF7;UCHL3;FBXO22;RNF168;RNF135;RNF138;UBE2Q2;HLTF;FBXL3;HIST1H2BB;CACUL1;UBE2K	.
branching involved in blood vessel morphogenesis (GO:0001569)	1/14	0.367228	1	0	0	2.22173	2.22567	TGFBR2	.
ncRNA transcription (GO:0098781)	1/14	0.367228	1	0	0	2.22173	2.22567	GTF3A	.
acetyl-CoA metabolic process (GO:0006084)	1/14	0.367228	1	0	0	2.22173	2.22567	ACAT1	.
myeloid dendritic cell activation (GO:0001773)	1/14	0.367228	1	0	0	2.22173	2.22567	TGFBR2	.
establishment of mitotic spindle orientation (GO:0000132)	1/14	0.367228	1	0	0	2.22173	2.22567	GPSM2	.
pore complex assembly (GO:0046931)	1/14	0.367228	1	0	0	2.22173	2.22567	NDC1	.
positive regulation of response to cytokine stimulus (GO:0060760)	1/14	0.367228	1	0	0	2.22173	2.22567	IL7	.
neurotransmitter biosynthetic process (GO:0042136)	1/14	0.367228	1	0	0	2.22173	2.22567	ALDH9A1	.
mitochondrial electron transport, ubiquinol to cytochrome c (GO:0006122)	1/14	0.367228	1	0	0	2.22173	2.22567	PMPCB	.
negative regulation of Rho protein signal transduction (GO:0035024)	1/14	0.367228	1	0	0	2.22173	2.22567	CCDC125	.
regulation of calcineurin-NFAT signaling cascade (GO:0070884)	1/14	0.367228	1	0	0	2.22173	2.22567	RCAN1	.
negative regulation of hemopoiesis (GO:1903707)	1/14	0.367228	1	0	0	2.22173	2.22567	WDR61	.
glucuronate metabolic process (GO:0019585)	1/14	0.367228	1	0	0	2.22173	2.22567	ABHD10	.
cardiac left ventricle morphogenesis (GO:0003214)	1/14	0.367228	1	0	0	2.22173	2.22567	TGFBR2	.
copper ion transport (GO:0006825)	1/14	0.367228	1	0	0	2.22173	2.22567	CUTC	.
regulation of lymphocyte differentiation (GO:0045619)	1/14	0.367228	1	0	0	2.22173	2.22567	METTL3	.
hydrogen peroxide catabolic process (GO:0042744)	1/14	0.367228	1	0	0	2.22173	2.22567	PRDX1	.
purine-containing compound salvage (GO:0043101)	1/14	0.367228	1	0	0	2.22173	2.22567	ADK	.
DNA modification (GO:0006304)	1/14	0.367228	1	0	0	2.22173	2.22567	EXOSC5	.
adaptive immune response based on somatic recombination of immune receptors built from immunoglobulin superfamily domains (GO:0002460)	1/14	0.367228	1	0	0	2.22173	2.22567	MSH2	.
glycoside metabolic process (GO:0016137)	1/14	0.367228	1	0	0	2.22173	2.22567	AKR1C4	.
regulation of synapse organization (GO:0050807)	1/14	0.367228	1	0	0	2.22173	2.22567	VPS35	.
RNA splicing, via endonucleolytic cleavage and ligation (GO:0000394)	1/14	0.367228	1	0	0	2.22173	2.22567	ZBTB8OS	.
positive regulation of muscle hypertrophy (GO:0014742)	1/14	0.367228	1	0	0	2.22173	2.22567	CAMK2D	.
interleukin-6-mediated signaling pathway (GO:0070102)	1/14	0.367228	1	0	0	2.22173	2.22567	PTPN11	.
regulation of interferon-gamma biosynthetic process (GO:0045072)	1/14	0.367228	1	0	0	2.22173	2.22567	CEBPG	.
estrogen metabolic process (GO:0008210)	1/14	0.367228	1	0	0	2.22173	2.22567	HSD17B4	.
positive regulation of smooth muscle contraction (GO:0045987)	1/14	0.367228	1	0	0	2.22173	2.22567	TACR2	.
regulation of mitotic cell cycle spindle assembly checkpoint (GO:0090266)	1/14	0.367228	1	0	0	2.22173	2.22567	LCMT1	.
response to ATP (GO:0033198)	1/14	0.367228	1	0	0	2.22173	2.22567	P2RX4	.
regulation of type I interferon-mediated signaling pathway (GO:0060338)	2/40	0.369948	1	0	0	1.55521	1.54649	PTPN11;UBE2K	.
clathrin-dependent endocytosis (GO:0072583)	2/40	0.369948	1	0	0	1.55521	1.54649	INPP5F;CANX	.
positive regulation of phagocytosis (GO:0050766)	2/40	0.369948	1	0	0	1.55521	1.54649	STAP1;LYAR	.
inositol lipid-mediated signaling (GO:0048017)	2/40	0.369948	1	0	0	1.55521	1.54649	INPP5F;EXOC1	.
Golgi to plasma membrane transport (GO:0006893)	2/40	0.369948	1	0	0	1.55521	1.54649	COMMD1;EXOC1	.
acyl-CoA metabolic process (GO:0006637)	2/40	0.369948	1	0	0	1.55521	1.54649	MCEE;THEM4	.
regulation of heart contraction (GO:0008016)	4/96	0.372445	1	0	0	1.29601	1.28002	CAMK2D;P2RX4;SRI;CALM1	.
regulation of cardiac conduction (GO:1903779)	3/68	0.374456	1	0	0	1.37224	1.34793	CAMK2D;SRI;CALM1	.
protein dephosphorylation (GO:0006470)	5/126	0.381263	1	0	0	1.23429	1.19019	DUSP12;PPP2CB;PTPN11;STYXL1;NCK1	.
negative regulation of transport (GO:0051051)	2/41	0.381521	1	0	0	1.51728	1.46203	NDFIP1;SNX12	.
regulation of cellular localization (GO:0060341)	2/41	0.381521	1	0	0	1.51728	1.46203	CAMK2D;STXBP4	.
positive regulation of epithelial to mesenchymal transition (GO:0010718)	2/41	0.381521	1	0	0	1.51728	1.46203	TGFBR2;EZH2	.
autophagy of mitochondrion (GO:0000422)	2/41	0.381521	1	0	0	1.51728	1.46203	GABARAPL2;ATG4A	.
response to cAMP (GO:0051591)	2/41	0.381521	1	0	0	1.51728	1.46203	RAP1B;AHR	.
sterol biosynthetic process (GO:0016126)	2/41	0.381521	1	0	0	1.51728	1.46203	ARV1;ACAT1	.
response to peptide hormone (GO:0043434)	2/41	0.381521	1	0	0	1.51728	1.46203	EIF2B3;EIF2B1	.
regulation of cholesterol biosynthetic process (GO:0045540)	2/41	0.381521	1	0	0	1.51728	1.46203	GPAM;MBTPS2	.
regulation of translation (GO:0006417)	8/214	0.382993	1	0	0	1.16277	1.11596	NDC1;NPM1;MTRF1;NUP133;NUP43;EPRS;RAE1;METAP1	.
monocarboxylic acid biosynthetic process (GO:0072330)	3/69	0.38323	1	0	0	1.35236	1.29707	ABCD3;HSD17B4;AKR1C4	.
peptidyl-threonine phosphorylation (GO:0018107)	3/69	0.38323	1	0	0	1.35236	1.29707	CAMK2D;CHEK1;TGFBR2	.
positive regulation of T cell activation (GO:0050870)	3/69	0.38323	1	0	0	1.35236	1.29707	IL7;CLECL1;NCK1	.
mRNA metabolic process (GO:0016071)	4/98	0.38709	1	0	0	1.26956	1.20494	CPSF3;METTL3;PPARGC1A;LSM3	.
protein targeting to ER (GO:0045047)	4/98	0.38709	1	0	0	1.26956	1.20494	RPS17;SEC61G;RPL10A;SEC63	.
antigen processing and presentation of exogenous peptide antigen via MHC class II (GO:0019886)	4/98	0.38709	1	0	0	1.26956	1.20494	DCTN2;CANX;AP1S2;DYNLL2	.
antigen processing and presentation of exogenous peptide antigen (GO:0002478)	4/98	0.38709	1	0	0	1.26956	1.20494	DCTN2;CANX;AP1S2;DYNLL2	.
atrioventricular valve morphogenesis (GO:0003181)	1/15	0.387586	1	0	0	2.07361	1.96541	TGFBR2	.
myeloid cell development (GO:0061515)	1/15	0.387586	1	0	0	2.07361	1.96541	LYAR	.
regulation of mRNA metabolic process (GO:1903311)	1/15	0.387586	1	0	0	2.07361	1.96541	PTCD2	.
fatty acid beta-oxidation using acyl-CoA oxidase (GO:0033540)	1/15	0.387586	1	0	0	2.07361	1.96541	HSD17B4	.
negative regulation of peptidyl-threonine phosphorylation (GO:0010801)	1/15	0.387586	1	0	0	2.07361	1.96541	CALM1	.
selective autophagy (GO:0061912)	1/15	0.387586	1	0	0	2.07361	1.96541	LGALS8	.
digestive tract morphogenesis (GO:0048546)	1/15	0.387586	1	0	0	2.07361	1.96541	BBS7	.
negative regulation of adherens junction organization (GO:1903392)	1/15	0.387586	1	0	0	2.07361	1.96541	RDX	.
regulation of B cell differentiation (GO:0045577)	1/15	0.387586	1	0	0	2.07361	1.96541	BTK	.
endocardial cushion morphogenesis (GO:0003203)	1/15	0.387586	1	0	0	2.07361	1.96541	TGFBR2	.
mitotic sister chromatid cohesion (GO:0007064)	1/15	0.387586	1	0	0	2.07361	1.96541	NAA50	.
phototransduction, visible light (GO:0007603)	1/15	0.387586	1	0	0	2.07361	1.96541	RNF7	.
substrate-dependent cell migration (GO:0006929)	1/15	0.387586	1	0	0	2.07361	1.96541	SHTN1	.
regulation of mitotic metaphase/anaphase transition (GO:0030071)	1/15	0.387586	1	0	0	2.07361	1.96541	CDC23	.
positive regulation of protein import (GO:1904591)	1/15	0.387586	1	0	0	2.07361	1.96541	PDCD5	.
protein localization to chromosome, centromeric region (GO:0071459)	1/15	0.387586	1	0	0	2.07361	1.96541	MIS12	.
lipoxygenase pathway (GO:0019372)	1/15	0.387586	1	0	0	2.07361	1.96541	PON2	.
anterograde synaptic vesicle transport (GO:0048490)	1/15	0.387586	1	0	0	2.07361	1.96541	BLOC1S2	.
N-acetylglucosamine metabolic process (GO:0006044)	1/15	0.387586	1	0	0	2.07361	1.96541	GNPDA1	.
regulation of clathrin-dependent endocytosis (GO:2000369)	1/15	0.387586	1	0	0	2.07361	1.96541	SCYL2	.
negative regulation of release of cytochrome c from mitochondria (GO:0090201)	1/15	0.387586	1	0	0	2.07361	1.96541	FXN	.
positive regulation of phosphoprotein phosphatase activity (GO:0032516)	1/15	0.387586	1	0	0	2.07361	1.96541	CALM1	.
cellular response to virus (GO:0098586)	1/15	0.387586	1	0	0	2.07361	1.96541	LGALS8	.
negative regulation of cellular component movement (GO:0051271)	1/15	0.387586	1	0	0	2.07361	1.96541	CCDC125	.
fatty acid beta-oxidation using acyl-CoA dehydrogenase (GO:0033539)	1/15	0.387586	1	0	0	2.07361	1.96541	ETFA	.
response to cholesterol (GO:0070723)	1/15	0.387586	1	0	0	2.07361	1.96541	TGFBR2	.
N-terminal protein amino acid acetylation (GO:0006474)	1/15	0.387586	1	0	0	2.07361	1.96541	NAA50	.
ganglioside metabolic process (GO:0001573)	1/15	0.387586	1	0	0	2.07361	1.96541	ST3GAL5	.
regulation of exit from mitosis (GO:0007096)	1/15	0.387586	1	0	0	2.07361	1.96541	CDC23	.
positive regulation of viral release from host cell (GO:1902188)	1/15	0.387586	1	0	0	2.07361	1.96541	SMC3	.
positive regulation of membrane protein ectodomain proteolysis (GO:0051044)	1/15	0.387586	1	0	0	2.07361	1.96541	ADAM9	.
regulation of macrophage chemotaxis (GO:0010758)	1/15	0.387586	1	0	0	2.07361	1.96541	STAP1	.
positive regulation of cellular response to insulin stimulus (GO:1900078)	1/15	0.387586	1	0	0	2.07361	1.96541	PTPN11	.
cofactor transport (GO:0051181)	1/15	0.387586	1	0	0	2.07361	1.96541	PPT1	.
positive regulation of syncytium formation by plasma membrane fusion (GO:0060143)	1/15	0.387586	1	0	0	2.07361	1.96541	ADAM9	.
regulation of protein complex disassembly (GO:0043244)	1/15	0.387586	1	0	0	2.07361	1.96541	MTRF1	.
negative regulation of protein processing (GO:0010955)	1/15	0.387586	1	0	0	2.07361	1.96541	SNX12	.
regulation of lymphocyte proliferation (GO:0050670)	1/15	0.387586	1	0	0	2.07361	1.96541	AHR	.
protein targeting to peroxisome (GO:0006625)	1/15	0.387586	1	0	0	2.07361	1.96541	PEX1	.
synaptic vesicle transport along microtubule (GO:0099517)	1/15	0.387586	1	0	0	2.07361	1.96541	BLOC1S2	.
embryonic cranial skeleton morphogenesis (GO:0048701)	1/15	0.387586	1	0	0	2.07361	1.96541	TGFBR2	.
positive regulation of protein export from nucleus (GO:0046827)	1/15	0.387586	1	0	0	2.07361	1.96541	ANP32B	.
regulation of peptide secretion (GO:0002791)	1/15	0.387586	1	0	0	2.07361	1.96541	ARFIP1	.
inhibition of cysteine-type endopeptidase activity (GO:0097340)	1/15	0.387586	1	0	0	2.07361	1.96541	NLRC4	.
base conversion or substitution editing (GO:0016553)	1/15	0.387586	1	0	0	2.07361	1.96541	METTL3	.
regulation of cell junction assembly (GO:1901888)	1/15	0.387586	1	0	0	2.07361	1.96541	RAP1B	.
establishment of protein localization to endoplasmic reticulum (GO:0072599)	1/15	0.387586	1	0	0	2.07361	1.96541	SEC61G	.
nucleobase-containing small molecule catabolic process (GO:0034656)	1/15	0.387586	1	0	0	2.07361	1.96541	NUDT5	.
regulation of cell cycle (GO:0051726)	8/216	0.392777	1	0	0	1.15201	1.07657	UHRF2;FIGNL1;CHEK1;METTL3;GMNN;PDCD4;PIM2;MASTL	.
regulation of cellular metabolic process (GO:0031323)	2/42	0.393002	1	0	0	1.48115	1.38331	VPS35;CACYBP	.
gluconeogenesis (GO:0006094)	2/42	0.393002	1	0	0	1.48115	1.38331	PPARGC1A;ATF4	.
antigen processing and presentation of peptide antigen via MHC class II (GO:0002495)	4/99	0.394396	1	0	0	1.25674	1.16927	DCTN2;CANX;AP1S2;DYNLL2	.
positive regulation of macromolecule metabolic process (GO:0010604)	10/277	0.399811	1	0	0	1.1229	1.02943	AHI1;INPP5F;DDRGK1;RDX;PDCD5;CTSH;STAP1;VPS35;SCYL2;ATF4	.
negative regulation of developmental process (GO:0051093)	3/71	0.400691	1	0	0	1.31426	1.20198	DDIT3;OMA1;ANP32B	.
steroid metabolic process (GO:0008202)	4/100	0.401689	1	0	0	1.24417	1.13478	ARV1;DHRS9;HSD17B4;AKR1C4	.
small GTPase mediated signal transduction (GO:0007264)	4/100	0.401689	1	0	0	1.24417	1.13478	SHTN1;RRAGC;GRAP2;HACD3	.
central nervous system development (GO:0007417)	8/218	0.402568	1	0	0	1.14144	1.03858	RCAN1;AHI1;UTP3;PPT1;ELP3;PTPN11;SPATA5;TGFBR2	.
peptidyl-threonine dephosphorylation (GO:0035970)	1/16	0.407289	1	0	0	1.94401	1.74617	PPP2CB	.
positive regulation of epithelial cell apoptotic process (GO:1904037)	1/16	0.407289	1	0	0	1.94401	1.74617	PDCD4	.
regulation of actin nucleation (GO:0051125)	1/16	0.407289	1	0	0	1.94401	1.74617	ARFIP1	.
negative regulation of NF-kappaB import into nucleus (GO:0042347)	1/16	0.407289	1	0	0	1.94401	1.74617	FAF1	.
cellular response to dsRNA (GO:0071359)	1/16	0.407289	1	0	0	1.94401	1.74617	NPM1	.
negative regulation of response to wounding (GO:1903035)	1/16	0.407289	1	0	0	1.94401	1.74617	INPP5F	.
phosphatidylinositol acyl-chain remodeling (GO:0036149)	1/16	0.407289	1	0	0	1.94401	1.74617	PLA2G16	.
hyaluronan catabolic process (GO:0030214)	1/16	0.407289	1	0	0	1.94401	1.74617	HEXB	.
cytoplasmic sequestering of transcription factor (GO:0042994)	1/16	0.407289	1	0	0	1.94401	1.74617	FAF1	.
protein deacylation (GO:0035601)	1/16	0.407289	1	0	0	1.94401	1.74617	PPT1	.
regulation of histone H3-K4 methylation (GO:0051569)	1/16	0.407289	1	0	0	1.94401	1.74617	WDR61	.
guanosine-containing compound metabolic process (GO:1901068)	1/16	0.407289	1	0	0	1.94401	1.74617	GIMAP7	.
regulation of energy homeostasis (GO:2000505)	1/16	0.407289	1	0	0	1.94401	1.74617	PPARGC1A	.
heme biosynthetic process (GO:0006783)	1/16	0.407289	1	0	0	1.94401	1.74617	FXN	.
positive regulation of cardiac muscle hypertrophy (GO:0010613)	1/16	0.407289	1	0	0	1.94401	1.74617	CAMK2D	.
negative regulation of transcription regulatory region DNA binding (GO:2000678)	1/16	0.407289	1	0	0	1.94401	1.74617	DDIT3	.
negative regulation of translational initiation (GO:0045947)	1/16	0.407289	1	0	0	1.94401	1.74617	ATF4	.
hexose transport (GO:0008645)	1/16	0.407289	1	0	0	1.94401	1.74617	SLC2A13	.
neuron apoptotic process (GO:0051402)	1/16	0.407289	1	0	0	1.94401	1.74617	NAE1	.
pyrimidine-containing compound metabolic process (GO:0072527)	1/16	0.407289	1	0	0	1.94401	1.74617	TPK1	.
negative regulation of DNA replication (GO:0008156)	1/16	0.407289	1	0	0	1.94401	1.74617	GMNN	.
miRNA metabolic process (GO:0010586)	1/16	0.407289	1	0	0	1.94401	1.74617	BCDIN3D	.
rRNA transcription (GO:0009303)	1/16	0.407289	1	0	0	1.94401	1.74617	GTF3A	.
regulation of steroid metabolic process (GO:0019218)	1/16	0.407289	1	0	0	1.94401	1.74617	ARV1	.
positive regulation of cyclic nucleotide metabolic process (GO:0030801)	1/16	0.407289	1	0	0	1.94401	1.74617	CALM1	.
cardiac epithelial to mesenchymal transition (GO:0060317)	1/16	0.407289	1	0	0	1.94401	1.74617	PDCD4	.
positive regulation of G1/S transition of mitotic cell cycle (GO:1900087)	1/16	0.407289	1	0	0	1.94401	1.74617	RDX	.
regulation of necroptotic process (GO:0060544)	1/16	0.407289	1	0	0	1.94401	1.74617	SLC25A4	.
activation of protein kinase A activity (GO:0034199)	1/16	0.407289	1	0	0	1.94401	1.74617	PRKAR2A	.
endoplasmic reticulum to cytosol transport (GO:1903513)	1/16	0.407289	1	0	0	1.94401	1.74617	DERL2	.
ruffle organization (GO:0031529)	1/16	0.407289	1	0	0	1.94401	1.74617	CARMIL1	.
cellular response to transforming growth factor beta stimulus (GO:0071560)	4/101	0.408966	1	0	0	1.23185	1.10142	PDCD5;STK16;ADAM9;TGFBR2	.
negative regulation of ubiquitin-protein ligase activity involved in mitotic cell cycle (GO:0051436)	3/72	0.409369	1	0	0	1.29601	1.15751	CDC23;CDC27;ANAPC10	.
positive regulation of lymphocyte proliferation (GO:0050671)	3/72	0.409369	1	0	0	1.29601	1.15751	IL7;CLECL1;NCK1	.
positive regulation of interferon-gamma production (GO:0032729)	2/44	0.415666	1	0	0	1.41383	1.24116	CEBPG;SLAMF6	.
regulation of B cell proliferation (GO:0030888)	2/44	0.415666	1	0	0	1.41383	1.24116	IL7;AHR	.
response to unfolded protein (GO:0006986)	2/44	0.415666	1	0	0	1.41383	1.24116	HSPA4;DDIT3	.
substantia nigra development (GO:0021762)	2/44	0.415666	1	0	0	1.41383	1.24116	ERCC4;CALM1	.
regulation of protein ubiquitination (GO:0031396)	4/102	0.416225	1	0	0	1.21977	1.06916	NDFIP1;SVBP;PRMT3;COMMD1	.
intrinsic apoptotic signaling pathway (GO:0097193)	4/102	0.416225	1	0	0	1.21977	1.06916	MSH6;DDIT3;DNAJC10;ATF4	.
SCF-dependent proteasomal ubiquitin-dependent protein catabolic process (GO:0031146)	3/73	0.41801	1	0	0	1.27825	1.11496	KIF14;FBXL3;RNF7	.
regulation of ubiquitin-protein ligase activity involved in mitotic cell cycle (GO:0051439)	3/73	0.41801	1	0	0	1.27825	1.11496	CDC23;CDC27;ANAPC10	.
negative regulation of cell cycle (GO:0045786)	3/73	0.41801	1	0	0	1.27825	1.11496	GMNN;PDCD4;IPO7	.
positive regulation of cell cycle G2/M phase transition (GO:1902751)	1/17	0.42636	1	0	0	1.82966	1.55973	NPM1	.
cellular glucuronidation (GO:0052695)	1/17	0.42636	1	0	0	1.82966	1.55973	ABHD10	.
regulation of membrane depolarization (GO:0003254)	1/17	0.42636	1	0	0	1.82966	1.55973	CAMK2D	.
DNA catabolic process (GO:0006308)	1/17	0.42636	1	0	0	1.82966	1.55973	TATDN1	.
positive regulation of G-protein coupled receptor protein signaling pathway (GO:0045745)	1/17	0.42636	1	0	0	1.82966	1.55973	VPS35	.
regulation of telomere maintenance via telomere lengthening (GO:1904356)	1/17	0.42636	1	0	0	1.82966	1.55973	ERCC4	.
positive regulation of epidermal cell differentiation (GO:0045606)	1/17	0.42636	1	0	0	1.82966	1.55973	NME2	.
positive regulation of fatty acid metabolic process (GO:0045923)	1/17	0.42636	1	0	0	1.82966	1.55973	PPARGC1A	.
regulation of transposition (GO:0010528)	1/17	0.42636	1	0	0	1.82966	1.55973	MYBL1	.
negative regulation of telomere maintenance (GO:0032205)	1/17	0.42636	1	0	0	1.82966	1.55973	ERCC4	.
histone H2A ubiquitination (GO:0033522)	1/17	0.42636	1	0	0	1.82966	1.55973	RNF168	.
positive regulation of antigen receptor-mediated signaling pathway (GO:0050857)	1/17	0.42636	1	0	0	1.82966	1.55973	STAP1	.
pigment granule transport (GO:0051904)	1/17	0.42636	1	0	0	1.82966	1.55973	BBS7	.
histone H2A monoubiquitination (GO:0035518)	1/17	0.42636	1	0	0	1.82966	1.55973	RNF168	.
regulation of myelination (GO:0031641)	1/17	0.42636	1	0	0	1.82966	1.55973	KIF14	.
N-glycan processing (GO:0006491)	1/17	0.42636	1	0	0	1.82966	1.55973	GNPTAB	.
negative regulation of phosphoprotein phosphatase activity (GO:0032515)	1/17	0.42636	1	0	0	1.82966	1.55973	MASTL	.
peptidyl-lysine trimethylation (GO:0018023)	1/17	0.42636	1	0	0	1.82966	1.55973	WDR61	.
regulation of receptor recycling (GO:0001919)	1/17	0.42636	1	0	0	1.82966	1.55973	INPP5F	.
response to purine-containing compound (GO:0014074)	1/17	0.42636	1	0	0	1.82966	1.55973	P2RX4	.
phospholipid catabolic process (GO:0009395)	1/17	0.42636	1	0	0	1.82966	1.55973	GDE1	.
positive regulation of calcium ion transmembrane transporter activity (GO:1901021)	1/17	0.42636	1	0	0	1.82966	1.55973	CALM1	.
positive regulation of macrophage activation (GO:0043032)	1/17	0.42636	1	0	0	1.82966	1.55973	STAP1	.
regulation of transcription from RNA polymerase I promoter (GO:0006356)	1/17	0.42636	1	0	0	1.82966	1.55973	ATF4	.
regulation of lamellipodium organization (GO:1902743)	1/17	0.42636	1	0	0	1.82966	1.55973	CARMIL1	.
regulation of B cell receptor signaling pathway (GO:0050855)	1/17	0.42636	1	0	0	1.82966	1.55973	STAP1	.
melanosome transport (GO:0032402)	1/17	0.42636	1	0	0	1.82966	1.55973	BBS7	.
nucleobase-containing compound biosynthetic process (GO:0034654)	1/17	0.42636	1	0	0	1.82966	1.55973	ADK	.
positive regulation of viral life cycle (GO:1903902)	2/45	0.426838	1	0	0	1.38241	1.17692	HACD3;PPIA	.
hexose biosynthetic process (GO:0019319)	2/45	0.426838	1	0	0	1.38241	1.17692	PPARGC1A;ATF4	.
metaphase plate congression (GO:0051310)	2/45	0.426838	1	0	0	1.38241	1.17692	CDC23;KIF14	.
regulation of steroid biosynthetic process (GO:0050810)	2/45	0.426838	1	0	0	1.38241	1.17692	GPAM;MBTPS2	.
Ras protein signal transduction (GO:0007265)	8/224	0.431919	1	0	0	1.11086	0.932591	RAP1B;SHTN1;GPSM2;RAB1A;GRAP2;HACD3;ARHGAP5;RAB6A	.
T cell receptor signaling pathway (GO:0050852)	6/164	0.432698	1	0	0	1.13796	0.953286	EIF2B3;TEC;GRAP2;BTK;EIF2B1;NCK1	.
regulation of G-protein coupled receptor protein signaling pathway (GO:0008277)	3/75	0.435161	1	0	0	1.24417	1.0352	RNF7;CALM1;METAP1	.
mitotic nuclear division (GO:0140014)	3/75	0.435161	1	0	0	1.24417	1.0352	MIS12;ABRAXAS2;NLRC4	.
peptide metabolic process (GO:0006518)	4/105	0.437873	1	0	0	1.18492	0.978539	NLN;IMMP1L;CARNMT1;GLRX2	.
protein polymerization (GO:0051258)	2/46	0.437897	1	0	0	1.35236	1.11674	MSRB2;UBE2K	.
nucleus organization (GO:0006997)	2/46	0.437897	1	0	0	1.35236	1.11674	NDC1;NUP133	.
glycerophospholipid biosynthetic process (GO:0046474)	6/165	0.438409	1	0	0	1.13106	0.932677	AGPAT5;INPP5F;GPAM;DDHD2;CHPT1;CRLS1	.
purine ribonucleotide biosynthetic process (GO:0009152)	3/76	0.443667	1	0	0	1.2278	0.997808	ADSL;GMPS;ACAT1	.
regulation of adherens junction organization (GO:1903391)	1/18	0.444818	1	0	0	1.72801	1.39984	RDX	.
long-chain fatty-acyl-CoA biosynthetic process (GO:0035338)	1/18	0.444818	1	0	0	1.72801	1.39984	HACD2	.
porphyrin-containing compound biosynthetic process (GO:0006779)	1/18	0.444818	1	0	0	1.72801	1.39984	FXN	.
establishment of melanosome localization (GO:0032401)	1/18	0.444818	1	0	0	1.72801	1.39984	BBS7	.
membrane protein ectodomain proteolysis (GO:0006509)	1/18	0.444818	1	0	0	1.72801	1.39984	ADAM9	.
actin filament polymerization (GO:0030041)	1/18	0.444818	1	0	0	1.72801	1.39984	MSRB2	.
anion transmembrane transport (GO:0098656)	1/18	0.444818	1	0	0	1.72801	1.39984	LRRC8D	.
cellular response to gamma radiation (GO:0071480)	1/18	0.444818	1	0	0	1.72801	1.39984	XRCC6	.
regulation of cellular response to transforming growth factor beta stimulus (GO:1903844)	1/18	0.444818	1	0	0	1.72801	1.39984	NREP	.
regulation of keratinocyte proliferation (GO:0010837)	1/18	0.444818	1	0	0	1.72801	1.39984	STXBP4	.
glycosphingolipid biosynthetic process (GO:0006688)	1/18	0.444818	1	0	0	1.72801	1.39984	ST3GAL5	.
cardiac muscle cell contraction (GO:0086003)	1/18	0.444818	1	0	0	1.72801	1.39984	CAMK2D	.
endoplasmic reticulum calcium ion homeostasis (GO:0032469)	1/18	0.444818	1	0	0	1.72801	1.39984	CAMK2D	.
anterior/posterior axis specification (GO:0009948)	1/18	0.444818	1	0	0	1.72801	1.39984	DDIT3	.
positive regulation of cyclic nucleotide biosynthetic process (GO:0030804)	1/18	0.444818	1	0	0	1.72801	1.39984	CALM1	.
establishment of mitotic spindle localization (GO:0040001)	1/18	0.444818	1	0	0	1.72801	1.39984	GPSM2	.
regulation of chemokine production (GO:0032642)	1/18	0.444818	1	0	0	1.72801	1.39984	IL7	.
positive regulation of metabolic process (GO:0009893)	1/18	0.444818	1	0	0	1.72801	1.39984	JCHAIN	.
negative regulation of protein dephosphorylation (GO:0035308)	1/18	0.444818	1	0	0	1.72801	1.39984	MASTL	.
modulation by virus of host morphology or physiology (GO:0019048)	1/18	0.444818	1	0	0	1.72801	1.39984	KPNA2	.
retrograde protein transport, ER to cytosol (GO:0030970)	1/18	0.444818	1	0	0	1.72801	1.39984	DERL2	.
tRNA metabolic process (GO:0006399)	1/18	0.444818	1	0	0	1.72801	1.39984	DARS2	.
negative regulation of peptidyl-serine phosphorylation (GO:0033137)	1/18	0.444818	1	0	0	1.72801	1.39984	NCK1	.
positive regulation of natural killer cell mediated cytotoxicity (GO:0045954)	1/18	0.444818	1	0	0	1.72801	1.39984	SLAMF6	.
positive regulation of actin cytoskeleton reorganization (GO:2000251)	1/18	0.444818	1	0	0	1.72801	1.39984	STAP1	.
phosphatidylglycerol acyl-chain remodeling (GO:0036148)	1/18	0.444818	1	0	0	1.72801	1.39984	CRLS1	.
regulation of peptidase activity (GO:0052547)	1/18	0.444818	1	0	0	1.72801	1.39984	CTSH	.
piRNA metabolic process (GO:0034587)	1/18	0.444818	1	0	0	1.72801	1.39984	MYBL1	.
response to organophosphorus (GO:0046683)	1/18	0.444818	1	0	0	1.72801	1.39984	P2RX4	.
positive regulation of natural killer cell mediated immunity (GO:0002717)	1/18	0.444818	1	0	0	1.72801	1.39984	SLAMF6	.
positive regulation of morphogenesis of an epithelium (GO:1905332)	1/18	0.444818	1	0	0	1.72801	1.39984	AHI1	.
regulation of G1/S transition of mitotic cell cycle (GO:2000045)	2/47	0.448838	1	0	0	1.32358	1.06031	RDX;KIF14	.
negative regulation of protein modification by small protein conjugation or removal (GO:1903321)	2/47	0.448838	1	0	0	1.32358	1.06031	SVBP;PRMT3	.
RNA secondary structure unwinding (GO:0010501)	2/47	0.448838	1	0	0	1.32358	1.06031	DDX28;DDX47	.
mitotic spindle assembly (GO:0090307)	2/47	0.448838	1	0	0	1.32358	1.06031	ABRAXAS2;NLRC4	.
positive regulation of apoptotic signaling pathway (GO:2001235)	3/77	0.452121	1	0	0	1.21185	0.961974	PDCD5;CTSH;MFF	.
positive regulation of ubiquitin-protein ligase activity involved in regulation of mitotic cell cycle transition (GO:0051437)	3/77	0.452121	1	0	0	1.21185	0.961974	CDC23;CDC27;ANAPC10	.
positive regulation of cellular catabolic process (GO:0031331)	4/107	0.452177	1	0	0	1.16277	0.922872	RDX;ADAM9;VPS35;PIM2	.
positive regulation of transferase activity (GO:0051347)	5/138	0.45747	1	0	0	1.12696	0.881335	CCT2;RFC4;LMO4;NVL;CCT4	.
positive regulation of cell cycle process (GO:0090068)	4/108	0.459285	1	0	0	1.15201	0.896359	GPSM2;UHRF2;KIF14;RHNO1	.
response to glucose (GO:0009749)	2/48	0.459658	1	0	0	1.29601	1.00735	EIF2B3;EIF2B1	.
regulation of organelle assembly (GO:1902115)	2/48	0.459658	1	0	0	1.29601	1.00735	NPM1;RDX	.
negative regulation of JAK-STAT cascade (GO:0046426)	2/48	0.459658	1	0	0	1.29601	1.00735	INPP5F;SOCS5	.
positive regulation of organelle assembly (GO:1902117)	2/48	0.459658	1	0	0	1.29601	1.00735	PLK4;GPSM2	.
water-soluble vitamin metabolic process (GO:0006767)	3/78	0.460523	1	0	0	1.19632	0.927615	MTHFD2;TPK1;AASDHPPT	.
negative regulation of ubiquitin protein ligase activity (GO:1904667)	3/78	0.460523	1	0	0	1.19632	0.927615	CDC23;CDC27;ANAPC10	.
regulation of cytokinesis (GO:0032465)	3/78	0.460523	1	0	0	1.19632	0.927615	CETN2;KIF14;CALM1	.
regulation of mitotic spindle assembly (GO:1901673)	1/19	0.462684	1	0	0	1.63706	1.2617	SMC3	.
positive regulation of chromosome organization (GO:2001252)	1/19	0.462684	1	0	0	1.63706	1.2617	GNL3	.
protein ADP-ribosylation (GO:0006471)	1/19	0.462684	1	0	0	1.63706	1.2617	PARP2	.
protein exit from endoplasmic reticulum (GO:0032527)	1/19	0.462684	1	0	0	1.63706	1.2617	DERL2	.
negative regulation of proteolysis involved in cellular protein catabolic process (GO:1903051)	1/19	0.462684	1	0	0	1.63706	1.2617	GABARAPL2	.
maturation of 5.8S rRNA from tricistronic rRNA transcript (SSU-rRNA, 5.8S rRNA, LSU-rRNA) (GO:0000466)	1/19	0.462684	1	0	0	1.63706	1.2617	WDR12	.
vesicle transport along microtubule (GO:0047496)	1/19	0.462684	1	0	0	1.63706	1.2617	RAB1A	.
negative regulation of transposition (GO:0010529)	1/19	0.462684	1	0	0	1.63706	1.2617	MYBL1	.
acylglycerol biosynthetic process (GO:0046463)	1/19	0.462684	1	0	0	1.63706	1.2617	GPAM	.
morphogenesis of an epithelium (GO:0002009)	1/19	0.462684	1	0	0	1.63706	1.2617	AHI1	.
Rac protein signal transduction (GO:0016601)	1/19	0.462684	1	0	0	1.63706	1.2617	HACD3	.
positive regulation of oxidoreductase activity (GO:0051353)	1/19	0.462684	1	0	0	1.63706	1.2617	FXN	.
ribosomal small subunit assembly (GO:0000028)	1/19	0.462684	1	0	0	1.63706	1.2617	RPS17	.
positive regulation of lipid storage (GO:0010884)	1/19	0.462684	1	0	0	1.63706	1.2617	FITM2	.
folic acid metabolic process (GO:0046655)	1/19	0.462684	1	0	0	1.63706	1.2617	MTHFD2	.
cellular response to interleukin-7 (GO:0098761)	1/19	0.462684	1	0	0	1.63706	1.2617	IL7	.
histone deubiquitination (GO:0016578)	1/19	0.462684	1	0	0	1.63706	1.2617	BRCC3	.
regulation of neuron migration (GO:2001222)	1/19	0.462684	1	0	0	1.63706	1.2617	SHTN1	.
negative regulation of protein localization to cell periphery (GO:1904376)	1/19	0.462684	1	0	0	1.63706	1.2617	LZTFL1	.
nucleotide-sugar biosynthetic process (GO:0009226)	1/19	0.462684	1	0	0	1.63706	1.2617	GNPDA1	.
regulation of platelet activation (GO:0010543)	1/19	0.462684	1	0	0	1.63706	1.2617	TEC	.
positive regulation of phospholipase activity (GO:0010518)	1/19	0.462684	1	0	0	1.63706	1.2617	ARL1	.
positive regulation of pri-miRNA transcription from RNA polymerase II promoter (GO:1902895)	1/19	0.462684	1	0	0	1.63706	1.2617	GNL3	.
aspartate family amino acid catabolic process (GO:0009068)	1/19	0.462684	1	0	0	1.63706	1.2617	ALDH7A1	.
interleukin-7-mediated signaling pathway (GO:0038111)	1/19	0.462684	1	0	0	1.63706	1.2617	IL7	.
hexose transmembrane transport (GO:0035428)	1/19	0.462684	1	0	0	1.63706	1.2617	SLC2A13	.
positive regulation of epithelial cell differentiation (GO:0030858)	1/19	0.462684	1	0	0	1.63706	1.2617	AHI1	.
mitochondrial calcium ion homeostasis (GO:0051560)	1/19	0.462684	1	0	0	1.63706	1.2617	MCUR1	.
regulation of cAMP biosynthetic process (GO:0030817)	1/19	0.462684	1	0	0	1.63706	1.2617	CALM1	.
positive regulation of transcription regulatory region DNA binding (GO:2000679)	1/19	0.462684	1	0	0	1.63706	1.2617	DDRGK1	.
triglyceride biosynthetic process (GO:0019432)	1/19	0.462684	1	0	0	1.63706	1.2617	GPAM	.
mitochondrial membrane organization (GO:0007006)	1/19	0.462684	1	0	0	1.63706	1.2617	SLC25A4	.
response to interferon-beta (GO:0035456)	1/19	0.462684	1	0	0	1.63706	1.2617	UBE2K	.
positive regulation of axon extension (GO:0045773)	1/19	0.462684	1	0	0	1.63706	1.2617	SHTN1	.
proteolysis (GO:0006508)	10/292	0.464716	1	0	0	1.06521	0.816302	CPA3;NLN;GCA;CTSK;CTSH;PMPCB;TASP1;ATG4A;SRI;ZMPSTE24	.
monocarboxylic acid metabolic process (GO:0032787)	4/109	0.466361	1	0	0	1.14144	0.870684	LDHB;GPAM;THEM4;AASDHPPT	.
protein modification by small protein removal (GO:0070646)	9/262	0.467636	1	0	0	1.06846	0.812102	RNF135;USP48;COPS5;USP38;OTUD6B;COPS2;ABRAXAS2;BRCC3;UCHL3	.
sensory perception of mechanical stimulus (GO:0050954)	3/79	0.468868	1	0	0	1.18117	0.89466	TIMM8B;TIMM9;ALDH7A1	.
intrinsic apoptotic signaling pathway in response to DNA damage (GO:0008630)	2/49	0.470353	1	0	0	1.26956	0.957592	MSH6;MSH2	.
positive regulation of chemotaxis (GO:0050921)	2/49	0.470353	1	0	0	1.26956	0.957592	P2RX4;CXCL13	.
cation transport (GO:0006812)	3/80	0.477155	1	0	0	1.16641	0.863041	TIMM8B;P2RX4;SLC39A1	.
peptidyl-tyrosine phosphorylation (GO:0018108)	3/80	0.477155	1	0	0	1.16641	0.863041	TEC;GRAP2;BTK	.
anaphase-promoting complex-dependent catabolic process (GO:0031145)	3/80	0.477155	1	0	0	1.16641	0.863041	CDC23;CDC27;ANAPC10	.
response to calcium ion (GO:0051592)	3/80	0.477155	1	0	0	1.16641	0.863041	CAMK2D;ADAM9;CALM1	.
vacuolar acidification (GO:0007035)	1/20	0.479975	1	0	0	1.55521	1.14156	PPT1	.
hydrogen peroxide metabolic process (GO:0042743)	1/20	0.479975	1	0	0	1.55521	1.14156	PRDX1	.
regulation of gluconeogenesis (GO:0006111)	1/20	0.479975	1	0	0	1.55521	1.14156	PPARGC1A	.
negative regulation of phosphate metabolic process (GO:0045936)	1/20	0.479975	1	0	0	1.55521	1.14156	STAP1	.
regulation of epidermal cell differentiation (GO:0045604)	1/20	0.479975	1	0	0	1.55521	1.14156	CTSK	.
endoplasmic reticulum mannose trimming (GO:1904380)	1/20	0.479975	1	0	0	1.55521	1.14156	DERL2	.
regulation of cholesterol transport (GO:0032374)	1/20	0.479975	1	0	0	1.55521	1.14156	ARV1	.
regulation of DNA-templated transcription, elongation (GO:0032784)	1/20	0.479975	1	0	0	1.55521	1.14156	THOC1	.
regulation of calcium ion transmembrane transport (GO:1903169)	1/20	0.479975	1	0	0	1.55521	1.14156	CAMK2D	.
autophagy of nucleus (GO:0044804)	1/20	0.479975	1	0	0	1.55521	1.14156	ATG4A	.
striated muscle cell development (GO:0055002)	1/20	0.479975	1	0	0	1.55521	1.14156	TMOD1	.
positive regulation of T cell migration (GO:2000406)	1/20	0.479975	1	0	0	1.55521	1.14156	CXCL13	.
inactivation of MAPK activity (GO:0000188)	1/20	0.479975	1	0	0	1.55521	1.14156	MBIP	.
melanosome localization (GO:0032400)	1/20	0.479975	1	0	0	1.55521	1.14156	BBS7	.
vesicle cytoskeletal trafficking (GO:0099518)	1/20	0.479975	1	0	0	1.55521	1.14156	RAB1A	.
negative regulation of plasma membrane bounded cell projection assembly (GO:0120033)	1/20	0.479975	1	0	0	1.55521	1.14156	STAP1	.
entrainment of circadian clock by photoperiod (GO:0043153)	1/20	0.479975	1	0	0	1.55521	1.14156	FBXL3	.
positive regulation of cAMP biosynthetic process (GO:0030819)	1/20	0.479975	1	0	0	1.55521	1.14156	CALM1	.
protein heterooligomerization (GO:0051291)	2/50	0.48092	1	0	0	1.24417	0.910798	XRCC6;FARSB	.
organic hydroxy compound biosynthetic process (GO:1901617)	2/50	0.48092	1	0	0	1.24417	0.910798	HSD17B4;AKR1C4	.
glutathione metabolic process (GO:0006749)	2/50	0.48092	1	0	0	1.24417	0.910798	GGCT;GLRX2	.
protein autoubiquitination (GO:0051865)	2/50	0.48092	1	0	0	1.24417	0.910798	RNF13;UHRF2	.
positive regulation of protein kinase activity (GO:0045860)	6/173	0.483628	1	0	0	1.07876	0.783651	XRCC6;KIF14;CALM1;CACUL1;EZH2;TGFBR2	.
cellular response to hormone stimulus (GO:0032870)	3/81	0.485382	1	0	0	1.15201	0.832694	RDX;CTSH;AKR1C4	.
regulation of cellular protein metabolic process (GO:0032268)	2/51	0.491357	1	0	0	1.21977	0.866752	VPS35;METAP1	.
negative regulation of protein ubiquitination (GO:0031397)	2/51	0.491357	1	0	0	1.21977	0.866752	SVBP;PRMT3	.
positive regulation of protein targeting to mitochondrion (GO:1903955)	3/82	0.493545	1	0	0	1.13796	0.803559	CTSK;PDCD5;DPH6	.
negative regulation of cell death (GO:0060548)	3/82	0.493545	1	0	0	1.13796	0.803559	VPS35;PPARGC1A;NCK1	.
sensory perception of sound (GO:0007605)	3/82	0.493545	1	0	0	1.13796	0.803559	TIMM8B;TIMM9;ALDH7A1	.
positive regulation of binding (GO:0051099)	3/82	0.493545	1	0	0	1.13796	0.803559	AKTIP;GMNN;CEBPG	.
protein catabolic process (GO:0030163)	3/82	0.493545	1	0	0	1.13796	0.803559	NGLY1;PPT1;UCHL3	.
positive regulation of protein catabolic process (GO:0045732)	3/82	0.493545	1	0	0	1.13796	0.803559	RDX;ADAM9;VPS35	.
nuclear-transcribed mRNA catabolic process, nonsense-mediated decay (GO:0000184)	4/113	0.494314	1	0	0	1.10103	0.77577	RPS17;RPL10A;MAGOHB;GSPT1	.
nuclear-transcribed mRNA catabolic process (GO:0000956)	6/175	0.494766	1	0	0	1.06643	0.750414	RPS17;EXOSC5;RPL10A;MAGOHB;PELO;GSPT1	.
hyaluronan metabolic process (GO:0030212)	1/21	0.49671	1	0	0	1.48115	1.03643	HEXB	.
positive regulation of transcription from RNA polymerase II promoter involved in cellular response to chemical stimulus (GO:1901522)	1/21	0.49671	1	0	0	1.48115	1.03643	ATF4	.
positive regulation of transcription from RNA polymerase I promoter (GO:0045943)	1/21	0.49671	1	0	0	1.48115	1.03643	ATF4	.
positive regulation of cellular component movement (GO:0051272)	1/21	0.49671	1	0	0	1.48115	1.03643	CFAP20	.
dendritic cell differentiation (GO:0097028)	1/21	0.49671	1	0	0	1.48115	1.03643	TGFBR2	.
regulation of interleukin-17 production (GO:0032660)	1/21	0.49671	1	0	0	1.48115	1.03643	SLAMF6	.
energy reserve metabolic process (GO:0006112)	1/21	0.49671	1	0	0	1.48115	1.03643	PHKB	.
establishment of spindle orientation (GO:0051294)	1/21	0.49671	1	0	0	1.48115	1.03643	GPSM2	.
negative regulation of ion transmembrane transporter activity (GO:0032413)	1/21	0.49671	1	0	0	1.48115	1.03643	CAMK2D	.
negative regulation of macroautophagy (GO:0016242)	1/21	0.49671	1	0	0	1.48115	1.03643	FEZ2	.
intrinsic apoptotic signaling pathway in response to DNA damage by p53 class mediator (GO:0042771)	1/21	0.49671	1	0	0	1.48115	1.03643	MSH2	.
mitochondrial fission (GO:0000266)	1/21	0.49671	1	0	0	1.48115	1.03643	MFF	.
positive regulation of lamellipodium organization (GO:1902745)	1/21	0.49671	1	0	0	1.48115	1.03643	CARMIL1	.
protein O-linked glycosylation via threonine (GO:0018243)	1/21	0.49671	1	0	0	1.48115	1.03643	GALNT7	.
vesicle docking (GO:0048278)	1/21	0.49671	1	0	0	1.48115	1.03643	CEP83	.
negative regulation of protein tyrosine kinase activity (GO:0061099)	1/21	0.49671	1	0	0	1.48115	1.03643	SOCS5	.
aromatic amino acid family catabolic process (GO:0009074)	1/21	0.49671	1	0	0	1.48115	1.03643	HAAO	.
ventricular septum morphogenesis (GO:0060412)	1/21	0.49671	1	0	0	1.48115	1.03643	TGFBR2	.
meiosis I (GO:0007127)	1/21	0.49671	1	0	0	1.48115	1.03643	MYBL1	.
negative regulation of cyclin-dependent protein kinase activity (GO:1904030)	1/21	0.49671	1	0	0	1.48115	1.03643	IPO7	.
photoperiodism (GO:0009648)	1/21	0.49671	1	0	0	1.48115	1.03643	FBXL3	.
phosphatidylserine acyl-chain remodeling (GO:0036150)	1/21	0.49671	1	0	0	1.48115	1.03643	PLA2G16	.
ERK1 and ERK2 cascade (GO:0070371)	1/21	0.49671	1	0	0	1.48115	1.03643	CTSH	.
hepaticobiliary system development (GO:0061008)	1/21	0.49671	1	0	0	1.48115	1.03643	CEBPG	.
proteasomal protein catabolic process (GO:0010498)	8/238	0.499547	1	0	0	1.04552	0.725647	CDC23;DDIT3;FAF1;CDC27;KIF14;RNF6;UBE2K;ANAPC10	.
positive regulation of protein secretion (GO:0050714)	3/83	0.501644	1	0	0	1.12425	0.775579	ADAM9;PPIA;EXOC1	.
peptidyl-tyrosine modification (GO:0018212)	2/52	0.50166	1	0	0	1.19632	0.825258	TEC;BTK	.
positive regulation of actin filament polymerization (GO:0030838)	2/52	0.50166	1	0	0	1.19632	0.825258	CARMIL1;NCK1	.
positive regulation of cellular process (GO:0048522)	17/520	0.506945	1	0	0	1.01687	0.690811	MCTS1;TIPIN;NPM1;FAF1;RDX;KIF14;DERL2;PA2G4;TGFBR2;P2RX4;DDRGK1;IL7;CHEK1;CTSH;EAPP;CACUL1;FXN	.
establishment of protein localization to membrane (GO:0090150)	3/84	0.509676	1	0	0	1.11086	0.748699	ZDHHC6;ATG4A;SEC63	.
positive regulation of homeostatic process (GO:0032846)	3/84	0.509676	1	0	0	1.11086	0.748699	P2RX4;PPARGC1A;GNL3	.
positive regulation of proteolysis (GO:0045862)	2/53	0.511828	1	0	0	1.17374	0.786135	CTSH;ADAM9	.
regulation of calcium ion transport (GO:0051924)	2/53	0.511828	1	0	0	1.17374	0.786135	P2RX4;SRI	.
plasma membrane bounded cell projection morphogenesis (GO:0120039)	2/53	0.511828	1	0	0	1.17374	0.786135	SHTN1;SNX2	.
B cell differentiation (GO:0030183)	2/53	0.511828	1	0	0	1.17374	0.786135	MSH2;CEBPG	.
regulation of calcium ion transport into cytosol (GO:0010522)	1/22	0.512908	1	0	0	1.41383	0.943954	P2RX4	.
positive regulation of protein autophosphorylation (GO:0031954)	1/22	0.512908	1	0	0	1.41383	0.943954	CALM1	.
establishment of protein localization to vacuole (GO:0072666)	1/22	0.512908	1	0	0	1.41383	0.943954	VPS41	.
NAD biosynthetic process (GO:0009435)	1/22	0.512908	1	0	0	1.41383	0.943954	HAAO	.
peptidyl-S-diacylglycerol-L-cysteine biosynthetic process from peptidyl-cysteine (GO:0018231)	1/22	0.512908	1	0	0	1.41383	0.943954	ZDHHC6	.
peptidyl-L-cysteine S-palmitoylation (GO:0018230)	1/22	0.512908	1	0	0	1.41383	0.943954	ZDHHC6	.
positive regulation of protein targeting to membrane (GO:0090314)	1/22	0.512908	1	0	0	1.41383	0.943954	MFF	.
positive regulation of proteolysis involved in cellular protein catabolic process (GO:1903052)	1/22	0.512908	1	0	0	1.41383	0.943954	DDRGK1	.
sterol transport (GO:0015918)	1/22	0.512908	1	0	0	1.41383	0.943954	ARV1	.
early endosome to late endosome transport (GO:0045022)	1/22	0.512908	1	0	0	1.41383	0.943954	AKTIP	.
activation of phospholipase C activity (GO:0007202)	1/22	0.512908	1	0	0	1.41383	0.943954	LPAR2	.
outflow tract septum morphogenesis (GO:0003148)	1/22	0.512908	1	0	0	1.41383	0.943954	TGFBR2	.
negative regulation of response to endoplasmic reticulum stress (GO:1903573)	1/22	0.512908	1	0	0	1.41383	0.943954	NCK1	.
regulation of transcription from RNA polymerase III promoter (GO:0006359)	1/22	0.512908	1	0	0	1.41383	0.943954	ZNF345	.
sulfur amino acid metabolic process (GO:0000096)	1/22	0.512908	1	0	0	1.41383	0.943954	MSRA	.
negative regulation of myeloid cell differentiation (GO:0045638)	1/22	0.512908	1	0	0	1.41383	0.943954	WDR61	.
cytosolic calcium ion transport (GO:0060401)	1/22	0.512908	1	0	0	1.41383	0.943954	MCUR1	.
embryonic skeletal system morphogenesis (GO:0048704)	1/22	0.512908	1	0	0	1.41383	0.943954	TGFBR2	.
phosphatidylglycerol metabolic process (GO:0046471)	1/22	0.512908	1	0	0	1.41383	0.943954	CRLS1	.
regulation of cytokine production involved in inflammatory response (GO:1900015)	1/22	0.512908	1	0	0	1.41383	0.943954	PDCD4	.
protein O-linked glycosylation via serine (GO:0018242)	1/22	0.512908	1	0	0	1.41383	0.943954	GALNT7	.
regulation of membrane protein ectodomain proteolysis (GO:0051043)	1/22	0.512908	1	0	0	1.41383	0.943954	ADAM9	.
cellular response to unfolded protein (GO:0034620)	1/22	0.512908	1	0	0	1.41383	0.943954	HSPA4	.
negative regulation of GTPase activity (GO:0034260)	1/22	0.512908	1	0	0	1.41383	0.943954	RDX	.
positive regulation of phosphatase activity (GO:0010922)	1/22	0.512908	1	0	0	1.41383	0.943954	CALM1	.
regulation of insulin secretion involved in cellular response to glucose stimulus (GO:0061178)	1/22	0.512908	1	0	0	1.41383	0.943954	STXBP4	.
glucose transport (GO:0015758)	1/22	0.512908	1	0	0	1.41383	0.943954	SLC2A13	.
negative regulation of cell growth (GO:0030308)	4/116	0.514868	1	0	0	1.07256	0.712013	PPT1;RNF6;OSGIN2;RBBP7	.
regulation of mitotic nuclear division (GO:0007088)	3/85	0.51764	1	0	0	1.0978	0.722871	CDC23;CHEK1;SMC3	.
cellular response to molecule of bacterial origin (GO:0071219)	3/85	0.51764	1	0	0	1.0978	0.722871	PDCD4;ADAM9;STAP1	.
regulation of type I interferon production (GO:0032479)	3/86	0.525534	1	0	0	1.08503	0.698044	RNF135;XRCC6;POLR3GL	.
regulation of natural killer cell mediated cytotoxicity (GO:0042269)	1/23	0.528585	1	0	0	1.35236	0.862197	SLAMF6	.
mitotic G2/M transition checkpoint (GO:0044818)	1/23	0.528585	1	0	0	1.35236	0.862197	NAE1	.
regulation of protein oligomerization (GO:0032459)	1/23	0.528585	1	0	0	1.35236	0.862197	JCHAIN	.
protein localization to cilium (GO:0061512)	1/23	0.528585	1	0	0	1.35236	0.862197	TTC21B	.
melanosome organization (GO:0032438)	1/23	0.528585	1	0	0	1.35236	0.862197	BLOC1S2	.
positive regulation of protein oligomerization (GO:0032461)	1/23	0.528585	1	0	0	1.35236	0.862197	JCHAIN	.
lamellipodium assembly (GO:0030032)	1/23	0.528585	1	0	0	1.35236	0.862197	CARMIL1	.
vesicle-mediated transport between endosomal compartments (GO:0098927)	1/23	0.528585	1	0	0	1.35236	0.862197	AKTIP	.
metanephros development (GO:0001656)	1/23	0.528585	1	0	0	1.35236	0.862197	CTSH	.
positive regulation of ATP metabolic process (GO:1903580)	1/23	0.528585	1	0	0	1.35236	0.862197	PPARGC1A	.
cellular response to ammonium ion (GO:0071242)	1/23	0.528585	1	0	0	1.35236	0.862197	ATF4	.
regulation of smooth muscle contraction (GO:0006940)	1/23	0.528585	1	0	0	1.35236	0.862197	TACR2	.
autophagosome maturation (GO:0097352)	1/23	0.528585	1	0	0	1.35236	0.862197	GABARAPL2	.
negative regulation of axonogenesis (GO:0050771)	1/23	0.528585	1	0	0	1.35236	0.862197	RNF6	.
regulation of monooxygenase activity (GO:0032768)	1/23	0.528585	1	0	0	1.35236	0.862197	CALM1	.
positive regulation of ion transmembrane transporter activity (GO:0032414)	1/23	0.528585	1	0	0	1.35236	0.862197	GLRX	.
NAD metabolic process (GO:0019674)	1/23	0.528585	1	0	0	1.35236	0.862197	HAAO	.
regulation of ion homeostasis (GO:2000021)	1/23	0.528585	1	0	0	1.35236	0.862197	CAMK2D	.
negative regulation of axon extension (GO:0030517)	1/23	0.528585	1	0	0	1.35236	0.862197	RNF6	.
cell morphogenesis involved in differentiation (GO:0000904)	2/55	0.531749	1	0	0	1.13106	0.714361	METTL3;KIF14	.
cellular response to nutrient levels (GO:0031669)	2/55	0.531749	1	0	0	1.13106	0.714361	RRAGC;RRAGB	.
glycosphingolipid metabolic process (GO:0006687)	2/55	0.531749	1	0	0	1.13106	0.714361	HEXB;ST3GAL5	.
plasma membrane bounded cell projection organization (GO:0120036)	4/119	0.535026	1	0	0	1.04552	0.653909	CARMIL1;FAM161A;BLOC1S2;CEP78	.
positive regulation of protein ubiquitination involved in ubiquitin-dependent protein catabolic process (GO:2000060)	3/88	0.541104	1	0	0	1.06037	0.65122	CDC23;CDC27;ANAPC10	.
regulation of cellular catabolic process (GO:0031329)	2/56	0.541499	1	0	0	1.11086	0.68142	RRAGC;RRAGB	.
fat cell differentiation (GO:0045444)	2/56	0.541499	1	0	0	1.11086	0.68142	BBS7;PPARGC1A	.
phospholipid dephosphorylation (GO:0046839)	1/24	0.543759	1	0	0	1.29601	0.789593	INPP5F	.
regulation of androgen receptor signaling pathway (GO:0060765)	1/24	0.543759	1	0	0	1.29601	0.789593	RNF6	.
phosphate-containing compound metabolic process (GO:0006796)	6/184	0.543784	1	0	0	1.01427	0.617894	PLA2G16;DUSP12;GDE1;ACYP1;CALM1;GALK2	.
divalent metal ion transport (GO:0070838)	3/89	0.548778	1	0	0	1.04846	0.629138	CALCRL;NIPA2;SLC39A2	.
negative regulation of translation (GO:0017148)	3/89	0.548778	1	0	0	1.04846	0.629138	METTL14;METTL3;EPRS	.
organonitrogen compound catabolic process (GO:1901565)	2/57	0.551107	1	0	0	1.09138	0.650269	PPT1;UCHL3	.
phosphatidylinositol-mediated signaling (GO:0048015)	2/57	0.551107	1	0	0	1.09138	0.650269	INPP5F;EXOC1	.
cellular iron ion homeostasis (GO:0006879)	2/57	0.551107	1	0	0	1.09138	0.650269	NDFIP1;FXN	.
SRP-dependent cotranslational protein targeting to membrane (GO:0006614)	3/90	0.556376	1	0	0	1.03681	0.607891	RPS17;RPL10A;SEC63	.
positive regulation of histone methylation (GO:0031062)	1/25	0.558444	1	0	0	1.24417	0.724853	WDR61	.
membrane protein intracellular domain proteolysis (GO:0031293)	1/25	0.558444	1	0	0	1.24417	0.724853	MBTPS2	.
negative regulation of protein localization to membrane (GO:1905476)	1/25	0.558444	1	0	0	1.24417	0.724853	LZTFL1	.
histone monoubiquitination (GO:0010390)	1/25	0.558444	1	0	0	1.24417	0.724853	RNF168	.
regulation of chromosome organization (GO:0033044)	1/25	0.558444	1	0	0	1.24417	0.724853	RMI2	.
response to glucocorticoid (GO:0051384)	1/25	0.558444	1	0	0	1.24417	0.724853	ADAM9	.
histone mRNA metabolic process (GO:0008334)	1/25	0.558444	1	0	0	1.24417	0.724853	CPSF3	.
cellular modified amino acid biosynthetic process (GO:0042398)	1/25	0.558444	1	0	0	1.24417	0.724853	GGCT	.
negative regulation of developmental growth (GO:0048640)	1/25	0.558444	1	0	0	1.24417	0.724853	RNF6	.
regulation of actin filament bundle assembly (GO:0032231)	1/25	0.558444	1	0	0	1.24417	0.724853	RDX	.
negative regulation of cyclin-dependent protein serine/threonine kinase activity (GO:0045736)	1/25	0.558444	1	0	0	1.24417	0.724853	IPO7	.
regulation of epidermal growth factor-activated receptor activity (GO:0007176)	1/25	0.558444	1	0	0	1.24417	0.724853	SOCS5	.
sensory perception of pain (GO:0019233)	1/25	0.558444	1	0	0	1.24417	0.724853	P2RX4	.
negative regulation of oxidative stress-induced cell death (GO:1903202)	1/25	0.558444	1	0	0	1.24417	0.724853	ATF4	.
positive regulation of dephosphorylation (GO:0035306)	1/25	0.558444	1	0	0	1.24417	0.724853	CALM1	.
positive regulation of vascular endothelial growth factor production (GO:0010575)	1/25	0.558444	1	0	0	1.24417	0.724853	ATF4	.
chaperone mediated protein folding requiring cofactor (GO:0051085)	1/25	0.558444	1	0	0	1.24417	0.724853	HSPA4	.
protein alpha-1,2-demannosylation (GO:0036508)	1/25	0.558444	1	0	0	1.24417	0.724853	DERL2	.
regulation of cardiac muscle cell action potential (GO:0098901)	1/25	0.558444	1	0	0	1.24417	0.724853	CAMK2D	.
IRE1-mediated unfolded protein response (GO:0036498)	2/58	0.560573	1	0	0	1.07256	0.620792	SEC61G;SEC63	.
sulfur compound biosynthetic process (GO:0044272)	4/123	0.561236	1	0	0	1.01152	0.584267	GGCT;TPK1;ST3GAL6;LIAS	.
response to lipopolysaccharide (GO:0032496)	5/156	0.565795	1	0	0	0.996929	0.567775	PDCD4;ADAM9;STAP1;CXCL13;LIAS	.
ubiquitin-dependent ERAD pathway (GO:0030433)	2/59	0.569895	1	0	0	1.05438	0.59288	DNAJC10;DERL2	.
post-Golgi vesicle-mediated transport (GO:0006892)	2/59	0.569895	1	0	0	1.05438	0.59288	COMMD1;EXOC1	.
positive regulation of cellular protein metabolic process (GO:0032270)	3/92	0.571339	1	0	0	1.01427	0.567759	NPM1;RDX;VPS35	.
cellular response to lipopolysaccharide (GO:0071222)	3/92	0.571339	1	0	0	1.01427	0.567759	PDCD4;ADAM9;STAP1	.
signal peptide processing (GO:0006465)	1/26	0.572658	1	0	0	1.19632	0.666906	IMMP1L	.
regulation of centrosome duplication (GO:0010824)	1/26	0.572658	1	0	0	1.19632	0.666906	NPM1	.
regulation of voltage-gated calcium channel activity (GO:1901385)	1/26	0.572658	1	0	0	1.19632	0.666906	SRI	.
peptide catabolic process (GO:0043171)	1/26	0.572658	1	0	0	1.19632	0.666906	CTSH	.
prostaglandin metabolic process (GO:0006693)	1/26	0.572658	1	0	0	1.19632	0.666906	AKR1C4	.
RNA splicing, via transesterification reactions (GO:0000375)	1/26	0.572658	1	0	0	1.19632	0.666906	DBR1	.
response to alcohol (GO:0097305)	1/26	0.572658	1	0	0	1.19632	0.666906	TGFBR2	.
cellular response to epidermal growth factor stimulus (GO:0071364)	1/26	0.572658	1	0	0	1.19632	0.666906	PTPN11	.
regulation of apoptotic signaling pathway (GO:2001233)	1/26	0.572658	1	0	0	1.19632	0.666906	CTSH	.
ncRNA 3'-end processing (GO:0043628)	1/26	0.572658	1	0	0	1.19632	0.666906	EXOSC5	.
long-chain fatty acid transport (GO:0015909)	1/26	0.572658	1	0	0	1.19632	0.666906	CPT2	.
negative regulation of insulin receptor signaling pathway (GO:0046627)	1/26	0.572658	1	0	0	1.19632	0.666906	NCK1	.
peptide hormone secretion (GO:0030072)	1/26	0.572658	1	0	0	1.19632	0.666906	RAB1A	.
negative regulation of locomotion (GO:0040013)	1/26	0.572658	1	0	0	1.19632	0.666906	CCDC125	.
regulation of nervous system development (GO:0051960)	1/26	0.572658	1	0	0	1.19632	0.666906	KIF14	.
peptidyl-tyrosine dephosphorylation (GO:0035335)	1/26	0.572658	1	0	0	1.19632	0.666906	PTPN11	.
regulation of vascular smooth muscle cell proliferation (GO:1904705)	1/26	0.572658	1	0	0	1.19632	0.666906	PDCD4	.
positive regulation of nitric oxide biosynthetic process (GO:0045429)	1/26	0.572658	1	0	0	1.19632	0.666906	P2RX4	.
positive regulation of nitric oxide metabolic process (GO:1904407)	1/26	0.572658	1	0	0	1.19632	0.666906	P2RX4	.
regulation of protein metabolic process (GO:0051246)	2/60	0.579074	1	0	0	1.03681	0.566434	FAF1;VPS35	.
dicarboxylic acid metabolic process (GO:0043648)	2/60	0.579074	1	0	0	1.03681	0.566434	MTHFD2;HAAO	.
cellular transition metal ion homeostasis (GO:0046916)	3/94	0.585986	1	0	0	0.992687	0.530551	NDFIP1;SLC39A14;FXN	.
cotranslational protein targeting to membrane (GO:0006613)	3/94	0.585986	1	0	0	0.992687	0.530551	RPS17;RPL10A;SEC63	.
positive regulation of glucose import (GO:0046326)	1/27	0.586415	1	0	0	1.15201	0.614858	PTPN11	.
response to gamma radiation (GO:0010332)	1/27	0.586415	1	0	0	1.15201	0.614858	XRCC6	.
positive regulation of interferon-beta production (GO:0032728)	1/27	0.586415	1	0	0	1.15201	0.614858	RNF135	.
regulation of pri-miRNA transcription from RNA polymerase II promoter (GO:1902893)	1/27	0.586415	1	0	0	1.15201	0.614858	GNL3	.
regulation of supramolecular fiber organization (GO:1902903)	1/27	0.586415	1	0	0	1.15201	0.614858	RDX	.
negative regulation of catalytic activity (GO:0043086)	1/27	0.586415	1	0	0	1.15201	0.614858	OXA1L	.
positive regulation of cAMP metabolic process (GO:0030816)	1/27	0.586415	1	0	0	1.15201	0.614858	CALM1	.
internal peptidyl-lysine acetylation (GO:0018393)	1/27	0.586415	1	0	0	1.15201	0.614858	NAA50	.
negative regulation of cellular response to insulin stimulus (GO:1900077)	1/27	0.586415	1	0	0	1.15201	0.614858	NCK1	.
regulation of muscle contraction (GO:0006937)	1/27	0.586415	1	0	0	1.15201	0.614858	SRI	.
phosphatidylethanolamine acyl-chain remodeling (GO:0036152)	1/27	0.586415	1	0	0	1.15201	0.614858	PLA2G16	.
cation transmembrane transport (GO:0098655)	1/27	0.586415	1	0	0	1.15201	0.614858	TIMM8B	.
snRNA 3'-end processing (GO:0034472)	1/27	0.586415	1	0	0	1.15201	0.614858	EXOSC5	.
RNA biosynthetic process (GO:0032774)	1/27	0.586415	1	0	0	1.15201	0.614858	PRIM1	.
negative regulation of telomere maintenance via telomere lengthening (GO:1904357)	1/27	0.586415	1	0	0	1.15201	0.614858	ERCC4	.
positive regulation of protein binding (GO:0032092)	2/61	0.588107	1	0	0	1.01981	0.541362	PPP2CB;AKTIP	.
response to reactive oxygen species (GO:0000302)	2/61	0.588107	1	0	0	1.01981	0.541362	ADAM9;GLRX2	.
muscle organ development (GO:0007517)	2/61	0.588107	1	0	0	1.01981	0.541362	SRI;VAMP5	.
protein deubiquitination (GO:0016579)	8/258	0.591319	1	0	0	0.964471	0.506733	RNF135;USP48;COPS5;USP38;OTUD6B;ABRAXAS2;BRCC3;UCHL3	.
vesicle organization (GO:0016050)	4/128	0.592834	1	0	0	0.972006	0.508204	SNX2;AKTIP;SNX12;VAMP5	.
positive regulation of T cell proliferation (GO:0042102)	2/62	0.596996	1	0	0	1.00336	0.517579	CLECL1;NCK1	.
positive regulation of NF-kappaB transcription factor activity (GO:0051092)	4/129	0.59899	1	0	0	0.964471	0.494301	NPM1;DDRGK1;BTK;NLRC4	.
phosphatidylcholine acyl-chain remodeling (GO:0036151)	1/28	0.59973	1	0	0	1.11086	0.567959	PLA2G16	.
mRNA polyadenylation (GO:0006378)	1/28	0.59973	1	0	0	1.11086	0.567959	CPSF3	.
negative regulation of peptidyl-tyrosine phosphorylation (GO:0050732)	1/28	0.59973	1	0	0	1.11086	0.567959	INPP5F	.
negative regulation of smooth muscle cell proliferation (GO:0048662)	1/28	0.59973	1	0	0	1.11086	0.567959	PDCD4	.
leukocyte cell-cell adhesion (GO:0007159)	1/28	0.59973	1	0	0	1.11086	0.567959	CLECL1	.
peptidyl-glutamic acid modification (GO:0018200)	1/28	0.59973	1	0	0	1.11086	0.567959	CFAP20	.
endocytic recycling (GO:0032456)	1/28	0.59973	1	0	0	1.11086	0.567959	VPS50	.
phosphatidylserine metabolic process (GO:0006658)	1/28	0.59973	1	0	0	1.11086	0.567959	PLA2G16	.
positive regulation of substrate adhesion-dependent cell spreading (GO:1900026)	1/28	0.59973	1	0	0	1.11086	0.567959	CARMIL1	.
regulation of protein targeting to membrane (GO:0090313)	1/28	0.59973	1	0	0	1.11086	0.567959	MFF	.
regulation of vascular endothelial growth factor production (GO:0010574)	1/28	0.59973	1	0	0	1.11086	0.567959	ATF4	.
cargo loading into vesicle (GO:0035459)	1/28	0.59973	1	0	0	1.11086	0.567959	RAB1A	.
negative regulation of organelle assembly (GO:1902116)	1/28	0.59973	1	0	0	1.11086	0.567959	FEZ2	.
protein localization to chromosome (GO:0034502)	1/28	0.59973	1	0	0	1.11086	0.567959	RPA2	.
regulation of autophagy of mitochondrion (GO:1903146)	1/28	0.59973	1	0	0	1.11086	0.567959	CTSK	.
regulation of protein localization to cell surface (GO:2000008)	1/28	0.59973	1	0	0	1.11086	0.567959	COMMD1	.
cellular response to topologically incorrect protein (GO:0035967)	1/28	0.59973	1	0	0	1.11086	0.567959	HSPA4	.
positive regulation of protein localization to membrane (GO:1905477)	3/96	0.600309	1	0	0	0.972006	0.496025	PDCD5;MFF;DYNLL2	.
cellular protein catabolic process (GO:0044257)	2/63	0.60574	1	0	0	0.987435	0.495005	CTSK;CTSH	.
regulation of T cell proliferation (GO:0042129)	2/63	0.60574	1	0	0	0.987435	0.495005	CLECL1;NCK1	.
regulation of translational initiation (GO:0006446)	2/63	0.60574	1	0	0	0.987435	0.495005	NPM1;NCK1	.
regulation of cell death (GO:0010941)	3/97	0.607348	1	0	0	0.961986	0.479698	FAF1;VPS35;NCK1	.
protein glycosylation (GO:0006486)	4/131	0.611134	1	0	0	0.949747	0.467693	GALNT7;PARP2;B3GALT2;ALG5	.
positive regulation of cell proliferation (GO:0008284)	13/425	0.612319	1	0	0	0.951423	0.466674	MCTS1;TIPIN;NPM1;KIF14;NME2;DERL2;TGFBR2;DDRGK1;IL7;CTSH;EAPP;CACUL1;FXN	.
regulation of vasculature development (GO:1901342)	1/29	0.612616	1	0	0	1.07256	0.525571	CXCL13	.
RNA polyadenylation (GO:0043631)	1/29	0.612616	1	0	0	1.07256	0.525571	CPSF3	.
cellular response to hydrogen peroxide (GO:0070301)	1/29	0.612616	1	0	0	1.07256	0.525571	FXN	.
cellular response to alcohol (GO:0097306)	1/29	0.612616	1	0	0	1.07256	0.525571	GNG2	.
negative regulation of homeostatic process (GO:0032845)	1/29	0.612616	1	0	0	1.07256	0.525571	ERCC4	.
negative regulation of proteasomal protein catabolic process (GO:1901799)	1/29	0.612616	1	0	0	1.07256	0.525571	GABARAPL2	.
cellular amino acid biosynthetic process (GO:0008652)	1/29	0.612616	1	0	0	1.07256	0.525571	BCAT2	.
negative regulation of response to DNA damage stimulus (GO:2001021)	1/29	0.612616	1	0	0	1.07256	0.525571	THOC1	.
regulation of mRNA processing (GO:0050684)	1/29	0.612616	1	0	0	1.07256	0.525571	PTCD2	.
positive regulation of protein tyrosine kinase activity (GO:0061098)	1/29	0.612616	1	0	0	1.07256	0.525571	STAP1	.
organelle fission (GO:0048285)	1/29	0.612616	1	0	0	1.07256	0.525571	MFF	.
regulation of transmembrane receptor protein serine/threonine kinase signaling pathway (GO:0090092)	1/29	0.612616	1	0	0	1.07256	0.525571	NREP	.
regulation of NIK/NF-kappaB signaling (GO:1901222)	1/29	0.612616	1	0	0	1.07256	0.525571	PDCD4	.
negative regulation of JNK cascade (GO:0046329)	1/29	0.612616	1	0	0	1.07256	0.525571	PDCD4	.
production of miRNAs involved in gene silencing by miRNA (GO:0035196)	1/29	0.612616	1	0	0	1.07256	0.525571	METTL3	.
regulation of lipid biosynthetic process (GO:0046890)	1/29	0.612616	1	0	0	1.07256	0.525571	FITM2	.
triglyceride homeostasis (GO:0070328)	1/29	0.612616	1	0	0	1.07256	0.525571	FITM2	.
antigen processing and presentation of peptide antigen via MHC class I (GO:0002474)	1/29	0.612616	1	0	0	1.07256	0.525571	CANX	.
dopamine receptor signaling pathway (GO:0007212)	1/29	0.612616	1	0	0	1.07256	0.525571	GNG2	.
regulation of defense response to virus by virus (GO:0050690)	1/29	0.612616	1	0	0	1.07256	0.525571	AP1S2	.
ventricular septum development (GO:0003281)	1/29	0.612616	1	0	0	1.07256	0.525571	TGFBR2	.
calcium ion import (GO:0070509)	1/29	0.612616	1	0	0	1.07256	0.525571	MCUR1	.
regulation of cell morphogenesis (GO:0022604)	1/29	0.612616	1	0	0	1.07256	0.525571	FITM2	.
primary neural tube formation (GO:0014020)	1/29	0.612616	1	0	0	1.07256	0.525571	LMO4	.
vesicle coating (GO:0006901)	2/64	0.61434	1	0	0	0.972006	0.473568	RAB1A;TRAPPC3	.
COPII vesicle coating (GO:0048208)	2/64	0.61434	1	0	0	0.972006	0.473568	RAB1A;TRAPPC3	.
iron ion homeostasis (GO:0055072)	2/64	0.61434	1	0	0	0.972006	0.473568	NDFIP1;FXN	.
vesicle targeting, rough ER to cis-Golgi (GO:0048207)	2/64	0.61434	1	0	0	0.972006	0.473568	RAB1A;TRAPPC3	.
regulation of viral genome replication (GO:0045069)	2/64	0.61434	1	0	0	0.972006	0.473568	HACD3;PPIA	.
positive regulation of cell growth (GO:0030307)	3/99	0.621175	1	0	0	0.942551	0.448788	SHTN1;DERL2;FXN	.
positive regulation of protein polymerization (GO:0032273)	2/65	0.622795	1	0	0	0.957052	0.4532	CARMIL1;NCK1	.
positive regulation of endocytosis (GO:0045807)	2/65	0.622795	1	0	0	0.957052	0.4532	PPT1;LYAR	.
synaptic vesicle endocytosis (GO:0048488)	1/30	0.625089	1	0	0	1.03681	0.487156	CANX	.
keratan sulfate biosynthetic process (GO:0018146)	1/30	0.625089	1	0	0	1.03681	0.487156	ST3GAL6	.
tube closure (GO:0060606)	1/30	0.625089	1	0	0	1.03681	0.487156	LMO4	.
determination of bilateral symmetry (GO:0009855)	1/30	0.625089	1	0	0	1.03681	0.487156	BBS7	.
vacuolar transport (GO:0007034)	1/30	0.625089	1	0	0	1.03681	0.487156	VPS41	.
negative regulation of Notch signaling pathway (GO:0045746)	1/30	0.625089	1	0	0	1.03681	0.487156	METTL3	.
lysosome localization (GO:0032418)	1/30	0.625089	1	0	0	1.03681	0.487156	BLOC1S2	.
regulation of chromosome segregation (GO:0051983)	1/30	0.625089	1	0	0	1.03681	0.487156	RMI2	.
synaptic vesicle recycling (GO:0036465)	1/30	0.625089	1	0	0	1.03681	0.487156	CANX	.
MyD88-dependent toll-like receptor signaling pathway (GO:0002755)	1/30	0.625089	1	0	0	1.03681	0.487156	BTK	.
regulation of cellular biosynthetic process (GO:0031326)	1/30	0.625089	1	0	0	1.03681	0.487156	FITM2	.
regulation of myeloid cell differentiation (GO:0045637)	2/66	0.631106	1	0	0	0.942551	0.433839	DPY30;WDR61	.
regulation of JAK-STAT cascade (GO:0046425)	2/66	0.631106	1	0	0	0.942551	0.433839	PIGU;SOCS5	.
regulation of cell division (GO:0051302)	2/66	0.631106	1	0	0	0.942551	0.433839	CETN2;CALM1	.
regulation of actin cytoskeleton reorganization (GO:2000249)	1/31	0.63716	1	0	0	1.00336	0.452249	STAP1	.
regulation of protein insertion into mitochondrial membrane involved in apoptotic signaling pathway (GO:1900739)	1/31	0.63716	1	0	0	1.00336	0.452249	DYNLL2	.
smoothened signaling pathway (GO:0007224)	1/31	0.63716	1	0	0	1.00336	0.452249	B9D1	.
hippo signaling (GO:0035329)	1/31	0.63716	1	0	0	1.00336	0.452249	MOB1B	.
bile acid and bile salt transport (GO:0015721)	1/31	0.63716	1	0	0	1.00336	0.452249	AKR1C4	.
regulation of leukocyte chemotaxis (GO:0002688)	1/31	0.63716	1	0	0	1.00336	0.452249	CXCL13	.
protein palmitoylation (GO:0018345)	1/31	0.63716	1	0	0	1.00336	0.452249	ZDHHC6	.
activation of JUN kinase activity (GO:0007257)	1/31	0.63716	1	0	0	1.00336	0.452249	HACD3	.
positive regulation of cation channel activity (GO:2001259)	1/31	0.63716	1	0	0	1.00336	0.452249	CALM1	.
protein localization to lysosome (GO:0061462)	1/31	0.63716	1	0	0	1.00336	0.452249	LARS	.
positive regulation of phospholipase C activity (GO:0010863)	1/31	0.63716	1	0	0	1.00336	0.452249	LPAR2	.
positive regulation of protein insertion into mitochondrial membrane involved in apoptotic signaling pathway (GO:1900740)	1/31	0.63716	1	0	0	1.00336	0.452249	DYNLL2	.
regulation of blood coagulation (GO:0030193)	1/31	0.63716	1	0	0	1.00336	0.452249	TEC	.
positive regulation of B cell proliferation (GO:0030890)	1/31	0.63716	1	0	0	1.00336	0.452249	IL7	.
chondroitin sulfate metabolic process (GO:0030204)	1/31	0.63716	1	0	0	1.00336	0.452249	HEXB	.
positive regulation of reactive oxygen species biosynthetic process (GO:1903428)	1/31	0.63716	1	0	0	1.00336	0.452249	P2RX4	.
positive regulation of cellular protein localization (GO:1903829)	2/67	0.639274	1	0	0	0.928484	0.415424	DDRGK1;GNL3	.
cellular response to organic cyclic compound (GO:0071407)	4/136	0.640482	1	0	0	0.914829	0.407588	RAP1B;GNG2;P2RX4;AHR	.
peptidyl-serine modification (GO:0018209)	5/171	0.64693	1	0	0	0.90948	0.396094	GALNT7;CAMK2D;PARP2;MASTL;TGFBR2	.
negative regulation of protein serine/threonine kinase activity (GO:0071901)	2/68	0.647299	1	0	0	0.914829	0.397903	PRKAR2A;IPO7	.
extrinsic apoptotic signaling pathway (GO:0097191)	2/68	0.647299	1	0	0	0.914829	0.397903	DDX47;BLOC1S2	.
insulin receptor signaling pathway (GO:0008286)	2/68	0.647299	1	0	0	0.914829	0.397903	ATP6V1B2;ATP6V1F	.
negative regulation of cell-cell adhesion (GO:0022408)	1/32	0.648844	1	0	0	0.972006	0.420455	RDX	.
positive regulation of release of sequestered calcium ion into cytosol (GO:0051281)	1/32	0.648844	1	0	0	0.972006	0.420455	CALM1	.
regulation of glucose import (GO:0046324)	1/32	0.648844	1	0	0	0.972006	0.420455	PEA15	.
positive regulation of protein dephosphorylation (GO:0035307)	1/32	0.648844	1	0	0	0.972006	0.420455	CALM1	.
renal water homeostasis (GO:0003091)	1/32	0.648844	1	0	0	0.972006	0.420455	PRKAR2A	.
regulation of protein export from nucleus (GO:0046825)	1/32	0.648844	1	0	0	0.972006	0.420455	ANP32B	.
zinc ion homeostasis (GO:0055069)	1/32	0.648844	1	0	0	0.972006	0.420455	SLC39A14	.
anterograde axonal transport (GO:0008089)	1/32	0.648844	1	0	0	0.972006	0.420455	BLOC1S2	.
negative regulation of extrinsic apoptotic signaling pathway via death domain receptors (GO:1902042)	1/32	0.648844	1	0	0	0.972006	0.420455	PEA15	.
cellular zinc ion homeostasis (GO:0006882)	1/32	0.648844	1	0	0	0.972006	0.420455	SLC39A14	.
response to cadmium ion (GO:0046686)	1/32	0.648844	1	0	0	0.972006	0.420455	HAAO	.
liver development (GO:0001889)	1/32	0.648844	1	0	0	0.972006	0.420455	CEBPG	.
regulation of cellular macromolecule biosynthetic process (GO:2000112)	19/632	0.651184	1	0	0	0.935095	0.401121	ZNF572;ZNF19;ZNF197;NUP133;ZNF184;PRMT3;ZNF181;NME2;RNF6;AHR;ZFP82;GLRX2;SMC3;DDIT3;HLTF;PPARGC1A;METAP1;ATF4;EZH2	.
regulation of epithelial to mesenchymal transition (GO:0010717)	2/69	0.655181	1	0	0	0.901571	0.381223	TGFBR2;EZH2	.
COPII-coated vesicle budding (GO:0090114)	2/69	0.655181	1	0	0	0.901571	0.381223	RAB1A;TRAPPC3	.
regulation of actin filament polymerization (GO:0030833)	2/69	0.655181	1	0	0	0.901571	0.381223	CARMIL1;NCK1	.
positive regulation of calcium ion transport into cytosol (GO:0010524)	1/33	0.660151	1	0	0	0.942551	0.391429	P2RX4	.
response to zinc ion (GO:0010043)	1/33	0.660151	1	0	0	0.942551	0.391429	HAAO	.
phosphatidylcholine biosynthetic process (GO:0006656)	1/33	0.660151	1	0	0	0.942551	0.391429	CHPT1	.
central nervous system neuron differentiation (GO:0021953)	1/33	0.660151	1	0	0	0.942551	0.391429	DRAXIN	.
sister chromatid segregation (GO:0000819)	1/33	0.660151	1	0	0	0.942551	0.391429	MIS12	.
ceramide biosynthetic process (GO:0046513)	1/33	0.660151	1	0	0	0.942551	0.391429	ST3GAL5	.
negative regulation of BMP signaling pathway (GO:0030514)	1/33	0.660151	1	0	0	0.942551	0.391429	SPART	.
cyclic-nucleotide-mediated signaling (GO:0019935)	1/33	0.660151	1	0	0	0.942551	0.391429	AHR	.
substrate adhesion-dependent cell spreading (GO:0034446)	1/33	0.660151	1	0	0	0.942551	0.391429	KIF14	.
positive regulation of T cell differentiation (GO:0045582)	1/33	0.660151	1	0	0	0.942551	0.391429	IL7	.
positive regulation of telomere maintenance (GO:0032206)	1/33	0.660151	1	0	0	0.942551	0.391429	GNL3	.
regulation of nitric oxide biosynthetic process (GO:0045428)	1/33	0.660151	1	0	0	0.942551	0.391429	P2RX4	.
vasculogenesis (GO:0001570)	1/33	0.660151	1	0	0	0.942551	0.391429	TGFBR2	.
regulation of innate immune response (GO:0045088)	2/70	0.662923	1	0	0	0.888691	0.365338	RNF135;PTPN11	.
negative regulation of cell cycle G2/M phase transition (GO:1902750)	2/70	0.662923	1	0	0	0.888691	0.365338	CHEK1;BRCC3	.
negative regulation of sequence-specific DNA binding transcription factor activity (GO:0043433)	4/141	0.668345	1	0	0	0.882389	0.355559	RWDD3;DDIT3;CEBPG;COMMD1	.
regulation of Notch signaling pathway (GO:0008593)	2/71	0.670524	1	0	0	0.876175	0.350204	METTL3;NEPRO	.
protein ubiquitination involved in ubiquitin-dependent protein catabolic process (GO:0042787)	2/71	0.670524	1	0	0	0.876175	0.350204	RNF7;CACUL1	.
Rab protein signal transduction (GO:0032482)	2/71	0.670524	1	0	0	0.876175	0.350204	RAB1A;RAB6A	.
interferon-gamma-mediated signaling pathway (GO:0060333)	2/71	0.670524	1	0	0	0.876175	0.350204	CAMK2D;GBP2	.
activation of MAPKK activity (GO:0000186)	1/34	0.671095	1	0	0	0.914829	0.364874	ADAM9	.
positive regulation of cell-cell adhesion (GO:0022409)	1/34	0.671095	1	0	0	0.914829	0.364874	CXCL13	.
protein acetylation (GO:0006473)	1/34	0.671095	1	0	0	0.914829	0.364874	NAA50	.
negative regulation of neurogenesis (GO:0050768)	1/34	0.671095	1	0	0	0.914829	0.364874	NEPRO	.
entry into host cell (GO:0030260)	1/34	0.671095	1	0	0	0.914829	0.364874	PPIA	.
neural tube closure (GO:0001843)	1/34	0.671095	1	0	0	0.914829	0.364874	LMO4	.
positive regulation of calcium ion transport (GO:0051928)	1/34	0.671095	1	0	0	0.914829	0.364874	P2RX4	.
platelet aggregation (GO:0070527)	1/34	0.671095	1	0	0	0.914829	0.364874	METAP1	.
regulation of autophagosome assembly (GO:2000785)	1/34	0.671095	1	0	0	0.914829	0.364874	FEZ2	.
cellular response to glucose starvation (GO:0042149)	1/34	0.671095	1	0	0	0.914829	0.364874	ATF4	.
positive regulation of catalytic activity (GO:0043085)	1/34	0.671095	1	0	0	0.914829	0.364874	FXN	.
carboxylic acid metabolic process (GO:0019752)	1/34	0.671095	1	0	0	0.914829	0.364874	CARNMT1	.
positive regulation of nucleocytoplasmic transport (GO:0046824)	1/34	0.671095	1	0	0	0.914829	0.364874	ANP32B	.
positive regulation of Notch signaling pathway (GO:0045747)	1/34	0.671095	1	0	0	0.914829	0.364874	NEPRO	.
positive regulation of locomotion (GO:0040017)	1/34	0.671095	1	0	0	0.914829	0.364874	CFAP20	.
cellular glucose homeostasis (GO:0001678)	1/34	0.671095	1	0	0	0.914829	0.364874	PPARGC1A	.
positive regulation of organelle organization (GO:0010638)	1/34	0.671095	1	0	0	0.914829	0.364874	PPARGC1A	.
regulation of nucleic acid-templated transcription (GO:1903506)	18/608	0.674007	1	0	0	0.920848	0.363288	ZNF572;ZNF19;ZNF197;NUP133;ZNF184;PRMT3;ZNF181;NME2;RNF6;AHR;ZFP82;GLRX2;DDIT3;COPS2;HLTF;PPARGC1A;ATF4;EZH2	.
phosphatidylcholine metabolic process (GO:0046470)	2/72	0.677985	1	0	0	0.864006	0.335778	PLA2G16;CHPT1	.
positive regulation of growth (GO:0045927)	2/72	0.677985	1	0	0	0.864006	0.335778	DERL2;FXN	.
regulation of cation channel activity (GO:2001257)	2/72	0.677985	1	0	0	0.864006	0.335778	CAMK2D;CALM1	.
regulation of response to external stimulus (GO:0032101)	3/108	0.679219	1	0	0	0.864006	0.334207	RNF7;CALM1;METAP1	.
regulation of cell proliferation (GO:0042127)	22/741	0.680598	1	0	0	0.923471	0.355337	MCTS1;TIPIN;XRCC6;NPM1;PDCD5;THAP12;KIF14;DERL2;CXCL13;CGRRF1;GNL3;TGFBR2;TEC;DDRGK1;IL7;GRAP2;BTK;CTSH;PIM2;EAPP;CACUL1;FXN	.
regulation of interleukin-8 production (GO:0032677)	1/35	0.681688	1	0	0	0.888691	0.340532	DDIT3	.
positive regulation of leukocyte migration (GO:0002687)	1/35	0.681688	1	0	0	0.888691	0.340532	CXCL13	.
ncRNA metabolic process (GO:0034660)	1/35	0.681688	1	0	0	0.888691	0.340532	BCDIN3D	.
regulation of JUN kinase activity (GO:0043506)	1/35	0.681688	1	0	0	0.888691	0.340532	PDCD4	.
positive regulation of DNA binding (GO:0043388)	1/35	0.681688	1	0	0	0.888691	0.340532	CEBPG	.
positive regulation of cytokinesis (GO:0032467)	1/35	0.681688	1	0	0	0.888691	0.340532	KIF14	.
bone development (GO:0060348)	1/35	0.681688	1	0	0	0.888691	0.340532	DYM	.
regulation of insulin receptor signaling pathway (GO:0046626)	1/35	0.681688	1	0	0	0.888691	0.340532	NCK1	.
negative regulation of endothelial cell migration (GO:0010596)	1/35	0.681688	1	0	0	0.888691	0.340532	SVBP	.
positive regulation of chemokine production (GO:0032722)	1/35	0.681688	1	0	0	0.888691	0.340532	IL7	.
anterior/posterior pattern specification (GO:0009952)	1/35	0.681688	1	0	0	0.888691	0.340532	ATP6AP2	.
regulation of interferon-beta production (GO:0032648)	1/35	0.681688	1	0	0	0.888691	0.340532	RNF135	.
glycoprotein biosynthetic process (GO:0009101)	2/73	0.685308	1	0	0	0.85217	0.322023	B3GALT2;ALG5	.
Rho protein signal transduction (GO:0007266)	2/73	0.685308	1	0	0	0.85217	0.322023	SHTN1;ARHGAP5	.
circulatory system development (GO:0072359)	3/110	0.691183	1	0	0	0.848296	0.313319	CACYBP;PTPN11;TGFBR2	.
positive regulation of cysteine-type endopeptidase activity involved in apoptotic process (GO:0043280)	3/110	0.691183	1	0	0	0.848296	0.313319	PDCD5;ANP32B;NLRC4	.
regulation of heart rate by cardiac conduction (GO:0086091)	1/36	0.691939	1	0	0	0.864006	0.318176	CAMK2D	.
positive regulation of NIK/NF-kappaB signaling (GO:1901224)	1/36	0.691939	1	0	0	0.864006	0.318176	PDCD4	.
regulation of endothelial cell apoptotic process (GO:2000351)	1/36	0.691939	1	0	0	0.864006	0.318176	PDCD4	.
positive regulation of DNA replication (GO:0045740)	1/36	0.691939	1	0	0	0.864006	0.318176	DNA2	.
endothelial cell migration (GO:0043542)	1/36	0.691939	1	0	0	0.864006	0.318176	LGALS8	.
negative regulation of epithelial cell migration (GO:0010633)	1/36	0.691939	1	0	0	0.864006	0.318176	SVBP	.
cholesterol biosynthetic process (GO:0006695)	1/36	0.691939	1	0	0	0.864006	0.318176	ARV1	.
regulation of sodium ion transport (GO:0002028)	1/36	0.691939	1	0	0	0.864006	0.318176	P2RX4	.
regulation of synapse assembly (GO:0051963)	1/36	0.691939	1	0	0	0.864006	0.318176	VPS35	.
regulation of mitochondrial membrane potential (GO:0051881)	1/36	0.691939	1	0	0	0.864006	0.318176	SPART	.
protein kinase B signaling (GO:0043491)	1/36	0.691939	1	0	0	0.864006	0.318176	THEM4	.
lymphocyte differentiation (GO:0030098)	2/74	0.692495	1	0	0	0.840654	0.308902	MSH2;CEBPG	.
macroautophagy (GO:0016236)	3/111	0.697038	1	0	0	0.840654	0.303405	GABARAPL2;MTERF3;DYNLL2	.
positive regulation of establishment of protein localization to mitochondrion (GO:1903749)	3/111	0.697038	1	0	0	0.840654	0.303405	CTSK;DPH6;DYNLL2	.
positive regulation of epithelial cell migration (GO:0010634)	2/75	0.699545	1	0	0	0.829445	0.296382	CTSH;ADAM9	.
regulation of gene expression, epigenetic (GO:0040029)	2/75	0.699545	1	0	0	0.829445	0.296382	RBBP7;EZH2	.
organonitrogen compound biosynthetic process (GO:1901566)	5/182	0.699978	1	0	0	0.854511	0.304809	MBIP;CHPT1;HACD3;HACD2;HACD4	.
protein acylation (GO:0043543)	1/37	0.701861	1	0	0	0.840654	0.297608	ZDHHC6	.
actin polymerization or depolymerization (GO:0008154)	1/37	0.701861	1	0	0	0.840654	0.297608	MSRB2	.
regulation of receptor-mediated endocytosis (GO:0048259)	1/37	0.701861	1	0	0	0.840654	0.297608	PPT1	.
organic hydroxy compound transport (GO:0015850)	1/37	0.701861	1	0	0	0.840654	0.297608	AKR1C4	.
regulation of nitric-oxide synthase activity (GO:0050999)	1/37	0.701861	1	0	0	0.840654	0.297608	CALM1	.
positive regulation of signaling (GO:0023056)	1/37	0.701861	1	0	0	0.840654	0.297608	INPP5F	.
natural killer cell activation (GO:0030101)	1/37	0.701861	1	0	0	0.840654	0.297608	PRDX1	.
regulation of response to DNA damage stimulus (GO:2001020)	1/37	0.701861	1	0	0	0.840654	0.297608	RPA2	.
mRNA catabolic process (GO:0006402)	1/37	0.701861	1	0	0	0.840654	0.297608	METTL3	.
vesicle-mediated transport in synapse (GO:0099003)	1/37	0.701861	1	0	0	0.840654	0.297608	CANX	.
zymogen activation (GO:0031638)	1/37	0.701861	1	0	0	0.840654	0.297608	CTSH	.
endosome organization (GO:0007032)	1/37	0.701861	1	0	0	0.840654	0.297608	AKTIP	.
cardiac muscle contraction (GO:0060048)	1/37	0.701861	1	0	0	0.840654	0.297608	CAMK2D	.
axonal transport (GO:0098930)	1/37	0.701861	1	0	0	0.840654	0.297608	BLOC1S2	.
inner mitochondrial membrane organization (GO:0007007)	1/37	0.701861	1	0	0	0.840654	0.297608	TIMM9	.
spermatid development (GO:0007286)	1/37	0.701861	1	0	0	0.840654	0.297608	IQCG	.
retinoid metabolic process (GO:0001523)	2/76	0.70646	1	0	0	0.818532	0.28443	DHRS9;AKR1C4	.
negative regulation of phosphorylation (GO:0042326)	2/76	0.70646	1	0	0	0.818532	0.28443	DNAJC10;STAP1	.
negative regulation of cellular amide metabolic process (GO:0034249)	2/76	0.70646	1	0	0	0.818532	0.28443	ORMDL2;EPRS	.
cAMP-mediated signaling (GO:0019933)	2/76	0.70646	1	0	0	0.818532	0.28443	CALCRL;AHR	.
phosphatidylinositol metabolic process (GO:0046488)	3/113	0.708494	1	0	0	0.825775	0.284573	PLA2G16;INPP5F;PIGW	.
sodium-independent organic anion transport (GO:0043252)	1/38	0.711464	1	0	0	0.818532	0.278653	SLCO4C1	.
positive regulation of mitochondrial outer membrane permeabilization involved in apoptotic signaling pathway (GO:1901030)	1/38	0.711464	1	0	0	0.818532	0.278653	DYNLL2	.
positive regulation of receptor activity (GO:2000273)	1/38	0.711464	1	0	0	0.818532	0.278653	CALM1	.
protein K63-linked ubiquitination (GO:0070534)	1/38	0.711464	1	0	0	0.818532	0.278653	RNF168	.
positive regulation of axonogenesis (GO:0050772)	1/38	0.711464	1	0	0	0.818532	0.278653	SHTN1	.
positive regulation of stress fiber assembly (GO:0051496)	1/38	0.711464	1	0	0	0.818532	0.278653	CARMIL1	.
negative regulation of Ras protein signal transduction (GO:0046580)	1/38	0.711464	1	0	0	0.818532	0.278653	CCDC125	.
transforming growth factor beta receptor signaling pathway (GO:0007179)	2/77	0.713243	1	0	0	0.807901	0.273017	ADAM9;TGFBR2	.
nucleic acid-templated transcription (GO:0097659)	2/77	0.713243	1	0	0	0.807901	0.273017	RRAGC;PWP1	.
hemopoiesis (GO:0030097)	2/77	0.713243	1	0	0	0.807901	0.273017	MELK;TGFBR2	.
regulation of organelle organization (GO:0033043)	3/114	0.714096	1	0	0	0.818532	0.27563	RDX;VPS35;MFF	.
positive regulation of kinase activity (GO:0033674)	3/114	0.714096	1	0	0	0.818532	0.27563	XRCC6;LMO4;CACUL1	.
positive regulation of developmental process (GO:0051094)	3/114	0.714096	1	0	0	0.818532	0.27563	VPS35;PA2G4;MFF	.
ion transmembrane transport (GO:0034220)	6/220	0.714181	1	0	0	0.848296	0.285553	TIMM8B;P2RX4;ATP6V1B2;LRRC8D;SLC24A5;ATP6V1F	.
positive regulation of cytokine production (GO:0001819)	6/221	0.718222	1	0	0	0.844458	0.279496	XRCC6;POLR3GL;IL7;DDIT3;SLAMF6;ATF4	.
negative regulation of transmembrane receptor protein serine/threonine kinase signaling pathway (GO:0090101)	2/78	0.719893	1	0	0	0.797544	0.262115	SPART;TGFBR2	.
ERAD pathway (GO:0036503)	2/78	0.719893	1	0	0	0.797544	0.262115	DNAJC10;DERL2	.
muscle filament sliding (GO:0030049)	1/39	0.720758	1	0	0	0.797544	0.261157	TMOD1	.
regulation of cellular amide metabolic process (GO:0034248)	1/39	0.720758	1	0	0	0.797544	0.261157	METAP1	.
actin-myosin filament sliding (GO:0033275)	1/39	0.720758	1	0	0	0.797544	0.261157	TMOD1	.
homotypic cell-cell adhesion (GO:0034109)	1/39	0.720758	1	0	0	0.797544	0.261157	METAP1	.
positive regulation of innate immune response (GO:0045089)	1/39	0.720758	1	0	0	0.797544	0.261157	UBE2K	.
regulation of cellular pH (GO:0030641)	1/39	0.720758	1	0	0	0.797544	0.261157	CA2	.
DNA-templated transcription, initiation (GO:0006352)	5/187	0.722187	1	0	0	0.831663	0.270682	TFB2M;GTF2H2;PPARGC1A;GTF2H5;GTF2I	.
positive regulation of cell migration (GO:0030335)	6/222	0.722223	1	0	0	0.840654	0.273566	SHTN1;CARMIL1;DDRGK1;RDX;CTSH;ELP3	.
cellular response to oxidative stress (GO:0034599)	3/116	0.725051	1	0	0	0.804419	0.258631	PRDX1;NUDT2;PPARGC1A	.
adenylate cyclase-activating G-protein coupled receptor signaling pathway (GO:0007189)	2/79	0.726413	1	0	0	0.787448	0.251697	CALCRL;GNG2	.
visual perception (GO:0007601)	2/79	0.726413	1	0	0	0.787448	0.251697	DNAJC19;CRYZ	.
negative regulation of inflammatory response (GO:0050728)	2/79	0.726413	1	0	0	0.787448	0.251697	PDCD4;VPS35	.
positive regulation of intracellular protein transport (GO:0090316)	4/153	0.729012	1	0	0	0.813182	0.257018	CTSK;DPH6;ANP32B;MFF	.
negative regulation of protein catabolic process (GO:0042177)	1/40	0.729753	1	0	0	0.777605	0.244983	SNX12	.
regulation of extrinsic apoptotic signaling pathway via death domain receptors (GO:1902041)	1/40	0.729753	1	0	0	0.777605	0.244983	PEA15	.
positive regulation of reactive oxygen species metabolic process (GO:2000379)	1/40	0.729753	1	0	0	0.777605	0.244983	TGFBR2	.
regulation of plasma membrane bounded cell projection assembly (GO:0120032)	1/40	0.729753	1	0	0	0.777605	0.244983	RDX	.
cellular response to interferon-gamma (GO:0071346)	3/117	0.730404	1	0	0	0.797544	0.250554	CAMK2D;EPRS;GBP2	.
receptor-mediated endocytosis (GO:0006898)	5/189	0.730734	1	0	0	0.822862	0.258136	CALCRL;INPP5F;CANX;PPT1;JCHAIN	.
activation of cysteine-type endopeptidase activity involved in apoptotic process (GO:0006919)	2/80	0.732805	1	0	0	0.777605	0.241739	NLRC4;ANP32B	.
steroid biosynthetic process (GO:0006694)	2/80	0.732805	1	0	0	0.777605	0.241739	HSD17B4;AKR1C4	.
regulation of transforming growth factor beta receptor signaling pathway (GO:0017015)	2/80	0.732805	1	0	0	0.777605	0.241739	NREP;TGFBR2	.
spermatogenesis (GO:0007283)	4/154	0.733671	1	0	0	0.807901	0.250202	METTL14;METTL3;STYX;MYBL1	.
male gamete generation (GO:0048232)	4/155	0.738271	1	0	0	0.802689	0.243572	METTL14;METTL3;STYX;MYBL1	.
negative regulation of epidermal growth factor receptor signaling pathway (GO:0042059)	1/41	0.738459	1	0	0	0.758639	0.230011	SOCS5	.
regulation of protein dephosphorylation (GO:0035304)	1/41	0.738459	1	0	0	0.758639	0.230011	CALM1	.
cognition (GO:0050890)	1/41	0.738459	1	0	0	0.758639	0.230011	METTL23	.
sensory organ development (GO:0007423)	1/41	0.738459	1	0	0	0.758639	0.230011	AHI1	.
positive regulation of mitotic cell cycle phase transition (GO:1901992)	1/41	0.738459	1	0	0	0.758639	0.230011	RDX	.
androgen receptor signaling pathway (GO:0030521)	1/41	0.738459	1	0	0	0.758639	0.230011	PPARGC1A	.
negative regulation of catabolic process (GO:0009895)	1/41	0.738459	1	0	0	0.758639	0.230011	SNX12	.
negative regulation of cytokine-mediated signaling pathway (GO:0001960)	1/41	0.738459	1	0	0	0.758639	0.230011	STAP1	.
neuron migration (GO:0001764)	1/41	0.738459	1	0	0	0.758639	0.230011	ELP3	.
regulation of intracellular transport (GO:0032386)	1/41	0.738459	1	0	0	0.758639	0.230011	INPP5F	.
positive regulation of cytokine biosynthetic process (GO:0042108)	1/41	0.738459	1	0	0	0.758639	0.230011	CEBPG	.
regulation of hydrolase activity (GO:0051336)	2/81	0.739068	1	0	0	0.768005	0.232218	CAMK2D;RDX	.
regulation of protein serine/threonine kinase activity (GO:0071900)	2/81	0.739068	1	0	0	0.768005	0.232218	CALM1;EZH2	.
negative regulation of cellular process (GO:0048523)	15/535	0.742277	1	0	0	0.87208	0.259909	NPM1;PDCD5;GMNN;THAP12;SNX12;OSGIN2;CGRRF1;PPT1;PDCD4;VPS35;PIM2;RBBP7;ANP32B;MYBL1;NCK1	.
sensory perception of light stimulus (GO:0050953)	2/82	0.745207	1	0	0	0.758639	0.223111	DNAJC19;CRYZ	.
bicarbonate transport (GO:0015701)	1/42	0.746885	1	0	0	0.740576	0.216133	CA2	.
regulation of phagocytosis (GO:0050764)	1/42	0.746885	1	0	0	0.740576	0.216133	LYAR	.
regulation of stress-activated MAPK cascade (GO:0032872)	1/42	0.746885	1	0	0	0.740576	0.216133	COPS5	.
positive regulation of cell division (GO:0051781)	1/42	0.746885	1	0	0	0.740576	0.216133	KIF14	.
regulation of substrate adhesion-dependent cell spreading (GO:1900024)	1/42	0.746885	1	0	0	0.740576	0.216133	CARMIL1	.
spliceosomal complex assembly (GO:0000245)	1/42	0.746885	1	0	0	0.740576	0.216133	SNRPD1	.
negative regulation of STAT cascade (GO:1904893)	1/42	0.746885	1	0	0	0.740576	0.216133	SOCS5	.
negative regulation of proteolysis (GO:0045861)	1/42	0.746885	1	0	0	0.740576	0.216133	SNX12	.
negative regulation of growth (GO:0045926)	3/121	0.751	1	0	0	0.771178	0.220827	PPT1;OSGIN2;RBBP7	.
regulation of anatomical structure morphogenesis (GO:0022603)	2/83	0.75122	1	0	0	0.749499	0.214399	FITM2;CXCL13	.
negative regulation of NF-kappaB transcription factor activity (GO:0032088)	2/83	0.75122	1	0	0	0.749499	0.214399	RWDD3;COMMD1	.
C-terminal protein amino acid modification (GO:0018410)	2/83	0.75122	1	0	0	0.749499	0.214399	ATG4A;LCMT1	.
positive regulation of cell cycle arrest (GO:0071158)	2/83	0.75122	1	0	0	0.749499	0.214399	NPM1;UHRF2	.
cellular response to calcium ion (GO:0071277)	1/43	0.75504	1	0	0	0.723353	0.203252	CAMK2D	.
determination of left/right symmetry (GO:0007368)	1/43	0.75504	1	0	0	0.723353	0.203252	BBS7	.
ceramide metabolic process (GO:0006672)	1/43	0.75504	1	0	0	0.723353	0.203252	ORMDL2	.
axon guidance (GO:0007411)	4/159	0.756067	1	0	0	0.782496	0.218806	DRAXIN;PTPRA;FEZ2;PTPN11	.
positive regulation of protein ubiquitination (GO:0031398)	2/84	0.757112	1	0	0	0.740576	0.206061	NDFIP1;COMMD1	.
positive regulation of cellular biosynthetic process (GO:0031328)	4/160	0.760367	1	0	0	0.777605	0.213028	NPM1;P2RX4;DNA2;PPARGC1A	.
positive regulation of supramolecular fiber organization (GO:1902905)	2/85	0.762882	1	0	0	0.731864	0.19808	CARMIL1;NCK1	.
activation of GTPase activity (GO:0090630)	2/85	0.762882	1	0	0	0.731864	0.19808	CCDC125;CXCL13	.
regulation of neuron differentiation (GO:0045664)	2/85	0.762882	1	0	0	0.731864	0.19808	NREP;NEPRO	.
cardiac ventricle morphogenesis (GO:0003208)	1/44	0.762932	1	0	0	0.706914	0.191281	TGFBR2	.
male gonad development (GO:0008584)	1/44	0.762932	1	0	0	0.706914	0.191281	MSH2	.
negative regulation of protein metabolic process (GO:0051248)	1/44	0.762932	1	0	0	0.706914	0.191281	SNX12	.
membrane depolarization (GO:0051899)	1/44	0.762932	1	0	0	0.706914	0.191281	P2RX4	.
development of primary male sexual characteristics (GO:0046546)	1/44	0.762932	1	0	0	0.706914	0.191281	MSH2	.
intrinsic apoptotic signaling pathway by p53 class mediator (GO:0072332)	1/44	0.762932	1	0	0	0.706914	0.191281	MSH2	.
branching morphogenesis of an epithelial tube (GO:0048754)	1/44	0.762932	1	0	0	0.706914	0.191281	TGFBR2	.
digestive tract development (GO:0048565)	1/44	0.762932	1	0	0	0.706914	0.191281	BBS7	.
regulation of multicellular organismal development (GO:2000026)	1/44	0.762932	1	0	0	0.706914	0.191281	PLA2G16	.
regulation of interferon-gamma production (GO:0032649)	1/44	0.762932	1	0	0	0.706914	0.191281	SLAMF6	.
transcription initiation from RNA polymerase II promoter (GO:0006367)	4/161	0.764608	1	0	0	0.772775	0.207407	GTF2H2;PPARGC1A;GTF2H5;GTF2I	.
mitochondrial ATP synthesis coupled electron transport (GO:0042775)	2/86	0.768533	1	0	0	0.723353	0.190438	NDUFA5;PMPCB	.
regulation of peptidyl-tyrosine phosphorylation (GO:0050730)	2/86	0.768533	1	0	0	0.723353	0.190438	TEC;BANK1	.
platelet degranulation (GO:0002576)	3/125	0.770314	1	0	0	0.746501	0.194804	ANXA5;OLA1;CALM1	.
dephosphorylation (GO:0016311)	3/125	0.770314	1	0	0	0.746501	0.194804	DUSP12;PPP2CB;STYXL1	.
organic anion transport (GO:0015711)	3/125	0.770314	1	0	0	0.746501	0.194804	CA2;SLCO4C1;SLC25A4	.
negative regulation of macromolecule metabolic process (GO:0010605)	3/125	0.770314	1	0	0	0.746501	0.194804	NDFIP1;DDRGK1;SNX12	.
lymphocyte chemotaxis (GO:0048247)	1/45	0.770571	1	0	0	0.691204	0.180145	CXCL13	.
unsaturated fatty acid metabolic process (GO:0033559)	1/45	0.770571	1	0	0	0.691204	0.180145	HSD17B4	.
positive regulation of interleukin-8 production (GO:0032757)	1/45	0.770571	1	0	0	0.691204	0.180145	DDIT3	.
regulation of T cell activation (GO:0050863)	1/45	0.770571	1	0	0	0.691204	0.180145	METTL3	.
regulation of smooth muscle cell proliferation (GO:0048660)	1/45	0.770571	1	0	0	0.691204	0.180145	XRCC6	.
negative regulation of type I interferon production (GO:0032480)	1/45	0.770571	1	0	0	0.691204	0.180145	RNF135	.
regulation of intracellular pH (GO:0051453)	1/45	0.770571	1	0	0	0.691204	0.180145	CA2	.
posttranscriptional regulation of gene expression (GO:0010608)	1/45	0.770571	1	0	0	0.691204	0.180145	METAP1	.
positive regulation of actin filament bundle assembly (GO:0032233)	1/45	0.770571	1	0	0	0.691204	0.180145	CARMIL1	.
positive regulation of viral process (GO:0048524)	1/45	0.770571	1	0	0	0.691204	0.180145	HACD3	.
toll-like receptor signaling pathway (GO:0002224)	2/87	0.774067	1	0	0	0.715039	0.183119	CTSK;BTK	.
positive regulation of I-kappaB kinase/NF-kappaB signaling (GO:0043123)	4/164	0.776981	1	0	0	0.758639	0.191434	NDFIP1;DDRGK1;PIM2;TMED4	.
positive regulation of apoptotic process (GO:0043065)	8/308	0.77731	1	0	0	0.807901	0.203524	MELK;UTP11;DDIT3;FAF1;PDCD5;CTSH;NLRC4;ATF4	.
hexose metabolic process (GO:0019318)	1/46	0.777963	1	0	0	0.676178	0.169772	OMA1	.
positive regulation of blood vessel endothelial cell migration (GO:0043536)	1/46	0.777963	1	0	0	0.676178	0.169772	P2RX4	.
regulation of protein targeting to mitochondrion (GO:1903214)	2/89	0.784788	1	0	0	0.698971	0.16939	CTSK;DPH6	.
protein complex disassembly (GO:0043241)	1/47	0.785118	1	0	0	0.661791	0.160101	GABARAPL2	.
positive regulation of protein localization to cell periphery (GO:1904377)	1/47	0.785118	1	0	0	0.661791	0.160101	GPSM2	.
pyruvate metabolic process (GO:0006090)	1/47	0.785118	1	0	0	0.661791	0.160101	LDHB	.
positive regulation of ion transport (GO:0043270)	1/47	0.785118	1	0	0	0.661791	0.160101	P2RX4	.
regulation of cellular component movement (GO:0051270)	1/47	0.785118	1	0	0	0.661791	0.160101	INPP5F	.
icosanoid metabolic process (GO:0006690)	1/47	0.785118	1	0	0	0.661791	0.160101	PON2	.
mitochondrial electron transport, NADH to ubiquinone (GO:0006120)	1/47	0.785118	1	0	0	0.661791	0.160101	NDUFA5	.
negative regulation of autophagy (GO:0010507)	1/47	0.785118	1	0	0	0.661791	0.160101	LARS	.
positive regulation of multicellular organismal process (GO:0051240)	5/203	0.785244	1	0	0	0.766113	0.185216	NME2;CTSH;PPARGC1A;EZH2;TGFBR2	.
myofibril assembly (GO:0030239)	1/48	0.792043	1	0	0	0.648004	0.151076	TMOD1	.
negative regulation of I-kappaB kinase/NF-kappaB signaling (GO:0043124)	1/48	0.792043	1	0	0	0.648004	0.151076	FAF1	.
polyol metabolic process (GO:0019751)	1/48	0.792043	1	0	0	0.648004	0.151076	CALM1	.
positive regulation of gene expression, epigenetic (GO:0045815)	1/48	0.792043	1	0	0	0.648004	0.151076	CHEK1	.
histone H4 acetylation (GO:0043967)	1/48	0.792043	1	0	0	0.648004	0.151076	ELP3	.
inositol phosphate metabolic process (GO:0043647)	1/48	0.792043	1	0	0	0.648004	0.151076	CALM1	.
cell-matrix adhesion (GO:0007160)	2/91	0.79506	1	0	0	0.683609	0.156777	TIMM10B;ADAM9	.
regulation of cytokine-mediated signaling pathway (GO:0001959)	2/91	0.79506	1	0	0	0.683609	0.156777	IL7;PTPN11	.
regulation of Ras protein signal transduction (GO:0046578)	2/91	0.79506	1	0	0	0.683609	0.156777	RDX;KIF14	.
negative regulation of mitotic cell cycle (GO:0045930)	1/49	0.798745	1	0	0	0.63478	0.142644	CHEK1	.
cytoplasmic microtubule organization (GO:0031122)	1/49	0.798745	1	0	0	0.63478	0.142644	FIGNL1	.
regulation of cell cycle arrest (GO:0071156)	1/49	0.798745	1	0	0	0.63478	0.142644	UHRF2	.
[truncated: 278 more rows]

## Sheet: tan
Supplementary File S7: The complete list of the functional enrichment analysis for highly- and semi-preserved modules.
Preserved module
Term	Overlap	P-value	Adjusted P-value	Old P-value	Old Adjusted P-value	Odds Ratio	Combined Score	Genes	KEGG	Term	Overlap	P-value	Adjusted P-value	Old P-value	Old Adjusted P-value	Odds Ratio	Combined Score	Genes	TF	Term	Overlap	P-value	Adjusted P-value	Old P-value	Old Adjusted P-value	Odds Ratio	Combined Score	Genes
cellular protein catabolic process (GO:0044257)	6/63	0.000346582	0.221076	0	0	6.39182	50.9261	TINAGL1;CLPP;CTSZ;ADAMTS12;AP2M1;LGMN	.	Glyoxylate and dicarboxylate metabolism	5/30	7.45464e-05	0.00765343	0	0	11.1857	106.31	GCSH;PGP;HYI;ACO1;HOGA1	.	transcription from RNA polymerase II promoter (GO:0006366)	3/486	0.000464038	1	0	0	17.6367	135.371	THRA;YBX1;NR2F6
regulation of release of cytochrome c from mitochondria (GO:0090199)	5/41	0.000342918	0.249987	0	0	8.18465	65.2973	PRELID1;PINK1;NOL3;CLU;MMP9	.	Citrate cycle (TCA cycle)	5/30	7.45464e-05	0.0114801	0	0	11.1857	106.31	IDH2;OGDH;DLST;ACO1;SDHA	.	transcription initiation from RNA polymerase II promoter (GO:0006367)	2/161	0.00131702	1	0	0	35.4925	235.4	THRA;NR2F6
post-translational protein modification (GO:0043687)	15/358	0.000332788	0.283037	0	0	2.81204	22.5189	UBE2F;ARSA;PRKCSH;KLHL3;FBXO10;RABGGTA;LRRC41;DDB2;PSMD9;COPS6;PSMD3;SPP1;NUCB1;UBE2M;ASB1	.	Fatty acid elongation	5/27	4.38042e-05	0.0134917	0	0	12.4285	124.73	MECR;ACOT7;TECR;PPT2;HADH	.	DNA-templated transcription, initiation (GO:0006352)	2/187	0.00177057	1	0	0	30.5577	193.627	THRA;NR2F6
mitochondrial ATP synthesis coupled electron transport (GO:0042775)	7/86	0.000298805	0.304961	0	0	5.46278	44.3343	NDUFS8;NDUFB7;UQCC3;COX15;UQCRQ;NDUFS2;SDHA	.	Peroxisome	7/83	0.000239811	0.0184655	0	0	5.66022	47.1817	ECH1;IDH2;NUDT19;PXMP4;MLYCD;DECR2;CRAT	.	negative regulation of transcription, DNA-templated (GO:0045892)	3/814	0.00207881	1	0	0	10.53	65.0329	THRA;MAF1;NR2F6
respiratory electron transport chain (GO:0022904)	7/95	0.000548512	0.311006	0	0	4.94525	37.1304	NDUFS8;NDUFB7;UQCC3;COX15;UQCRQ;NDUFS2;SDHA	.	Lysosome	8/123	0.000518219	0.0319223	0	0	4.36514	33.0228	PLA2G15;ARSA;PSAP;CTSZ;ACP2;PPT2;AP1M1;LGMN	.	protein localization to cytoplasmic stress granule (GO:1903608)	1/7	0.00244775	1	0	0	408.163	2454.12	YBX1
dicarboxylic acid metabolic process (GO:0043648)	6/60	0.000265071	0.338165	0	0	6.71141	55.2719	IDH2;OGDH;DLST;HOGA1;SDHA;SLC19A1	.	Thermogenesis	10/231	0.00253199	0.129976	0	0	2.90537	17.3705	ADCY9;COA1;NDUFS8;NDUFB7;COX15;UQCRQ;NDUFS2;SDHA;CPT1B;ATP5ME	.	regulation of DNA-templated transcription, initiation (GO:2000142)	1/10	0.00349522	1	0	0	285.714	1616.1	THRA
endosome organization (GO:0007032)	5/37	0.000209397	0.356184	0	0	9.06947	76.83	ARFGEF2;VPS18;VPS33B;CLCN3;RILP	.	Oxidative phosphorylation	7/133	0.0038318	0.168599	0	0	3.53232	19.6553	NDUFS8;NDUFB7;COX15;UQCRQ;NDUFS2;SDHA;ATP5ME	.	thyroid gland development (GO:0030878)	1/10	0.00349522	1	0	0	285.714	1616.1	THRA
protein glycosylation (GO:0006486)	9/131	0.000155051	0.395613	0	0	4.61089	40.4456	PARP10;GALNT6;TMEM258;PMM1;DOLPP1;ST3GAL4;MAN1C1;MOGS;SIRT2	.	Ubiquinone and other terpenoid-quinone biosynthesis	2/11	0.0111358	0.428728	0	0	12.2026	54.8821	VKORC1;COQ3	.	regulation of RNA polymerase II transcriptional preinitiation complex assembly (GO:0045898)	1/11	0.00384417	1	0	0	259.74	1444.47	THRA
protein N-linked glycosylation (GO:0006487)	6/74	0.000824399	0.420691	0	0	5.44168	38.6406	TMEM258;PMM1;DOLPP1;ST3GAL4;MAN1C1;MOGS	.	Acute myeloid leukemia	4/66	0.0169036	0.520631	0	0	4.06752	16.5964	ITGAM;PIK3R2;FCGR1A;DUSP6	.	Notch receptor processing, ligand-dependent (GO:0035333)	1/13	0.00454175	1	0	0	219.78	1185.59	YBX1
fatty acid beta-oxidation (GO:0006635)	5/51	0.000952209	0.441739	0	0	6.57981	45.774	MECR;IVD;HADH;DECR2;CRAT	.	Parkinson disease	6/142	0.0197752	0.553706	0	0	2.83581	11.1258	PINK1;NDUFS8;NDUFB7;UQCRQ;NDUFS2;SDHA	.	positive regulation of transcription, DNA-templated (GO:0045893)	3/1121	0.00518331	1	0	0	7.64623	40.2369	THRA;YBX1;ZNF398
negative regulation of release of cytochrome c from mitochondria (GO:0090201)	3/15	0.00130463	0.554794	0	0	13.4228	89.1522	PRELID1;NOL3;CLU	.	DNA replication	3/36	0.0162684	0.556741	0	0	5.59284	23.0343	RNASEH2C;RFC2;POLD2	.	Notch receptor processing (GO:0007220)	1/16	0.00558734	1	0	0	178.571	926.295	YBX1
mitochondrial respiratory chain complex assembly (GO:0033108)	6/98	0.00348311	0.612907	0	0	4.10903	23.2564	COA1;NDUFS8;NDUFB7;UQCC3;NDUFS2;ECSIT	.	Phagosome	6/152	0.0265432	0.583949	0	0	2.64924	9.61405	ITGAM;TUBB3;C1R;TUBB;FCGR1A;RILP	.	transcription, DNA-templated (GO:0006351)	2/357	0.00628808	1	0	0	16.0064	81.138	THRA;YBX1
mitochondrion organization (GO:0007005)	8/168	0.00377332	0.621137	0	0	3.19591	17.8325	PINK1;MIGA2;TOMM40;DNAJA3;IDH2;MUL1;PHB2;ATAD3A	.	Oocyte meiosis	5/125	0.0393368	0.605786	0	0	2.68456	8.68616	ADCY9;PPP2R5B;PPP2R5D;CAMK2G;ANAPC11	.	regulation of transcription from RNA polymerase III promoter (GO:0006359)	1/22	0.0076757	1	0	0	129.87	632.428	MAF1
antigen processing and presentation of peptide antigen via MHC class II (GO:0002495)	6/99	0.00366249	0.62299	0	0	4.06752	22.8172	SEC13;DCTN3;RILP;AP2M1;AP1M1;LGMN	.	Huntington disease	7/193	0.0259404	0.614588	0	0	2.43419	8.88955	NDUFS8;NDUFB7;UQCRQ;POLR2E;NDUFS2;SDHA;AP2M1	.	membrane protein intracellular domain proteolysis (GO:0031293)	1/25	0.00871846	1	0	0	114.286	541.979	YBX1
positive regulation of receptor binding (GO:1900122)	2/6	0.00319024	0.626145	0	0	22.3714	128.583	NRP1;MMP9	.	Vibrio cholerae infection	3/50	0.0383936	0.622381	0	0	4.02685	13.127	ADCY9;KDELR1;KDELR3	.	endocrine system development (GO:0035270)	1/27	0.00941312	1	0	0	105.82	493.72	THRA
antigen processing and presentation of exogenous peptide antigen (GO:0002478)	6/98	0.00348311	0.634796	0	0	4.10903	23.2564	SEC13;DCTN3;RILP;AP2M1;AP1M1;LGMN	.	Non-alcoholic fatty liver disease (NAFLD)	6/149	0.0243716	0.625537	0	0	2.70258	10.0383	NDUFS8;NDUFB7;UQCRQ;NDUFS2;PIK3R2;SDHA	.	regulation of transcription from RNA polymerase II promoter (GO:0006357)	3/1479	0.0112649	1	0	0	5.79542	25.9987	THRA;YBX1;NR2F6
2-oxoglutarate metabolic process (GO:0006103)	3/17	0.00190726	0.648849	0	0	11.8437	74.1661	IDH2;OGDH;DLST	.	Amino sugar and nucleotide sugar metabolism	3/48	0.0346163	0.627166	0	0	4.19463	14.1084	GPI;GALE;PMM1	.	mRNA stabilization (GO:0048255)	1/34	0.0118411	1	0	0	84.0336	372.788	YBX1
succinyl-CoA metabolic process (GO:0006104)	2/6	0.00319024	0.651191	0	0	22.3714	128.583	OGDH;DLST	.	AMPK signaling pathway	5/120	0.0338991	0.652558	0	0	2.79642	9.46411	PPP2R5B;PIK3R2;PPP2R5D;MLYCD;CPT1B	.	negative regulation of protein complex assembly (GO:0031333)	1/36	0.0125339	1	0	0	79.3651	347.565	THRA
negative regulation of protein metabolic process (GO:0051248)	4/44	0.00410384	0.654435	0	0	6.10128	33.5316	CLU;RILP;SIRT2;ASB1	.	N-Glycan biosynthesis	3/50	0.0383936	0.656957	0	0	4.02685	13.127	DOLPP1;MAN1C1;MOGS	.	regulation of transcription, DNA-templated (GO:0006355)	3/1599	0.0139716	1	0	0	5.36049	22.8932	THRA;YBX1;ZNF398
antigen processing and presentation of exogenous peptide antigen via MHC class II (GO:0019886)	6/98	0.00348311	0.658307	0	0	4.10903	23.2564	SEC13;DCTN3;RILP;AP2M1;AP1M1;LGMN	.	Mismatch repair	2/23	0.0455747	0.668429	0	0	5.83601	18.0239	RFC2;POLD2	.	regulation of nucleic acid-templated transcription (GO:1903506)	2/608	0.0175057	1	0	0	9.3985	38.019	YBX1;ZNF398
microglial cell activation (GO:0001774)	2/7	0.00442248	0.663762	0	0	19.1755	103.951	ITGAM;CLU	.	Nucleotide excision repair	3/47	0.0328037	0.67357	0	0	4.28388	14.6389	RFC2;POLD2;DDB2	.	regulation of cellular macromolecule biosynthetic process (GO:2000112)	2/632	0.01884	1	0	0	9.04159	35.9112	YBX1;ZNF398
nucleotide-excision repair, DNA incision (GO:0033683)	4/41	0.00317001	0.674024	0	0	6.54772	37.6757	RFC2;OGG1;POLD2;DDB2	.	Ubiquitin mediated proteolysis	5/137	0.0544457	0.76224	0	0	2.44942	7.12916	UBE2F;UBE3B;ANAPC11;UBE2M;DDB2	.	Notch signaling pathway (GO:0007219)	1/56	0.0194389	1	0	0	51.0204	201.045	YBX1
lysosomal transport (GO:0007041)	5/73	0.00467075	0.680996	0	0	4.59686	24.6687	VPS18;PINK1;VPS4A;VPS52;RILP	.	Biosynthesis of unsaturated fatty acids	2/27	0.0608367	0.814683	0	0	4.97141	13.9178	ACOT7;TECR	.	gland development (GO:0048732)	1/76	0.0263024	1	0	0	37.594	136.77	THRA
positive regulation of lipid transport (GO:0032370)	2/7	0.00442248	0.683876	0	0	19.1755	103.951	PRELID1;SPP1	.	Adrenergic signaling in cardiomyocytes	5/145	0.0661475	0.848892	0	0	2.31428	6.28528	ADCY9;PPP2R5B;PPP2R5D;CAMK2G;RAPGEF3	.	positive regulation of transcription from RNA polymerase II promoter (GO:0045944)	2/849	0.03279	1	0	0	6.73061	23.0027	THRA;YBX1
regulation of mitotic cell cycle phase transition (GO:1901990)	9/185	0.00187839	0.684673	0	0	3.26501	20.4956	PSMD9;TUBB;SSNA1;PSMD3;DCTN3;HAUS4;TUBG1;SIRT2;ANAPC11	.	Leukocyte transendothelial migration	4/112	0.0865642	0.987473	0	0	2.39693	5.86498	ITGAM;PIK3R2;MMP9;RAPGEF3	.	protein localization to organelle (GO:0033365)	1/98	0.0338047	1	0	0	29.1545	98.7509	YBX1
vesicle organization (GO:0016050)	7/128	0.00309959	0.687705	0	0	3.6703	21.2014	VPS18;ARFGEF2;VPS33B;VPS4A;DOC2B;SNX11;AP2M1	.	Staphylococcus aureus infection	3/68	0.0810399	0.998411	0	0	2.96092	7.44023	ITGAM;C1R;FCGR1A	.	brain development (GO:0007420)	1/120	0.0412574	1	0	0	23.8095	75.903	THRA
negative regulation of intrinsic apoptotic signaling pathway in response to DNA damage (GO:1902230)	3/25	0.00590836	0.701171	0	0	8.05369	41.3266	TMEM161A;MIF;CLU	.	Base excision repair	2/33	0.0864052	1	0	0	4.06752	9.96017	OGG1;POLD2	.	regulation of gene expression (GO:0010468)	2/1038	0.0474818	1	0	0	5.50509	16.7763	YBX1;ZNF398
negative regulation of apoptotic signaling pathway (GO:2001234)	5/66	0.00302291	0.701177	0	0	5.0844	29.4973	PRELID1;PINK1;NOL3;CLU;MMP9	.	PPAR signaling pathway	3/74	0.098398	1	0	0	2.72084	6.30891	FABP3;ANGPTL4;CPT1B	.	central nervous system development (GO:0007417)	1/218	0.0738603	1	0	0	13.1062	34.1492	THRA
nucleic acid phosphodiester bond hydrolysis (GO:0090305)	5/74	0.00494947	0.701588	0	0	4.53474	24.0725	ENDOG;RFC2;OGG1;POLD2;DDB2	.	Protein processing in endoplasmic reticulum	5/165	0.100997	1	0	0	2.03376	4.66273	SEC13;PRKCSH;BAG1;MAN1C1;MOGS	.	RNA splicing, via transesterification reactions with bulged adenosine as nucleophile (GO:0000377)	1/237	0.08007	1	0	0	12.0555	30.4383	YBX1
acyl-CoA metabolic process (GO:0006637)	4/40	0.0028942	0.70329	0	0	6.71141	39.2285	ACOT7;OGDH;DLST;MLYCD	.	Glioma	3/75	0.101426	1	0	0	2.68456	6.14342	PIK3R2;CAMK2G;DDB2	.	mRNA splicing, via spliceosome (GO:0000398)	1/262	0.0881863	1	0	0	10.9051	26.481	YBX1
negative regulation of mitochondrion organization (GO:0010823)	5/34	0.000138637	0.707466	0	0	9.86972	87.6791	PRELID1;PINK1;MUL1;NOL3;CLU	.	Sphingolipid signaling pathway	4/119	0.102382	1	0	0	2.25594	5.14138	PPP2R5B;PIK3R2;PPP2R5D;CERS1	.	mRNA processing (GO:0006397)	1/284	0.0952777	1	0	0	10.0604	23.6515	YBX1
receptor catabolic process (GO:0032801)	3/25	0.00590836	0.717866	0	0	8.05369	41.3266	RNF43;AP2M1;LGMN	.	Alzheimer disease	5/171	0.112944	1	0	0	1.9624	4.27973	NDUFS8;NDUFB7;UQCRQ;NDUFS2;SDHA	.	negative regulation of nucleic acid-templated transcription (GO:1903507)	1/445	0.145751	1	0	0	6.42055	12.3651	THRA
proteolysis involved in cellular protein catabolic process (GO:0051603)	6/94	0.00283023	0.722132	0	0	4.28388	25.1352	TINAGL1;CLPP;CTSZ;VPS4A;ADAMTS12;LGMN	.	Riboflavin metabolism	1/8	0.113184	1	0	0	8.38926	18.278	ACP2	.	positive regulation of nucleic acid-templated transcription (GO:1903508)	1/503	0.163332	1	0	0	5.6802	10.2924	ZNF398
cellular lipid catabolic process (GO:0044242)	3/25	0.00590836	0.735375	0	0	8.05369	41.3266	PLA2G15;NUDT19;SIRT2	.	Complement and coagulation cascades	3/79	0.113902	1	0	0	2.54864	5.5367	ITGAM;C1R;CLU	.	negative regulation of cellular macromolecule biosynthetic process (GO:2000113)	1/513	0.166332	1	0	0	5.56948	9.99036	THRA
regulation of G2/M transition of mitotic cell cycle (GO:0010389)	8/150	0.00187565	0.736265	0	0	3.57942	22.4745	PSMD9;TUBB;SSNA1;PSMD3;DCTN3;HAUS4;DBF4B;TUBG1	.	Ferroptosis	2/40	0.119438	1	0	0	3.3557	7.13074	LPCAT3;SLC40A1	.	negative regulation of transcription from RNA polymerase II promoter (GO:0000122)	1/566	0.182077	1	0	0	5.04796	8.59831	NR2F6
fatty acid metabolic process (GO:0006631)	6/107	0.00535414	0.738438	0	0	3.76341	19.6822	PLA2G15;MECR;ACOT7;NUDT19;MLYCD;ALKBH7	.	Tryptophan metabolism	2/42	0.129376	1	0	0	3.19591	6.53573	DLST;HADH	.	negative regulation of gene expression (GO:0010629)	1/619	0.197567	1	0	0	4.61574	7.48525	THRA
ER to Golgi vesicle-mediated transport (GO:0006888)	8/181	0.00588362	0.750603	0	0	2.96637	15.234	TRAPPC1;KDELR1;CTSZ;DCTN3;TMED3;TEX261;COPE;YIF1A	.	Fatty acid degradation	2/44	0.139499	1	0	0	3.05064	6.00884	HADH;CPT1B	.	positive regulation of gene expression (GO:0010628)	1/772	0.240879	1	0	0	3.70096	5.26817	ZNF398
fatty acid biosynthetic process (GO:0006633)	4/48	0.00561573	0.754134	0	0	5.59284	28.9831	ACOT7;TECR;MLYCD;DECR2	.	Gap junction	3/88	0.143905	1	0	0	2.28798	4.43548	ADCY9;TUBB3;TUBB
mitochondrial respiratory chain complex I assembly (GO:0032981)	5/65	0.00282772	0.759467	0	0	5.16262	30.2957	NDUFS8;NDUFB7;COA1;NDUFS2;ECSIT	.	Glycosphingolipid biosynthesis	2/45	0.144623	1	0	0	2.98285	5.76771	ST3GAL4;GBGT1
nucleotide-excision repair (GO:0006289)	6/109	0.00585395	0.765966	0	0	3.69435	18.9913	COPS6;RFC2;OGG1;POLD2;POLR2E;DDB2	.	Transcriptional misregulation in cancer	5/186	0.145575	1	0	0	1.80414	3.4767	ITGAM;FCGR1A;MMP9;DUSP6;DDB2
monocarboxylic acid catabolic process (GO:0072329)	3/26	0.0066063	0.766181	0	0	7.74393	38.8725	PLA2G15;NUDT19;HOGA1	.	Estrogen signaling pathway	4/137	0.148453	1	0	0	1.95954	3.73779	ADCY9;PIK3R2;FKBP4;MMP9
negative regulation of intrinsic apoptotic signaling pathway (GO:2001243)	5/63	0.00246494	0.786161	0	0	5.32652	31.9889	PINK1;TMEM161A;NOL3;CLU;MMP9	.	Sphingolipid metabolism	2/47	0.154985	1	0	0	2.85592	5.32465	ARSA;CERS1
mitochondrial respiratory chain complex I biogenesis (GO:0097031)	5/65	0.00282772	0.80166	0	0	5.16262	30.2957	NDUFS8;NDUFB7;COA1;NDUFS2;ECSIT	.	Endocrine and other factor-regulated calcium reabsorption	2/48	0.160218	1	0	0	2.79642	5.12085	ADCY9;AP2M1
protein localization to vacuole (GO:0072665)	2/9	0.00743352	0.842961	0	0	14.9142	73.106	KPTN;LAMTOR4	.	Valine, leucine and isoleucine degradation	2/48	0.160218	1	0	0	2.79642	5.12085	IVD;HADH
NADH dehydrogenase complex assembly (GO:0010257)	5/65	0.00282772	0.848816	0	0	5.16262	30.2957	NDUFS8;NDUFB7;COA1;NDUFS2;ECSIT	.	Apoptosis	4/143	0.165329	1	0	0	1.87732	3.37883	ENDOG;AIFM1;CTSZ;PIK3R2
Golgi vesicle transport (GO:0048193)	10/272	0.00788779	0.87503	0	0	2.46743	11.9484	TRAPPC1;KDELR1;CTSZ;DCTN3;TMED3;NUDT19;TEX261;KDELR3;YIF1A;COPE	.	Amyotrophic lateral sclerosis (ALS)	2/51	0.176103	1	0	0	2.63193	4.57083	TOMM40;TOMM40L
negative regulation of transcription from RNA polymerase II promoter in response to stress (GO:0097201)	2/10	0.009201	0.939054	0	0	13.4228	62.9321	BAG3;SIRT2	.	Glycerophospholipid metabolism	3/97	0.176175	1	0	0	2.07569	3.60399	PLA2G15;LPCAT3;CDIPT
negative regulation of response to DNA damage stimulus (GO:2001021)	3/29	0.00898491	0.955208	0	0	6.94284	32.7161	TMEM161A;MIF;CLU	.	Hematopoietic cell lineage	3/97	0.176175	1	0	0	2.07569	3.60399	ITGAM;FLT3LG;FCGR1A
glycerolipid metabolic process (GO:0046486)	2/10	0.009201	0.958218	0	0	13.4228	62.9321	PLA2G15;PGP	.	Retrograde endocannabinoid signaling	4/148	0.17989	1	0	0	1.81389	3.11157	ADCY9;NDUFS8;NDUFB7;NDUFS2
regulation of cell cycle G2/M phase transition (GO:1902749)	5/85	0.00883511	0.959268	0	0	3.94789	18.6696	TUBB;SSNA1;DCTN3;HAUS4;TUBG1	.	Phosphatidylinositol signaling system	3/99	0.183603	1	0	0	2.03376	3.44719	PIK3R2;CDIPT;IP6K3
protein localization to lysosome (GO:0061462)	3/31	0.0108143	1	0	0	6.49491	29.4017	VPS4A;KPTN;LAMTOR4	.	Progesterone-mediated oocyte maturation	3/99	0.183603	1	0	0	2.03376	3.44719	ADCY9;PIK3R2;ANAPC11
IRE1-mediated unfolded protein response (GO:0036498)	4/58	0.0109091	1	0	0	4.62856	20.9126	MYDGF;PPP2R5B;KDELR3;YIF1A	.	Inflammatory mediator regulation of TRP channels	3/100	0.187348	1	0	0	2.01342	3.37206	ADCY9;PIK3R2;CAMK2G
regulation of apoptotic process (GO:0042981)	21/816	0.0109619	1	0	0	1.7272	7.79543	MTCH1;PRELID1;GDF1;MIF;NOL3;FBXO10;PHB2;CLU;ATAD3A;MMP9;RABGGTA;DUSP6;MYDGF;PINK1;MIEN1;AIFM1;PNMA1;BAG3;DNAJA3;BAG1;ANGPTL4	.	mTOR signaling pathway	4/152	0.191837	1	0	0	1.76616	2.91612	SEC13;ULK2;PIK3R2;LAMTOR4
glycerol metabolic process (GO:0006071)	2/11	0.0111358	1	0	0	12.2026	54.8821	COQ3;PGP	.	Pathogenic Escherichia coli infection	2/55	0.197636	1	0	0	2.44051	3.95687	TUBB3;TUBB
hepatocyte growth factor receptor signaling pathway (GO:0048012)	2/11	0.0111358	1	0	0	12.2026	54.8821	NRP1;SIRT2	.	Regulation of lipolysis in adipocytes	2/55	0.197636	1	0	0	2.44051	3.95687	ADCY9;PIK3R2
proteolysis (GO:0006508)	10/292	0.0125559	1	0	0	2.29843	10.0615	TINAGL1;CLPP;CTSZ;RNPEP;ADAMTS12;APEH;MMP9;THOP1;LGMN;DPP3	.	Glutathione metabolism	2/56	0.20307	1	0	0	2.39693	3.8212	IDH2;GPX7
positive regulation of tumor necrosis factor superfamily cytokine production (GO:1903557)	3/33	0.0128435	1	0	0	6.10128	26.5706	ARFGEF2;MIF;CLU	.	Pyrimidine metabolism	2/57	0.20852	1	0	0	2.35488	3.69179	ENTPD6;TK1
vesicle budding from membrane (GO:0006900)	2/12	0.0132325	1	0	0	11.1857	48.3789	VPS4A;RILP	.	Endometrial cancer	2/58	0.213986	1	0	0	2.31428	3.56826	PIK3R2;DDB2
iron ion transport (GO:0006826)	2/12	0.0132325	1	0	0	11.1857	48.3789	SLC25A28;SLC40A1	.	Lysine degradation	2/59	0.219465	1	0	0	2.27505	3.45026	DLST;HADH
lysine catabolic process (GO:0006554)	2/12	0.0132325	1	0	0	11.1857	48.3789	OGDH;DLST	.	Phenylalanine metabolism	1/17	0.225322	1	0	0	3.94789	5.88323	MIF
histone H3 deacetylation (GO:0070932)	2/12	0.0132325	1	0	0	11.1857	48.3789	SIRT7;SIRT2	.	Cholinergic synapse	3/112	0.233645	1	0	0	1.7977	2.61377	ADCY9;PIK3R2;CAMK2G
lysine metabolic process (GO:0006553)	2/12	0.0132325	1	0	0	11.1857	48.3789	OGDH;DLST	.	Non-small cell lung cancer	2/66	0.258061	1	0	0	2.03376	2.75485	PIK3R2;DDB2
positive regulation of peptidase activity (GO:0010952)	2/12	0.0132325	1	0	0	11.1857	48.3789	PRELID1;PINK1	.	Long-term potentiation	2/67	0.263593	1	0	0	2.00341	2.67124	CAMK2G;RAPGEF3
regulation of protein import into nucleus, translocation (GO:0033158)	2/12	0.0132325	1	0	0	11.1857	48.3789	PARP10;OGG1	.	RIG-I-like receptor signaling pathway	2/70	0.280185	1	0	0	1.91755	2.4397	NLRX1;TBKBP1
translational termination (GO:0006415)	5/97	0.0150462	1	0	0	3.45949	14.5182	MRPS11;MRPS12;MRPL28;ERAL1;APEH	.	Axon guidance	4/181	0.284393	1	0	0	1.48318	1.86496	NRP1;BOC;PIK3R2;CAMK2G
ciliary basal body-plasma membrane docking (GO:0097711)	5/97	0.0150462	1	0	0	3.45949	14.5182	TUBB;SSNA1;DCTN3;HAUS4;TUBG1	.	Melanoma	2/72	0.291232	1	0	0	1.86428	2.29984	PIK3R2;DDB2
iron ion homeostasis (GO:0055072)	4/64	0.0152479	1	0	0	4.19463	17.5475	SLC25A28;SLC40A1;ACO1;NUBP1	.	Renin-angiotensin system	1/23	0.292112	1	0	0	2.918	3.59095	THOP1
DNA strand elongation (GO:0022616)	2/13	0.015486	1	0	0	10.3252	43.0337	DCLRE1B;POLD2	.	Autophagy	3/128	0.297934	1	0	0	1.57299	1.9047	RUBCN;ULK2;PIK3R2
tricarboxylic acid metabolic process (GO:0072350)	2/13	0.015486	1	0	0	10.3252	43.0337	IDH2;ACO1	.	Endocytosis	5/244	0.299396	1	0	0	1.37529	1.65858	ARFGEF2;VPS4A;VPS25;AP2M1;SPG21
multivesicular body sorting pathway (GO:0071985)	2/13	0.015486	1	0	0	10.3252	43.0337	RUBCN;RILP	.	Leishmaniasis	2/74	0.302258	1	0	0	1.81389	2.17028	ITGAM;FCGR1A
protein neddylation (GO:0045116)	2/13	0.015486	1	0	0	10.3252	43.0337	UBE2F;UBE2M	.	Thyroid hormone synthesis	2/74	0.302258	1	0	0	1.81389	2.17028	ADCY9;GPX7
regulation of fatty acid oxidation (GO:0046320)	2/13	0.015486	1	0	0	10.3252	43.0337	FABP3;MLYCD	.	Vitamin digestion and absorption	1/24	0.302672	1	0	0	2.79642	3.34202	SLC19A1
glycerophospholipid metabolic process (GO:0006650)	4/65	0.0160623	1	0	0	4.1301	17.0626	PLA2G15;AGK;PGP;IP6K3	.	Relaxin signaling pathway	3/130	0.306072	1	0	0	1.54879	1.83366	ADCY9;PIK3R2;MMP9
glycolipid metabolic process (GO:0006664)	4/66	0.0169036	1	0	0	4.06752	16.5964	ARSA;PSAP;ST3GAL4;GBGT1	.	Gastric acid secretion	2/75	0.307761	1	0	0	1.78971	2.10905	ADCY9;CAMK2G
fatty acid catabolic process (GO:0009062)	4/66	0.0169036	1	0	0	4.06752	16.5964	PLA2G15;MECR;NUDT19;HADH	.	Pancreatic cancer	2/75	0.307761	1	0	0	1.78971	2.10905	PIK3R2;DDB2
ubiquinone metabolic process (GO:0006743)	2/14	0.0178912	1	0	0	9.58773	38.5757	COQ3;FDXR	.	Dopaminergic synapse	3/131	0.310145	1	0	0	1.53696	1.79935	PPP2R5B;PPP2R5D;CAMK2G
mitochondrial electron transport, ubiquinol to cytochrome c (GO:0006122)	2/14	0.0178912	1	0	0	9.58773	38.5757	UQCC3;UQCRQ	.	Chronic myeloid leukemia	2/76	0.313254	1	0	0	1.76616	2.05005	PIK3R2;DDB2
acyl-CoA biosynthetic process (GO:0071616)	2/14	0.0178912	1	0	0	9.58773	38.5757	PPT2;MLYCD	.	Pertussis	2/76	0.313254	1	0	0	1.76616	2.05005	ITGAM;C1R
positive regulation of mitochondrial fission (GO:0090141)	2/14	0.0178912	1	0	0	9.58773	38.5757	PINK1;MUL1	.	Collecting duct acid secretion	1/27	0.333418	1	0	0	2.48571	2.7302	SLC12A7
quinone biosynthetic process (GO:1901663)	2/14	0.0178912	1	0	0	9.58773	38.5757	COQ3;FDXR	.	Butanoate metabolism	1/28	0.343363	1	0	0	2.39693	2.56224	HADH
nucleotide-excision repair, DNA incision, 5'-to lesion (GO:0006296)	3/38	0.0188088	1	0	0	5.29848	21.0532	RFC2;POLD2;DDB2	.	ErbB signaling pathway	2/85	0.362166	1	0	0	1.57916	1.60387	PIK3R2;CAMK2G
modification-dependent protein catabolic process (GO:0019941)	6/142	0.0197752	1	0	0	2.83581	11.1258	PSMD9;RNF43;PINK1;PSMD3;KLHL3;FBXO10	.	Pentose phosphate pathway	1/30	0.362813	1	0	0	2.23714	2.26816	GPI
ubiquinone biosynthetic process (GO:0006744)	2/15	0.0204429	1	0	0	8.94855	34.8109	COQ3;FDXR	.	Colorectal cancer	2/86	0.367527	1	0	0	1.56079	1.56229	PIK3R2;DDB2
fatty acid beta-oxidation using acyl-CoA oxidase (GO:0033540)	2/15	0.0204429	1	0	0	8.94855	34.8109	DECR2;CRAT	.	Insulin secretion	2/86	0.367527	1	0	0	1.56079	1.56229	ADCY9;CAMK2G
regulation of exit from mitosis (GO:0007096)	2/15	0.0204429	1	0	0	8.94855	34.8109	PHB2;SIRT2	.	Rap1 signaling pathway	4/206	0.368486	1	0	0	1.30319	1.30104	ADCY9;ITGAM;PIK3R2;RAPGEF3
positive regulation of protein export from nucleus (GO:0046827)	2/15	0.0204429	1	0	0	8.94855	34.8109	BAG3;RAPGEF3	.	Galactose metabolism	1/31	0.372321	1	0	0	2.16497	2.13899	GALE
regulation of cellular response to stress (GO:0080135)	5/105	0.0205028	1	0	0	3.19591	12.4231	PINK1;BAG3;BAG1;FKBP4;CAMK2G	.	Mucin type O-glycan biosynthesis	1/31	0.372321	1	0	0	2.16497	2.13899	GALNT6
vesicle-mediated transport (GO:0016192)	12/411	0.0209113	1	0	0	1.95954	7.57843	VPS18;RUBCN;ARFGEF2;MYO1E;JAGN1;DENND1A;VPS33B;VPS4A;VPS52;SNX11;DOC2B;RILP	.	RNA polymerase	1/31	0.372321	1	0	0	2.16497	2.13899	POLR2E
negative regulation of developmental process (GO:0051093)	4/71	0.0215203	1	0	0	3.78108	14.5146	PINK1;MUL1;MIF;RAPGEF3	.	beta-Alanine metabolism	1/31	0.372321	1	0	0	2.16497	2.13899	MLYCD
positive regulation of mitotic cell cycle phase transition (GO:1901992)	3/41	0.0230078	1	0	0	4.91079	18.5231	DBF4B;PHB2;ANAPC11	.	Phospholipase D signaling pathway	3/148	0.379279	1	0	0	1.36042	1.3189	ADCY9;PIK3R2;RAPGEF3
regulation of intrinsic apoptotic signaling pathway in response to DNA damage (GO:1902229)	2/16	0.0231365	1	0	0	8.38926	31.5968	TMEM161A;CLU	.	Propanoate metabolism	1/32	0.381688	1	0	0	2.09732	2.02003	MLYCD
transcription-coupled nucleotide-excision repair (GO:0006283)	4/74	0.0246259	1	0	0	3.62779	13.4372	COPS6;RFC2;POLD2;POLR2E	.	cAMP signaling pathway	4/212	0.38873	1	0	0	1.2663	1.19649	ADCY9;PIK3R2;CAMK2G;RAPGEF3
negative regulation of reactive oxygen species metabolic process (GO:2000378)	2/17	0.0259671	1	0	0	7.89578	28.8269	PINK1;SIRT2	.	Fructose and mannose metabolism	1/33	0.390916	1	0	0	2.03376	1.91024	PMM1
macrophage activation (GO:0042116)	2/17	0.0259671	1	0	0	7.89578	28.8269	ITGAM;CLU	.	Fc gamma R-mediated phagocytosis	2/91	0.394053	1	0	0	1.47504	1.37365	PIK3R2;FCGR1A
protein transmembrane import into intracellular organelle (GO:0044743)	3/44	0.0276735	1	0	0	4.57596	16.4153	TOMM40;AGK;TOMM40L	.	mRNA surveillance pathway	2/91	0.394053	1	0	0	1.47504	1.37365	PPP2R5B;PPP2R5D
neutrophil degranulation (GO:0043312)	13/480	0.0284961	1	0	0	1.81767	6.46726	ARSA;GPI;TRAPPC1;ITGAM;TUBB;CTSZ;MIF;CFP;APEH;MMP9;PSMD3;PSAP;AP1M1	.	Ribosome	3/153	0.399398	1	0	0	1.31596	1.20779	MRPS11;MRPS12;MRPL28
nuclear envelope reassembly (GO:0031468)	2/18	0.02893	1	0	0	7.45712	26.4197	VPS4A;BANF1	.	Pentose and glucuronate interconversions	1/34	0.400006	1	0	0	1.97394	1.80868	CRYL1
regulation of mitochondrial membrane permeability (GO:0046902)	2/18	0.02893	1	0	0	7.45712	26.4197	MUL1;ALKBH7	.	GnRH signaling pathway	2/93	0.404523	1	0	0	1.44331	1.30626	ADCY9;CAMK2G
ubiquitin-dependent protein catabolic process via the multivesicular body sorting pathway (GO:0043162)	2/18	0.02893	1	0	0	7.45712	26.4197	VPS4A;VPS25	.	Small cell lung cancer	2/93	0.404523	1	0	0	1.44331	1.30626	PIK3R2;DDB2
negative regulation of oxidative stress-induced intrinsic apoptotic signaling pathway (GO:1902176)	2/18	0.02893	1	0	0	7.45712	26.4197	PINK1;NOL3	.	Prion diseases	1/35	0.408961	1	0	0	1.91755	1.71454	STIP1
cellular response to oxidative stress (GO:0034599)	5/116	0.0299053	1	0	0	2.89285	10.1531	PINK1;TMEM161A;GPX7;MMP9;SIRT2	.	Human T-cell leukemia virus 1 infection	4/219	0.412235	1	0	0	1.22583	1.08628	NRP1;ADCY9;PIK3R2;ANAPC11
neutrophil activation involved in immune response (GO:0002283)	13/484	0.0301833	1	0	0	1.80265	6.31012	ARSA;GPI;TRAPPC1;ITGAM;TUBB;CTSZ;MIF;CFP;APEH;MMP9;PSMD3;PSAP;AP1M1	.	Starch and sucrose metabolism	1/36	0.417783	1	0	0	1.86428	1.62713	GPI
regulation of cellular response to heat (GO:1900034)	4/79	0.0303752	1	0	0	3.39818	11.8737	BAG3;BAG1;FKBP4;CAMK2G	.	Tyrosine metabolism	1/36	0.417783	1	0	0	1.86428	1.62713	MIF
ribonucleoprotein complex assembly (GO:0022618)	6/157	0.030441	1	0	0	2.56487	8.95644	MRPS11;WDR18;ERAL1;NOL3;LSM4;SNUPN	.	Amoebiasis	2/96	0.420064	1	0	0	1.39821	1.21273	ITGAM;PIK3R2
negative regulation of apoptotic process (GO:0043066)	13/486	0.0310536	1	0	0	1.79523	6.23312	PRELID1;MIF;NOL3;PHB2;ATAD3A;MMP9;MYDGF;PINK1;MIEN1;BAG3;BAG1;ANGPTL4;LGMN	.	Circadian entrainment	2/97	0.425199	1	0	0	1.3838	1.18342	ADCY9;CAMK2G
neutrophil mediated immunity (GO:0002446)	13/488	0.0319421	1	0	0	1.78788	6.15714	ARSA;GPI;TRAPPC1;ITGAM;TUBB;CTSZ;MIF;CFP;APEH;MMP9;PSMD3;PSAP;AP1M1	.	Prostate cancer	2/97	0.425199	1	0	0	1.3838	1.18342	PIK3R2;MMP9
protein import into mitochondrial matrix (GO:0030150)	2/19	0.0320208	1	0	0	7.06464	24.312	TOMM40;TOMM40L	.	African trypanosomiasis	1/37	0.426474	1	0	0	1.81389	1.54581	THOP1
protein ADP-ribosylation (GO:0006471)	2/19	0.0320208	1	0	0	7.06464	24.312	PARP10;SIRT2	.	Aldosterone-regulated sodium reabsorption	1/37	0.426474	1	0	0	1.81389	1.54581	PIK3R2
protein targeting to lysosome (GO:0006622)	2/19	0.0320208	1	0	0	7.06464	24.312	VPS4A;CLU	.	Thyroid cancer	1/37	0.426474	1	0	0	1.81389	1.54581	DDB2
ribosomal small subunit assembly (GO:0000028)	2/19	0.0320208	1	0	0	7.06464	24.312	MRPS11;ERAL1	.	Aldosterone synthesis and secretion	2/98	0.43031	1	0	0	1.36968	1.15498	ADCY9;CAMK2G
regulation of mitochondrial fission (GO:0090140)	2/19	0.0320208	1	0	0	7.06464	24.312	PINK1;MUL1	.	Necroptosis	3/162	0.435126	1	0	0	1.24285	1.0342	AIFM1;VPS4A;CAMK2G
regulation of transcription factor import into nucleus (GO:0042990)	2/19	0.0320208	1	0	0	7.06464	24.312	BAG3;PIK3R2	.	Hepatitis B	3/163	0.439049	1	0	0	1.23523	1.01677	PIK3R2;MMP9;DDB2
aspartate family amino acid catabolic process (GO:0009068)	2/19	0.0320208	1	0	0	7.06464	24.312	OGDH;DLST	.	HIF-1 signaling pathway	2/100	0.440459	1	0	0	1.34228	1.10059	PIK3R2;CAMK2G
telomere capping (GO:0016233)	2/19	0.0320208	1	0	0	7.06464	24.312	DCLRE1B;TEN1	.	Melanogenesis	2/101	0.445496	1	0	0	1.32899	1.07458	ADCY9;CAMK2G
mitochondrial electron transport, NADH to ubiquinone (GO:0006120)	3/47	0.0328037	1	0	0	4.28388	14.6389	NDUFB7;NDUFS8;NDUFS2	.	Longevity regulating pathway	2/102	0.450508	1	0	0	1.31596	1.04932	ADCY9;PIK3R2
negative regulation of autophagy (GO:0010507)	3/47	0.0328037	1	0	0	4.28388	14.6389	RUBCN;PINK1;SIRT2	.	Glycine, serine and threonine metabolism	1/40	0.451778	1	0	0	1.67785	1.33316	GCSH
retrograde vesicle-mediated transport, Golgi to ER (GO:0006890)	4/81	0.0328782	1	0	0	3.31428	11.3181	KDELR1;TMED3;KDELR3;COPE	.	Glucagon signaling pathway	2/103	0.455494	1	0	0	1.30319	1.02479	CPT1B;CAMK2G
ubiquitin-dependent protein catabolic process (GO:0006511)	10/342	0.0330121	1	0	0	1.9624	6.69351	PSMD9;RNF43;PINK1;PSMD3;VPS4A;KLHL3;UBE3B;FBXO10;SIRT2;ANAPC11	.	Bladder cancer	1/41	0.459963	1	0	0	1.63693	1.27126	MMP9
regulation of autophagy (GO:0010506)	7/204	0.0336045	1	0	0	2.30293	7.81407	RUBCN;PINK1;PSAP;ULK2;PIK3R2;LAMTOR4;SIRT2	.	Homologous recombination	1/41	0.459963	1	0	0	1.63693	1.27126	POLD2
positive regulation of tumor necrosis factor production (GO:0032760)	3/48	0.0346163	1	0	0	4.19463	14.1084	ARFGEF2;MIF;CLU	.	Toll-like receptor signaling pathway	2/104	0.460455	1	0	0	1.29066	1.00096	SPP1;PIK3R2
negative regulation of intracellular signal transduction (GO:1902532)	6/162	0.034696	1	0	0	2.48571	8.35479	PINK1;NLRX1;PPP2R5B;MUL1;PIK3R2;MMP9	.	Porphyrin and chlorophyll metabolism	1/42	0.468026	1	0	0	1.59795	1.21322	COX15
proteoglycan metabolic process (GO:0006029)	2/20	0.0352349	1	0	0	6.71141	22.4545	CHST14;ADAMTS12	.	Insulin resistance	2/108	0.480029	1	0	0	1.24285	0.912141	PIK3R2;CPT1B
axon extension (GO:0048675)	2/20	0.0352349	1	0	0	6.71141	22.4545	NRP1;ULK2	.	Carbohydrate digestion and absorption	1/44	0.483794	1	0	0	1.52532	1.10753	PIK3R2
positive regulation of protein secretion (GO:0050714)	4/83	0.0354984	1	0	0	3.23441	10.7973	GPI;PSMD9;DOC2B;MIF	.	Vasopressin-regulated water reabsorption	1/44	0.483794	1	0	0	1.52532	1.10753	ADCY9
protein modification by small protein conjugation (GO:0032446)	11/399	0.0375977	1	0	0	1.85026	6.07037	UBE2F;RNF43;PINK1;TSPAN17;MUL1;KLHL3;UBE3B;FBXO10;ANAPC11;UBE2M;ASB1	.	TNF signaling pathway	2/110	0.489652	1	0	0	1.22026	0.871336	PIK3R2;MMP9
establishment of protein localization to mitochondrion (GO:0072655)	3/50	0.0383936	1	0	0	4.02685	13.127	PINK1;TOMM40;TOMM40L	.	Proteasome	1/45	0.491502	1	0	0	1.49142	1.05934	PSMD3
negative regulation of macroautophagy (GO:0016242)	2/21	0.0385681	1	0	0	6.39182	20.8075	RUBCN;PINK1	.	Type II diabetes mellitus	1/46	0.499096	1	0	0	1.459	1.01394	PIK3R2
protein ubiquitination (GO:0016567)	13/507	0.0413194	1	0	0	1.72087	5.48343	RNF43;MUL1;KLHL3;UBE3B;FBXO10;ANAPC11;DDB2;PSMD9;PINK1;PSMD3;TSPAN17;THOP1;ASB1	.	Tuberculosis	3/179	0.500248	1	0	0	1.12482	0.779106	ITGAM;FCGR1A;CAMK2G
G2/M transition of mitotic cell cycle (GO:0000086)	5/127	0.0416521	1	0	0	2.64229	8.39826	TUBB;SSNA1;DCTN3;HAUS4;TUBG1	.	Hedgehog signaling pathway	1/47	0.506576	1	0	0	1.42796	0.971127	BOC
telomere maintenance (GO:0000723)	3/52	0.042372	1	0	0	3.87197	12.2403	DCLRE1B;TEN1;POLD2	.	Thyroid hormone signaling pathway	2/116	0.517842	1	0	0	1.15714	0.761496	THRA;PIK3R2
mitochondrial translational elongation (GO:0070125)	4/88	0.0425636	1	0	0	3.05064	9.63013	MRPS11;MRPS12;MRPL28;ERAL1	.	Arginine and proline metabolism	1/49	0.521205	1	0	0	1.36968	0.892496	HOGA1
positive regulation of protein ubiquitination involved in ubiquitin-dependent protein catabolic process (GO:2000060)	4/88	0.0425636	1	0	0	3.05064	9.63013	PSMD9;PSMD3;CLU;ANAPC11	.	Ovarian steroidogenesis	1/49	0.521205	1	0	0	1.36968	0.892496	ADCY9
cell cycle G2/M phase transition (GO:0044839)	5/128	0.04284	1	0	0	2.62164	8.25892	TUBB;SSNA1;DCTN3;HAUS4;TUBG1	.	Cholesterol metabolism	1/50	0.528357	1	0	0	1.34228	0.856354	ANGPTL4
negative regulation of programmed cell death (GO:0043069)	11/409	0.0436069	1	0	0	1.80502	5.65431	MYDGF;PRELID1;MIEN1;BAG3;BAG1;MIF;ANGPTL4;NOL3;PHB2;ATAD3A;MMP9	.	Neurotrophin signaling pathway	2/119	0.531545	1	0	0	1.12797	0.712839	PIK3R2;CAMK2G
cellular protein modification process (GO:0006464)	22/1002	0.0453198	1	0	0	1.47356	4.55922	UBE2F;ARSA;PRKCSH;KLHL3;PPP2R5D;FBXO10;RABGGTA;DUSP6;LRRC41;DDB2;PSMD9;COPS6;PINK1;FASTK;PSMD3;ST3GAL4;SPP1;PGP;NUCB1;IP6K3;UBE2M;ASB1	.	Mineral absorption	1/51	0.535402	1	0	0	1.31596	0.822131	SLC40A1
nucleotide-excision repair, DNA gap filling (GO:0006297)	2/23	0.0455747	1	0	0	5.83601	18.0239	RFC2;POLD2	.	Human papillomavirus infection	5/330	0.5474	1	0	0	1.01688	0.612747	SPP1;PPP2R5B;PIK3R2;PPP2R5D;TUBG1
nucleotide-excision repair, DNA damage recognition (GO:0000715)	2/23	0.0455747	1	0	0	5.83601	18.0239	COPS6;DDB2	.	Glycosaminoglycan biosynthesis	1/53	0.549179	1	0	0	1.2663	0.758935	CHST14
mitochondrial translational termination (GO:0070126)	4/90	0.0455958	1	0	0	2.98285	9.21086	MRPS11;MRPS12;MRPL28;ERAL1	.	Platelet activation	2/124	0.553788	1	0	0	1.08249	0.639721	ADCY9;PIK3R2
protein targeting to mitochondrion (GO:0006626)	3/55	0.0487105	1	0	0	3.66077	11.0623	TOMM40;AGK;TOMM40L	.	Legionellosis	1/55	0.562549	1	0	0	1.22026	0.701986	ITGAM
regulation of cellular catabolic process (GO:0031329)	3/56	0.0509206	1	0	0	3.5954	10.7053	PSAP;ULK2;PIK3R2	.	Osteoclast differentiation	2/127	0.566772	1	0	0	1.05691	0.600115	PIK3R2;FCGR1A
negative regulation of oxidative stress-induced cell death (GO:1903202)	2/25	0.053008	1	0	0	5.36913	15.7708	PINK1;NOL3	.	Purine metabolism	2/129	0.575276	1	0	0	1.04053	0.575314	ADCY9;ENTPD6
mitochondrial transport (GO:0006839)	5/136	0.0530747	1	0	0	2.46743	7.24451	PINK1;TOMM40;SLC25A28;SLC25A11;TOMM40L	.	Epstein-Barr virus infection	3/201	0.578461	1	0	0	1.0017	0.548316	PSMD3;PIK3R2;DDB2
ribosome assembly (GO:0042255)	3/57	0.0531787	1	0	0	3.53232	10.3642	MRPS11;WDR18;ERAL1	.	Proteoglycans in cancer	3/201	0.578461	1	0	0	1.0017	0.548316	PIK3R2;MMP9;CAMK2G
cellular iron ion homeostasis (GO:0006879)	3/57	0.0531787	1	0	0	3.53232	10.3642	SLC40A1;ACO1;NUBP1	.	VEGF signaling pathway	1/59	0.588114	1	0	0	1.13753	0.603838	PIK3R2
respiratory chain complex IV assembly (GO:0008535)	2/26	0.0568748	1	0	0	5.16262	14.8007	COA1;COX15	.	Systemic lupus erythematosus	2/133	0.591918	1	0	0	1.00923	0.52923	C1R;FCGR1A
positive regulation of filopodium assembly (GO:0051491)	2/26	0.0568748	1	0	0	5.16262	14.8007	NRP1;MIEN1	.	Spliceosome	2/134	0.596002	1	0	0	1.0017	0.518393	LSM4;SNRPA
long-chain fatty acid transport (GO:0015909)	2/26	0.0568748	1	0	0	5.16262	14.8007	FABP3;CPT1B	.	Glycerolipid metabolism	1/61	0.600333	1	0	0	1.10023	0.561415	AGK
long-chain fatty-acyl-CoA metabolic process (GO:0035336)	2/26	0.0568748	1	0	0	5.16262	14.8007	ACOT7;TECR	.	Apelin signaling pathway	2/137	0.60807	1	0	0	0.979768	0.4874	ADCY9;SPP1
peptidyl-tyrosine dephosphorylation (GO:0035335)	2/26	0.0568748	1	0	0	5.16262	14.8007	PGP;DUSP6	.	PI3K-Akt signaling pathway	5/354	0.609752	1	0	0	0.947939	0.468948	SPP1;PPP2R5B;FLT3LG;PIK3R2;PPP2R5D
endosomal transport (GO:0016197)	7/230	0.057317	1	0	0	2.0426	5.84012	VPS18;TINAGL1;DENND1A;VPS4A;VPS52;VPS25;RILP	.	Arachidonic acid metabolism	1/63	0.612191	1	0	0	1.0653	0.522756	GPX7
receptor metabolic process (GO:0043112)	3/59	0.057837	1	0	0	3.41258	9.72629	ARFGEF2;AP2M1;LGMN	.	Basal cell carcinoma	1/63	0.612191	1	0	0	1.0653	0.522756	DDB2
post-Golgi vesicle-mediated transport (GO:0006892)	3/59	0.057837	1	0	0	3.41258	9.72629	ARFGEF2;VPS52;NUDT19	.	Cytosolic DNA-sensing pathway	1/63	0.612191	1	0	0	1.0653	0.522756	POLR2E
translation (GO:0006412)	7/233	0.0605836	1	0	0	2.0163	5.65317	AIMP2;COA1;SARS2;MRPS11;MRPS12;MRPL28;APEH	.	Fluid shear stress and atherosclerosis	2/139	0.615963	1	0	0	0.96567	0.467934	PIK3R2;MMP9
monovalent inorganic cation homeostasis (GO:0055067)	2/27	0.0608367	1	0	0	4.97141	13.9178	CLCN3;SLC12A7	.	Central carbon metabolism in cancer	1/65	0.623698	1	0	0	1.03252	0.487444	PIK3R2
fat-soluble vitamin metabolic process (GO:0006775)	2/27	0.0608367	1	0	0	4.97141	13.9178	VKORC1;LGMN	.	Cortisol synthesis and secretion	1/65	0.623698	1	0	0	1.03252	0.487444	ADCY9
positive regulation of release of cytochrome c from mitochondria (GO:0090200)	2/27	0.0608367	1	0	0	4.97141	13.9178	PINK1;MMP9	.	Mitophagy	1/65	0.623698	1	0	0	1.03252	0.487444	PINK1
membrane lipid biosynthetic process (GO:0046467)	3/61	0.0626813	1	0	0	3.30069	9.1419	ST3GAL4;GBGT1;CERS1	.	Aminoacyl-tRNA biosynthesis	1/66	0.629323	1	0	0	1.01688	0.470928	SARS2
protein polyubiquitination (GO:0000209)	8/284	0.0633019	1	0	0	1.89054	5.21758	PSMD9;PSMD3;KLHL3;UBE3B;FBXO10;THOP1;ANAPC11;DDB2	.	Amphetamine addiction	1/68	0.640323	1	0	0	0.986972	0.439975	CAMK2G
endocytic recycling (GO:0032456)	2/28	0.06489	1	0	0	4.79386	13.1115	DENND1A;VPS52	.	Fc epsilon RI signaling pathway	1/68	0.640323	1	0	0	0.986972	0.439975	PIK3R2
negative regulation of microtubule polymerization or depolymerization (GO:0031111)	2/28	0.06489	1	0	0	4.79386	13.1115	TBCD;FKBP4	.	Glycolysis / Gluconeogenesis	1/68	0.640323	1	0	0	0.986972	0.439975	GPI
regulation of tumor necrosis factor production (GO:0032680)	3/62	0.065172	1	0	0	3.24746	8.86791	ARFGEF2;MIF;CLU	.	Adipocytokine signaling pathway	1/69	0.6457	1	0	0	0.972668	0.425464	CPT1B
negative regulation of G2/M transition of mitotic cell cycle (GO:0010972)	3/63	0.0677076	1	0	0	3.19591	8.60517	PSMD9;PSMD3;VPS4A	.	Renal cell carcinoma	1/69	0.6457	1	0	0	0.972668	0.425464	PIK3R2
neuron projection extension (GO:1990138)	2/29	0.0690311	1	0	0	4.62856	12.3731	NRP1;ULK2	.	Breast cancer	2/147	0.646316	1	0	0	0.913117	0.398545	PIK3R2;DDB2
positive regulation of phosphate metabolic process (GO:0045937)	2/29	0.0690311	1	0	0	4.62856	12.3731	NRP1;MIF	.	Prolactin signaling pathway	1/70	0.650998	1	0	0	0.958773	0.411552	PIK3R2
organelle fission (GO:0048285)	2/29	0.0690311	1	0	0	4.62856	12.3731	MUL1;TUBG1	.	Gastric cancer	2/149	0.653602	1	0	0	0.90086	0.383097	PIK3R2;DDB2
regulation of defense response to virus by virus (GO:0050690)	2/29	0.0690311	1	0	0	4.62856	12.3731	AP2M1;AP1M1	.	B cell receptor signaling pathway	1/71	0.656216	1	0	0	0.945269	0.398209	PIK3R2
vesicle coating (GO:0006901)	3/64	0.0702876	1	0	0	3.14597	8.35306	SEC13;TRAPPC1;CTSZ	.	Bile secretion	1/72	0.661357	1	0	0	0.93214	0.385405	ADCY9
COPII vesicle coating (GO:0048208)	3/64	0.0702876	1	0	0	3.14597	8.35306	SEC13;TRAPPC1;CTSZ	.	p53 signaling pathway	1/72	0.661357	1	0	0	0.93214	0.385405	DDB2
vesicle targeting, rough ER to cis-Golgi (GO:0048207)	3/64	0.0702876	1	0	0	3.14597	8.35306	SEC13;TRAPPC1;CTSZ	.	Oxytocin signaling pathway	2/153	0.667816	1	0	0	0.877308	0.354207	ADCY9;CAMK2G
lysosome localization (GO:0032418)	2/30	0.0732566	1	0	0	4.47427	11.6948	VPS33B;BORCS6	.	Bacterial invasion of epithelial cells	1/74	0.671409	1	0	0	0.906947	0.361307	PIK3R2
carbohydrate derivative biosynthetic process (GO:1901137)	2/30	0.0732566	1	0	0	4.47427	11.6948	ST3GAL4;GBGT1	.	Inositol phosphate metabolism	1/74	0.671409	1	0	0	0.906947	0.361307	CDIPT
translational elongation (GO:0006414)	4/106	0.0740394	1	0	0	2.53261	6.59278	MRPS11;MRPS12;MRPL28;ERAL1	.	Cushing syndrome	2/155	0.674744	1	0	0	0.865988	0.340698	ADCY9;CAMK2G
regulation of actin cytoskeleton reorganization (GO:2000249)	2/31	0.0775629	1	0	0	4.32994	11.0702	NRP1;RAPGEF3	.	Wnt signaling pathway	2/158	0.684917	1	0	0	0.849545	0.321516	RNF43;CAMK2G
negative regulation of DNA biosynthetic process (GO:2000279)	2/31	0.0775629	1	0	0	4.32994	11.0702	TEN1;CERS1	.	Antigen processing and presentation	1/77	0.685933	1	0	0	0.871612	0.328576	LGMN
multivesicular body assembly (GO:0036258)	2/31	0.0775629	1	0	0	4.32994	11.0702	VPS4A;VPS25	.	Cardiac muscle contraction	1/78	0.690631	1	0	0	0.860437	0.318491	UQCRQ
fatty-acyl-CoA biosynthetic process (GO:0046949)	2/31	0.0775629	1	0	0	4.32994	11.0702	TECR;PPT2	.	Synaptic vesicle cycle	1/78	0.690631	1	0	0	0.860437	0.318491	AP2M1
phosphatidylinositol 3-kinase signaling (GO:0014065)	2/31	0.0775629	1	0	0	4.32994	11.0702	PIK3R2;SIRT2	.	RNA degradation	1/79	0.695258	1	0	0	0.849545	0.308786	LSM4
mitochondrial translation (GO:0032543)	4/108	0.0781054	1	0	0	2.48571	6.3378	MRPS11;MRPS12;MRPL28;ERAL1	.	RNA transport	2/165	0.707643	1	0	0	0.813504	0.281322	SEC13;SNUPN
monocarboxylic acid metabolic process (GO:0032787)	4/109	0.0801796	1	0	0	2.4629	6.2151	MECR;ACOT7;HOGA1;ALKBH7	.	Chemical carcinogenesis	1/82	0.708731	1	0	0	0.818465	0.28178	SULT1A1
cellular response to UV (GO:0034644)	3/68	0.0810399	1	0	0	2.96092	7.44023	TMEM161A;CERS1;DDB2	.	ECM-receptor interaction	1/82	0.708731	1	0	0	0.818465	0.28178	SPP1
regulation of protein export from nucleus (GO:0046825)	2/32	0.0819469	1	0	0	4.19463	10.4936	BAG3;RAPGEF3	.	Hepatocellular carcinoma	2/168	0.716957	1	0	0	0.798977	0.265851	PIK3R2;DDB2
multivesicular body organization (GO:0036257)	2/32	0.0819469	1	0	0	4.19463	10.4936	VPS4A;VPS25	.	Salmonella infection	1/86	0.725776	1	0	0	0.780396	0.250128	RILP
positive regulation of insulin secretion (GO:0032024)	2/32	0.0819469	1	0	0	4.19463	10.4936	PSMD9;DOC2B	.	Influenza A	2/171	0.726022	1	0	0	0.78496	0.251325	NLRX1;PIK3R2
monocarboxylic acid biosynthetic process (GO:0072330)	3/69	0.083833	1	0	0	2.918	7.23352	MLYCD;HOGA1;CHST14	.	GABAergic synapse	1/89	0.737904	1	0	0	0.754091	0.229199	ADCY9
COPII-coated vesicle budding (GO:0090114)	3/69	0.083833	1	0	0	2.918	7.23352	SEC13;TRAPPC1;CTSZ	.	Protein digestion and absorption	1/90	0.741827	1	0	0	0.745712	0.222699	COL27A1
macroautophagy (GO:0016236)	4/111	0.0844092	1	0	0	2.41853	5.97879	PINK1;TOMM40;VPS4A;VPS25	.	Salivary secretion	1/90	0.741827	1	0	0	0.745712	0.222699	ADCY9
negative regulation of membrane potential (GO:0045837)	1/6	0.0861453	1	0	0	11.1857	27.4242	PRELID1	.	Dilated cardiomyopathy (DCM)	1/91	0.745691	1	0	0	0.737518	0.21642	ADCY9
positive regulation of DNA-directed DNA polymerase activity (GO:1900264)	1/6	0.0861453	1	0	0	11.1857	27.4242	RFC2	.	Morphine addiction	1/91	0.745691	1	0	0	0.737518	0.21642	ADCY9
vitamin K metabolic process (GO:0042373)	1/6	0.0861453	1	0	0	11.1857	27.4242	VKORC1	.	IL-17 signaling pathway	1/93	0.753247	1	0	0	0.721657	0.20449	MMP9
viral release from host cell (GO:0019076)	1/6	0.0861453	1	0	0	11.1857	27.4242	VPS4A	.	Pancreatic secretion	1/98	0.771173	1	0	0	0.684838	0.17795	ADCY9
cellular hyperosmotic response (GO:0071474)	1/6	0.0861453	1	0	0	11.1857	27.4242	RCSD1	.	Calcium signaling pathway	2/188	0.772859	1	0	0	0.71398	0.183963	ADCY9;CAMK2G
positive regulation of ATP biosynthetic process (GO:2001171)	1/6	0.0861453	1	0	0	11.1857	27.4242	PINK1	.	Choline metabolism in cancer	1/99	0.774599	1	0	0	0.67792	0.173147	PIK3R2
negative regulation of cellular response to hypoxia (GO:1900038)	1/6	0.0861453	1	0	0	11.1857	27.4242	NOL3	.	Chemokine signaling pathway	2/190	0.777885	1	0	0	0.706464	0.177447	ADCY9;PIK3R2
aldehyde catabolic process (GO:0046185)	1/6	0.0861453	1	0	0	11.1857	27.4242	HOGA1	.	AGE-RAGE signaling pathway in diabetic complications	1/100	0.777975	1	0	0	0.671141	0.168498	PIK3R2
regulation of nuclear cell cycle DNA replication (GO:0033262)	1/6	0.0861453	1	0	0	11.1857	27.4242	DBF4B	.	Ribosome biogenesis in eukaryotes	1/101	0.781299	1	0	0	0.664496	0.163996	REXO5
regulation of dopamine metabolic process (GO:0042053)	1/6	0.0861453	1	0	0	11.1857	27.4242	ITGAM	.	T cell receptor signaling pathway	1/101	0.781299	1	0	0	0.664496	0.163996	PIK3R2
chromatin silencing at telomere (GO:0006348)	1/6	0.0861453	1	0	0	11.1857	27.4242	SIRT2	.	Chagas disease (American trypanosomiasis)	1/103	0.787801	1	0	0	0.651593	0.155412	PIK3R2
negative regulation of type I interferon-mediated signaling pathway (GO:0060339)	1/6	0.0861453	1	0	0	11.1857	27.4242	MUL1	.	C-type lectin receptor signaling pathway	1/104	0.790979	1	0	0	0.645328	0.151319	PIK3R2
ceramide transport (GO:0035627)	1/6	0.0861453	1	0	0	11.1857	27.4242	PSAP	.	Parathyroid hormone synthesis, secretion and action	1/106	0.797193	1	0	0	0.633152	0.143509	ADCY9
regulation of protein targeting (GO:1903533)	1/6	0.0861453	1	0	0	11.1857	27.4242	PINK1	.	Focal adhesion	2/199	0.799318	1	0	0	0.674514	0.151089	SPP1;PIK3R2
positive regulation of protein acetylation (GO:1901985)	1/6	0.0861453	1	0	0	11.1857	27.4242	RAPGEF3	.	Drug metabolism	1/108	0.803224	1	0	0	0.621427	0.136168	TK1
retinal ganglion cell axon guidance (GO:0031290)	1/6	0.0861453	1	0	0	11.1857	27.4242	NRP1	.	Viral carcinogenesis	2/201	0.803826	1	0	0	0.667802	0.14583	DNAJA3;PIK3R2
negative regulation of neural precursor cell proliferation (GO:2000178)	1/6	0.0861453	1	0	0	11.1857	27.4242	SIRT2	.	Pathways in cancer	6/530	0.804894	1	0	0	0.759782	0.164907	ADCY9;FLT3LG;PIK3R2;MMP9;CAMK2G;DDB2
positive regulation of vesicle fusion (GO:0031340)	1/6	0.0861453	1	0	0	11.1857	27.4242	DOC2B	.	Serotonergic synapse	1/113	0.81753	1	0	0	0.59393	0.119658	RAPGEF3
negative regulation of phospholipid metabolic process (GO:1903726)	1/6	0.0861453	1	0	0	11.1857	27.4242	RUBCN	.	MAPK signaling pathway	3/295	0.818564	1	0	0	0.682516	0.136642	FLT3LG;ECSIT;DUSP6
citrate metabolic process (GO:0006101)	1/6	0.0861453	1	0	0	11.1857	27.4242	ACO1	.	Glutamatergic synapse	1/114	0.820264	1	0	0	0.58872	0.116643	ADCY9
regulation of cellular response to oxidative stress (GO:1900407)	1/6	0.0861453	1	0	0	11.1857	27.4242	PINK1	.	Human immunodeficiency virus 1 infection	2/212	0.827046	1	0	0	0.633152	0.120232	PIK3R2;AP1M1
regulation of protein K63-linked ubiquitination (GO:1900044)	1/6	0.0861453	1	0	0	11.1857	27.4242	PARP10	.	Regulation of actin cytoskeleton	2/214	0.830993	1	0	0	0.627235	0.116122	ITGAM;PIK3R2
regulation of protein localization to cell cortex (GO:1904776)	1/6	0.0861453	1	0	0	11.1857	27.4242	EPB41	.	Cell cycle	1/124	0.845458	1	0	0	0.541243	0.0908624	ANAPC11
response to UV-A (GO:0070141)	1/6	0.0861453	1	0	0	11.1857	27.4242	CERS1	.	Human cytomegalovirus infection	2/225	0.851287	1	0	0	0.59657	0.0960513	ADCY9;PIK3R2
acetyl-CoA biosynthetic process (GO:0006085)	1/6	0.0861453	1	0	0	11.1857	27.4242	MLYCD	.	Natural killer cell mediated cytotoxicity	1/131	0.860967	1	0	0	0.512321	0.0766938	PIK3R2
positive regulation of axon guidance (GO:1902669)	1/6	0.0861453	1	0	0	11.1857	27.4242	NRP1	.	Ras signaling pathway	2/232	0.863023	1	0	0	0.57857	0.0852317	FLT3LG;PIK3R2
positive regulation of mitophagy in response to mitochondrial depolarization (GO:0098779)	1/6	0.0861453	1	0	0	11.1857	27.4242	PINK1	.	FoxO signaling pathway	1/132	0.863053	1	0	0	0.50844	0.0748829	PIK3R2
release of sequestered calcium ion into cytosol by sarcoplasmic reticulum (GO:0014808)	1/6	0.0861453	1	0	0	11.1857	27.4242	NOL3	.	Vascular smooth muscle contraction	1/132	0.863053	1	0	0	0.50844	0.0748829	ADCY9
protein geranylgeranylation (GO:0018344)	1/6	0.0861453	1	0	0	11.1857	27.4242	RABGGTA	.	Insulin signaling pathway	1/137	0.87302	1	0	0	0.489884	0.0665245	PIK3R2
positive regulation of microglial cell activation (GO:1903980)	1/6	0.0861453	1	0	0	11.1857	27.4242	ITGAM	.	Measles	1/138	0.874925	1	0	0	0.486334	0.0649824	PIK3R2
aggrephagy (GO:0035973)	1/6	0.0861453	1	0	0	11.1857	27.4242	WDFY3	.	Signaling pathways regulating pluripotency of stem cells	1/139	0.876802	1	0	0	0.482835	0.0634804	PIK3R2
GDP-mannose metabolic process (GO:0019673)	1/6	0.0861453	1	0	0	11.1857	27.4242	PMM1	.	Cell adhesion molecules (CAMs)	1/145	0.887486	1	0	0	0.462856	0.0552476	ITGAM
positive regulation of phospholipid transport (GO:2001140)	1/6	0.0861453	1	0	0	11.1857	27.4242	PRELID1	.	Hepatitis C	1/155	0.90328	1	0	0	0.432994	0.0440453	PIK3R2
positive regulation of keratinocyte migration (GO:0051549)	1/6	0.0861453	1	0	0	11.1857	27.4242	MMP9	.	Cellular senescence	1/160	0.910328	1	0	0	0.419463	0.0394088	PIK3R2
peptidyl-serine autophosphorylation (GO:0036289)	1/6	0.0861453	1	0	0	11.1857	27.4242	PINK1	.	JAK-STAT signaling pathway	1/162	0.913001	1	0	0	0.414285	0.0377073	PIK3R2
regulation of DNA-directed DNA polymerase activity (GO:1900262)	1/6	0.0861453	1	0	0	11.1857	27.4242	RFC2	.	cGMP-PKG signaling pathway	1/166	0.918112	1	0	0	0.404302	0.0345417	ADCY9
amine metabolic process (GO:0009308)	1/6	0.0861453	1	0	0	11.1857	27.4242	SULT1A1	.	NOD-like receptor signaling pathway	1/178	0.931719	1	0	0	0.377045	0.0266663	NLRX1
oxoacid metabolic process (GO:0043436)	2/33	0.0864052	1	0	0	4.06752	9.96017	SULT1A1;MIF	.	MicroRNAs in cancer	2/299	0.939269	1	0	0	0.448924	0.0281267	PIK3R2;MMP9
positive regulation of TOR signaling (GO:0032008)	2/33	0.0864052	1	0	0	4.06752	9.96017	SEC13;LAMTOR4	.	Kaposi sarcoma-associated herpesvirus infection	1/186	0.939513	1	0	0	0.360828	0.0225136	PIK3R2
mitochondrial transmembrane transport (GO:1990542)	2/33	0.0864052	1	0	0	4.06752	9.96017	AGK;CPT1B	.	Herpes simplex virus 1 infection	3/492	0.978759	1	0	0	0.409232	0.00878627	PIK3R2;CFP;ZNF398
negative regulation of fat cell differentiation (GO:0045599)	2/33	0.0864052	1	0	0	4.06752	9.96017	ZADH2;SIRT2	.	Cytokine-cytokine receptor interaction	1/294	0.988278	1	0	0	0.228279	0.00269175	GDF1
positive regulation of transcription factor import into nucleus (GO:0042993)	2/33	0.0864052	1	0	0	4.06752	9.96017	BAG3;PIK3R2	.	Neuroactive ligand-receptor interaction	1/338	0.994008	1	0	0	0.198562	0.00119345	THRA
oligosaccharide biosynthetic process (GO:0009312)	2/34	0.0909346	1	0	0	3.94789	9.46551	GALNT6;ST3GAL4	.	Olfactory transduction	1/444	0.998816	1	0	0	0.151158	0.000179138	CAMK2G
regulation of phosphatidylinositol 3-kinase activity (GO:0043551)	2/34	0.0909346	1	0	0	3.94789	9.46551	RUBCN;PIK3R2	.
positive regulation of nucleocytoplasmic transport (GO:0046824)	2/34	0.0909346	1	0	0	3.94789	9.46551	BAG3;RAPGEF3	.
negative regulation of ubiquitin-protein ligase activity involved in mitotic cell cycle (GO:0051436)	3/72	0.0924547	1	0	0	2.79642	6.65838	PSMD9;PSMD3;ANAPC11	.
lipid biosynthetic process (GO:0008610)	3/73	0.0954073	1	0	0	2.75811	6.48047	DOLPP1;FDXR;MLYCD	.
regulation of neuron death (GO:1901214)	3/73	0.0954073	1	0	0	2.75811	6.48047	ITGAM;CTSZ;CLU	.
regulation of ubiquitin-protein ligase activity involved in mitotic cell cycle (GO:0051439)	3/73	0.0954073	1	0	0	2.75811	6.48047	PSMD9;PSMD3;ANAPC11	.
negative regulation of cellular metabolic process (GO:0031324)	2/35	0.0955321	1	0	0	3.83509	9.00592	PINK1;SIRT2	.
positive regulation of DNA binding (GO:0043388)	2/35	0.0955321	1	0	0	3.83509	9.00592	MMP9;SIRT2	.
sphingolipid metabolic process (GO:0006665)	4/117	0.097734	1	0	0	2.2945	5.33587	PLA2G15;ARSA;PSAP;CERS1	.
regulation of protein kinase B signaling (GO:0051896)	5/164	0.0990704	1	0	0	2.04616	4.73057	MYDGF;PINK1;PPP2R5B;MUL1;PIK3R2	.
adherens junction assembly (GO:0034333)	1/7	0.0997658	1	0	0	9.58773	22.099	TBCD	.
substrate-dependent cell migration, cell extension (GO:0006930)	1/7	0.0997658	1	0	0	9.58773	22.099	NRP1	.
histone H3-K4 demethylation (GO:0034720)	1/7	0.0997658	1	0	0	9.58773	22.099	RIOX1	.
intracellular sterol transport (GO:0032366)	1/7	0.0997658	1	0	0	9.58773	22.099	VPS4A	.
coenzyme A biosynthetic process (GO:0015937)	1/7	0.0997658	1	0	0	9.58773	22.099	ACOT7	.
regulation of chromatin assembly or disassembly (GO:0001672)	1/7	0.0997658	1	0	0	9.58773	22.099	PARP10	.
dolichyl diphosphate biosynthetic process (GO:0006489)	1/7	0.0997658	1	0	0	9.58773	22.099	DOLPP1	.
response to misfolded protein (GO:0051788)	1/7	0.0997658	1	0	0	9.58773	22.099	CLU	.
positive regulation of metaphase/anaphase transition of cell cycle (GO:1902101)	1/7	0.0997658	1	0	0	9.58773	22.099	ANAPC11	.
regulation of mitochondrial fusion (GO:0010635)	1/7	0.0997658	1	0	0	9.58773	22.099	MUL1	.
hemostasis (GO:0007599)	1/7	0.0997658	1	0	0	9.58773	22.099	GPI	.
ribonucleoside bisphosphate biosynthetic process (GO:0034030)	1/7	0.0997658	1	0	0	9.58773	22.099	ACOT7	.
release of sequestered calcium ion into cytosol by endoplasmic reticulum (GO:1903514)	1/7	0.0997658	1	0	0	9.58773	22.099	NOL3	.
negative regulation of cytokinesis (GO:0032466)	1/7	0.0997658	1	0	0	9.58773	22.099	VPS4A	.
negative regulation of striated muscle tissue development (GO:0045843)	1/7	0.0997658	1	0	0	9.58773	22.099	SIRT2	.
dolichyl diphosphate metabolic process (GO:0046465)	1/7	0.0997658	1	0	0	9.58773	22.099	DOLPP1	.
protein import into mitochondrial inner membrane (GO:0045039)	1/7	0.0997658	1	0	0	9.58773	22.099	AGK	.
exit from host cell (GO:0035891)	1/7	0.0997658	1	0	0	9.58773	22.099	VPS4A	.
positive regulation of phospholipid biosynthetic process (GO:0071073)	1/7	0.0997658	1	0	0	9.58773	22.099	FABP3	.
positive regulation of lymphocyte apoptotic process (GO:0070230)	1/7	0.0997658	1	0	0	9.58773	22.099	PRELID1	.
vascular endothelial growth factor signaling pathway (GO:0038084)	1/7	0.0997658	1	0	0	9.58773	22.099	NRP1	.
protein localization to cytoplasmic stress granule (GO:1903608)	1/7	0.0997658	1	0	0	9.58773	22.099	YBX1	.
positive regulation of protein kinase A signaling (GO:0010739)	1/7	0.0997658	1	0	0	9.58773	22.099	MIF	.
peptidyl-lysine deacetylation (GO:0034983)	1/7	0.0997658	1	0	0	9.58773	22.099	SIRT2	.
regulation of meiotic nuclear division (GO:0040020)	1/7	0.0997658	1	0	0	9.58773	22.099	SIRT2	.
protection from non-homologous end joining at telomere (GO:0031848)	1/7	0.0997658	1	0	0	9.58773	22.099	DCLRE1B	.
ion homeostasis (GO:0050801)	1/7	0.0997658	1	0	0	9.58773	22.099	KLHL3	.
mannose metabolic process (GO:0006013)	1/7	0.0997658	1	0	0	9.58773	22.099	PMM1	.
ethanol catabolic process (GO:0006068)	1/7	0.0997658	1	0	0	9.58773	22.099	SULT1A1	.
purine nucleoside bisphosphate biosynthetic process (GO:0034033)	1/7	0.0997658	1	0	0	9.58773	22.099	ACOT7	.
positive regulation of isomerase activity (GO:0010912)	1/7	0.0997658	1	0	0	9.58773	22.099	ITGAM	.
alditol metabolic process (GO:0019400)	1/7	0.0997658	1	0	0	9.58773	22.099	COQ3	.
ethanol metabolic process (GO:0006067)	1/7	0.0997658	1	0	0	9.58773	22.099	SULT1A1	.
regulation of microglial cell activation (GO:1903978)	1/7	0.0997658	1	0	0	9.58773	22.099	ITGAM	.
glyoxylate metabolic process (GO:0046487)	1/7	0.0997658	1	0	0	9.58773	22.099	HOGA1	.
folic acid transport (GO:0015884)	1/7	0.0997658	1	0	0	9.58773	22.099	SLC19A1	.
long-chain fatty acid import (GO:0044539)	1/7	0.0997658	1	0	0	9.58773	22.099	FABP3	.
hyperosmotic response (GO:0006972)	1/7	0.0997658	1	0	0	9.58773	22.099	RCSD1	.
regulation of Cdc42 protein signal transduction (GO:0032489)	1/7	0.0997658	1	0	0	9.58773	22.099	NRP1	.
leucine metabolic process (GO:0006551)	1/7	0.0997658	1	0	0	9.58773	22.099	IVD	.
negative regulation of protein kinase B signaling (GO:0051898)	2/36	0.100195	1	0	0	3.72856	8.57808	PPP2R5B;MUL1	.
anatomical structure homeostasis (GO:0060249)	2/36	0.100195	1	0	0	3.72856	8.57808	DCLRE1B;POLD2	.
regulation of mitochondrial membrane potential (GO:0051881)	2/36	0.100195	1	0	0	3.72856	8.57808	PRELID1;PINK1	.
antigen processing and presentation of exogenous peptide antigen via MHC class I, TAP-dependent (GO:0002479)	3/76	0.104492	1	0	0	2.64924	5.9837	PSMD9;PSMD3;FCGR1A	.
gland development (GO:0048732)	3/76	0.104492	1	0	0	2.64924	5.9837	PHF2;THRA;PPDPF	.
regulation of phosphorylation (GO:0042325)	4/120	0.104743	1	0	0	2.23714	5.04752	NRP1;PINK1;MIF;SIRT2	.
carbohydrate biosynthetic process (GO:0016051)	2/37	0.104919	1	0	0	3.62779	8.17908	GALNT6;ST3GAL4	.
regulation of filopodium assembly (GO:0051489)	2/37	0.104919	1	0	0	3.62779	8.17908	NRP1;MIEN1	.
histone deacetylation (GO:0016575)	2/37	0.104919	1	0	0	3.62779	8.17908	SIRT7;SIRT2	.
inner mitochondrial membrane organization (GO:0007007)	2/37	0.104919	1	0	0	3.62779	8.17908	UQCC3;AGK	.
positive regulation of ubiquitin-protein ligase activity involved in regulation of mitotic cell cycle transition (GO:0051437)	3/77	0.107593	1	0	0	2.61483	5.82951	PSMD9;PSMD3;ANAPC11	.
regulation of programmed cell death (GO:0043067)	7/269	0.108532	1	0	0	1.74646	3.87839	PRELID1;PINK1;DNAJA3;GDF1;FBXO10;CLU;RABGGTA	.
spliceosomal snRNP assembly (GO:0000387)	2/38	0.109703	1	0	0	3.53232	7.80634	LSM4;SNUPN	.
myelination (GO:0042552)	2/38	0.109703	1	0	0	3.53232	7.80634	SBF2;SIRT2	.
protein peptidyl-prolyl isomerization (GO:0000413)	2/38	0.109703	1	0	0	3.53232	7.80634	FKBP8;FKBP4	.
phospholipid biosynthetic process (GO:0008654)	2/38	0.109703	1	0	0	3.53232	7.80634	AGK;DOLPP1	.
positive regulation of stress fiber assembly (GO:0051496)	2/38	0.109703	1	0	0	3.53232	7.80634	NRP1;RAPGEF3	.
negative regulation of ubiquitin protein ligase activity (GO:1904667)	3/78	0.11073	1	0	0	2.58131	5.68059	PSMD9;PSMD3;ANAPC11	.
neuron projection extension involved in neuron projection guidance (GO:1902284)	1/8	0.113184	1	0	0	8.38926	18.278	NRP1	.
regulation of establishment of protein localization to mitochondrion (GO:1903747)	1/8	0.113184	1	0	0	8.38926	18.278	PINK1	.
4-hydroxyproline metabolic process (GO:0019471)	1/8	0.113184	1	0	0	8.38926	18.278	HOGA1	.
response to epinephrine (GO:0071871)	1/8	0.113184	1	0	0	8.38926	18.278	SIRT2	.
myelin maintenance (GO:0043217)	1/8	0.113184	1	0	0	8.38926	18.278	CLU	.
protein lipoylation (GO:0009249)	1/8	0.113184	1	0	0	8.38926	18.278	GCSH	.
negative regulation of protein homooligomerization (GO:0032463)	1/8	0.113184	1	0	0	8.38926	18.278	CLU	.
glomerular visceral epithelial cell development (GO:0072015)	1/8	0.113184	1	0	0	8.38926	18.278	MYO1E	.
establishment of integrated proviral latency (GO:0075713)	1/8	0.113184	1	0	0	8.38926	18.278	BANF1	.
development of primary female sexual characteristics (GO:0046545)	1/8	0.113184	1	0	0	8.38926	18.278	LHFPL2	.
negative regulation of lipase activity (GO:0060192)	1/8	0.113184	1	0	0	8.38926	18.278	ANGPTL4	.
cardiolipin biosynthetic process (GO:0032049)	1/8	0.113184	1	0	0	8.38926	18.278	TAMM41	.
coronary vasculature morphogenesis (GO:0060977)	1/8	0.113184	1	0	0	8.38926	18.278	NRP1	.
negative regulation of protein complex disassembly (GO:0043242)	1/8	0.113184	1	0	0	8.38926	18.278	RUBCN	.
regulation of ATP biosynthetic process (GO:2001169)	1/8	0.113184	1	0	0	8.38926	18.278	PINK1	.
axon extension involved in axon guidance (GO:0048846)	1/8	0.113184	1	0	0	8.38926	18.278	NRP1	.
glycerolipid biosynthetic process (GO:0045017)	1/8	0.113184	1	0	0	8.38926	18.278	AGK	.
Schwann cell development (GO:0014044)	1/8	0.113184	1	0	0	8.38926	18.278	SIRT2	.
central nervous system myelination (GO:0022010)	1/8	0.113184	1	0	0	8.38926	18.278	CLU	.
peptidyl-lysine hydroxylation (GO:0017185)	1/8	0.113184	1	0	0	8.38926	18.278	VPS33B	.
cellular response to epinephrine stimulus (GO:0071872)	1/8	0.113184	1	0	0	8.38926	18.278	SIRT2	.
histone H4 deacetylation (GO:0070933)	1/8	0.113184	1	0	0	8.38926	18.278	SIRT2	.
protein localization to endosome (GO:0036010)	1/8	0.113184	1	0	0	8.38926	18.278	NRP1	.
late endosome to vacuole transport via multivesicular body sorting pathway (GO:0032511)	1/8	0.113184	1	0	0	8.38926	18.278	VPS25	.
exocrine system development (GO:0035272)	1/8	0.113184	1	0	0	8.38926	18.278	PPDPF	.
phospholipid homeostasis (GO:0055091)	1/8	0.113184	1	0	0	8.38926	18.278	FABP3	.
positive regulation of mitotic sister chromatid separation (GO:1901970)	1/8	0.113184	1	0	0	8.38926	18.278	ANAPC11	.
peripheral nervous system axon ensheathment (GO:0032292)	1/8	0.113184	1	0	0	8.38926	18.278	SIRT2	.
glomerular epithelial cell development (GO:0072310)	1/8	0.113184	1	0	0	8.38926	18.278	MYO1E	.
granulocyte differentiation (GO:0030851)	1/8	0.113184	1	0	0	8.38926	18.278	JAGN1	.
regulation of response to oxidative stress (GO:1902882)	1/8	0.113184	1	0	0	8.38926	18.278	PINK1	.
regulation of amyloid fibril formation (GO:1905906)	1/8	0.113184	1	0	0	8.38926	18.278	CLU	.
histone H3-K36 demethylation (GO:0070544)	1/8	0.113184	1	0	0	8.38926	18.278	RIOX1	.
depyrimidination (GO:0045008)	1/8	0.113184	1	0	0	8.38926	18.278	OGG1	.
negative regulation of telomerase activity (GO:0051974)	1/8	0.113184	1	0	0	8.38926	18.278	CERS1	.
regulation of keratinocyte migration (GO:0051547)	1/8	0.113184	1	0	0	8.38926	18.278	MMP9	.
regulation of receptor binding (GO:1900120)	1/8	0.113184	1	0	0	8.38926	18.278	MMP9	.
succinate metabolic process (GO:0006105)	1/8	0.113184	1	0	0	8.38926	18.278	SDHA	.
response to vitamin D (GO:0033280)	1/8	0.113184	1	0	0	8.38926	18.278	SPP1	.
polyol biosynthetic process (GO:0046173)	1/8	0.113184	1	0	0	8.38926	18.278	IP6K3	.
antigen processing and presentation of exogenous peptide antigen via MHC class I (GO:0042590)	3/79	0.113902	1	0	0	2.54864	5.5367	PSMD9;PSMD3;FCGR1A	.
regulation of transcription from RNA polymerase II promoter in response to hypoxia (GO:0061418)	3/79	0.113902	1	0	0	2.54864	5.5367	PSMD9;PSMD3;SIRT2	.
positive regulation of neuron death (GO:1901216)	2/39	0.114544	1	0	0	3.44175	7.45758	ITGAM;CLU	.
platelet degranulation (GO:0002576)	4/125	0.116916	1	0	0	2.14765	4.60949	TEX264;PSAP;LHFPL2;CLU	.
anaphase-promoting complex-dependent catabolic process (GO:0031145)	3/80	0.117108	1	0	0	2.51678	5.39763	PSMD9;PSMD3;ANAPC11	.
activation of cysteine-type endopeptidase activity involved in apoptotic process (GO:0006919)	3/80	0.117108	1	0	0	2.51678	5.39763	MTCH1;AIFM1;MUL1	.
negative regulation of protein catabolic process (GO:0042177)	2/40	0.119438	1	0	0	3.3557	7.13074	RILP;SIRT2	.
positive regulation of peptide hormone secretion (GO:0090277)	2/40	0.119438	1	0	0	3.3557	7.13074	PSMD9;DOC2B	.
regulation of RNA metabolic process (GO:0051252)	2/40	0.119438	1	0	0	3.3557	7.13074	RBM38;FASTK	.
alpha-amino acid catabolic process (GO:1901606)	2/40	0.119438	1	0	0	3.3557	7.13074	IVD;HOGA1	.
NIK/NF-kappaB signaling (GO:0038061)	3/81	0.120348	1	0	0	2.48571	5.26316	PSMD9;PSMD3;UBE2M	.
negative regulation of defense response (GO:0031348)	3/81	0.120348	1	0	0	2.48571	5.26316	NLRX1;MUL1;SIRT2	.
negative regulation of cell death (GO:0060548)	3/82	0.12362	1	0	0	2.45539	5.1331	DUS2;PINK1;CLU	.
positive regulation of binding (GO:0051099)	3/82	0.12362	1	0	0	2.45539	5.1331	EPB41;MMP9;SIRT2	.
tRNA aminoacylation (GO:0043039)	2/41	0.124383	1	0	0	3.27386	6.824	AIMP2;SARS2	.
peptidyl-proline modification (GO:0018208)	2/41	0.124383	1	0	0	3.27386	6.824	FKBP8;FKBP4	.
negative regulation of catabolic process (GO:0009895)	2/41	0.124383	1	0	0	3.27386	6.824	RILP;SIRT2	.
regulation of intracellular transport (GO:0032386)	2/41	0.124383	1	0	0	3.27386	6.824	PINK1;MUL1	.
secretory granule organization (GO:0033363)	1/9	0.126403	1	0	0	7.45712	15.4234	VPS33B	.
regulation of immunoglobulin secretion (GO:0051023)	1/9	0.126403	1	0	0	7.45712	15.4234	GPI	.
negative regulation of leukocyte chemotaxis (GO:0002689)	1/9	0.126403	1	0	0	7.45712	15.4234	MIF	.
regulation of protein acetylation (GO:1901983)	1/9	0.126403	1	0	0	7.45712	15.4234	RAPGEF3	.
positive regulation of protein sumoylation (GO:0033235)	1/9	0.126403	1	0	0	7.45712	15.4234	MUL1	.
regulation of organ growth (GO:0046620)	1/9	0.126403	1	0	0	7.45712	15.4234	DUSP6	.
neuronal ion channel clustering (GO:0045161)	1/9	0.126403	1	0	0	7.45712	15.4234	MTCH1	.
neuron maturation (GO:0042551)	1/9	0.126403	1	0	0	7.45712	15.4234	MTCH1	.
galactose catabolic process (GO:0019388)	1/9	0.126403	1	0	0	7.45712	15.4234	GALE	.
long-chain fatty acid biosynthetic process (GO:0042759)	1/9	0.126403	1	0	0	7.45712	15.4234	ACOT7	.
sarcoplasmic reticulum calcium ion transport (GO:0070296)	1/9	0.126403	1	0	0	7.45712	15.4234	NOL3	.
regulation of SNARE complex assembly (GO:0035542)	1/9	0.126403	1	0	0	7.45712	15.4234	VPS18	.
positive regulation of mitotic metaphase/anaphase transition (GO:0045842)	1/9	0.126403	1	0	0	7.45712	15.4234	ANAPC11	.
regulation of morphogenesis of an epithelium (GO:1905330)	1/9	0.126403	1	0	0	7.45712	15.4234	ADAMTS12	.
regulation of cysteine-type endopeptidase activity involved in apoptotic signaling pathway (GO:2001267)	1/9	0.126403	1	0	0	7.45712	15.4234	MMP9	.
mitochondrial respiratory chain complex III assembly (GO:0034551)	1/9	0.126403	1	0	0	7.45712	15.4234	UQCC3	.
positive regulation of immunoglobulin secretion (GO:0051024)	1/9	0.126403	1	0	0	7.45712	15.4234	GPI	.
ATP synthesis coupled electron transport (GO:0042773)	1/9	0.126403	1	0	0	7.45712	15.4234	NDUFS2	.
establishment of viral latency (GO:0019043)	1/9	0.126403	1	0	0	7.45712	15.4234	BANF1	.
endosome to pigment granule transport (GO:0043485)	1/9	0.126403	1	0	0	7.45712	15.4234	AP1M1	.
respiratory chain complex III assembly (GO:0017062)	1/9	0.126403	1	0	0	7.45712	15.4234	UQCC3	.
receptor recycling (GO:0001881)	1/9	0.126403	1	0	0	7.45712	15.4234	ARFGEF2	.
regulation of striated muscle tissue development (GO:0016202)	1/9	0.126403	1	0	0	7.45712	15.4234	SIRT2	.
production of siRNA involved in RNA interference (GO:0030422)	1/9	0.126403	1	0	0	7.45712	15.4234	TSN	.
endothelial cell chemotaxis (GO:0035767)	1/9	0.126403	1	0	0	7.45712	15.4234	NRP1	.
positive regulation of myeloid leukocyte mediated immunity (GO:0002888)	1/9	0.126403	1	0	0	7.45712	15.4234	ITGAM	.
regulation of leukocyte activation (GO:0002694)	1/9	0.126403	1	0	0	7.45712	15.4234	MIF	.
hexose catabolic process (GO:0019320)	1/9	0.126403	1	0	0	7.45712	15.4234	GALE	.
regulation of oxidative phosphorylation (GO:0002082)	1/9	0.126403	1	0	0	7.45712	15.4234	PINK1	.
negative regulation of chromatin silencing (GO:0031936)	1/9	0.126403	1	0	0	7.45712	15.4234	PHF2	.
endosome to melanosome transport (GO:0035646)	1/9	0.126403	1	0	0	7.45712	15.4234	AP1M1	.
negative regulation of amyloid-beta formation (GO:1902430)	1/9	0.126403	1	0	0	7.45712	15.4234	CLU	.
positive regulation of protein homooligomerization (GO:0032464)	1/9	0.126403	1	0	0	7.45712	15.4234	CLU	.
negative regulation of microtubule polymerization (GO:0031115)	1/9	0.126403	1	0	0	7.45712	15.4234	TBCD	.
regulation of oxidative stress-induced cell death (GO:1903201)	1/9	0.126403	1	0	0	7.45712	15.4234	PINK1	.
serine family amino acid catabolic process (GO:0009071)	1/9	0.126403	1	0	0	7.45712	15.4234	GCSH	.
response to vitamin (GO:0033273)	1/9	0.126403	1	0	0	7.45712	15.4234	SPP1	.
positive regulation of ubiquitin protein ligase activity (GO:1904668)	3/83	0.126925	1	0	0	2.42581	5.00726	PSMD9;PSMD3;ANAPC11	.
peptide transport (GO:0015833)	2/42	0.129376	1	0	0	3.19591	6.53573	VPS33B;RILP	.
telomere organization (GO:0032200)	2/42	0.129376	1	0	0	3.19591	6.53573	DCLRE1B;POLD2	.
spliceosomal complex assembly (GO:0000245)	2/42	0.129376	1	0	0	3.19591	6.53573	NOL3;LSM4	.
gluconeogenesis (GO:0006094)	2/42	0.129376	1	0	0	3.19591	6.53573	GPI;SLC25A11	.
positive regulation of peptidyl-serine phosphorylation (GO:0033138)	3/84	0.130261	1	0	0	2.39693	4.88547	PINK1;MIF;RAPGEF3	.
negative regulation of protein secretion (GO:0050709)	2/43	0.134416	1	0	0	3.12159	6.26445	PSMD9;SERGEF	.
glycolipid biosynthetic process (GO:0009247)	2/43	0.134416	1	0	0	3.12159	6.26445	ST3GAL4;GBGT1	.
ceramide metabolic process (GO:0006672)	2/43	0.134416	1	0	0	3.12159	6.26445	PLA2G15;CERS1	.
translesion synthesis (GO:0019985)	2/43	0.134416	1	0	0	3.12159	6.26445	RFC2;POLD2	.
cellular response to hypoxia (GO:0071456)	4/133	0.137596	1	0	0	2.01847	4.00349	PSMD9;PINK1;PSMD3;SIRT2	.
glomerular filtration (GO:0003094)	1/10	0.139425	1	0	0	6.71141	13.223	MYO1E	.
low-density lipoprotein particle receptor catabolic process (GO:0032802)	1/10	0.139425	1	0	0	6.71141	13.223	AP2M1	.
ganglion development (GO:0061548)	1/10	0.139425	1	0	0	6.71141	13.223	NRP1	.
thyroid gland development (GO:0030878)	1/10	0.139425	1	0	0	6.71141	13.223	THRA	.
regulation of cellular respiration (GO:0043457)	1/10	0.139425	1	0	0	6.71141	13.223	PRELID1	.
negative regulation of oxidative stress-induced neuron death (GO:1903204)	1/10	0.139425	1	0	0	6.71141	13.223	PINK1	.
chloride ion homeostasis (GO:0055064)	1/10	0.139425	1	0	0	6.71141	13.223	SLC12A7	.
regulation of attachment of spindle microtubules to kinetochore (GO:0051988)	1/10	0.139425	1	0	0	6.71141	13.223	SIRT2	.
phosphatidylglycerol biosynthetic process (GO:0006655)	1/10	0.139425	1	0	0	6.71141	13.223	TAMM41	.
mitotic nuclear envelope reassembly (GO:0007084)	1/10	0.139425	1	0	0	6.71141	13.223	BANF1	.
positive regulation of amyloid-beta formation (GO:1902004)	1/10	0.139425	1	0	0	6.71141	13.223	CLU	.
glycine metabolic process (GO:0006544)	1/10	0.139425	1	0	0	6.71141	13.223	GCSH	.
galactose metabolic process (GO:0006012)	1/10	0.139425	1	0	0	6.71141	13.223	GALE	.
positive regulation of bone remodeling (GO:0046852)	1/10	0.139425	1	0	0	6.71141	13.223	SPP1	.
positive regulation of glucose import in response to insulin stimulus (GO:2001275)	1/10	0.139425	1	0	0	6.71141	13.223	PIK3R2	.
ESCRT III complex disassembly (GO:1904903)	1/10	0.139425	1	0	0	6.71141	13.223	VPS4A	.
regulation of amyloid-beta clearance (GO:1900221)	1/10	0.139425	1	0	0	6.71141	13.223	CLU	.
base-excision repair, AP site formation (GO:0006285)	1/10	0.139425	1	0	0	6.71141	13.223	OGG1	.
regulation of DNA-templated transcription, initiation (GO:2000142)	1/10	0.139425	1	0	0	6.71141	13.223	THRA	.
negative regulation of gluconeogenesis (GO:0045721)	1/10	0.139425	1	0	0	6.71141	13.223	PGP	.
positive regulation of fertilization (GO:1905516)	1/10	0.139425	1	0	0	6.71141	13.223	LHFPL2	.
regulation of pH (GO:0006885)	1/10	0.139425	1	0	0	6.71141	13.223	CLCN3	.
glycoprotein catabolic process (GO:0006516)	1/10	0.139425	1	0	0	6.71141	13.223	ADAMTS12	.
telomere maintenance in response to DNA damage (GO:0043247)	1/10	0.139425	1	0	0	6.71141	13.223	DCLRE1B	.
positive regulation of T cell apoptotic process (GO:0070234)	1/10	0.139425	1	0	0	6.71141	13.223	PRELID1	.
negative regulation of autophagosome assembly (GO:1902902)	1/10	0.139425	1	0	0	6.71141	13.223	PINK1	.
primary alcohol catabolic process (GO:0034310)	1/10	0.139425	1	0	0	6.71141	13.223	SULT1A1	.
Rap protein signal transduction (GO:0032486)	1/10	0.139425	1	0	0	6.71141	13.223	RAPGEF3	.
endosomal vesicle fusion (GO:0034058)	1/10	0.139425	1	0	0	6.71141	13.223	VPS4A	.
mitochondrial respiratory chain complex III biogenesis (GO:0097033)	1/10	0.139425	1	0	0	6.71141	13.223	UQCC3	.
positive regulation of reproductive process (GO:2000243)	1/10	0.139425	1	0	0	6.71141	13.223	LHFPL2	.
sympathetic ganglion development (GO:0061549)	1/10	0.139425	1	0	0	6.71141	13.223	NRP1	.
protein-cofactor linkage (GO:0018065)	1/10	0.139425	1	0	0	6.71141	13.223	GCSH	.
ectoderm development (GO:0007398)	1/10	0.139425	1	0	0	6.71141	13.223	ITGAM	.
protein deneddylation (GO:0000338)	1/10	0.139425	1	0	0	6.71141	13.223	COPS6	.
cytochrome complex assembly (GO:0017004)	1/10	0.139425	1	0	0	6.71141	13.223	COX15	.
positive regulation of smooth muscle cell migration (GO:0014911)	1/10	0.139425	1	0	0	6.71141	13.223	NRP1	.
positive regulation of bone resorption (GO:0045780)	1/10	0.139425	1	0	0	6.71141	13.223	SPP1	.
coenzyme A metabolic process (GO:0015936)	1/10	0.139425	1	0	0	6.71141	13.223	ACOT7	.
ESCRT complex disassembly (GO:1904896)	1/10	0.139425	1	0	0	6.71141	13.223	VPS4A	.
chaperone-mediated protein transport (GO:0072321)	1/10	0.139425	1	0	0	6.71141	13.223	CLU	.
positive regulation of execution phase of apoptosis (GO:1900119)	1/10	0.139425	1	0	0	6.71141	13.223	SIRT2	.
medium-chain fatty acid metabolic process (GO:0051791)	1/10	0.139425	1	0	0	6.71141	13.223	ACOT7	.
regulation of phospholipid metabolic process (GO:1903725)	1/10	0.139425	1	0	0	6.71141	13.223	PIK3R2	.
regulation of plasminogen activation (GO:0010755)	1/10	0.139425	1	0	0	6.71141	13.223	CTSZ	.
regulation of T cell apoptotic process (GO:0070232)	1/10	0.139425	1	0	0	6.71141	13.223	PRELID1	.
protein prenylation (GO:0018342)	1/10	0.139425	1	0	0	6.71141	13.223	RABGGTA	.
intracellular cholesterol transport (GO:0032367)	1/10	0.139425	1	0	0	6.71141	13.223	VPS4A	.
response to unfolded protein (GO:0006986)	2/44	0.139499	1	0	0	3.05064	6.00884	DNAJC4;TOR1B	.
nucleobase-containing compound catabolic process (GO:0034655)	2/44	0.139499	1	0	0	3.05064	6.00884	RNASEH2C;ENTPD6	.
regulation of multicellular organismal development (GO:2000026)	2/44	0.139499	1	0	0	3.05064	6.00884	ADAMTS12;DUSP6	.
regulation of peptidyl-serine phosphorylation (GO:0033135)	3/87	0.14045	1	0	0	2.31428	4.5427	PINK1;MIF;RAPGEF3	.
cilium assembly (GO:0060271)	7/289	0.141923	1	0	0	1.6256	3.17393	TUBB;SSNA1;DCTN3;HAUS4;TUBG1;WDR34;RILP	.
ribosomal small subunit biogenesis (GO:0042274)	2/45	0.144623	1	0	0	2.98285	5.76771	MRPS11;ERAL1	.
cholesterol transport (GO:0030301)	2/45	0.144623	1	0	0	2.98285	5.76771	VPS4A;CLU	.
hexose biosynthetic process (GO:0019319)	2/45	0.144623	1	0	0	2.98285	5.76771	GPI;SLC25A11	.
negative regulation of immune response (GO:0050777)	2/45	0.144623	1	0	0	2.98285	5.76771	NLRX1;MUL1	.
positive regulation of actin filament bundle assembly (GO:0032233)	2/45	0.144623	1	0	0	2.98285	5.76771	NRP1;RAPGEF3	.
positive regulation of viral process (GO:0048524)	2/45	0.144623	1	0	0	2.98285	5.76771	VPS4A;POLR2E	.
Wnt signaling pathway, planar cell polarity pathway (GO:0060071)	3/89	0.147388	1	0	0	2.26227	4.33154	PSMD9;PSMD3;AP2M1	.
hexose metabolic process (GO:0019318)	2/46	0.149786	1	0	0	2.918	5.53997	PMM1;FUOM	.
mitochondrial gene expression (GO:0140053)	2/46	0.149786	1	0	0	2.918	5.53997	MRPS11;MRPS12	.
regulation of establishment of planar polarity (GO:0090175)	3/90	0.150898	1	0	0	2.23714	4.23076	PSMD9;PSMD3;AP2M1	.
negative regulation of defense response to virus (GO:0050687)	1/11	0.152254	1	0	0	6.10128	11.4839	MUL1	.
positive regulation of cell cycle phase transition (GO:1901989)	1/11	0.152254	1	0	0	6.10128	11.4839	PHB2	.
regulation of lipid kinase activity (GO:0043550)	1/11	0.152254	1	0	0	6.10128	11.4839	PIK3R2	.
carnitine metabolic process (GO:0009437)	1/11	0.152254	1	0	0	6.10128	11.4839	CRAT	.
positive regulation of superoxide anion generation (GO:0032930)	1/11	0.152254	1	0	0	6.10128	11.4839	ITGAM	.
UV-damage excision repair (GO:0070914)	1/11	0.152254	1	0	0	6.10128	11.4839	DDB2	.
positive regulation of leukocyte degranulation (GO:0043302)	1/11	0.152254	1	0	0	6.10128	11.4839	ITGAM	.
carnitine shuttle (GO:0006853)	1/11	0.152254	1	0	0	6.10128	11.4839	CPT1B	.
proteasome assembly (GO:0043248)	1/11	0.152254	1	0	0	6.10128	11.4839	PSMD9	.
chromatin silencing at rDNA (GO:0000183)	1/11	0.152254	1	0	0	6.10128	11.4839	SIRT2	.
negative regulation of peptide secretion (GO:0002792)	1/11	0.152254	1	0	0	6.10128	11.4839	SERGEF	.
negative regulation of amyloid precursor protein catabolic process (GO:1902992)	1/11	0.152254	1	0	0	6.10128	11.4839	CLU	.
positive regulation of chromosome segregation (GO:0051984)	1/11	0.152254	1	0	0	6.10128	11.4839	SIRT2	.
renal filtration (GO:0097205)	1/11	0.152254	1	0	0	6.10128	11.4839	MYO1E	.
negative regulation of cell division (GO:0051782)	1/11	0.152254	1	0	0	6.10128	11.4839	VPS4A	.
cytoplasmic mRNA processing body assembly (GO:0033962)	1/11	0.152254	1	0	0	6.10128	11.4839	LSM4	.
macrophage differentiation (GO:0030225)	1/11	0.152254	1	0	0	6.10128	11.4839	MMP9	.
regulation of RNA polymerase II transcriptional preinitiation complex assembly (GO:0045898)	1/11	0.152254	1	0	0	6.10128	11.4839	THRA	.
fatty acid transmembrane transport (GO:1902001)	1/11	0.152254	1	0	0	6.10128	11.4839	CPT1B	.
protein localization to mitochondrion (GO:0070585)	1/11	0.152254	1	0	0	6.10128	11.4839	PINK1	.
negative regulation of intrinsic apoptotic signaling pathway in response to DNA damage by p53 class mediator (GO:1902166)	1/11	0.152254	1	0	0	6.10128	11.4839	MIF	.
angiotensin maturation (GO:0002003)	1/11	0.152254	1	0	0	6.10128	11.4839	CTSZ	.
positive regulation of fatty acid oxidation (GO:0046321)	1/11	0.152254	1	0	0	6.10128	11.4839	MLYCD	.
inhibition of cysteine-type endopeptidase activity involved in apoptotic process (GO:1990001)	1/11	0.152254	1	0	0	6.10128	11.4839	NOL3	.
low-density lipoprotein receptor particle metabolic process (GO:0032799)	1/11	0.152254	1	0	0	6.10128	11.4839	AP2M1	.
embryonic hemopoiesis (GO:0035162)	1/11	0.152254	1	0	0	6.10128	11.4839	FLT3LG	.
regulation of autophagosome maturation (GO:1901096)	1/11	0.152254	1	0	0	6.10128	11.4839	RUBCN	.
protein carboxylation (GO:0018214)	1/11	0.152254	1	0	0	6.10128	11.4839	VKORC1	.
peptidyl-glutamic acid carboxylation (GO:0017187)	1/11	0.152254	1	0	0	6.10128	11.4839	VKORC1	.
protein complex assembly (GO:0006461)	5/190	0.154896	1	0	0	1.76616	3.29389	SEC13;TRAPPC1;CTSZ;NOL3;CAMK2G	.
tRNA aminoacylation for protein translation (GO:0006418)	2/47	0.154985	1	0	0	2.85592	5.32465	AIMP2;SARS2	.
regulation of fibroblast proliferation (GO:0048145)	2/47	0.154985	1	0	0	2.85592	5.32465	PARP10;MIF	.
regulation of primary metabolic process (GO:0080090)	4/140	0.156805	1	0	0	1.91755	3.55273	PSMD9;PSMD3;PSAP;ANGPTL4	.
protein homooligomerization (GO:0051260)	5/191	0.157264	1	0	0	1.75691	3.24999	TOR2A;TMEM120A;MIF;TK1;TOR1B	.
regulation of intrinsic apoptotic signaling pathway (GO:2001242)	2/48	0.160218	1	0	0	2.79642	5.12085	PINK1;MMP9	.
negative regulation of cellular biosynthetic process (GO:0031327)	2/48	0.160218	1	0	0	2.79642	5.12085	PGP;ASB1	.
postreplication repair (GO:0006301)	2/48	0.160218	1	0	0	2.79642	5.12085	RFC2;POLD2	.
negative regulation of chondrocyte differentiation (GO:0032331)	1/12	0.164893	1	0	0	5.59284	10.0809	ADAMTS12	.
peptidyl-arginine modification (GO:0018195)	1/12	0.164893	1	0	0	5.59284	10.0809	RIOX1	.
negative regulation of protein oligomerization (GO:0032460)	1/12	0.164893	1	0	0	5.59284	10.0809	CLU	.
regulation of DNA-dependent DNA replication (GO:0090329)	1/12	0.164893	1	0	0	5.59284	10.0809	WDR18	.
fatty acid elongation (GO:0030497)	1/12	0.164893	1	0	0	5.59284	10.0809	TECR	.
pyrimidine nucleoside salvage (GO:0043097)	1/12	0.164893	1	0	0	5.59284	10.0809	TK1	.
regulation of intrinsic apoptotic signaling pathway in response to DNA damage by p53 class mediator (GO:1902165)	1/12	0.164893	1	0	0	5.59284	10.0809	MIF	.
cellular modified amino acid catabolic process (GO:0042219)	1/12	0.164893	1	0	0	5.59284	10.0809	HOGA1	.
regulation of cytokine biosynthetic process (GO:0042035)	1/12	0.164893	1	0	0	5.59284	10.0809	ASB1	.
pre-mRNA cleavage required for polyadenylation (GO:0098789)	1/12	0.164893	1	0	0	5.59284	10.0809	TUT1	.
positive regulation of amyloid precursor protein catabolic process (GO:1902993)	1/12	0.164893	1	0	0	5.59284	10.0809	CLU	.
exit from mitosis (GO:0010458)	1/12	0.164893	1	0	0	5.59284	10.0809	SIRT7	.
regulation of protein localization to cell periphery (GO:1904375)	1/12	0.164893	1	0	0	5.59284	10.0809	VPS4A	.
cargo loading into COPII-coated vesicle (GO:0090110)	1/12	0.164893	1	0	0	5.59284	10.0809	SEC13	.
collagen metabolic process (GO:0032963)	1/12	0.164893	1	0	0	5.59284	10.0809	VPS33B	.
positive regulation of DNA-dependent DNA replication (GO:2000105)	1/12	0.164893	1	0	0	5.59284	10.0809	DBF4B	.
regulation of angiotensin levels in blood (GO:0002002)	1/12	0.164893	1	0	0	5.59284	10.0809	CTSZ	.
protein hydroxylation (GO:0018126)	1/12	0.164893	1	0	0	5.59284	10.0809	VPS33B	.
negative regulation of DNA damage response, signal transduction by p53 class mediator (GO:0043518)	1/12	0.164893	1	0	0	5.59284	10.0809	MIF	.
establishment of protein localization to mitochondrial membrane (GO:0090151)	1/12	0.164893	1	0	0	5.59284	10.0809	AGK	.
pyrimidine-containing compound salvage (GO:0008655)	1/12	0.164893	1	0	0	5.59284	10.0809	TK1	.
pyrimidine deoxyribonucleotide catabolic process (GO:0009223)	1/12	0.164893	1	0	0	5.59284	10.0809	OGG1	.
endosome transport via multivesicular body sorting pathway (GO:0032509)	1/12	0.164893	1	0	0	5.59284	10.0809	RILP	.
dermatan sulfate biosynthetic process (GO:0030208)	1/12	0.164893	1	0	0	5.59284	10.0809	CHST14	.
cellular transition metal ion homeostasis (GO:0046916)	3/94	0.165197	1	0	0	2.14194	3.85681	SLC40A1;ACO1;NUBP1	.
regulation of transcription from RNA polymerase II promoter in response to stress (GO:0043618)	3/94	0.165197	1	0	0	2.14194	3.85681	PSMD9;BAG3;PSMD3	.
endosome to lysosome transport (GO:0008333)	2/49	0.165484	1	0	0	2.73935	4.92777	VPS18;RILP	.
glycoprotein metabolic process (GO:0009100)	2/49	0.165484	1	0	0	2.73935	4.92777	ST3GAL4;MAN1C1	.
regulation of mitochondrion organization (GO:0010821)	2/49	0.165484	1	0	0	2.73935	4.92777	PINK1;MUL1	.
regulation of reactive oxygen species metabolic process (GO:2000377)	2/50	0.170779	1	0	0	2.68456	4.74465	PINK1;SIRT2	.
fatty acid oxidation (GO:0019395)	2/51	0.176103	1	0	0	2.63193	4.57083	MECR;HADH	.
negative regulation of viral genome replication (GO:0045071)	2/51	0.176103	1	0	0	2.63193	4.57083	PARP10;BANF1	.
regulation of cell death (GO:0010941)	3/97	0.176175	1	0	0	2.07569	3.60399	DUS2;CTSZ;CLU	.
dermatan sulfate metabolic process (GO:0030205)	1/13	0.177343	1	0	0	5.16262	8.92963	CHST14	.
response to iron ion (GO:0010039)	1/13	0.177343	1	0	0	5.16262	8.92963	ACO1	.
cellular response to exogenous dsRNA (GO:0071360)	1/13	0.177343	1	0	0	5.16262	8.92963	MUL1	.
regulation of superoxide anion generation (GO:0032928)	1/13	0.177343	1	0	0	5.16262	8.92963	ITGAM	.
regulation of viral life cycle (GO:1903900)	1/13	0.177343	1	0	0	5.16262	8.92963	VPS4A	.
regulation of cell aging (GO:0090342)	1/13	0.177343	1	0	0	5.16262	8.92963	MIF	.
Notch receptor processing, ligand-dependent (GO:0035333)	1/13	0.177343	1	0	0	5.16262	8.92963	YBX1	.
renal absorption (GO:0070293)	1/13	0.177343	1	0	0	5.16262	8.92963	KLHL3	.
steroid catabolic process (GO:0006706)	1/13	0.177343	1	0	0	5.16262	8.92963	SPP1	.
very long-chain fatty acid biosynthetic process (GO:0042761)	1/13	0.177343	1	0	0	5.16262	8.92963	TECR	.
sulfation (GO:0051923)	1/13	0.177343	1	0	0	5.16262	8.92963	SULT1A1	.
regulation of glucose import in response to insulin stimulus (GO:2001273)	1/13	0.177343	1	0	0	5.16262	8.92963	PIK3R2	.
negative regulation of epidermal growth factor-activated receptor activity (GO:0007175)	1/13	0.177343	1	0	0	5.16262	8.92963	VPS25	.
mRNA cleavage involved in mRNA processing (GO:0098787)	1/13	0.177343	1	0	0	5.16262	8.92963	TUT1	.
myelination in peripheral nervous system (GO:0022011)	1/13	0.177343	1	0	0	5.16262	8.92963	SIRT2	.
regulation of axon guidance (GO:1902667)	1/13	0.177343	1	0	0	5.16262	8.92963	NRP1	.
cardiolipin metabolic process (GO:0032048)	1/13	0.177343	1	0	0	5.16262	8.92963	TAMM41	.
regulation of execution phase of apoptosis (GO:1900117)	1/13	0.177343	1	0	0	5.16262	8.92963	SIRT2	.
prostanoid biosynthetic process (GO:0046457)	1/13	0.177343	1	0	0	5.16262	8.92963	MIF	.
regulation of oxidoreductase activity (GO:0051341)	1/13	0.177343	1	0	0	5.16262	8.92963	ECSIT	.
RNA interference (GO:0016246)	1/13	0.177343	1	0	0	5.16262	8.92963	TSN	.
semaphorin-plexin signaling pathway involved in neuron projection guidance (GO:1902285)	1/13	0.177343	1	0	0	5.16262	8.92963	NRP1	.
negative regulation of blood pressure (GO:0045776)	1/13	0.177343	1	0	0	5.16262	8.92963	RNPEP	.
glomerular visceral epithelial cell differentiation (GO:0072112)	1/13	0.177343	1	0	0	5.16262	8.92963	MYO1E	.
negative regulation of cartilage development (GO:0061037)	1/13	0.177343	1	0	0	5.16262	8.92963	ADAMTS12	.
negative regulation of chemokine production (GO:0032682)	1/13	0.177343	1	0	0	5.16262	8.92963	MUL1	.
regulation of synaptic vesicle transport (GO:1902803)	1/13	0.177343	1	0	0	5.16262	8.92963	PINK1	.
regulation of cellular carbohydrate metabolic process (GO:0010675)	1/13	0.177343	1	0	0	5.16262	8.92963	MLYCD	.
carboxylic acid transport (GO:0046942)	2/52	0.181452	1	0	0	2.58131	4.40569	PSAP;SLC16A14	.
regulation of cellular amine metabolic process (GO:0033238)	2/52	0.181452	1	0	0	2.58131	4.40569	PSMD9;PSMD3	.
regulation of cellular amino acid metabolic process (GO:0006521)	2/52	0.181452	1	0	0	2.58131	4.40569	PSMD9;PSMD3	.
coenzyme metabolic process (GO:0006732)	2/52	0.181452	1	0	0	2.58131	4.40569	ACOT7;MLYCD	.
regulated exocytosis (GO:0045055)	4/149	0.182853	1	0	0	1.80172	3.06125	TEX264;PSAP;LHFPL2;CLU	.
regulation of insulin secretion (GO:0050796)	3/99	0.183603	1	0	0	2.03376	3.44719	PSMD9;DOC2B;RAPGEF3	.
cellular macromolecule biosynthetic process (GO:0034645)	8/368	0.185278	1	0	0	1.459	2.45973	COA1;RFC2;MRPS11;MRPS12;POLD2;ST3GAL4;POLR2E;MRPL28	.
regulation of DNA binding (GO:0051101)	2/53	0.186825	1	0	0	2.53261	4.24866	MMP9;SIRT2	.
steroid metabolic process (GO:0008202)	3/100	0.187348	1	0	0	2.01342	3.37206	SULT1A1;FDXR;LGMN	.
negative regulation of cell differentiation (GO:0045596)	4/151	0.188827	1	0	0	1.77786	2.96355	RIOX1;ZADH2;ADAMTS12;SIRT2	.
cellular protein metabolic process (GO:0044267)	10/485	0.189369	1	0	0	1.3838	2.30272	COA1;PRKCSH;MRPS11;MRPS12;SPP1;MRPL28;NUCB1;RABGGTA;LGMN;UBE2M	.
branching involved in blood vessel morphogenesis (GO:0001569)	1/14	0.189609	1	0	0	4.79386	7.9712	NRP1	.
nucleoside salvage (GO:0043174)	1/14	0.189609	1	0	0	4.79386	7.9712	TK1	.
ncRNA transcription (GO:0098781)	1/14	0.189609	1	0	0	4.79386	7.9712	SIRT7	.
acetyl-CoA metabolic process (GO:0006084)	1/14	0.189609	1	0	0	4.79386	7.9712	MLYCD	.
positive regulation of myoblast differentiation (GO:0045663)	1/14	0.189609	1	0	0	4.79386	7.9712	BOC	.
regulation of phosphate metabolic process (GO:0019220)	1/14	0.189609	1	0	0	4.79386	7.9712	SIRT2	.
modified amino acid transport (GO:0072337)	1/14	0.189609	1	0	0	4.79386	7.9712	SLC19A1	.
negative regulation of intrinsic apoptotic signaling pathway by p53 class mediator (GO:1902254)	1/14	0.189609	1	0	0	4.79386	7.9712	MIF	.
pancreas development (GO:0031016)	1/14	0.189609	1	0	0	4.79386	7.9712	PPDPF	.
regulation of lymphocyte differentiation (GO:0045619)	1/14	0.189609	1	0	0	4.79386	7.9712	PRELID1	.
cellular protein complex disassembly (GO:0043624)	1/14	0.189609	1	0	0	4.79386	7.9712	APEH	.
cell migration involved in sprouting angiogenesis (GO:0002042)	1/14	0.189609	1	0	0	4.79386	7.9712	NRP1	.
amyloid-beta metabolic process (GO:0050435)	1/14	0.189609	1	0	0	4.79386	7.9712	APEH	.
regulation of ventricular cardiac muscle cell membrane repolarization (GO:0060307)	1/14	0.189609	1	0	0	4.79386	7.9712	SNTA1	.
cellular response to osmotic stress (GO:0071470)	1/14	0.189609	1	0	0	4.79386	7.9712	RCSD1	.
regulation of fatty acid metabolic process (GO:0019217)	1/14	0.189609	1	0	0	4.79386	7.9712	FABP3	.
cAMP biosynthetic process (GO:0006171)	1/14	0.189609	1	0	0	4.79386	7.9712	ADCY9	.
Golgi to vacuole transport (GO:0006896)	1/14	0.189609	1	0	0	4.79386	7.9712	VPS52	.
metallo-sulfur cluster assembly (GO:0031163)	1/14	0.189609	1	0	0	4.79386	7.9712	NUBP1	.
DNA modification (GO:0006304)	1/14	0.189609	1	0	0	4.79386	7.9712	OGG1	.
positive regulation of vascular smooth muscle cell proliferation (GO:1904707)	1/14	0.189609	1	0	0	4.79386	7.9712	MMP9	.
regulation of protein modification by small protein conjugation or removal (GO:1903320)	1/14	0.189609	1	0	0	4.79386	7.9712	PINK1	.
positive regulation of calcium ion-dependent exocytosis (GO:0045956)	1/14	0.189609	1	0	0	4.79386	7.9712	DOC2B	.
estrogen metabolic process (GO:0008210)	1/14	0.189609	1	0	0	4.79386	7.9712	SULT1A1	.
negative regulation of cation transmembrane transport (GO:1904063)	1/14	0.189609	1	0	0	4.79386	7.9712	MMP9	.
DNA metabolic process (GO:0006259)	7/315	0.191733	1	0	0	1.49142	2.46331	DCLRE1B;ENDOG;RFC2;POLD2;TK1;TSN;DDB2	.
positive regulation of protein import into nucleus (GO:0042307)	2/54	0.19222	1	0	0	2.48571	4.09921	BAG3;PIK3R2	.
positive regulation of intracellular protein transport (GO:0090316)	4/153	0.194863	1	0	0	1.75462	2.86961	PINK1;ITGAM;BAG3;RAPGEF3	.
protein stabilization (GO:0050821)	4/153	0.194863	1	0	0	1.75462	2.86961	PINK1;MUL1;CLU;PHB2	.
regulation of protein phosphorylation (GO:0001932)	6/262	0.197634	1	0	0	1.53696	2.49194	MYDGF;PINK1;FKBP8;GDF1;SMG8;MMP9	.
cell morphogenesis involved in differentiation (GO:0000904)	2/55	0.197636	1	0	0	2.44051	3.95687	NRP1;TBCD	.
negative regulation of cellular component organization (GO:0051129)	2/55	0.197636	1	0	0	2.44051	3.95687	RUBCN;RAPGEF3	.
membrane fusion (GO:0061025)	2/55	0.197636	1	0	0	2.44051	3.95687	MIGA2;VPS33B	.
negative regulation of supramolecular fiber organization (GO:1902904)	2/55	0.197636	1	0	0	2.44051	3.95687	TBCD;CLU	.
glycosphingolipid metabolic process (GO:0006687)	2/55	0.197636	1	0	0	2.44051	3.95687	ARSA;PSAP	.
NAD biosynthesis via nicotinamide riboside salvage pathway (GO:0034356)	1/15	0.201692	1	0	0	4.47427	7.16337	PARP10	.
apoptotic DNA fragmentation (GO:0006309)	1/15	0.201692	1	0	0	4.47427	7.16337	ENDOG	.
vitamin D metabolic process (GO:0042359)	1/15	0.201692	1	0	0	4.47427	7.16337	LGMN	.
negative regulation of peptidyl-threonine phosphorylation (GO:0010801)	1/15	0.201692	1	0	0	4.47427	7.16337	SIRT2	.
selective autophagy (GO:0061912)	1/15	0.201692	1	0	0	4.47427	7.16337	WDFY3	.
regulation of protein homooligomerization (GO:0032462)	1/15	0.201692	1	0	0	4.47427	7.16337	CLU	.
autonomic nervous system development (GO:0048483)	1/15	0.201692	1	0	0	4.47427	7.16337	NRP1	.
pyrimidine nucleoside biosynthetic process (GO:0046134)	1/15	0.201692	1	0	0	4.47427	7.16337	TK1	.
substrate-dependent cell migration (GO:0006929)	1/15	0.201692	1	0	0	4.47427	7.16337	NRP1	.
negative regulation of TORC1 signaling (GO:1904262)	1/15	0.201692	1	0	0	4.47427	7.16337	KPTN	.
regulation of mitotic metaphase/anaphase transition (GO:0030071)	1/15	0.201692	1	0	0	4.47427	7.16337	ANAPC11	.
negative regulation of insulin secretion (GO:0046676)	1/15	0.201692	1	0	0	4.47427	7.16337	PSMD9	.
unsaturated fatty acid biosynthetic process (GO:0006636)	1/15	0.201692	1	0	0	4.47427	7.16337	DECR2	.
intracellular lipid transport (GO:0032365)	1/15	0.201692	1	0	0	4.47427	7.16337	CPT1B	.
glycerophospholipid catabolic process (GO:0046475)	1/15	0.201692	1	0	0	4.47427	7.16337	PLA2G15	.
negative regulation of cell aging (GO:0090344)	1/15	0.201692	1	0	0	4.47427	7.16337	MIF	.
dermatan sulfate proteoglycan biosynthetic process (GO:0050651)	1/15	0.201692	1	0	0	4.47427	7.16337	CHST14	.
mitochondrion localization (GO:0051646)	1/15	0.201692	1	0	0	4.47427	7.16337	MUL1	.
fatty acid beta-oxidation using acyl-CoA dehydrogenase (GO:0033539)	1/15	0.201692	1	0	0	4.47427	7.16337	IVD	.
positive regulation of viral release from host cell (GO:1902188)	1/15	0.201692	1	0	0	4.47427	7.16337	VPS4A	.
regulation of macrophage chemotaxis (GO:0010758)	1/15	0.201692	1	0	0	4.47427	7.16337	MIF	.
negative regulation of signal transduction by p53 class mediator (GO:1901797)	1/15	0.201692	1	0	0	4.47427	7.16337	MIF	.
positive regulation of cellular response to insulin stimulus (GO:1900078)	1/15	0.201692	1	0	0	4.47427	7.16337	PIK3R2	.
amide transport (GO:0042886)	1/15	0.201692	1	0	0	4.47427	7.16337	SLC19A1	.
cofactor transport (GO:0051181)	1/15	0.201692	1	0	0	4.47427	7.16337	SLC19A1	.
monovalent inorganic anion homeostasis (GO:0055083)	1/15	0.201692	1	0	0	4.47427	7.16337	SLC12A7	.
positive regulation of syncytium formation by plasma membrane fusion (GO:0060143)	1/15	0.201692	1	0	0	4.47427	7.16337	RAPGEF3	.
protein O-linked fucosylation (GO:0036066)	1/15	0.201692	1	0	0	4.47427	7.16337	CFP	.
positive regulation of exosomal secretion (GO:1903543)	1/15	0.201692	1	0	0	4.47427	7.16337	VPS4A	.
negative regulation of protein processing (GO:0010955)	1/15	0.201692	1	0	0	4.47427	7.16337	CTSZ	.
toll-like receptor 4 signaling pathway (GO:0034142)	1/15	0.201692	1	0	0	4.47427	7.16337	ITGAM	.
regulation of fertilization (GO:0080154)	1/15	0.201692	1	0	0	4.47427	7.16337	LHFPL2	.
inhibition of cysteine-type endopeptidase activity (GO:0097340)	1/15	0.201692	1	0	0	4.47427	7.16337	NOL3	.
establishment of protein localization to endoplasmic reticulum (GO:0072599)	1/15	0.201692	1	0	0	4.47427	7.16337	PMM1	.
nucleobase-containing small molecule catabolic process (GO:0034656)	1/15	0.201692	1	0	0	4.47427	7.16337	ENTPD6	.
organelle assembly (GO:0070925)	8/377	0.202185	1	0	0	1.42417	2.27664	VPS4A;HAUS4;ULK2;TUBG1;WDR34;VPS25;LSM4;RILP	.
positive regulation of phosphorylation (GO:0042327)	5/209	0.202264	1	0	0	1.6056	2.56604	NRP1;MYDGF;PINK1;MIF;MMP9	.
positive regulation of angiogenesis (GO:0045766)	3/104	0.202519	1	0	0	1.93598	3.09161	MYDGF;ANGPTL4;RAPGEF3	.
regulation of RNA splicing (GO:0043484)	2/56	0.20307	1	0	0	2.39693	3.8212	RBM38;FASTK	.
DNA recombination (GO:0006310)	2/56	0.20307	1	0	0	2.39693	3.8212	ENDOG;TSN	.
peptide metabolic process (GO:0006518)	3/105	0.206357	1	0	0	1.91755	3.02617	RNPEP;APEH;THOP1	.
positive regulation of vasculature development (GO:1904018)	3/105	0.206357	1	0	0	1.91755	3.02617	MYDGF;ANGPTL4;RAPGEF3	.
chromosome organization (GO:0051276)	2/57	0.20852	1	0	0	2.35488	3.69179	COPS6;DDB2	.
DNA-dependent DNA replication (GO:0006261)	2/57	0.20852	1	0	0	2.35488	3.69179	RFC2;POLD2	.
organonitrogen compound catabolic process (GO:1901565)	2/57	0.20852	1	0	0	2.35488	3.69179	PLA2G15;RNPEP	.
phosphatidylinositol-mediated signaling (GO:0048015)	2/57	0.20852	1	0	0	2.35488	3.69179	PIK3R2;SIRT2	.
negative regulation of cellular catabolic process (GO:0031330)	2/57	0.20852	1	0	0	2.35488	3.69179	RUBCN;SIRT2	.
postsynaptic membrane organization (GO:0001941)	1/16	0.213596	1	0	0	4.19463	6.47513	DNAJA3	.
C21-steroid hormone biosynthetic process (GO:0006700)	1/16	0.213596	1	0	0	4.19463	6.47513	FDXR	.
positive regulation of secretion (GO:0051047)	1/16	0.213596	1	0	0	4.19463	6.47513	SPP1	.
DNA strand elongation involved in DNA replication (GO:0006271)	1/16	0.213596	1	0	0	4.19463	6.47513	POLD2	.
Notch receptor processing (GO:0007220)	1/16	0.213596	1	0	0	4.19463	6.47513	YBX1	.
cellular response to dsRNA (GO:0071359)	1/16	0.213596	1	0	0	4.19463	6.47513	MUL1	.
protein transport along microtubule (GO:0098840)	1/16	0.213596	1	0	0	4.19463	6.47513	WDR34	.
positive regulation of regulated secretory pathway (GO:1903307)	1/16	0.213596	1	0	0	4.19463	6.47513	DOC2B	.
regulation of exosomal secretion (GO:1903541)	1/16	0.213596	1	0	0	4.19463	6.47513	VPS4A	.
sympathetic nervous system development (GO:0048485)	1/16	0.213596	1	0	0	4.19463	6.47513	NRP1	.
protein deacylation (GO:0035601)	1/16	0.213596	1	0	0	4.19463	6.47513	SIRT2	.
ventricular cardiac muscle cell action potential (GO:0086005)	1/16	0.213596	1	0	0	4.19463	6.47513	SNTA1	.
heme biosynthetic process (GO:0006783)	1/16	0.213596	1	0	0	4.19463	6.47513	COX15	.
negative regulation of transcription regulatory region DNA binding (GO:2000678)	1/16	0.213596	1	0	0	4.19463	6.47513	ANKRD33	.
rRNA transcription (GO:0009303)	1/16	0.213596	1	0	0	4.19463	6.47513	SIRT7	.
negative regulation of peptide hormone secretion (GO:0090278)	1/16	0.213596	1	0	0	4.19463	6.47513	PSMD9	.
positive regulation of G2/M transition of mitotic cell cycle (GO:0010971)	1/16	0.213596	1	0	0	4.19463	6.47513	DBF4B	.
artery development (GO:0060840)	1/16	0.213596	1	0	0	4.19463	6.47513	NRP1	.
activation of protein kinase A activity (GO:0034199)	1/16	0.213596	1	0	0	4.19463	6.47513	ADCY9	.
mitochondrial fusion (GO:0008053)	1/16	0.213596	1	0	0	4.19463	6.47513	MIGA2	.
programmed necrotic cell death (GO:0097300)	1/16	0.213596	1	0	0	4.19463	6.47513	ALKBH7	.
positive regulation of cell death (GO:0010942)	2/58	0.213986	1	0	0	2.31428	3.56826	ITGAM;CLU	.
chloride transmembrane transport (GO:1902476)	2/58	0.213986	1	0	0	2.31428	3.56826	CLCN3;SLC12A7	.
cellular respiration (GO:0045333)	2/58	0.213986	1	0	0	2.31428	3.56826	COX15;SDHA	.
regulation of protein activation cascade (GO:2000257)	3/109	0.221865	1	0	0	1.84718	2.78127	C1R;CFP;CLU	.
regulation of protein sumoylation (GO:0033233)	1/17	0.225322	1	0	0	3.94789	5.88323	MUL1	.
positive regulation of cell cycle G2/M phase transition (GO:1902751)	1/17	0.225322	1	0	0	3.94789	5.88323	DBF4B	.
reverse cholesterol transport (GO:0043691)	1/17	0.225322	1	0	0	3.94789	5.88323	CLU	.
positive regulation of focal adhesion assembly (GO:0051894)	1/17	0.225322	1	0	0	3.94789	5.88323	NRP1	.
sialylation (GO:0097503)	1/17	0.225322	1	0	0	3.94789	5.88323	ST3GAL4	.
DNA catabolic process (GO:0006308)	1/17	0.225322	1	0	0	3.94789	5.88323	ENDOG	.
microtubule nucleation (GO:0007020)	1/17	0.225322	1	0	0	3.94789	5.88323	TUBG1	.
positive regulation of fatty acid metabolic process (GO:0045923)	1/17	0.225322	1	0	0	3.94789	5.88323	MLYCD	.
histone H2A ubiquitination (GO:0033522)	1/17	0.225322	1	0	0	3.94789	5.88323	DDB2	.
DNA packaging (GO:0006323)	1/17	0.225322	1	0	0	3.94789	5.88323	AIFM1	.
regulation of mitochondrial outer membrane permeabilization involved in apoptotic signaling pathway (GO:1901028)	1/17	0.225322	1	0	0	3.94789	5.88323	MUL1	.
histone H2A monoubiquitination (GO:0035518)	1/17	0.225322	1	0	0	3.94789	5.88323	DDB2	.
regulation of myelination (GO:0031641)	1/17	0.225322	1	0	0	3.94789	5.88323	SIRT2	.
N-glycan processing (GO:0006491)	1/17	0.225322	1	0	0	3.94789	5.88323	MAN1C1	.
negative regulation of cellular carbohydrate metabolic process (GO:0010677)	1/17	0.225322	1	0	0	3.94789	5.88323	PGP	.
regulation of protein localization to membrane (GO:1905475)	1/17	0.225322	1	0	0	3.94789	5.88323	VPS4A	.
positive regulation of macrophage activation (GO:0043032)	1/17	0.225322	1	0	0	3.94789	5.88323	ITGAM	.
chaperone-mediated protein complex assembly (GO:0051131)	1/17	0.225322	1	0	0	3.94789	5.88323	CLU	.
positive chemotaxis (GO:0050918)	1/17	0.225322	1	0	0	3.94789	5.88323	NRP1	.
platelet-derived growth factor receptor signaling pathway (GO:0048008)	1/17	0.225322	1	0	0	3.94789	5.88323	NRP1	.
positive regulation of cysteine-type endopeptidase activity involved in apoptotic process (GO:0043280)	3/110	0.225779	1	0	0	1.83038	2.72398	MTCH1;AIFM1;MUL1	.
regulation of complement activation (GO:0030449)	3/110	0.225779	1	0	0	1.83038	2.72398	C1R;CFP;CLU	.
protein oligomerization (GO:0051259)	5/218	0.226233	1	0	0	1.53931	2.28772	TOR2A;TMEM120A;NOL3;TOR1B;CAMK2G	.
positive regulation of protein modification process (GO:0031401)	4/164	0.229046	1	0	0	1.63693	2.41256	MYDGF;PINK1;MMP9;RAPGEF3	.
positive regulation of protein binding (GO:0032092)	2/61	0.230456	1	0	0	2.20046	3.22961	EPB41;MMP9	.
regulation of stress fiber assembly (GO:0051492)	2/61	0.230456	1	0	0	2.20046	3.22961	NRP1;RAPGEF3	.
regulation of vesicle fusion (GO:0031338)	2/62	0.235966	1	0	0	2.16497	3.12637	VPS18;DOC2B	.
regulation of cellular ketone metabolic process (GO:0010565)	2/62	0.235966	1	0	0	2.16497	3.12637	PSMD9;PSMD3	.
negative regulation of viral life cycle (GO:1903901)	2/62	0.235966	1	0	0	2.16497	3.12637	PARP10;BANF1	.
long-chain fatty-acyl-CoA biosynthetic process (GO:0035338)	1/18	0.236875	1	0	0	3.72856	5.36996	TECR	.
porphyrin-containing compound biosynthetic process (GO:0006779)	1/18	0.236875	1	0	0	3.72856	5.36996	COX15	.
regulation of amyloid-beta formation (GO:1902003)	1/18	0.236875	1	0	0	3.72856	5.36996	CLU	.
iron-sulfur cluster assembly (GO:0016226)	1/18	0.236875	1	0	0	3.72856	5.36996	NUBP1	.
anion transmembrane transport (GO:0098656)	1/18	0.236875	1	0	0	3.72856	5.36996	SLC35B1	.
release of cytochrome c from mitochondria (GO:0001836)	1/18	0.236875	1	0	0	3.72856	5.36996	CLU	.
maintenance of protein localization in organelle (GO:0072595)	1/18	0.236875	1	0	0	3.72856	5.36996	PINK1	.
negative regulation of fibroblast proliferation (GO:0048147)	1/18	0.236875	1	0	0	3.72856	5.36996	PARP10	.
anion homeostasis (GO:0055081)	1/18	0.236875	1	0	0	3.72856	5.36996	FABP3	.
regulation of oxidative stress-induced intrinsic apoptotic signaling pathway (GO:1902175)	1/18	0.236875	1	0	0	3.72856	5.36996	NOL3	.
prostaglandin biosynthetic process (GO:0001516)	1/18	0.236875	1	0	0	3.72856	5.36996	MIF	.
skeletal muscle contraction (GO:0003009)	1/18	0.236875	1	0	0	3.72856	5.36996	RCSD1	.
regulation of cardiac muscle cell membrane repolarization (GO:0099623)	1/18	0.236875	1	0	0	3.72856	5.36996	SNTA1	.
dolichol-linked oligosaccharide biosynthetic process (GO:0006488)	1/18	0.236875	1	0	0	3.72856	5.36996	DOLPP1	.
positive regulation of actin cytoskeleton reorganization (GO:2000251)	1/18	0.236875	1	0	0	3.72856	5.36996	NRP1	.
blood vessel endothelial cell migration (GO:0043534)	1/18	0.236875	1	0	0	3.72856	5.36996	NRP1	.
negative regulation of protein transport (GO:0051224)	1/18	0.236875	1	0	0	3.72856	5.36996	SERGEF	.
regulation of cellular response to growth factor stimulus (GO:0090287)	1/18	0.236875	1	0	0	3.72856	5.36996	DUSP6	.
regulation of microtubule polymerization or depolymerization (GO:0031110)	1/18	0.236875	1	0	0	3.72856	5.36996	FKBP4	.
regulation of peptidase activity (GO:0052547)	1/18	0.236875	1	0	0	3.72856	5.36996	PINK1	.
regulation of smooth muscle cell migration (GO:0014910)	1/18	0.236875	1	0	0	3.72856	5.36996	NRP1	.
snRNA metabolic process (GO:0016073)	1/18	0.236875	1	0	0	3.72856	5.36996	TUT1	.
DNA ligation (GO:0006266)	1/18	0.236875	1	0	0	3.72856	5.36996	POLD2	.
mitotic cell cycle phase transition (GO:0044772)	5/222	0.237148	1	0	0	1.51158	2.17527	TUBB;SSNA1;DCTN3;HAUS4;TUBG1	.
phosphatidylinositol metabolic process (GO:0046488)	3/113	0.237597	1	0	0	1.78179	2.56075	PIK3R2;CDIPT;IP6K3	.
cellular amide metabolic process (GO:0043603)	2/63	0.241482	1	0	0	2.13061	3.0275	PLA2G15;THOP1	.
establishment of protein localization to organelle (GO:0072594)	2/63	0.241482	1	0	0	2.13061	3.0275	PINK1;TSPAN17	.
positive regulation of developmental process (GO:0051094)	3/114	0.24156	1	0	0	1.76616	2.50907	PINK1;MUL1;RAPGEF3	.
regulation of humoral immune response (GO:0002920)	3/114	0.24156	1	0	0	1.76616	2.50907	C1R;CFP;CLU	.
regulation of immune effector process (GO:0002697)	3/115	0.245534	1	0	0	1.7508	2.45868	C1R;CFP;CLU	.
negative regulation of protein modification process (GO:0031400)	2/64	0.247005	1	0	0	2.09732	2.93278	FKBP8;SNTA1	.
oligosaccharide metabolic process (GO:0009311)	2/64	0.247005	1	0	0	2.09732	2.93278	GALNT6;ST3GAL4	.
adenylate cyclase-inhibiting G-protein coupled receptor signaling pathway (GO:0007193)	2/64	0.247005	1	0	0	2.09732	2.93278	ADCY9;PSAP	.
regulation of viral genome replication (GO:0045069)	2/64	0.247005	1	0	0	2.09732	2.93278	PARP10;BANF1	.
negative regulation of neuron apoptotic process (GO:0043524)	2/64	0.247005	1	0	0	2.09732	2.93278	PINK1;LGMN	.
regulation of protein kinase A signaling (GO:0010738)	1/19	0.248256	1	0	0	3.53232	4.92157	MIF	.
error-free translesion synthesis (GO:0070987)	1/19	0.248256	1	0	0	3.53232	4.92157	RFC2	.
negative regulation of protein localization to plasma membrane (GO:1903077)	1/19	0.248256	1	0	0	3.53232	4.92157	AP2M1	.
organelle fusion (GO:0048284)	1/19	0.248256	1	0	0	3.53232	4.92157	MIGA2	.
negative regulation of double-strand break repair (GO:2000780)	1/19	0.248256	1	0	0	3.53232	4.92157	OGG1	.
production of small RNA involved in gene silencing by RNA (GO:0070918)	1/19	0.248256	1	0	0	3.53232	4.92157	TSN	.
endothelial cell development (GO:0001885)	1/19	0.248256	1	0	0	3.53232	4.92157	RAPGEF3	.
cyclic nucleotide biosynthetic process (GO:0009190)	1/19	0.248256	1	0	0	3.53232	4.92157	ADCY9	.
purine ribonucleoside bisphosphate metabolic process (GO:0034035)	1/19	0.248256	1	0	0	3.53232	4.92157	SULT1A1	.
folic acid metabolic process (GO:0046655)	1/19	0.248256	1	0	0	3.53232	4.92157	SLC19A1	.
insulin secretion (GO:0030073)	1/19	0.248256	1	0	0	3.53232	4.92157	CAMK2G	.
fatty-acyl-CoA metabolic process (GO:0035337)	1/19	0.248256	1	0	0	3.53232	4.92157	PPT2	.
negative regulation of protein localization to cell periphery (GO:1904376)	1/19	0.248256	1	0	0	3.53232	4.92157	AP2M1	.
positive regulation of immunoglobulin production (GO:0002639)	1/19	0.248256	1	0	0	3.53232	4.92157	GPI	.
nucleotide-sugar biosynthetic process (GO:0009226)	1/19	0.248256	1	0	0	3.53232	4.92157	PMM1	.
drug transport (GO:0015893)	1/19	0.248256	1	0	0	3.53232	4.92157	SLC19A1	.
positive regulation of adherens junction organization (GO:1903393)	1/19	0.248256	1	0	0	3.53232	4.92157	NRP1	.
positive regulation of axon extension (GO:0045773)	1/19	0.248256	1	0	0	3.53232	4.92157	NRP1	.
peptidyl-lysine modification (GO:0018205)	3/116	0.249519	1	0	0	1.73571	2.40955	GCSH;VPS33B;SIRT2	.
protein O-linked glycosylation (GO:0006493)	3/116	0.249519	1	0	0	1.73571	2.40955	GALNT6;ST3GAL4;CFP	.
inorganic anion transmembrane transport (GO:0098661)	2/65	0.252531	1	0	0	2.06505	2.84196	CLCN3;SLC12A7	.
glucose metabolic process (GO:0006006)	2/65	0.252531	1	0	0	2.06505	2.84196	GPI;SLC25A11	.
cellular response to decreased oxygen levels (GO:0036294)	2/65	0.252531	1	0	0	2.06505	2.84196	PINK1;SIRT2	.
O-glycan processing (GO:0016266)	2/66	0.258061	1	0	0	2.03376	2.75485	GALNT6;ST3GAL4	.
positive regulation of protein modification by small protein conjugation or removal (GO:1903322)	2/66	0.258061	1	0	0	2.03376	2.75485	PINK1;MUL1	.
DNA synthesis involved in DNA repair (GO:0000731)	2/66	0.258061	1	0	0	2.03376	2.75485	RFC2;POLD2	.
negative regulation of innate immune response (GO:0045824)	1/20	0.259467	1	0	0	3.3557	4.52726	MUL1	.
regulation of gluconeogenesis (GO:0006111)	1/20	0.259467	1	0	0	3.3557	4.52726	PGP	.
negative regulation of macromolecule biosynthetic process (GO:0010558)	1/20	0.259467	1	0	0	3.3557	4.52726	ASB1	.
regulation of lipoprotein lipase activity (GO:0051004)	1/20	0.259467	1	0	0	3.3557	4.52726	ANGPTL4	.
error-prone translesion synthesis (GO:0042276)	1/20	0.259467	1	0	0	3.3557	4.52726	RFC2	.
phosphatidylethanolamine metabolic process (GO:0046337)	1/20	0.259467	1	0	0	3.3557	4.52726	PLA2G15	.
neuromuscular junction development (GO:0007528)	1/20	0.259467	1	0	0	3.3557	4.52726	DNAJA3	.
mitochondrial respiratory chain complex IV assembly (GO:0033617)	1/20	0.259467	1	0	0	3.3557	4.52726	COA1	.
androgen metabolic process (GO:0008209)	1/20	0.259467	1	0	0	3.3557	4.52726	SPP1	.
adenylate cyclase-activating adrenergic receptor signaling pathway (GO:0071880)	1/20	0.259467	1	0	0	3.3557	4.52726	ADCY9	.
negative regulation of response to biotic stimulus (GO:0002832)	1/20	0.259467	1	0	0	3.3557	4.52726	SIRT2	.
negative regulation of telomere maintenance via telomerase (GO:0032211)	1/20	0.259467	1	0	0	3.3557	4.52726	TEN1	.
adrenergic receptor signaling pathway (GO:0071875)	1/20	0.259467	1	0	0	3.3557	4.52726	ADCY9	.
inactivation of MAPK activity (GO:0000188)	1/20	0.259467	1	0	0	3.3557	4.52726	DUSP6	.
dorsal/ventral pattern formation (GO:0009953)	1/20	0.259467	1	0	0	3.3557	4.52726	DUSP6	.
melanosome localization (GO:0032400)	1/20	0.259467	1	0	0	3.3557	4.52726	VPS33B	.
regulation of fibroblast growth factor receptor signaling pathway (GO:0040036)	1/20	0.259467	1	0	0	3.3557	4.52726	DUSP6	.
immune response-activating cell surface receptor signaling pathway (GO:0002429)	1/20	0.259467	1	0	0	3.3557	4.52726	SPG21	.
regulation of transport (GO:0051049)	1/20	0.259467	1	0	0	3.3557	4.52726	NRP1	.
peptide biosynthetic process (GO:0043043)	4/175	0.264587	1	0	0	1.53404	2.03963	COA1;MRPS11;MRPS12;MRPL28	.
positive regulation of endothelial cell proliferation (GO:0001938)	2/68	0.269125	1	0	0	1.97394	2.59096	NRP1;MYDGF	.
regulation of TOR signaling (GO:0032006)	2/68	0.269125	1	0	0	1.97394	2.59096	SEC13;LAMTOR4	.
regulation of protein localization to plasma membrane (GO:1903076)	2/68	0.269125	1	0	0	1.97394	2.59096	VPS4A;AP2M1	.
viral budding via host ESCRT complex (GO:0039702)	1/21	0.270512	1	0	0	3.19591	4.17845	VPS4A	.
mitochondrial electron transport, cytochrome c to oxygen (GO:0006123)	1/21	0.270512	1	0	0	3.19591	4.17845	COX15	.
histone lysine demethylation (GO:0070076)	1/21	0.270512	1	0	0	3.19591	4.17845	RIOX1	.
negative regulation of ion transmembrane transporter activity (GO:0032413)	1/21	0.270512	1	0	0	3.19591	4.17845	MMP9	.
mitochondrial fission (GO:0000266)	1/21	0.270512	1	0	0	3.19591	4.17845	MUL1	.
protein O-linked glycosylation via threonine (GO:0018243)	1/21	0.270512	1	0	0	3.19591	4.17845	GALNT6	.
negative regulation of cytokine biosynthetic process (GO:0042036)	1/21	0.270512	1	0	0	3.19591	4.17845	ASB1	.
regulation of macrophage activation (GO:0043030)	1/21	0.270512	1	0	0	3.19591	4.17845	MIF	.
establishment of endothelial barrier (GO:0061028)	1/21	0.270512	1	0	0	3.19591	4.17845	RAPGEF3	.
branched-chain amino acid catabolic process (GO:0009083)	1/21	0.270512	1	0	0	3.19591	4.17845	IVD	.
negative regulation of protein tyrosine kinase activity (GO:0061099)	1/21	0.270512	1	0	0	3.19591	4.17845	VPS25	.
nucleotide-excision repair, preincision complex stabilization (GO:0006293)	1/21	0.270512	1	0	0	3.19591	4.17845	DDB2	.
mitochondrial respiratory chain complex IV biogenesis (GO:0097034)	1/21	0.270512	1	0	0	3.19591	4.17845	COA1	.
mitochondrial calcium ion transmembrane transport (GO:0006851)	1/21	0.270512	1	0	0	3.19591	4.17845	PHB2	.
lipid catabolic process (GO:0016042)	1/21	0.270512	1	0	0	3.19591	4.17845	SIRT2	.
phosphatidylserine acyl-chain remodeling (GO:0036150)	1/21	0.270512	1	0	0	3.19591	4.17845	LPCAT3	.
negative regulation of cell cycle arrest (GO:0071157)	1/21	0.270512	1	0	0	3.19591	4.17845	MIF	.
hepaticobiliary system development (GO:0061008)	1/21	0.270512	1	0	0	3.19591	4.17845	PHF2	.
regulation of acute inflammatory response (GO:0002673)	3/122	0.273611	1	0	0	1.65035	2.13893	C1R;CFP;CLU	.
negative regulation of cysteine-type endopeptidase activity involved in apoptotic process (GO:0043154)	2/69	0.274656	1	0	0	1.94534	2.51383	NOL3;MMP9	.
negative regulation of cell cycle G2/M phase transition (GO:1902750)	2/70	0.280185	1	0	0	1.91755	2.4397	PSMD9;PSMD3	.
positive regulation of plasma membrane bounded cell projection assembly (GO:0120034)	2/70	0.280185	1	0	0	1.91755	2.4397	NRP1;MIEN1	.
acylglycerol homeostasis (GO:0055090)	1/22	0.281393	1	0	0	3.05064	3.86822	ANGPTL4	.
establishment of protein localization to vacuole (GO:0072666)	1/22	0.281393	1	0	0	3.05064	3.86822	VPS25	.
negative regulation of protein polymerization (GO:0032272)	1/22	0.281393	1	0	0	3.05064	3.86822	TBCD	.
NAD biosynthetic process (GO:0009435)	1/22	0.281393	1	0	0	3.05064	3.86822	PARP10	.
protein homotrimerization (GO:0070207)	1/22	0.281393	1	0	0	3.05064	3.86822	MIF	.
positive regulation of protein targeting to membrane (GO:0090314)	1/22	0.281393	1	0	0	3.05064	3.86822	ITGAM	.
positive regulation of proteolysis involved in cellular protein catabolic process (GO:1903052)	1/22	0.281393	1	0	0	3.05064	3.86822	CLU	.
nucleotide-excision repair, DNA incision, 3'-to lesion (GO:0006295)	1/22	0.281393	1	0	0	3.05064	3.86822	DDB2	.
early endosome to late endosome transport (GO:0045022)	1/22	0.281393	1	0	0	3.05064	3.86822	RILP	.
outflow tract septum morphogenesis (GO:0003148)	1/22	0.281393	1	0	0	3.05064	3.86822	NRP1	.
nuclear transport (GO:0051169)	1/22	0.281393	1	0	0	3.05064	3.86822	BANF1	.
negative regulation of response to endoplasmic reticulum stress (GO:1903573)	1/22	0.281393	1	0	0	3.05064	3.86822	CLU	.
regulation of transcription from RNA polymerase III promoter (GO:0006359)	1/22	0.281393	1	0	0	3.05064	3.86822	MAF1	.
DNA catabolic process, endonucleolytic (GO:0000737)	1/22	0.281393	1	0	0	3.05064	3.86822	ENDOG	.
triglyceride catabolic process (GO:0019433)	1/22	0.281393	1	0	0	3.05064	3.86822	FABP3	.
nucleotide-excision repair, DNA duplex unwinding (GO:0000717)	1/22	0.281393	1	0	0	3.05064	3.86822	DDB2	.
branched-chain amino acid metabolic process (GO:0009081)	1/22	0.281393	1	0	0	3.05064	3.86822	IVD	.
protein O-linked glycosylation via serine (GO:0018242)	1/22	0.281393	1	0	0	3.05064	3.86822	GALNT6	.
negative regulation of protein import into nucleus (GO:0042308)	1/22	0.281393	1	0	0	3.05064	3.86822	PARP10	.
regulation of ERBB signaling pathway (GO:1901184)	1/22	0.281393	1	0	0	3.05064	3.86822	LGMN	.
protein complex localization (GO:0031503)	1/22	0.281393	1	0	0	3.05064	3.86822	WDR34	.
C21-steroid hormone metabolic process (GO:0008207)	1/22	0.281393	1	0	0	3.05064	3.86822	FDXR	.
regulation of bone resorption (GO:0045124)	1/22	0.281393	1	0	0	3.05064	3.86822	SPP1	.
digestive system development (GO:0055123)	1/22	0.281393	1	0	0	3.05064	3.86822	PPDPF	.
vascular endothelial growth factor receptor signaling pathway (GO:0048010)	2/71	0.285711	1	0	0	1.89054	2.36842	NRP1;PIK3R2	.
positive regulation of proteasomal ubiquitin-dependent protein catabolic process (GO:0032436)	2/71	0.285711	1	0	0	1.89054	2.36842	CLU;SIRT2	.
cytoskeleton-dependent cytokinesis (GO:0061640)	2/71	0.285711	1	0	0	1.89054	2.36842	VPS4A;DCTN3	.
protein ubiquitination involved in ubiquitin-dependent protein catabolic process (GO:0042787)	2/71	0.285711	1	0	0	1.89054	2.36842	UBE3B;ANAPC11	.
phospholipid metabolic process (GO:0006644)	2/71	0.285711	1	0	0	1.89054	2.36842	PLA2G15;PGP	.
interferon-gamma-mediated signaling pathway (GO:0060333)	2/71	0.285711	1	0	0	1.89054	2.36842	FCGR1A;CAMK2G	.
dephosphorylation (GO:0016311)	3/125	0.285751	1	0	0	1.61074	2.01767	PGP;PPP2R5D;DUSP6	.
negative regulation of macromolecule metabolic process (GO:0010605)	3/125	0.285751	1	0	0	1.61074	2.01767	PARP10;PINK1;MIF	.
protein dephosphorylation (GO:0006470)	3/126	0.289808	1	0	0	1.59795	1.97913	PGP;PPP2R5D;DUSP6	.
phosphatidylcholine metabolic process (GO:0046470)	2/72	0.291232	1	0	0	1.86428	2.29984	PLA2G15;LPCAT3	.
regulation of axon extension involved in axon guidance (GO:0048841)	1/23	0.292112	1	0	0	2.918	3.59095	NRP1	.
cellular response to catecholamine stimulus (GO:0071870)	1/23	0.292112	1	0	0	2.918	3.59095	SIRT2	.
chromosome condensation (GO:0030261)	1/23	0.292112	1	0	0	2.918	3.59095	AIFM1	.
positive regulation of ERBB signaling pathway (GO:1901186)	1/23	0.292112	1	0	0	2.918	3.59095	MMP9	.
melanosome organization (GO:0032438)	1/23	0.292112	1	0	0	2.918	3.59095	AP1M1	.
regulation of proteolysis involved in cellular protein catabolic process (GO:1903050)	1/23	0.292112	1	0	0	2.918	3.59095	PINK1	.
positive regulation of protein oligomerization (GO:0032461)	1/23	0.292112	1	0	0	2.918	3.59095	CLU	.
cellular amino acid catabolic process (GO:0009063)	1/23	0.292112	1	0	0	2.918	3.59095	IVD	.
TOR signaling (GO:0031929)	1/23	0.292112	1	0	0	2.918	3.59095	PINK1	.
vitamin transport (GO:0051180)	1/23	0.292112	1	0	0	2.918	3.59095	SLC19A1	.
vesicle-mediated transport between endosomal compartments (GO:0098927)	1/23	0.292112	1	0	0	2.918	3.59095	RILP	.
positive regulation of ATP metabolic process (GO:1903580)	1/23	0.292112	1	0	0	2.918	3.59095	PINK1	.
apoptotic nuclear changes (GO:0030262)	1/23	0.292112	1	0	0	2.918	3.59095	ENDOG	.
folic acid-containing compound metabolic process (GO:0006760)	1/23	0.292112	1	0	0	2.918	3.59095	SLC19A1	.
rRNA methylation (GO:0031167)	1/23	0.292112	1	0	0	2.918	3.59095	MRM1	.
regulation of cell size (GO:0008361)	1/23	0.292112	1	0	0	2.918	3.59095	LAMTOR4	.
viral budding (GO:0046755)	1/23	0.292112	1	0	0	2.918	3.59095	VPS4A	.
positive regulation of cell junction assembly (GO:1901890)	1/23	0.292112	1	0	0	2.918	3.59095	NRP1	.
regulation of chondrocyte differentiation (GO:0032330)	1/23	0.292112	1	0	0	2.918	3.59095	ADAMTS12	.
SCF-dependent proteasomal ubiquitin-dependent protein catabolic process (GO:0031146)	2/73	0.296749	1	0	0	1.83874	2.23383	PSMD9;PSMD3	.
regulation of fat cell differentiation (GO:0045598)	2/73	0.296749	1	0	0	1.83874	2.23383	ZADH2;SIRT2	.
positive regulation of protein kinase B signaling (GO:0051897)	3/128	0.297934	1	0	0	1.57299	1.9047	MYDGF;PINK1;PIK3R2	.
non-canonical Wnt signaling pathway (GO:0035567)	3/128	0.297934	1	0	0	1.57299	1.9047	PSMD9;PSMD3;AP2M1	.
positive regulation of mitochondrion organization (GO:0010822)	3/129	0.302002	1	0	0	1.56079	1.86877	PINK1;MUL1;MMP9	.
regulation of protein processing (GO:0070613)	3/129	0.302002	1	0	0	1.56079	1.86877	C1R;CFP;CLU	.
regulation of protein complex assembly (GO:0043254)	2/74	0.302258	1	0	0	1.81389	2.17028	VPS18;PINK1	.
chloride transport (GO:0006821)	2/74	0.302258	1	0	0	1.81389	2.17028	CLCN3;SLC12A7	.
positive regulation of proteasomal protein catabolic process (GO:1901800)	2/74	0.302258	1	0	0	1.81389	2.17028	CLU;SIRT2	.
positive regulation of cell cycle G1/S phase transition (GO:1902808)	1/24	0.302672	1	0	0	2.79642	3.34202	PHB2	.
positive regulation of epithelial cell migration (GO:0010634)	2/75	0.307761	1	0	0	1.78971	2.10905	NRP1;MMP9	.
membrane protein intracellular domain proteolysis (GO:0031293)	1/25	0.313074	1	0	0	2.68456	3.11762	YBX1	.
negative regulation of protein localization to membrane (GO:1905476)	1/25	0.313074	1	0	0	2.68456	3.11762	AP2M1	.
negative regulation of cytoskeleton organization (GO:0051494)	1/25	0.313074	1	0	0	2.68456	3.11762	FKBP4	.
histone monoubiquitination (GO:0010390)	1/25	0.313074	1	0	0	2.68456	3.11762	DDB2	.
positive regulation of purine nucleotide biosynthetic process (GO:1900373)	1/25	0.313074	1	0	0	2.68456	3.11762	PINK1	.
receptor clustering (GO:0043113)	1/25	0.313074	1	0	0	2.68456	3.11762	DNAJA3	.
intrinsic apoptotic signaling pathway in response to endoplasmic reticulum stress (GO:0070059)	1/25	0.313074	1	0	0	2.68456	3.11762	AIFM1	.
macromolecule modification (GO:0043412)	1/25	0.313074	1	0	0	2.68456	3.11762	ST3GAL4	.
regulation of epidermal growth factor-activated receptor activity (GO:0007176)	1/25	0.313074	1	0	0	2.68456	3.11762	VPS25	.
positive regulation of endopeptidase activity (GO:0010950)	1/25	0.313074	1	0	0	2.68456	3.11762	PRELID1	.
chaperone mediated protein folding requiring cofactor (GO:0051085)	1/25	0.313074	1	0	0	2.68456	3.11762	BAG1	.
mRNA splice site selection (GO:0006376)	1/25	0.313074	1	0	0	2.68456	3.11762	NOL3	.
fatty acid derivative biosynthetic process (GO:1901570)	1/25	0.313074	1	0	0	2.68456	3.11762	PPT2	.
protein alpha-1,2-demannosylation (GO:0036508)	1/25	0.313074	1	0	0	2.68456	3.11762	MAN1C1	.
transition metal ion homeostasis (GO:0055076)	1/25	0.313074	1	0	0	2.68456	3.11762	SLC25A28	.
cGMP biosynthetic process (GO:0006182)	1/25	0.313074	1	0	0	2.68456	3.11762	ADCY9	.
regulation of cell cycle G1/S phase transition (GO:1902806)	1/25	0.313074	1	0	0	2.68456	3.11762	PHB2	.
cAMP metabolic process (GO:0046058)	1/25	0.313074	1	0	0	2.68456	3.11762	ADCY9	.
regulation of defense response (GO:0031347)	2/76	0.313254	1	0	0	1.76616	2.05005	NLRX1;ADAMTS12	.
purine ribonucleotide biosynthetic process (GO:0009152)	2/76	0.313254	1	0	0	1.76616	2.05005	ACOT7;ADCY9	.
cAMP-mediated signaling (GO:0019933)	2/76	0.313254	1	0	0	1.76616	2.05005	ADCY9;RAPGEF3	.
regulation of hematopoietic stem cell differentiation (GO:1902036)	2/77	0.318739	1	0	0	1.74322	1.99317	PSMD9;PSMD3	.
positive regulation of apoptotic signaling pathway (GO:2001235)	2/77	0.318739	1	0	0	1.74322	1.99317	PINK1;MMP9	.
glycolytic process through glucose-6-phosphate (GO:0061620)	1/26	0.323322	1	0	0	2.58131	2.91457	GPI	.
organophosphate ester transport (GO:0015748)	1/26	0.323322	1	0	0	2.58131	2.91457	PRELID1	.
canonical glycolysis (GO:0061621)	1/26	0.323322	1	0	0	2.58131	2.91457	GPI	.
glucose catabolic process to pyruvate (GO:0061718)	1/26	0.323322	1	0	0	2.58131	2.91457	GPI	.
protein import into nucleus, translocation (GO:0000060)	1/26	0.323322	1	0	0	2.58131	2.91457	PHB2	.
regulation of protein ubiquitination involved in ubiquitin-dependent protein catabolic process (GO:2000058)	1/26	0.323322	1	0	0	2.58131	2.91457	CLU	.
cyclic nucleotide metabolic process (GO:0009187)	1/26	0.323322	1	0	0	2.58131	2.91457	ADCY9	.
potassium ion homeostasis (GO:0055075)	1/26	0.323322	1	0	0	2.58131	2.91457	SLC12A7	.
peptide catabolic process (GO:0043171)	1/26	0.323322	1	0	0	2.58131	2.91457	RNPEP	.
prostaglandin metabolic process (GO:0006693)	1/26	0.323322	1	0	0	2.58131	2.91457	MIF	.
positive regulation of nuclear division (GO:0051785)	1/26	0.323322	1	0	0	2.58131	2.91457	SIRT2	.
regulation of DNA damage response, signal transduction by p53 class mediator (GO:0043516)	1/26	0.323322	1	0	0	2.58131	2.91457	MIF	.
regulation of glucose metabolic process (GO:0010906)	1/26	0.323322	1	0	0	2.58131	2.91457	MLYCD	.
cellular response to vascular endothelial growth factor stimulus (GO:0035924)	1/26	0.323322	1	0	0	2.58131	2.91457	NRP1	.
regulation of apoptotic signaling pathway (GO:2001233)	1/26	0.323322	1	0	0	2.58131	2.91457	MUL1	.
regulation of viral release from host cell (GO:1902186)	1/26	0.323322	1	0	0	2.58131	2.91457	VPS4A	.
peptide hormone secretion (GO:0030072)	1/26	0.323322	1	0	0	2.58131	2.91457	CAMK2G	.
protein depolymerization (GO:0051261)	1/26	0.323322	1	0	0	2.58131	2.91457	VPS4A	.
3'-phosphoadenosine 5'-phosphosulfate metabolic process (GO:0050427)	1/26	0.323322	1	0	0	2.58131	2.91457	SULT1A1	.
regulation of nervous system development (GO:0051960)	1/26	0.323322	1	0	0	2.58131	2.91457	SIRT2	.
regulation of vascular smooth muscle cell proliferation (GO:1904705)	1/26	0.323322	1	0	0	2.58131	2.91457	MMP9	.
positive regulation of nitric oxide biosynthetic process (GO:0045429)	1/26	0.323322	1	0	0	2.58131	2.91457	CLU	.
positive regulation of nitric oxide metabolic process (GO:1904407)	1/26	0.323322	1	0	0	2.58131	2.91457	CLU	.
regulation of protein import into nucleus (GO:0042306)	1/26	0.323322	1	0	0	2.58131	2.91457	OGG1	.
regulation of hematopoietic progenitor cell differentiation (GO:1901532)	2/78	0.324212	1	0	0	1.72087	1.93832	PSMD9;PSMD3	.
extracellular matrix disassembly (GO:0022617)	2/79	0.329675	1	0	0	1.69909	1.88539	SPP1;MMP9	.
visual perception (GO:0007601)	2/79	0.329675	1	0	0	1.69909	1.88539	NUDT19;RABGGTA	.
positive regulation of glucose import (GO:0046326)	1/27	0.333418	1	0	0	2.48571	2.7302	PIK3R2	.
cytoskeleton-dependent intracellular transport (GO:0030705)	1/27	0.333418	1	0	0	2.48571	2.7302	TUBB	.
regulation of transcription regulatory region DNA binding (GO:2000677)	1/27	0.333418	1	0	0	2.48571	2.7302	ANKRD33	.
snRNA processing (GO:0016180)	1/27	0.333418	1	0	0	2.48571	2.7302	TUT1	.
nucleotide biosynthetic process (GO:0009165)	1/27	0.333418	1	0	0	2.48571	2.7302	ADCY9	.
positive regulation of cAMP metabolic process (GO:0030816)	1/27	0.333418	1	0	0	2.48571	2.7302	RAPGEF3	.
phosphatidylethanolamine acyl-chain remodeling (GO:0036152)	1/27	0.333418	1	0	0	2.48571	2.7302	LPCAT3	.
endocrine system development (GO:0035270)	1/27	0.333418	1	0	0	2.48571	2.7302	THRA	.
negative regulation of telomere maintenance via telomere lengthening (GO:1904357)	1/27	0.333418	1	0	0	2.48571	2.7302	TEN1	.
negative regulation of mitotic cell cycle phase transition (GO:1901991)	2/80	0.335126	1	0	0	1.67785	1.83431	PSMD9;PSMD3	.
regulation of endothelial cell proliferation (GO:0001936)	2/80	0.335126	1	0	0	1.67785	1.83431	NRP1;MYDGF	.
regulation of phosphatidylinositol 3-kinase signaling (GO:0014066)	2/81	0.340563	1	0	0	1.65714	1.785	MYDGF;PPP2R5B	.
spindle assembly (GO:0051225)	2/81	0.340563	1	0	0	1.65714	1.785	HAUS4;TUBG1	.
nucleic acid metabolic process (GO:0090304)	2/81	0.340563	1	0	0	1.65714	1.785	POLR2E;TK1	.
negative regulation of MAPK cascade (GO:0043409)	2/81	0.340563	1	0	0	1.65714	1.785	PIK3R2;DUSP6	.
phosphatidylcholine acyl-chain remodeling (GO:0036151)	1/28	0.343363	1	0	0	2.39693	2.56224	LPCAT3	.
mRNA polyadenylation (GO:0006378)	1/28	0.343363	1	0	0	2.39693	2.56224	TUT1	.
telomere maintenance via telomere lengthening (GO:0010833)	1/28	0.343363	1	0	0	2.39693	2.56224	DCLRE1B	.
phosphatidylinositol phosphorylation (GO:0046854)	1/28	0.343363	1	0	0	2.39693	2.56224	PIK3R2	.
cristae formation (GO:0042407)	1/28	0.343363	1	0	0	2.39693	2.56224	UQCC3	.
peptidyl-glutamic acid modification (GO:0018200)	1/28	0.343363	1	0	0	2.39693	2.56224	VKORC1	.
negative regulation of osteoblast differentiation (GO:0045668)	1/28	0.343363	1	0	0	2.39693	2.56224	RIOX1	.
microtubule polymerization (GO:0046785)	1/28	0.343363	1	0	0	2.39693	2.56224	TUBG1	.
extrinsic apoptotic signaling pathway via death domain receptors (GO:0008625)	1/28	0.343363	1	0	0	2.39693	2.56224	BAG3	.
phosphatidylserine metabolic process (GO:0006658)	1/28	0.343363	1	0	0	2.39693	2.56224	LPCAT3	.
positive regulation of substrate adhesion-dependent cell spreading (GO:1900026)	1/28	0.343363	1	0	0	2.39693	2.56224	NRP1	.
regulation of protein targeting to membrane (GO:0090313)	1/28	0.343363	1	0	0	2.39693	2.56224	ITGAM	.
protein targeting to vacuole (GO:0006623)	1/28	0.343363	1	0	0	2.39693	2.56224	VPS4A	.
cargo loading into vesicle (GO:0035459)	1/28	0.343363	1	0	0	2.39693	2.56224	SEC13	.
negative regulation of organelle assembly (GO:1902116)	1/28	0.343363	1	0	0	2.39693	2.56224	PINK1	.
regulation of autophagy of mitochondrion (GO:1903146)	1/28	0.343363	1	0	0	2.39693	2.56224	PINK1	.
sensory perception of light stimulus (GO:0050953)	2/82	0.345987	1	0	0	1.63693	1.73736	NUDT19;RABGGTA	.
negative regulation of cell cycle process (GO:0010948)	2/82	0.345987	1	0	0	1.63693	1.73736	VPS4A;MIF	.
cellular response to growth factor stimulus (GO:0071363)	3/140	0.346824	1	0	0	1.43816	1.52292	NRP1;ADAMTS12;SIRT2	.
negative regulation of sequence-specific DNA binding transcription factor activity (GO:0043433)	3/141	0.350893	1	0	0	1.42796	1.49546	PARP10;NLRX1;PHB2	.
negative regulation of NF-kappaB transcription factor activity (GO:0032088)	2/83	0.351395	1	0	0	1.61721	1.69134	PARP10;NLRX1	.
mitotic sister chromatid segregation (GO:0000070)	2/83	0.351395	1	0	0	1.61721	1.69134	VPS4A;TUBG1	.
positive regulation of DNA metabolic process (GO:0051054)	2/83	0.351395	1	0	0	1.61721	1.69134	TMEM161A;DBF4B	.
ephrin receptor signaling pathway (GO:0048013)	2/83	0.351395	1	0	0	1.61721	1.69134	MMP9;AP2M1	.
mRNA splicing, via spliceosome (GO:0000398)	5/262	0.352083	1	0	0	1.2808	1.33702	POLR2E;YBX1;LSM4;SNUPN;SNRPA	.
negative regulation of endocytosis (GO:0045806)	1/29	0.353161	1	0	0	2.31428	2.40877	RUBCN	.
RNA polyadenylation (GO:0043631)	1/29	0.353161	1	0	0	2.31428	2.40877	TUT1	.
regulation of TORC1 signaling (GO:1903432)	1/29	0.353161	1	0	0	2.31428	2.40877	KPTN	.
cellular response to ketone (GO:1901655)	1/29	0.353161	1	0	0	2.31428	2.40877	SPP1	.
hydrogen ion transmembrane transport (GO:1902600)	1/29	0.353161	1	0	0	2.31428	2.40877	COX15	.
lytic vacuole organization (GO:0080171)	1/29	0.353161	1	0	0	2.31428	2.40877	VPS18	.
protein K11-linked ubiquitination (GO:0070979)	1/29	0.353161	1	0	0	2.31428	2.40877	ANAPC11	.
positive regulation of phospholipid metabolic process (GO:1903727)	1/29	0.353161	1	0	0	2.31428	2.40877	FABP3	.
negative regulation of JNK cascade (GO:0046329)	1/29	0.353161	1	0	0	2.31428	2.40877	PINK1	.
cardiac muscle cell action potential involved in contraction (GO:0086002)	1/29	0.353161	1	0	0	2.31428	2.40877	SNTA1	.
neural crest cell migration (GO:0001755)	1/29	0.353161	1	0	0	2.31428	2.40877	NRP1	.
triglyceride homeostasis (GO:0070328)	1/29	0.353161	1	0	0	2.31428	2.40877	ANGPTL4	.
cGMP metabolic process (GO:0046068)	1/29	0.353161	1	0	0	2.31428	2.40877	ADCY9	.
antigen processing and presentation of peptide antigen via MHC class I (GO:0002474)	1/29	0.353161	1	0	0	2.31428	2.40877	SEC13	.
positive regulation of lipid biosynthetic process (GO:0046889)	1/29	0.353161	1	0	0	2.31428	2.40877	FABP3	.
positive regulation of fibroblast proliferation (GO:0048146)	1/29	0.353161	1	0	0	2.31428	2.40877	MIF	.
bicellular tight junction assembly (GO:0070830)	1/29	0.353161	1	0	0	2.31428	2.40877	TBCD	.
transcription elongation from RNA polymerase I promoter (GO:0006362)	1/29	0.353161	1	0	0	2.31428	2.40877	POLR2E	.
positive regulation of protein ubiquitination (GO:0031398)	2/84	0.356789	1	0	0	1.59795	1.64687	PINK1;CLU	.
negative regulation of neuron death (GO:1901215)	2/84	0.356789	1	0	0	1.59795	1.64687	PINK1;LGMN	.
positive regulation of homeostatic process (GO:0032846)	2/84	0.356789	1	0	0	1.59795	1.64687	PINK1;SPP1	.
endocytosis (GO:0006897)	5/264	0.357981	1	0	0	1.2711	1.30577	MYO1E;CD163;DENND1A;SNX11;FCGR1A	.
protein transport (GO:0015031)	6/327	0.361259	1	0	0	1.23145	1.25381	SEC13;KDELR1;VPS33B;TMED3;CLU;RILP	.
protein modification process (GO:0036211)	2/85	0.362166	1	0	0	1.57916	1.60387	RABGGTA;UBE2M	.
dicarboxylic acid transport (GO:0006835)	1/30	0.362813	1	0	0	2.23714	2.26816	SLC19A1	.
cellular response to cadmium ion (GO:0071276)	1/30	0.362813	1	0	0	2.23714	2.26816	MMP9	.
nucleotide-excision repair, preincision complex assembly (GO:0006294)	1/30	0.362813	1	0	0	2.23714	2.26816	DDB2	.
very long-chain fatty acid metabolic process (GO:0000038)	1/30	0.362813	1	0	0	2.23714	2.26816	TECR	.
keratan sulfate biosynthetic process (GO:0018146)	1/30	0.362813	1	0	0	2.23714	2.26816	ST3GAL4	.
vacuolar transport (GO:0007034)	1/30	0.362813	1	0	0	2.23714	2.26816	VPS52	.
coenzyme biosynthetic process (GO:0009108)	1/30	0.362813	1	0	0	2.23714	2.26816	ACOT7	.
positive regulation of epidermal growth factor receptor signaling pathway (GO:0045742)	1/30	0.362813	1	0	0	2.23714	2.26816	MMP9	.
semaphorin-plexin signaling pathway (GO:0071526)	1/30	0.362813	1	0	0	2.23714	2.26816	NRP1	.
regulation of myoblast differentiation (GO:0045661)	1/30	0.362813	1	0	0	2.23714	2.26816	BOC	.
regulation of peptidyl-tyrosine phosphorylation (GO:0050730)	2/86	0.367527	1	0	0	1.56079	1.56229	NRP1;MIF	.
regulation of type I interferon production (GO:0032479)	2/86	0.367527	1	0	0	1.56079	1.56229	NLRX1;POLR2E	.
cellular response to DNA damage stimulus (GO:0006974)	6/330	0.369216	1	0	0	1.22026	1.21583	RFC2;PITHD1;OGG1;POLD2;ALKBH7;DDB2	.
ribosomal large subunit assembly (GO:0000027)	1/31	0.372321	1	0	0	2.16497	2.13899	WDR18	.
negative regulation of stress-activated MAPK cascade (GO:0032873)	1/31	0.372321	1	0	0	2.16497	2.13899	PINK1	.
negative regulation of cation channel activity (GO:2001258)	1/31	0.372321	1	0	0	2.16497	2.13899	MMP9	.
regulation of defense response to virus by host (GO:0050691)	1/31	0.372321	1	0	0	2.16497	2.13899	MUL1	.
acylglycerol catabolic process (GO:0046464)	1/31	0.372321	1	0	0	2.16497	2.13899	FABP3	.
cellular response to cAMP (GO:0071320)	1/31	0.372321	1	0	0	2.16497	2.13899	RAPGEF3	.
cellular response to drug (GO:0035690)	1/31	0.372321	1	0	0	2.16497	2.13899	CERS1	.
negative regulation of transferase activity (GO:0051348)	1/31	0.372321	1	0	0	2.16497	2.13899	CERS1	.
negative regulation of secretion by cell (GO:1903531)	1/31	0.372321	1	0	0	2.16497	2.13899	SERGEF	.
activation of protein kinase B activity (GO:0032148)	1/31	0.372321	1	0	0	2.16497	2.13899	PINK1	.
cyclic purine nucleotide metabolic process (GO:0052652)	1/31	0.372321	1	0	0	2.16497	2.13899	ADCY9	.
activation of JUN kinase activity (GO:0007257)	1/31	0.372321	1	0	0	2.16497	2.13899	MUL1	.
regulation of cation transmembrane transport (GO:1904062)	1/31	0.372321	1	0	0	2.16497	2.13899	SNTA1	.
'de novo' posttranslational protein folding (GO:0051084)	1/31	0.372321	1	0	0	2.16497	2.13899	BAG1	.
artery morphogenesis (GO:0048844)	1/31	0.372321	1	0	0	2.16497	2.13899	NRP1	.
positive regulation of B cell proliferation (GO:0030890)	1/31	0.372321	1	0	0	2.16497	2.13899	MIF	.
nuclear envelope organization (GO:0006998)	1/31	0.372321	1	0	0	2.16497	2.13899	VPS4A	.
regulation of sodium ion transmembrane transport (GO:1902305)	1/31	0.372321	1	0	0	2.16497	2.13899	SNTA1	.
positive regulation of reactive oxygen species biosynthetic process (GO:1903428)	1/31	0.372321	1	0	0	2.16497	2.13899	CLU	.
toll-like receptor signaling pathway (GO:0002224)	2/87	0.37287	1	0	0	1.54285	1.52206	ITGAM;LGMN	.
cellular response to BMP stimulus (GO:0071773)	2/88	0.378195	1	0	0	1.52532	1.48314	GDF1;ADAMTS12	.
positive regulation of ubiquitin-protein transferase activity (GO:0051443)	1/32	0.381688	1	0	0	2.09732	2.02003	PINK1	.
regulation of ubiquitin-protein transferase activity (GO:0051438)	1/32	0.381688	1	0	0	2.09732	2.02003	PINK1	.
renal water homeostasis (GO:0003091)	1/32	0.381688	1	0	0	2.09732	2.02003	ADCY9	.
cofactor biosynthetic process (GO:0051188)	1/32	0.381688	1	0	0	2.09732	2.02003	NUBP1	.
response to cadmium ion (GO:0046686)	1/32	0.381688	1	0	0	2.09732	2.02003	MMP9	.
lysosome organization (GO:0007040)	1/32	0.381688	1	0	0	2.09732	2.02003	VPS18	.
termination of RNA polymerase I transcription (GO:0006363)	1/32	0.381688	1	0	0	2.09732	2.02003	POLR2E	.
regulation of cytokine secretion (GO:0050707)	1/32	0.381688	1	0	0	2.09732	2.02003	MIF	.
liver development (GO:0001889)	1/32	0.381688	1	0	0	2.09732	2.02003	PHF2	.
protein destabilization (GO:0031648)	1/32	0.381688	1	0	0	2.09732	2.02003	MUL1	.
proton transport (GO:0015992)	1/32	0.381688	1	0	0	2.09732	2.02003	COX15	.
vesicle-mediated transport to the plasma membrane (GO:0098876)	1/32	0.381688	1	0	0	2.09732	2.02003	ARFGEF2	.
regulation of stem cell differentiation (GO:2000736)	2/89	0.383501	1	0	0	1.50818	1.44546	PSMD9;PSMD3	.
regulation of proteasomal ubiquitin-dependent protein catabolic process (GO:0032434)	2/89	0.383501	1	0	0	1.50818	1.44546	CLU;SIRT2	.
regulation of neuron apoptotic process (GO:0043523)	2/90	0.388787	1	0	0	1.49142	1.40898	PINK1;LGMN	.
peptidyl-threonine modification (GO:0018210)	2/90	0.388787	1	0	0	1.49142	1.40898	GALNT6;CAMK2G	.
protein deacetylation (GO:0006476)	1/33	0.390916	1	0	0	2.03376	1.91024	SIRT2	.
7-methylguanosine mRNA capping (GO:0006370)	1/33	0.390916	1	0	0	2.03376	1.91024	POLR2E	.
cellular response to amino acid stimulus (GO:0071230)	1/33	0.390916	1	0	0	2.03376	1.91024	LAMTOR4	.
cellular response to glucagon stimulus (GO:0071377)	1/33	0.390916	1	0	0	2.03376	1.91024	ADCY9	.
sister chromatid segregation (GO:0000819)	1/33	0.390916	1	0	0	2.03376	1.91024	TUBG1	.
ceramide biosynthetic process (GO:0046513)	1/33	0.390916	1	0	0	2.03376	1.91024	CERS1	.
protein trimerization (GO:0070206)	1/33	0.390916	1	0	0	2.03376	1.91024	MIF	.
cyclic-nucleotide-mediated signaling (GO:0019935)	1/33	0.390916	1	0	0	2.03376	1.91024	RAPGEF3	.
7-methylguanosine RNA capping (GO:0009452)	1/33	0.390916	1	0	0	2.03376	1.91024	POLR2E	.
negative regulation of receptor activity (GO:2000272)	1/33	0.390916	1	0	0	2.03376	1.91024	VPS25	.
activation of adenylate cyclase activity (GO:0007190)	1/33	0.390916	1	0	0	2.03376	1.91024	ADCY9	.
endodermal cell differentiation (GO:0035987)	1/33	0.390916	1	0	0	2.03376	1.91024	MMP9	.
substrate adhesion-dependent cell spreading (GO:0034446)	1/33	0.390916	1	0	0	2.03376	1.91024	NRP1	.
regulation of nitric oxide biosynthetic process (GO:0045428)	1/33	0.390916	1	0	0	2.03376	1.91024	CLU	.
mismatch repair (GO:0006298)	1/33	0.390916	1	0	0	2.03376	1.91024	POLD2	.
global genome nucleotide-excision repair (GO:0070911)	1/33	0.390916	1	0	0	2.03376	1.91024	DDB2	.
cellular response to interleukin-1 (GO:0071347)	3/151	0.39137	1	0	0	1.33339	1.25086	PSMD9;PSMD3;ADAMTS12	.
cell-matrix adhesion (GO:0007160)	2/91	0.394053	1	0	0	1.47504	1.37365	ADAMTS12;LYPD5	.
lipid transport (GO:0006869)	2/92	0.399299	1	0	0	1.459	1.33943	PRELID1;PSAP	.
regulation of protein catabolic process (GO:0042176)	2/92	0.399299	1	0	0	1.459	1.33943	RILP;SIRT2	.
intracellular pH reduction (GO:0051452)	1/34	0.400006	1	0	0	1.97394	1.80868	CLCN3	.
positive regulation of adenylate cyclase activity (GO:0045762)	1/34	0.400006	1	0	0	1.97394	1.80868	ADCY9	.
regulation of T cell differentiation (GO:0045580)	1/34	0.400006	1	0	0	1.97394	1.80868	PRELID1	.
regulation of cell-substrate adhesion (GO:0010810)	1/34	0.400006	1	0	0	1.97394	1.80868	TBCD	.
response to exogenous dsRNA (GO:0043330)	1/34	0.400006	1	0	0	1.97394	1.80868	MUL1	.
positive regulation of cell-matrix adhesion (GO:0001954)	1/34	0.400006	1	0	0	1.97394	1.80868	NRP1	.
intra-Golgi vesicle-mediated transport (GO:0006891)	1/34	0.400006	1	0	0	1.97394	1.80868	COPE	.
regulation of autophagosome assembly (GO:2000785)	1/34	0.400006	1	0	0	1.97394	1.80868	PINK1	.
cellular response to glucose starvation (GO:0042149)	1/34	0.400006	1	0	0	1.97394	1.80868	KPTN	.
mRNA stabilization (GO:0048255)	1/34	0.400006	1	0	0	1.97394	1.80868	YBX1	.
transcription initiation from RNA polymerase I promoter (GO:0006361)	1/34	0.400006	1	0	0	1.97394	1.80868	POLR2E	.
exonucleolytic nuclear-transcribed mRNA catabolic process involved in deadenylation-dependent decay (GO:0043928)	1/34	0.400006	1	0	0	1.97394	1.80868	LSM4	.
carboxylic acid metabolic process (GO:0019752)	1/34	0.400006	1	0	0	1.97394	1.80868	MIF	.
transcription from RNA polymerase I promoter (GO:0006360)	1/34	0.400006	1	0	0	1.97394	1.80868	POLR2E	.
positive regulation of Notch signaling pathway (GO:0045747)	1/34	0.400006	1	0	0	1.97394	1.80868	TSPAN17	.
negative regulation of multi-organism process (GO:0043901)	1/34	0.400006	1	0	0	1.97394	1.80868	SIRT2	.
positive regulation of locomotion (GO:0040017)	1/34	0.400006	1	0	0	1.97394	1.80868	VPS4A	.
cellular glucose homeostasis (GO:0001678)	1/34	0.400006	1	0	0	1.97394	1.80868	PIK3R2	.
positive regulation of organelle organization (GO:0010638)	1/34	0.400006	1	0	0	1.97394	1.80868	DOC2B	.
apoptotic mitochondrial changes (GO:0008637)	1/35	0.408961	1	0	0	1.91755	1.71454	CLU	.
negative regulation of DNA binding (GO:0043392)	1/35	0.408961	1	0	0	1.91755	1.71454	ANKRD33	.
keratan sulfate metabolic process (GO:0042339)	1/35	0.408961	1	0	0	1.91755	1.71454	ST3GAL4	.
response to amino acid (GO:0043200)	1/35	0.408961	1	0	0	1.91755	1.71454	LAMTOR4	.
positive regulation of exocytosis (GO:0045921)	1/35	0.408961	1	0	0	1.91755	1.71454	VPS4A	.
positive regulation of muscle cell differentiation (GO:0051149)	1/35	0.408961	1	0	0	1.91755	1.71454	BOC	.
bone development (GO:0060348)	1/35	0.408961	1	0	0	1.91755	1.71454	VKORC1	.
endoplasmic reticulum organization (GO:0007029)	1/35	0.408961	1	0	0	1.91755	1.71454	TOR1B	.
response to glucagon (GO:0033762)	1/35	0.408961	1	0	0	1.91755	1.71454	ADCY9	.
macromolecule catabolic process (GO:0009057)	1/35	0.408961	1	0	0	1.91755	1.71454	LGMN	.
vesicle fusion (GO:0006906)	2/95	0.414907	1	0	0	1.41293	1.24296	VPS4A;DOC2B	.
lipid phosphorylation (GO:0046834)	1/36	0.417783	1	0	0	1.86428	1.62713	PIK3R2	.
nuclear-transcribed mRNA catabolic process, exonucleolytic (GO:0000291)	1/36	0.417783	1	0	0	1.86428	1.62713	LSM4	.
negative regulation of cell-substrate adhesion (GO:0010812)	1/36	0.417783	1	0	0	1.86428	1.62713	TBCD	.
regulation of microtubule polymerization (GO:0031113)	1/36	0.417783	1	0	0	1.86428	1.62713	TBCD	.
positive regulation of DNA replication (GO:0045740)	1/36	0.417783	1	0	0	1.86428	1.62713	DBF4B	.
negative regulation of protein complex assembly (GO:0031333)	1/36	0.417783	1	0	0	1.86428	1.62713	THRA	.
endothelial cell migration (GO:0043542)	1/36	0.417783	1	0	0	1.86428	1.62713	NRP1	.
apical junction assembly (GO:0043297)	1/36	0.417783	1	0	0	1.86428	1.62713	TBCD	.
maturation of SSU-rRNA from tricistronic rRNA transcript (SSU-rRNA, 5.8S rRNA, LSU-rRNA) (GO:0000462)	1/36	0.417783	1	0	0	1.86428	1.62713	MRPS11	.
regulation of sodium ion transport (GO:0002028)	1/36	0.417783	1	0	0	1.86428	1.62713	SNTA1	.
sulfur compound catabolic process (GO:0044273)	1/36	0.417783	1	0	0	1.86428	1.62713	MLYCD	.
protein kinase B signaling (GO:0043491)	1/36	0.417783	1	0	0	1.86428	1.62713	SIRT2	.
positive regulation of protein phosphorylation (GO:0001934)	7/413	0.41878	1	0	0	1.13753	0.990115	NRP1;MYDGF;PINK1;GDF1;MIF;MMP9;RAPGEF3	.
viral process (GO:0016032)	4/221	0.418919	1	0	0	1.21473	1.05691	MRPS12;VPS4A;AP2M1;AP1M1	.
interleukin-1-mediated signaling pathway (GO:0070498)	2/96	0.420064	1	0	0	1.39821	1.21273	PSMD9;PSMD3	.
positive regulation of protein metabolic process (GO:0051247)	2/97	0.425199	1	0	0	1.3838	1.18342	CLU;RILP	.
regulation of receptor-mediated endocytosis (GO:0048259)	1/37	0.426474	1	0	0	1.81389	1.54581	CLU	.
regulation of muscle cell differentiation (GO:0051147)	1/37	0.426474	1	0	0	1.81389	1.54581	BOC	.
endoderm formation (GO:0001706)	1/37	0.426474	1	0	0	1.81389	1.54581	MMP9	.
organophosphate biosynthetic process (GO:0090407)	1/37	0.426474	1	0	0	1.81389	1.54581	IP6K3	.
mRNA catabolic process (GO:0006402)	1/37	0.426474	1	0	0	1.81389	1.54581	LSM4	.
zymogen activation (GO:0031638)	1/37	0.426474	1	0	0	1.81389	1.54581	C1R	.
epithelial cell migration (GO:0010631)	1/37	0.426474	1	0	0	1.81389	1.54581	NRP1	.
regulation of ubiquitin protein ligase activity (GO:1904666)	1/37	0.426474	1	0	0	1.81389	1.54581	ANAPC11	.
positive regulation of cellular biosynthetic process (GO:0031328)	3/160	0.427249	1	0	0	1.25839	1.07012	FABP3;DBF4B;CLU	.
protein targeting to ER (GO:0045047)	2/98	0.43031	1	0	0	1.36968	1.15498	PMM1;MRPS12	.
cellular response to organonitrogen compound (GO:0071417)	2/98	0.43031	1	0	0	1.36968	1.15498	LAMTOR4;RAPGEF3	.
protein localization to organelle (GO:0033365)	2/98	0.43031	1	0	0	1.36968	1.15498	TSPAN17;YBX1	.
transcription initiation from RNA polymerase II promoter (GO:0006367)	3/161	0.431192	1	0	0	1.25057	1.05198	THRA;POLR2E;NR2F6	.
DNA repair (GO:0006281)	5/289	0.431593	1	0	0	1.16114	0.975678	DCLRE1B;RFC2;OGG1;POLD2;DDB2	.
base-excision repair (GO:0006284)	1/38	0.435035	1	0	0	1.76616	1.47003	OGG1	.
regulation of regulated secretory pathway (GO:1903305)	1/38	0.435035	1	0	0	1.76616	1.47003	DOC2B	.
regulation of DNA repair (GO:0006282)	1/38	0.435035	1	0	0	1.76616	1.47003	TMEM161A	.
positive regulation of smooth muscle cell proliferation (GO:0048661)	1/38	0.435035	1	0	0	1.76616	1.47003	MMP9	.
regulation of peptidyl-threonine phosphorylation (GO:0010799)	1/38	0.435035	1	0	0	1.76616	1.47003	SIRT2	.
regulation of metal ion transport (GO:0010959)	1/38	0.435035	1	0	0	1.76616	1.47003	CAMK2G	.
positive regulation of multi-organism process (GO:0043902)	1/38	0.435035	1	0	0	1.76616	1.47003	LHFPL2	.
organic cyclic compound biosynthetic process (GO:1901362)	1/38	0.435035	1	0	0	1.76616	1.47003	FDXR	.
phosphatidylinositol biosynthetic process (GO:0006661)	2/99	0.435397	1	0	0	1.35584	1.12738	PIK3R2;CDIPT	.
response to UV (GO:0009411)	2/99	0.435397	1	0	0	1.35584	1.12738	TMEM161A;DDB2	.
glycosaminoglycan biosynthetic process (GO:0006024)	2/100	0.440459	1	0	0	1.34228	1.10059	ST3GAL4;CHST14	.
T cell receptor signaling pathway (GO:0050852)	3/164	0.442962	1	0	0	1.2277	0.999678	PSMD9;PSMD3;PIK3R2	.
potassium ion import (GO:0010107)	1/39	0.443469	1	0	0	1.72087	1.39929	SLC12A7	.
mitochondrion disassembly (GO:0061726)	1/39	0.443469	1	0	0	1.72087	1.39929	PINK1	.
positive regulation of DNA repair (GO:0045739)	1/39	0.443469	1	0	0	1.72087	1.39929	TMEM161A	.
chemical homeostasis (GO:0048878)	1/39	0.443469	1	0	0	1.72087	1.39929	KLHL3	.
regulation of lipid metabolic process (GO:0019216)	2/101	0.445496	1	0	0	1.32899	1.07458	PSAP;ANGPTL4	.
glycerophospholipid biosynthetic process (GO:0046474)	3/165	0.446865	1	0	0	1.22026	0.982916	AGK;PIK3R2;CDIPT	.
protein processing (GO:0016485)	2/102	0.450508	1	0	0	1.31596	1.04932	C1R;LGMN	.
regulation of type I interferon-mediated signaling pathway (GO:0060338)	1/40	0.451778	1	0	0	1.67785	1.33316	MUL1	.
regulation of proteasomal protein catabolic process (GO:0061136)	1/40	0.451778	1	0	0	1.67785	1.33316	PINK1	.
clathrin-dependent endocytosis (GO:0072583)	1/40	0.451778	1	0	0	1.67785	1.33316	AP2M1	.
positive regulation of reactive oxygen species metabolic process (GO:2000379)	1/40	0.451778	1	0	0	1.67785	1.33316	ITGAM	.
inositol lipid-mediated signaling (GO:0048017)	1/40	0.451778	1	0	0	1.67785	1.33316	PIK3R2	.
Golgi to plasma membrane transport (GO:0006893)	1/40	0.451778	1	0	0	1.67785	1.33316	ARFGEF2	.
cellular response to amino acid starvation (GO:0034198)	1/40	0.451778	1	0	0	1.67785	1.33316	KPTN	.
negative regulation of transport (GO:0051051)	1/41	0.459963	1	0	0	1.63693	1.27126	RUBCN	.
intraciliary transport involved in cilium assembly (GO:0035735)	1/41	0.459963	1	0	0	1.63693	1.27126	WDR34	.
[truncated: 407 more rows]

## Sheet: gray60
Supplementary File S7: The complete list of the functional enrichment analysis for highly- and semi-preserved modules.
[truncated: 940 more rows]

[truncated: 2 more sheets: light yellow, pink]
