# Supplementary material for: Identification of Gene Modules and Hub Genes Involved in Mastitis Development Using a Systems Biology Approach
Source: Front Genet. 2020 Jul 13;11:722. doi: 10.3389/fgene.2020.00722 (PMC7371005; doi:10.3389/fgene.2020.00722)
Supplement: FILE S8 — The complete list of the functional enrichment analysis of the identified non-preserved modules. [file Table_8.XLSX]

## Sheet: blue
Supplementary File S8: The complete list of the functional enrichment analysis of the identified non-preserved modules.
Term	Overlap	P-value	Adjusted P-value	Old P-value	Old Adjusted P-value	Odds Ratio	Combined Score	Genes	KEGG	Term	Overlap	P-value	Adjusted P-value	Old P-value	Old Adjusted P-value	Odds Ratio	Combined Score	Genes
antigen processing and presentation of exogenous peptide antigen via MHC class I, TAP-dependent (GO:0002479)	19/76	1.05589e-09	1.79608e-06	0	0	5.42888	112.209	PSMD12;NCF1;PSMD14;HFE;CYBB;PSMA6;PSMA3;PSMD7;PSMA4;PSMC6;PSMA1;PSMD5;PSME4;PSMB1;PSMC2;PSME1;PSMD1;PSME2;B2M	.	Proteasome	15/45	7.47822e-10	2.30329e-07	0	0	7.23851	152.109	PSMD12;PSMD14;POMP;PSMA6;PSMA3;PSMD7;PSMC6;PSMA4;PSMA1;PSMB1;PSMC2;PSME4;PSME1;PSMD1;PSME2
regulation of cellular amino acid metabolic process (GO:0006521)	16/52	7.81961e-10	1.99517e-06	0	0	6.6817	140.11	PSMD12;PSMD14;AZIN1;PSMA6;PSMA3;PSMD7;PSMA4;PSMC6;PSMA1;PSMD5;PSME4;PSMB1;PSMC2;PSME1;PSMD1;PSME2	.	NOD-like receptor signaling pathway	25/178	6.66795e-07	0.000102686	0	0	3.04993	43.3724	RNASEL;NOD1;TXN;NOD2;TANK;PANX1;CASP8;CASP4;RIPK1;DNM1L;GBP4;ATG5;GBP5;GABARAPL1;STAT1;STAT2;IL18;CYBB;VDAC3;VDAC1;SUGT1;TLR4;NAIP;MCU;BIRC3
regulation of cellular ketone metabolic process (GO:0010565)	17/62	1.70153e-09	2.17073e-06	0	0	5.95426	120.227	PSMD12;PSMD14;AZIN1;PSMA6;PSMA3;PSMD7;PSMA4;PSMC6;PSMA1;PSMD5;PSME4;PSMB1;PSMC2;PDK4;PSME1;PSMD1;PSME2	.	RNA degradation	12/79	0.000251714	0.0258427	0	0	3.29856	27.3359	HSPA9;BTG3;LSM8;BTG2;PNPT1;XRN2;EXOSC8;PARN;CNOT10;LSM5;ENO3;LSM2
antigen processing and presentation of exogenous peptide antigen via MHC class I (GO:0042590)	19/79	2.14076e-09	2.18486e-06	0	0	5.22272	104.257	PSMD12;NCF1;PSMD14;HFE;CYBB;PSMA6;PSMA3;PSMD7;PSMA4;PSMC6;PSMA1;PSMD5;PSME4;PSMB1;PSMC2;PSME1;PSMD1;PSME2;B2M	.	Basal transcription factors	8/45	0.000927512	0.0714184	0	0	3.86054	26.9582	GTF2A2;CCNH;GTF2B;TAF9;GTF2H1;GTF2H3;MNAT1;GTF2E1
NIK/NF-kappaB signaling (GO:0038061)	19/81	3.36156e-09	2.859e-06	0	0	5.09377	99.3838	PSMD12;PSMD14;TANK;PSMA6;PSMA3;PSMD7;PSMA4;PSMC6;PSMA1;PSMD5;PSME4;PSMB1;PSMC2;PSME1;PSMD1;CHI3L1;PSME2;BTRC;BIRC3	.	Nucleotide excision repair	8/47	0.00124767	0.0768566	0	0	3.69626	24.715	RFC3;CCNH;POLE3;XPA;ERCC8;GTF2H1;GTF2H3;MNAT1
regulation of cellular amine metabolic process (GO:0033238)	16/52	7.81961e-10	3.99035e-06	0	0	6.6817	140.11	PSMD12;PSMD14;AZIN1;PSMA6;PSMA3;PSMD7;PSMA4;PSMC6;PSMA1;PSMD5;PSME4;PSMB1;PSMC2;PSME1;PSMD1;PSME2	.	Homologous recombination	7/41	0.00244896	0.107754	0	0	3.70753	22.29	BLM;RAD50;MRE11;RAD51C;TOPBP1;SSBP1;RAD54B
interleukin-1-mediated signaling pathway (GO:0070498)	20/96	1.16942e-08	8.52504e-06	0	0	4.52407	82.6284	PSMD12;PSMD14;NOD1;NOD2;PSMA6;PSMA3;PSMD7;RPS6KA5;PSMA4;PSMC6;PSMA1;PSMD5;PSME4;PSMB1;PSMC2;PSME1;PSMD1;PSME2;UBE2V1;BTRC	.	Ferroptosis	7/40	0.00211343	0.108489	0	0	3.80022	23.4072	ALOX15;NCOA4;VDAC3;CYBB;ACSL5;ACSL4;ATG5
negative regulation of G2/M transition of mitotic cell cycle (GO:0010972)	16/63	1.71654e-08	1.09494e-05	0	0	5.51505	98.6112	PSMD12;PSMD14;PINX1;PSMA6;PSMA3;PSMD7;PSMA4;PSMC6;PSMA1;PSMD5;PSME4;PSMB1;PSMC2;PSME1;PSMD1;PSME2	.	Necroptosis	16/162	0.00335351	0.12911	0	0	2.14474	12.2202	TICAM2;STAT1;STAT2;ALOX15;CYBB;PLA2G4A;CASP8;TNFSF10;VDAC3;FAS;VDAC1;RIPK1;DNM1L;SLC25A5;TLR4;BIRC3
cellular response to DNA damage stimulus (GO:0006974)	40/330	2.37614e-08	1.21254e-05	0	0	2.63219	46.2085	BTG2;BLM;MRE11;CUL5;BCL2A1;TAF9;XPA;SMC5;CRIP1;TANK;CDKN2AIP;ALKBH8;ALKBH3;POLB;WRN;HELB;NEK1;POLI;TOPBP1;MCL1;SLF1;RFC3;DTX3L;USP3;DONSON;GTF2H1;FANCC;CHD1L;GTF2H3;INIP;ETAA1;RAD50;RAD51C;NSMCE4A;POLG2;PSME4;ERCC8;CEP63;MNAT1;RAD18	.	Tuberculosis	17/179	0.0038166	0.130612	0	0	2.06237	11.4841	HSPA9;CD74;CIITA;STAT1;IL18;NOD2;CTSS;PPP3CA;FCGR3A;CASP8;LAMP1;IL23A;CLEC7A;LAMP2;CYCS;CLEC4E;TLR4
regulation of G2/M transition of mitotic cell cycle (GO:0010389)	25/150	2.22287e-08	1.26036e-05	0	0	3.61925	63.7781	YWHAE;PSMD12;PSMD14;PINX1;PSMD7;PSMD5;CEP70;PSMB1;PSMD1;OFD1;HAUS3;CKAP5;RINT1;PSMA6;PSMA3;RAD51C;PSMA4;PSMC6;PSMA1;PSME4;PSMC2;PSME1;PSME2;CEP63;MAPRE1	.	Influenza A	16/171	0.00567198	0.174697	0	0	2.03186	10.5092	HSPA8;CIITA;RNASEL;RSAD2;STAT1;STAT2;IL18;EIF2S1;IFIH1;CXCL10;XPO1;TNFSF10;CYCS;FAS;VDAC1;TLR4
regulation of hematopoietic stem cell differentiation (GO:1902036)	17/77	5.88451e-08	2.3099e-05	0	0	4.79434	79.8178	PSMD12;PSMD14;PSMA6;PSMA3;ITCH;PSMD7;PSMA4;PSMC6;PSMA1;PSMD5;MYB;PSME4;PSMB1;PSMC2;PSME1;PSMD1;PSME2	.	Measles	13/138	0.0113102	0.248825	0	0	2.04567	9.16877	HSPA8;STAT1;STAT2;CSNK2A2;EIF2S1;IFIH1;CASP8;IL2RA;IL2RB;CYCS;FAS;CD46;TLR4
protein modification by small protein removal (GO:0070646)	34/262	5.0601e-08	2.34743e-05	0	0	2.81805	47.3412	USP14;PSMD12;PSMD14;USP12;NOD1;NOD2;TANK;IFIH1;POLB;PSMD7;RHOT1;PSMD5;PSMB1;USP1;PSMD1;RIPK1;USP8;USP25;USP3;ACTL6A;UCHL5;COPS4;PSMA6;PSMA3;PSMA4;PSMC6;PSMA1;TNIP3;PSME4;PSMC2;PSME1;PSME2;STAMBP;BIRC3	.	Rheumatoid arthritis	10/91	0.00901096	0.252307	0	0	2.38632	11.2379	ATP6V1A;ATP6V1G1;CSF1;IL23A;IL18;ITGAL;ATP6V1E1;TLR4;ATP6V1D;TNFSF13B
innate immune response activating cell surface receptor signaling pathway (GO:0002220)	22/125	5.64213e-08	2.39932e-05	0	0	3.82193	63.7897	PSMD12;PSMD14;PSMA6;PSMA3;PSMD7;RPS6KA5;PSMA4;PSMC6;PSMA1;PSMD5;CLEC7A;PSME4;PSMB1;PSMC2;PSME1;PSMD1;PSME2;FFAR2;UBE2V1;BTRC;CLEC4E;PRKACB	.	TNF signaling pathway	11/110	0.0125236	0.257151	0	0	2.17155	9.51171	CXCL10;ITCH;RPS6KA5;CASP8;CSF1;IRF1;FAS;RIPK1;NOD2;DNM1L;BIRC3
regulation of hematopoietic progenitor cell differentiation (GO:1901532)	17/78	7.20514e-08	2.62627e-05	0	0	4.73287	77.8363	PSMD12;PSMD14;PSMA6;PSMA3;ITCH;PSMD7;PSMA4;PSMC6;PSMA1;PSMD5;MYB;PSME4;PSMB1;PSMC2;PSME1;PSMD1;PSME2	.	Citrate cycle (TCA cycle)	5/30	0.0111912	0.265145	0	0	3.61925	16.26	FH;SUCLA2;MDH1;SUCLG2;DLD
regulation of transcription from RNA polymerase II promoter in response to hypoxia (GO:0061418)	17/79	8.79119e-08	2.80384e-05	0	0	4.67296	75.9213	PSMD12;PSMD14;CUL2;HIGD1A;PSMA6;PSMA3;PSMD7;PSMA4;PSMC6;PSMA1;PSMD5;PSME4;PSMB1;PSMC2;PSME1;PSMD1;PSME2	.	Aminoacyl-tRNA biosynthesis	8/66	0.0106054	0.272206	0	0	2.63219	11.9669	RARS2;MTFMT;WARS;RARS;SARS;TARS;IARS2;WARS2
negative regulation of cell cycle G2/M phase transition (GO:1902750)	16/70	8.58273e-08	2.91984e-05	0	0	4.96355	80.7616	PSMD12;PSMD14;PINX1;PSMA6;PSMA3;PSMD7;PSMA4;PSMC6;PSMA1;PSMD5;PSME4;PSMB1;PSMC2;PSME1;PSMD1;PSME2	.	Propanoate metabolism	5/32	0.0146658	0.282316	0	0	3.39305	14.3263	HADHA;SUCLA2;SUCLG2;DLD;HIBCH
protein deubiquitination (GO:0016579)	33/258	1.12313e-07	3.01649e-05	0	0	2.77757	44.4466	USP14;PSMD12;PSMD14;USP12;NOD1;NOD2;TANK;IFIH1;POLB;PSMD7;RHOT1;PSMD5;PSMB1;USP1;PSMD1;RIPK1;USP8;USP25;USP3;ACTL6A;UCHL5;PSMA6;PSMA3;PSMA4;PSMC6;PSMA1;TNIP3;PSME4;PSMC2;PSME1;PSME2;STAMBP;BIRC3	.	Epstein-Barr virus infection	16/201	0.0238124	0.386012	0	0	1.7286	6.46072	PSMD12;PSMD14;STAT1;STAT2;ITGAL;CXCL10;PSMD7;PSMC6;CASP8;PSMC2;PSMD1;FAS;CYCS;RIPK1;CD247;B2M
negative regulation of mitotic cell cycle phase transition (GO:1901991)	17/80	1.06898e-07	3.03056e-05	0	0	4.61455	74.0699	PSMD12;PSMD14;PINX1;PSMA6;PSMA3;PSMD7;SLFN11;PSMA4;PSMC6;PSMA1;PSMD5;PSME4;PSMB1;PSMC2;PSME1;PSMD1;PSME2	.	DNA replication	5/36	0.0236275	0.404292	0	0	3.01605	11.2961	RNASEH2B;RFC3;POLE3;MCM6;SSBP1
regulation of stem cell differentiation (GO:2000736)	18/89	1.01305e-07	3.04095e-05	0	0	4.3919	70.7322	PSMD12;PSMD14;PSMA6;PSMA3;ITCH;PSMD7;PSMA4;PSMC6;PSMA1;PSMD5;MYB;PSME4;PSMB1;PSMC2;PSME1;OCIAD1;PSMD1;PSME2	.	Hepatitis C	13/155	0.0270483	0.416544	0	0	1.8213	6.57514	YWHAE;RNASEL;RSAD2;STAT1;STAT2;IFIT1;EIF2S1;CXCL10;CASP8;YWHAQ;CYCS;FAS;RIPK1
stimulatory C-type lectin receptor signaling pathway (GO:0002223)	21/122	1.66847e-07	4.05437e-05	0	0	3.73792	58.3347	PSMD12;PSMD14;PSMA6;PSMA3;PSMD7;RPS6KA5;PSMA4;PSMC6;PSMA1;PSMD5;CLEC7A;PSME4;PSMB1;PSMC2;PSME1;PSMD1;PSME2;UBE2V1;BTRC;CLEC4E;PRKACB	.	Phagosome	13/152	0.0234973	0.425715	0	0	1.85725	6.9663	ATP6V1A;ATP6V1G1;NCF1;CYBB;CTSS;FCGR3A;LAMP1;CLEC7A;LAMP2;OLR1;ATP6V1E1;ATP6V1D;TLR4
SCF-dependent proteasomal ubiquitin-dependent protein catabolic process (GO:0031146)	16/73	1.60243e-07	4.0886e-05	0	0	4.75957	74.4709	PSMD12;PSMD14;PSMA6;PSMA3;PSMD7;PSMA4;PSMC6;PSMA1;PSMD5;PSME4;PSMB1;PSMC2;PSME1;PSMD1;PSME2;BTRC	.	Mitophagy	7/65	0.0294445	0.431853	0	0	2.3386	8.24413	USP8;GABARAPL1;RHOT1;CALCOCO2;FUNDC1;CSNK2A2;ATG5
tumor necrosis factor-mediated signaling pathway (GO:0033209)	21/124	2.21971e-07	5.14871e-05	0	0	3.67763	56.3439	PSMD12;PSMD14;STAT1;TANK;TNFSF13B;PSMA6;PSMA3;PSMD7;PSMA4;PSMC6;PSMA1;PSMD5;PSME4;PSMB1;PSMC2;PSME1;PSMD1;PSME2;FAS;RIPK1;BIRC3	.	Collecting duct acid secretion	4/27	0.0337282	0.472195	0	0	3.21712	10.9042	ATP6V1A;ATP6V1G1;ATP6V1E1;ATP6V1D
regulation of transcription from RNA polymerase II promoter in response to stress (GO:0043618)	18/94	2.42239e-07	5.37455e-05	0	0	4.15829	63.3447	PSMD12;PSMD14;CUL2;HIGD1A;PSMA6;PSMA3;PSMD7;PSMA4;PSMC6;PSMA1;PSMD5;HSF2;PSME4;PSMB1;PSMC2;PSME1;PSMD1;PSME2	.	Fanconi anemia pathway	6/54	0.0370529	0.475512	0	0	2.41284	7.95128	BLM;RAD51C;RMI1;USP1;POLI;FANCC
positive regulation of ubiquitin-protein ligase activity involved in regulation of mitotic cell cycle transition (GO:0051437)	16/77	3.49578e-07	7.4329e-05	0	0	4.51232	67.0825	PSMD12;PSMD14;PSMA6;PSMA3;PSMD7;PSMA4;PSMC6;PSMA1;PSMD5;PSME4;PSMB1;PSMC2;PSME1;PSMD1;PSME2;BTRC	.	Oxidative phosphorylation	11/133	0.043387	0.477257	0	0	1.79602	5.63519	ATP6V1A;ATP5PF;ATP6V1G1;COX7B;PPA1;NDUFB5;COX17;NDUFB3;ATP6V1E1;NDUFV2;ATP6V1D
neutrophil degranulation (GO:0043312)	47/480	9.70605e-07	0.00019812	0	0	2.12631	29.4395	ASAH1;PSMD12;PSMD14;HFE;COPB1;FAF2;PTPRJ;PSEN1;ITGAL;SRP14;SLC2A5;ABCA13;CTSS;DSN1;GLIPR1;PSMD7;PRDX4;LAMP1;PSMB1;LAMP2;PSMD1;OLR1;CPNE3;ENPP4;LTA4H;B2M;GOLGA7;ATP6V1D;CD53;HSPA8;ATP8B4;TICAM2;RAB27A;CYBB;OLFM4;PTPRC;TCN1;RAB37;PSMC2;RAB18;PPIE;CHI3L1;DEGS1;CD47;LAMTOR3;NIT2;PAFAH1B2	.	Toxoplasmosis	10/113	0.0356609	0.477546	0	0	1.92173	6.40646	HSPA8;CIITA;CASP8;LAMB3;STAT1;LY96;CYCS;CCR5;TLR4;BIRC3
positive regulation of ubiquitin protein ligase activity (GO:1904668)	16/83	1.02041e-06	0.000200274	0	0	4.18613	57.7489	PSMD12;PSMD14;PSMA6;PSMA3;PSMD7;PSMA4;PSMC6;PSMA1;PSMD5;PSME4;PSMB1;PSMC2;PSME1;PSMD1;PSME2;BTRC	.	Ribosome biogenesis in eukaryotes	9/101	0.0431963	0.492758	0	0	1.93505	6.07992	RCL1;UTP15;XPO1;CSNK2A2;XRN2;WDR75;NMD3;RIOK2;WDR43
positive regulation of canonical Wnt signaling pathway (GO:0090263)	19/114	1.06831e-06	0.00020191	0	0	3.61925	49.7627	AMER1;USP8;PSMD12;PSMD14;GSKIP;PSMA6;PSMA3;PSMD7;PSMA4;PSMC6;PSMA1;PSMD5;PSME4;PSMB1;PSMC2;PSME1;PSMD1;PSME2;NAIP	.	Legionellosis	6/55	0.0400353	0.493234	0	0	2.36897	7.62332	HSPA8;CASP8;IL18;CYCS;TLR4;NAIP
neutrophil activation involved in immune response (GO:0002283)	47/484	1.22563e-06	0.000223372	0	0	2.10874	28.7043	ASAH1;PSMD12;PSMD14;HFE;COPB1;FAF2;PTPRJ;PSEN1;ITGAL;SRP14;SLC2A5;ABCA13;CTSS;DSN1;GLIPR1;PSMD7;PRDX4;LAMP1;PSMB1;LAMP2;PSMD1;OLR1;CPNE3;ENPP4;LTA4H;B2M;GOLGA7;ATP6V1D;CD53;HSPA8;ATP8B4;TICAM2;RAB27A;CYBB;OLFM4;PTPRC;TCN1;RAB37;PSMC2;RAB18;PPIE;CHI3L1;DEGS1;CD47;LAMTOR3;NIT2;PAFAH1B2	.	Tryptophan metabolism	5/42	0.0426333	0.505041	0	0	2.58518	8.15656	HADHA;KYNU;KYAT3;DLD;IDO1
regulation of mitotic cell cycle phase transition (GO:1901990)	25/185	1.3807e-06	0.000242956	0	0	2.93453	39.5954	YWHAE;PSMD12;PSMD14;PSMD7;PSMD5;CEP70;PSMB1;PSMD1;RIOK2;BTRC;OFD1;HAUS3;CKAP5;PSMA6;PSMA3;PSMA4;PSMC6;PSMA1;ZW10;PSME4;PSMC2;PSME1;PSME2;CEP63;MAPRE1	.	Antigen processing and presentation	7/77	0.0639061	0.656103	0	0	1.97414	5.42955	CD74;HSPA8;CIITA;PSME1;PSME2;B2M;CTSS
neutrophil mediated immunity (GO:0002446)	47/488	1.5422e-06	0.000262328	0	0	2.09145	27.9885	ASAH1;PSMD12;PSMD14;HFE;COPB1;FAF2;PTPRJ;PSEN1;ITGAL;SRP14;SLC2A5;ABCA13;CTSS;DSN1;GLIPR1;PSMD7;PRDX4;LAMP1;PSMB1;LAMP2;PSMD1;OLR1;CPNE3;ENPP4;LTA4H;B2M;GOLGA7;ATP6V1D;CD53;HSPA8;ATP8B4;TICAM2;RAB27A;CYBB;OLFM4;PTPRC;TCN1;RAB37;PSMC2;RAB18;PPIE;CHI3L1;DEGS1;CD47;LAMTOR3;NIT2;PAFAH1B2	.	Cellular senescence	12/160	0.0662872	0.658596	0	0	1.62866	4.4198	PPP3CA;RAD50;MRE11;RHEB;RASSF5;VDAC3;VDAC1;RAD1;LIN9;BTRC;SLC25A5;MCU
regulation of primary metabolic process (GO:0080090)	21/140	1.75416e-06	0.000288757	0	0	3.25733	43.1711	PSMD12;ALAS1;PSMD14;NR1D2;AZIN1;TIAM2;PSMA6;GLIPR1;PSMA3;PSMD7;PSMA4;PSMC6;PSMA1;PSMD5;PSME4;PSMB1;PSMC2;PSME1;PSMD1;PSME2;BBS4	.	Huntington disease	14/193	0.0627893	0.666866	0	0	1.57522	4.36016	ATP5PF;COX7B;NDUFB5;NDUFB3;CASP8;VDAC3;TFAM;CYCS;VDAC1;NDUFV2;IFT57;SLC25A5;POLR2I;POLR2K
T cell receptor signaling pathway (GO:0050852)	23/164	1.89587e-06	0.000302332	0	0	3.04547	40.1266	PSMD12;FYB1;PSMD14;PTPRJ;BMX;PSMA6;PSMA3;PSMD7;PTPRC;PSMA4;PSMC6;PSMA1;PSMD5;PSME4;PSMB1;PSMC2;PSME1;PSMD1;PSME2;UBE2V1;CD247;BTRC;BCAR1	.	NF-kappa B signaling pathway	8/95	0.0714159	0.687378	0	0	1.82868	4.82631	TICAM2;BCL2A1;CSNK2A2;LY96;RIPK1;TLR4;TNFSF13B;BIRC3
positive regulation of protein ubiquitination involved in ubiquitin-dependent protein catabolic process (GO:2000060)	16/88	2.30276e-06	0.00035609	0	0	3.94828	51.2542	PSMD12;PSMD14;PSMA6;PSMA3;PSMD7;PSMA4;PSMC6;PSMA1;PSMD5;PSME4;PSMB1;PSMC2;PSME1;PSMD1;PSME2;BTRC	.	Vibrio cholerae infection	5/50	0.0790713	0.695827	0	0	2.17155	5.51011	ATP6V1A;ATP6V1G1;ATP6V1E1;PRKACB;ATP6V1D
anaphase-promoting complex-dependent catabolic process (GO:0031145)	15/80	3.18195e-06	0.000477573	0	0	4.07166	51.5392	PSMD12;PSMD14;PSMA6;PSMA3;PSMD7;PSMA4;PSMC6;PSMA1;PSMD5;PSME4;PSMB1;PSMC2;PSME1;PSMD1;PSME2	.	Terpenoid backbone biosynthesis	3/22	0.0782019	0.708417	0	0	2.96121	7.54653	FNTA;PDSS2;PDSS1
protein ubiquitination (GO:0016567)	47/507	4.38395e-06	0.000604629	0	0	2.01308	24.8365	PSMD12;CUL5;ZFAND4;PSMD14;KLHL15;CUL2;IPP;RNF19B;UBR1;TANK;HERC5;HERC4;NUB1;PSMD7;PSMD5;PSMB1;PSMD1;BTRC;HERC6;ARRDC4;WSB1;HACE1;DTX3L;BFAR;KLHL24;CCNB1IP1;KLHL20;KLHL9;KBTBD3;PSMA6;PSMA3;ITCH;PSMA4;PSMC6;PSMA1;PSME4;PSMC2;PSME1;TRIM13;PSME2;TRIM36;ERCC8;TRIM37;UBE2V1;RAD18;NAIP;BIRC3	.	Peroxisome	7/83	0.0876608	0.710514	0	0	1.83143	4.45821	NUDT7;SLC25A17;ACSL5;ACSL4;CROT;FAR2;PEX13
negative regulation of ubiquitin-protein ligase activity involved in mitotic cell cycle (GO:0051436)	14/72	4.31233e-06	0.000611273	0	0	4.22246	52.1644	PSMD12;PSMD14;PSMA6;PSMA3;PSMD7;PSMA4;PSMC6;PSMA1;PSMD5;PSMB1;PSMC2;PSME1;PSMD1;PSME2	.	Proximal tubule bicarbonate reclamation	3/23	0.0869833	0.724077	0	0	2.83246	6.91698	MDH1;ATP1B3;SLC4A4
DNA repair (GO:0006281)	32/289	4.26327e-06	0.000621585	0	0	2.40449	29.7326	DCLRE1A;BTG2;BLM;MRE11;XPA;ALKBH3;POLB;WRN;USP1;POLI;TOPBP1;RFC3;DTX3L;RMI1;ERCC6L2;USP3;NSMCE1;GTF2H1;FANCC;CHD1L;PARP9;GTF2H3;INIP;RAD50;RAD51C;NSMCE4A;POLG2;PSME4;ERCC8;UBE2V1;MNAT1;RAD18	.	Inflammatory bowel disease (IBD)	6/65	0.0781415	0.72932	0	0	2.00451	5.10997	IL23A;STAT1;TBX21;IL18;NOD2;TLR4
regulation of ubiquitin-protein ligase activity involved in mitotic cell cycle (GO:0051439)	14/73	5.11201e-06	0.000668887	0	0	4.16462	50.7414	PSMD12;PSMD14;PSMA6;PSMA3;PSMD7;PSMA4;PSMC6;PSMA1;PSMD5;PSMB1;PSMC2;PSME1;PSMD1;PSME2	.	Protein export	3/23	0.0869833	0.74419	0	0	2.83246	6.91698	SRP14;SRP9;SEC11C
cytokine-mediated signaling pathway (GO:0019221)	55/634	5.10783e-06	0.000685928	0	0	1.88384	22.9541	CIITA;CSF1;HFE;IL27;IFIT1;IFIT3;TNFSF13B;IFIT2;PSMD7;RPS6KA5;PSMD5;PSMD1;BTRC;CCR5;B2M;ANXA1;RSAD2;IL18;PSMA6;PSMA3;PSMA4;PSMA1;IL23A;IRF1;PSME4;PSME1;PSME2;UBE2V1;BIRC3;RNASEL;PSMD12;PSMD14;ALOX15;NOD1;NOD2;SAMHD1;TANK;PSMB1;RIPK1;SOCS4;MCL1;CCR1;HSPA9;HSPA8;STAT1;STAT2;MX2;CXCL10;FER;PSMC6;IL2RA;PSMC2;IL2RB;FAS;TRIM38	.	Pyruvate metabolism	4/39	0.103246	0.794993	0	0	2.22723	5.05725	FH;MDH1;GLO1;DLD
cellular response to interleukin-1 (GO:0071347)	21/151	6.00225e-06	0.000765737	0	0	3.02004	36.3111	PSMD12;PSMD14;NOD1;NOD2;TANK;PSMA6;PSMA3;PSMD7;RPS6KA5;PSMA4;PSMC6;PSMA1;PSMD5;PSME4;PSMB1;PSMC2;PSME1;PSMD1;PSME2;UBE2V1;BTRC	.	C-type lectin receptor signaling pathway	8/104	0.106743	0.801872	0	0	1.67043	3.7373	PPP3CA;CASP8;IL23A;CLEC7A;STAT1;IRF1;STAT2;CLEC4E
regulation of mRNA stability (GO:0043488)	19/129	7.08628e-06	0.000881982	0	0	3.19841	37.9247	HSPA8;PSMD12;PSMD14;PARN;PSMA6;PSMA3;PSMD7;XPO1;PSMA4;PSMC6;PSMA1;PSMD5;PSME4;EXOSC8;PSMB1;PSMC2;PSME1;PSMD1;PSME2	.	Glycine, serine and threonine metabolism	4/40	0.110771	0.812319	0	0	2.17155	4.77805	SRR;ALAS1;GLDC;DLD
ubiquitin-dependent protein catabolic process (GO:0006511)	35/342	8.99743e-06	0.00109319	0	0	2.22235	25.8205	AMER1;PSMD12;CUL5;PSMD14;KLHL15;CUL2;RNF19B;NUB1;PSMD7;PSMD5;TBX21;PSMB1;PSMD1;BTRC;FBXO8;HACE1;DTX3L;BFAR;VPS37A;KLHL24;KCTD6;KLHL20;PSMA6;PSMA3;ITCH;PSMA4;PSMC6;PSMA1;PSME4;PSMC2;TRIM13;PSME1;PSME2;PLAA;ERCC8	.	RIG-I-like receptor signaling pathway	6/70	0.10286	0.812331	0	0	1.86133	4.23338	IFIH1;CXCL10;CASP8;RIPK1;TANK;ATG5
DNA metabolic process (GO:0006259)	33/315	9.9028e-06	0.00117521	0	0	2.27496	26.2137	BTG2;BLM;MRE11;XPA;ALKBH3;POLB;ORC4;WRN;HELB;ORC2;SMARCAD1;POLI;TOPBP1;RFC3;RMI1;PTGES3;USP3;DONSON;GTF2H1;FANCC;CHD1L;GTF2H3;INIP;RAD50;RAD51C;NSMCE4A;DBF4;POLG2;PSME4;POLE3;MCM6;MNAT1;RAD18	.	Parkinson disease	10/142	0.120138	0.822278	0	0	1.52926	3.24068	ATP5PF;COX7B;NDUFB5;NDUFB3;VDAC3;CYCS;VDAC1;NDUFV2;SLC25A5;PRKACB
negative regulation of ubiquitin protein ligase activity (GO:1904667)	14/78	1.14287e-05	0.00132547	0	0	3.89766	44.3529	PSMD12;PSMD14;PSMA6;PSMA3;PSMD7;PSMA4;PSMC6;PSMA1;PSMD5;PSMB1;PSMC2;PSME1;PSMD1;PSME2	.	Non-homologous end-joining	2/13	0.118158	0.827107	0	0	3.34085	7.13516	RAD50;MRE11
Wnt signaling pathway, planar cell polarity pathway (GO:0060071)	15/89	1.2434e-05	0.00141001	0	0	3.65992	41.3391	PSMD12;PSMD14;PSMA6;PSMA3;PSMD7;PSMA4;PSMC6;PSMA1;PSMD5;PSME4;PSMB1;PSMC2;PSME1;PSMD1;PSME2	.	Apoptosis	10/143	0.124185	0.831497	0	0	1.51857	3.16771	CASP8;BCL2A1;TNFSF10;CYCS;FAS;RIPK1;EIF2S1;CTSS;MCL1;BIRC3
regulation of establishment of planar polarity (GO:0090175)	15/90	1.42943e-05	0.00158573	0	0	3.61925	40.3751	PSMD12;PSMD14;PSMA6;PSMA3;PSMD7;PSMA4;PSMC6;PSMA1;PSMD5;PSME4;PSMB1;PSMC2;PSME1;PSMD1;PSME2	.	Fatty acid biosynthesis	2/13	0.118158	0.846342	0	0	3.34085	7.13516	ACSL5;ACSL4
positive regulation of Wnt signaling pathway (GO:0030177)	19/141	2.5857e-05	0.00280741	0	0	2.92621	30.9093	AMER1;USP8;PSMD12;PSMD14;GSKIP;PSMA6;PSMA3;PSMD7;PSMA4;PSMC6;PSMA1;PSMD5;PSME4;PSMB1;PSMC2;PSME1;PSMD1;PSME2;NAIP	.	Pertussis	6/76	0.137236	0.880595	0	0	1.71438	3.40486	TICAM2;IL23A;IRF1;LY96;NOD1;TLR4
DNA replication (GO:0006260)	17/121	3.95728e-05	0.00420708	0	0	3.05094	30.9285	BLM;RFC3;MRE11;RMI1;DONSON;POLB;ORC4;HELB;WRN;RAD50;DBF4;POLG2;ORC2;POLE3;MCMBP;TOPBP1;MCM6	.	Autophagy	9/128	0.136379	0.893715	0	0	1.52687	3.04202	VMP1;GABARAPL1;LAMP1;RHEB;LAMP2;ATG4C;PRKACB;EIF2S1;ATG5
protein polyubiquitination (GO:0000209)	29/284	5.36759e-05	0.00558996	0	0	2.21743	21.803	PSMD12;PSMD14;RNF19B;TANK;HERC5;PSMD7;PSMD5;PSMB1;PSMD1;BTRC;HERC6;WSB1;HACE1;DTX3L;BFAR;KLHL20;PSMA6;PSMA3;ITCH;PSMA4;PSMC6;PSMA1;PSME4;PSMC2;PSME1;PSME2;ERCC8;TRIM36;UBE2V1	.	beta-Alanine metabolism	3/31	0.169682	0.986078	0	0	2.1015	3.7277	HADHA;SMS;HIBCH
MyD88-independent toll-like receptor signaling pathway (GO:0002756)	8/31	6.0065e-05	0.00613023	0	0	5.60401	54.4714	CASP8;TICAM2;TNIP3;LY96;RIPK1;TANK;TLR4;BIRC3	.	Glyoxylate and dicarboxylate metabolism	3/30	0.158333	0.995235	0	0	2.17155	4.00229	MDH1;GLDC;DLD
activation of cysteine-type endopeptidase activity involved in apoptotic signaling pathway (GO:0097296)	5/11	7.50107e-05	0.00750548	0	0	9.87069	93.7507	CASP8;TNFSF10;FAS;RIPK1;TANK	.	Ubiquitin mediated proteolysis	9/137	0.180976	0.995367	0	0	1.42657	2.43856	KLHL9;HERC4;ITCH;CUL5;CUL2;ERCC8;TRIM37;BTRC;BIRC3
proteasome-mediated ubiquitin-dependent protein catabolic process (GO:0043161)	29/292	8.82572e-05	0.00866108	0	0	2.15668	20.1331	AMER1;PSMD12;PSMD14;KLHL15;FAF2;UBR1;PSMD7;PSMD5;TBX21;PSMB1;PSMD1;BTRC;UBQLN2;BFAR;KLHL20;PSMA6;PSMA3;ITCH;PSMA4;PSMC6;PSMA1;JKAMP;PSME4;PSMC2;TRIM13;PSME1;PSME2;PLAA;ERCC8	.	Alzheimer disease	11/171	0.166094	1	0	0	1.39691	2.50772	PPP3CA;ATP5PF;COX7B;CASP8;NDUFB5;NDUFB3;CYCS;FAS;PSEN1;NDUFV2;RTN4
cellular response to tumor necrosis factor (GO:0071356)	22/195	9.85114e-05	0.00948498	0	0	2.44996	22.6017	PSMD12;PSMD14;STAT1;TANK;TNFSF13B;PSMA6;PSMA3;PSMD7;PSMA4;PSMC6;PSMA1;PSMD5;PSME4;PSMB1;PSMC2;PSME1;PSMD1;PSME2;FAS;CHI3L1;RIPK1;BIRC3	.	Cysteine and methionine metabolism	4/47	0.169572	1	0	0	1.84813	3.27947	AHCYL2;MDH1;SMS;KYAT3
proteasomal protein catabolic process (GO:0010498)	25/238	0.0001096	0.0103572	0	0	2.28104	20.8001	AMER1;PSMD12;PSMD14;PSMD7;PSMD5;TBX21;PSMB1;PSMD1;BTRC;RHBDD1;BFAR;KLHL20;PSMA6;PSMA3;ITCH;PSMA4;PSMC6;PSMA1;PSME4;PSMC2;TRIM13;PSME1;PSME2;PLAA;ERCC8	.	Sphingolipid metabolism	4/47	0.169572	1	0	0	1.84813	3.27947	UGCG;ASAH1;DEGS1;SGPP1
post-translational protein modification (GO:0043687)	33/358	0.000126725	0.0115478	0	0	2.00171	17.9623	PSMD12;CSF1;CUL5;PSMD14;SERPINC1;CUL2;NUB1;DCAF17;PSMD7;PSMD5;PSMB1;PSMD1;BTRC;DCAF13;ATG5;WSB1;RHBDD1;RABGGTB;KCTD6;KLHL20;KLHL9;COPS4;PSMA6;PSMA3;PSMA4;PSMC6;PSMA1;PSME4;PSMC2;PSME1;PSME2;ERCC8;ASB3	.	Shigellosis	5/65	0.179257	1	0	0	1.67043	2.87135	ARPC3;NOD1;NOD2;BTRC;ATG5
transcription-coupled nucleotide-excision repair (GO:0006283)	12/74	0.000133158	0.0117156	0	0	3.52144	31.4252	COPS4;RFC3;CCNH;XPA;PPIE;ERCC8;GTF2H1;POLR2I;GTF2H3;MNAT1;POLR2K;HMGN1	.	Human immunodeficiency virus 1 infection	13/212	0.180585	1	0	0	1.33161	2.27912	CUL5;APOBEC3H;SAMHD1;PPP3CA;CASP8;FAS;CYCS;RIPK1;CD247;BTRC;CCR5;B2M;TLR4
mitochondrial translation (GO:0032543)	15/108	0.000126497	0.0117366	0	0	3.01605	27.0699	RARS2;MRPS33;MRPS31;MRPS10;MRPS21;MRPL47;MTIF2;MRPL13;MRPS18C;MRPL44;MRPL3;MRPL50;MRPL1;IARS2;CHCHD1	.	Malaria	4/49	0.188062	1	0	0	1.7727	2.96215	GYPC;IL18;ITGAL;TLR4
cellular response to hypoxia (GO:0071456)	17/133	0.000131711	0.0117916	0	0	2.77567	24.8003	PSMD12;PSMD14;CUL2;HIGD1A;PSMA6;PSMA3;PSMD7;PSMA4;PSMC6;PSMA1;PSMD5;PSME4;PSMB1;PSMC2;PSME1;PSMD1;PSME2	.	Toll-like receptor signaling pathway	7/104	0.203177	1	0	0	1.46162	2.32936	CXCL10;TICAM2;CASP8;STAT1;LY96;RIPK1;TLR4
regulation of canonical Wnt signaling pathway (GO:0060828)	23/214	0.000144574	0.0125044	0	0	2.33391	20.6358	AMER1;USP8;PSMD12;PSMD14;GSKIP;PSEN1;DKK4;PSMA6;PSMA3;PSMD7;PSMA4;PSMC6;PSMA1;PSMD5;PSME4;PSMB1;PSMC2;PSME1;PSMD1;PSME2;BTRC;PFDN5;NAIP	.	Epithelial cell signaling in Helicobacter pylori infection	5/68	0.203343	1	0	0	1.59673	2.54337	ATP6V1A;ATP6V1G1;NOD1;ATP6V1E1;ATP6V1D
cilium assembly (GO:0060271)	28/289	0.000176433	0.0145216	0	0	2.10393	18.1833	YWHAE;GALNT11;CEP19;SNX10;HSPB11;IFT74;RAB23;CEP70;TCTEX1D2;NEK1;POC1B;FOPNL;IFT57;ATP6V1D;PIBF1;BBS4;OFD1;SCLT1;RABL2B;HAUS3;CKAP5;IFT20;HYLS1;TRIP11;CEP162;CEP63;MAPRE1;SSX2IP	.	Mineral absorption	4/51	0.207158	1	0	0	1.70318	2.68127	ATP1B3;ATP2B1;STEAP1;STEAP2
negative regulation of canonical Wnt signaling pathway (GO:0090090)	18/149	0.000175069	0.0146455	0	0	2.62335	22.6929	AMER1;PSMD12;PSMD14;DKK4;PSMA6;PSMA3;PSMD7;PSMA4;PSMC6;PSMA1;PSMD5;PSME4;PSMB1;PSMC2;PSME1;PSMD1;PSME2;PFDN5	.	Steroid biosynthesis	2/19	0.217169	1	0	0	2.28584	3.49067	SQLE;SC5D
regulation of defense response (GO:0031347)	12/76	0.000173023	0.0147156	0	0	3.42877	29.7003	HERC5;PSMA6;ANXA1;ELMOD2;IRF1;CASP4;NOD1;NR1D2;NOD2;SAMHD1;PIK3AP1;BIRC3	.	Viral carcinogenesis	12/201	0.217315	1	0	0	1.29645	1.97891	YWHAE;POLB;GTF2A2;CASP8;YWHAQ;GTF2B;VDAC3;GTF2H1;CCR5;GTF2H3;PRKACB;GTF2E1
type I interferon signaling pathway (GO:0060337)	11/66	0.000195769	0.0156095	0	0	3.61925	30.9033	RNASEL;RSAD2;STAT1;HFE;IRF1;MX2;STAT2;IFIT1;SAMHD1;IFIT3;IFIT2	.	Hepatitis B	10/163	0.219467	1	0	0	1.33224	2.02042	IFIH1;TICAM2;CASP8;YWHAQ;STAT1;STAT2;VDAC3;CYCS;FAS;TLR4
cellular response to type I interferon (GO:0071357)	11/66	0.000195769	0.0158573	0	0	3.61925	30.9033	RNASEL;RSAD2;STAT1;HFE;IRF1;MX2;STAT2;IFIT1;SAMHD1;IFIT3;IFIT2	.	Th17 cell differentiation	7/107	0.223123	1	0	0	1.42064	2.13101	PPP3CA;IL23A;STAT1;TBX21;IL2RA;IL2RB;CD247
DNA-dependent DNA replication (GO:0006261)	10/57	0.000245878	0.0193033	0	0	3.80974	31.6615	POLB;ORC4;HELB;RFC3;POLG2;GINS3;ORC2;POLE3;MCMBP;TOPBP1	.	One carbon pool by folate	2/20	0.234421	1	0	0	2.17155	3.15013	MTFMT;ATIC
tRNA aminoacylation for protein translation (GO:0006418)	9/47	0.000251666	0.0194584	0	0	4.15829	34.4615	RARS2;WARS;POLG2;PPA1;RARS;TARS;SARS;IARS2;WARS2	.	African trypanosomiasis	3/37	0.241784	1	0	0	1.76072	2.49971	IL18;FAS;IDO1
non-canonical Wnt signaling pathway (GO:0035567)	16/128	0.000266333	0.020285	0	0	2.71444	22.3419	PSMD12;PSMD14;PPP3CA;PSMA6;PSMA3;PSMD7;PSMA4;PSMC6;PSMA1;PSMD5;PSME4;PSMB1;PSMC2;PSME1;PSMD1;PSME2	.	Fc gamma R-mediated phagocytosis	6/91	0.241811	1	0	0	1.43179	2.03257	FCGR3A;PTPRC;NCF1;ARPC3;PLA2G4A;PIP5K1B
necroptotic process (GO:0070266)	5/14	0.000289495	0.0217249	0	0	7.75555	63.1873	TICAM2;LY96;RIPK1;DNM1L;TLR4	.	Pathogenic Escherichia coli infection	4/55	0.246847	1	0	0	1.57931	2.20943	YWHAQ;ARPC3;LY96;TLR4
TRIF-dependent toll-like receptor signaling pathway (GO:0035666)	7/30	0.000344403	0.0254709	0	0	5.06696	40.4024	CASP8;TICAM2;LY96;RIPK1;TANK;TLR4;BIRC3	.	Non-alcoholic fatty liver disease (NAFLD)	9/149	0.248968	1	0	0	1.31168	1.8238	COX7B;ITCH;CASP8;NDUFB5;NDUFB3;CYCS;FAS;NDUFV2;EIF2S1
positive regulation of interleukin-10 production (GO:0032733)	6/22	0.0003708	0.0270313	0	0	5.92242	46.7862	CD274;IL23A;NOD2;CD46;PIBF1;TLR4	.	Th1 and Th2 cell differentiation	6/92	0.249514	1	0	0	1.41623	1.96606	PPP3CA;STAT1;TBX21;IL2RA;IL2RB;CD247
positive regulation of cysteine-type endopeptidase activity involved in apoptotic signaling pathway (GO:2001269)	5/15	0.000417835	0.0292084	0	0	7.23851	56.3187	CASP8;TNFSF10;FAS;RIPK1;TANK	.	Leishmaniasis	5/74	0.254357	1	0	0	1.46727	2.00871	FCGR3A;NCF1;STAT1;CYBB;TLR4
protein autoubiquitination (GO:0051865)	9/50	0.000408952	0.0293927	0	0	3.90879	30.4961	ITCH;DTX3L;TRIM13;ERCC8;BFAR;TRIM37;KLHL24;TANK;RAD18	.	Leukocyte transendothelial migration	7/112	0.257769	1	0	0	1.35722	1.83997	NCF1;RASSF5;CYBB;RHOH;ITGAL;CD99;BCAR1
toll-like receptor 4 signaling pathway (GO:0034142)	5/15	0.000417835	0.0296141	0	0	7.23851	56.3187	TICAM2;TNIP3;LY96;PIK3AP1;TLR4	.	Herpes simplex virus 1 infection	26/492	0.261532	1	0	0	1.14757	1.53912	RNASEL;ZNF45;IFIH1;ZNF81;CASP8;ZNF606;ZNF527;ZNF569;ZNF248;ZNF268;ZNF565;B2M;ZNF200;ZNF420;CD74;STAT1;STAT2;ZNF705A;EIF2S1;SRPK1;ZFP69;RHEB;FAS;CYCS;ZNF677;BIRC3
positive regulation of rRNA processing (GO:2000234)	4/9	0.000467377	0.0318004	0	0	9.65135	74.0101	UTP15;WDR75;RIOK2;WDR43	.	mTOR signaling pathway	9/152	0.26719	1	0	0	1.28579	1.69698	ATP6V1A;ATP6V1G1;RHEB;CAB39L;ATP6V1E1;ATP6V1D;EIF4E;LAMTOR3;LAMTOR5
tRNA aminoacylation (GO:0043039)	8/41	0.000483704	0.0320564	0	0	4.23718	32.3468	RARS2;WARS;PPA1;RARS;TARS;SARS;IARS2;WARS2	.	Thermogenesis	13/231	0.268058	1	0	0	1.22209	1.60894	ATP5PF;COX7B;NDUFB5;ACTL6A;COX17;NDUFB3;ACSL5;ACSL4;RHEB;COX14;NDUFV2;PRKACB;COA5
nucleotide-excision repair (GO:0006289)	14/109	0.000478046	0.0320983	0	0	2.78915	21.3253	RFC3;CCNH;XPA;FANCC;GTF2H1;CHD1L;GTF2H3;COPS4;PPIE;ERCC8;MNAT1;POLR2I;POLR2K;HMGN1	.	Spliceosome	8/134	0.27659	1	0	0	1.29645	1.66622	SF3A3;HSPA8;LSM8;PPIE;SNRPF;CWC15;LSM5;LSM2
positive regulation of ribosome biogenesis (GO:0090070)	4/9	0.000467377	0.0322301	0	0	9.65135	74.0101	UTP15;WDR75;RIOK2;WDR43	.	Mismatch repair	2/23	0.286445	1	0	0	1.88831	2.36078	RFC3;SSBP1
translational termination (GO:0006415)	13/97	0.000498123	0.0325887	0	0	2.91033	22.1321	MRPS33;MRPS31;MRPS10;MRPS21;MRPL47;MRPL13;MRPS18C;MRPL44;MRPL3;MRPL50;MRPL1;ABCE1;CHCHD1	.	Synaptic vesicle cycle	5/78	0.28994	1	0	0	1.39202	1.72343	ATP6V1A;ATP6V1G1;ATP6V1E1;SLC6A2;ATP6V1D
DNA duplex unwinding (GO:0032508)	8/42	0.0005737	0.0370581	0	0	4.13629	30.8708	BLM;WRN;RAD50;MRE11;XPA;GTF2H1;CHD1L;GTF2H3	.	Human T-cell leukemia virus 1 infection	12/219	0.309779	1	0	0	1.18989	1.39443	ELK4;POLB;PPP3CA;XPO1;IL2RA;IL2RB;VDAC3;VDAC1;ITGAL;SLC25A5;B2M;PRKACB
programmed necrotic cell death (GO:0097300)	5/16	0.000584822	0.0373044	0	0	6.7861	50.5171	TICAM2;LY96;RIPK1;DNM1L;TLR4	.	Sulfur relay system	1/8	0.314234	1	0	0	2.71444	3.14228	MOCS2
positive regulation of myeloid leukocyte differentiation (GO:0002763)	7/33	0.000640712	0.0393922	0	0	4.60632	33.87	CCR1;CD74;CASP8;CSF1;IL23A;RIPK1;EVI2B	.	Arachidonic acid metabolism	4/63	0.33001	1	0	0	1.37876	1.52854	PTGES3;ALOX15;PLA2G4A;LTA4H
7-methylguanosine RNA capping (GO:0009452)	7/33	0.000640712	0.0398726	0	0	4.60632	33.87	CCNH;GTF2H1;POLR2I;GTF2H3;MNAT1;POLR2K;CMTR2	.	Cytosolic DNA-sensing pathway	4/63	0.33001	1	0	0	1.37876	1.52854	CXCL10;IL18;RIPK1;POLR2K
7-methylguanosine mRNA capping (GO:0006370)	7/33	0.000640712	0.0403648	0	0	4.60632	33.87	CCNH;GTF2H1;POLR2I;GTF2H3;MNAT1;POLR2K;CMTR2	.	Fatty acid degradation	3/44	0.330527	1	0	0	1.4806	1.63913	HADHA;ACSL5;ACSL4
response to cytokine (GO:0034097)	16/139	0.000674798	0.040994	0	0	2.49963	18.25	CD274;CIITA;CALCOCO2;STAT1;YTHDC2;MX2;TAF9;PTPN12;KLHL20;NUB1;CASP8;KYNU;CHI3L1;RIPK1;MAP4K3;MCL1	.	Lysosome	7/123	0.338426	1	0	0	1.23584	1.33897	MFSD8;CD164;ASAH1;LAMP1;LAMP2;SLC17A5;CTSS
mitochondrial translational elongation (GO:0070125)	12/88	0.000691536	0.0415165	0	0	2.96121	21.5475	MRPL3;MRPL50;MRPL1;MRPS33;MRPS31;MRPS10;MRPS21;MRPL47;CHCHD1;MRPL13;MRPS18C;MRPL44	.	Cell cycle	7/124	0.345954	1	0	0	1.22588	1.30121	YWHAE;ORC4;DBF4;YWHAQ;CCNH;ORC2;MCM6
mitochondrion organization (GO:0007005)	18/168	0.000760958	0.0451531	0	0	2.32666	16.7076	TOMM70;AGTPBP1;PNPT1;ALAS1;BCL2A1;MX2;TIMM23;AFG1L;IFIT2;CHCHD3;RHOT1;POLG2;OPA1;TFAM;CYCS;MTERF1;SSBP1;DNM1L	.	Fatty acid elongation	2/27	0.355055	1	0	0	1.60856	1.66563	HADHA;HSD17B12
proteasomal ubiquitin-independent protein catabolic process (GO:0010499)	6/25	0.000781968	0.0458664	0	0	5.21173	37.2831	PSMA6;PSMA3;PSMA4;PSMA1;PSMB1;PSME4	.	Ether lipid metabolism	3/47	0.368757	1	0	0	1.3861	1.38279	LPCAT2;PLA2G4A;PAFAH1B2
Fc-epsilon receptor signaling pathway (GO:0038095)	19/183	0.000809488	0.0469411	0	0	2.25462	16.0509	PSMD12;PSMD14;PPP3CA;PSMA6;FER;PSMA3;PSMD7;PSMA4;PSMC6;PSMA1;PSMD5;PSME4;PSMB1;PSMC2;PSME1;PSMD1;PSME2;UBE2V1;BTRC	.	Endocrine and other factor-regulated calcium reabsorption	3/48	0.381426	1	0	0	1.35722	1.30814	ATP1B3;ATP2B1;PRKACB
mitochondrial translational termination (GO:0070126)	12/90	0.000848062	0.0480851	0	0	2.8954	20.4779	MRPL3;MRPL50;MRPL1;MRPS33;MRPS31;MRPS10;MRPS21;MRPL47;CHCHD1;MRPL13;MRPS18C;MRPL44	.	Valine, leucine and isoleucine degradation	3/48	0.381426	1	0	0	1.35722	1.30814	HADHA;DLD;HIBCH
membrane fusion (GO:0061025)	9/55	0.000845107	0.048456	0	0	3.55345	25.1444	CHCHD3;HACE1;OPA1;BCL2A1;MX2;CHORDC1;USO1;DNM1L;STX11	.	Linoleic acid metabolism	2/29	0.388515	1	0	0	1.49762	1.41589	ALOX15;PLA2G4A
Fc receptor signaling pathway (GO:0038093)	19/184	0.000864729	0.0484913	0	0	2.24236	15.8156	PSMD12;PSMD14;PPP3CA;PSMA6;FER;PSMA3;PSMD7;PSMA4;PSMC6;PSMA1;PSMD5;PSME4;PSMB1;PSMC2;PSME1;PSMD1;PSME2;UBE2V1;BTRC	.	Natural killer cell mediated cytotoxicity	7/131	0.399011	1	0	0	1.16037	1.06611	PPP3CA;FCGR3A;TNFSF10;FAS;CD48;CD247;ITGAL
regulation of cytokine-mediated signaling pathway (GO:0001959)	12/91	0.000936775	0.0519605	0	0	2.86359	19.968	CD74;RNASEL;CASP8;PTPRC;STAT1;STAT2;SPPL2A;RIPK1;VRK2;ABCE1;TANK;BIRC3	.	RNA polymerase	2/31	0.421183	1	0	0	1.401	1.21143	POLR2I;POLR2K
regulation of interleukin-10 production (GO:0032653)	6/26	0.000977342	0.0536277	0	0	5.01128	34.7315	CD274;IL23A;NOD2;CD46;PIBF1;TLR4	.	Adherens junction	4/72	0.424837	1	0	0	1.20642	1.03275	FER;CSNK2A2;PTPRJ;SSX2IP
mitotic recombination (GO:0006312)	5/18	0.00106235	0.0576718	0	0	6.03209	41.3034	RAD50;RAD51C;NSMCE2;SMC5;RAD54B	.	Bile secretion	4/72	0.424837	1	0	0	1.20642	1.03275	ATP1B3;SLC4A4;PRKACB;ABCG2
strand displacement (GO:0000732)	6/27	0.00120815	0.0648969	0	0	4.82567	32.4221	BLM;WRN;RAD50;MRE11;RAD51C;RMI1	.	p53 signaling pathway	4/72	0.424837	1	0	0	1.20642	1.03275	CASP8;FAS;CYCS;SERPINB5
negative regulation of Wnt signaling pathway (GO:0030178)	18/175	0.00122231	0.0649737	0	0	2.2336	14.9808	AMER1;PSMD12;PSMD14;DKK4;PSMA6;PSMA3;PSMD7;PSMA4;PSMC6;PSMA1;PSMD5;PSME4;PSMB1;PSMC2;PSME1;PSMD1;PSME2;PFDN5	.	Inositol phosphate metabolism	4/74	0.445561	1	0	0	1.17381	0.948935	INPP5B;FIG4;IPMK;PIP5K1B
cilium organization (GO:0044782)	19/193	0.00152499	0.0802273	0	0	2.1378	13.8653	OFD1;GALNT11;CEP19;SCLT1;RABL2B;SNX10;IFT20;IFT74;RAB23;TCTEX1D2;HYLS1;NEK1;POC1B;CEP162;FOPNL;IFT57;ATP6V1D;SSX2IP;BBS4	.	PPAR signaling pathway	4/74	0.445561	1	0	0	1.17381	0.948935	OLR1;ACSL5;DBI;ACSL4
regulation of rRNA processing (GO:2000232)	4/12	0.00164315	0.084697	0	0	7.23851	46.4071	UTP15;WDR75;RIOK2;WDR43	.	Endocytosis	12/244	0.449696	1	0	0	1.06798	0.85351	USP8;HSPA8;ITCH;ARPC3;IL2RA;IL2RB;PIP5K1B;VPS37A;STAMBP;VPS45;CCR5;VPS36
recombinational repair (GO:0000725)	10/72	0.00164028	0.085412	0	0	3.01605	19.3416	BLM;WRN;RAD50;MRE11;RAD51C;PSMD14;NSMCE2;NSMCE1;SMC5;RAD54B	.	Base excision repair	2/33	0.452929	1	0	0	1.31609	1.04237	POLB;POLE3
transcription elongation from RNA polymerase I promoter (GO:0006362)	6/29	0.00179242	0.0914672	0	0	4.49287	28.4137	CCNH;TAF1A;GTF2H1;GTF2H3;MNAT1;POLR2K	.	Human cytomegalovirus infection	11/225	0.463333	1	0	0	1.06165	0.816735	CCR1;PPP3CA;CASP8;RHEB;FAS;CYCS;RIPK1;CCR5;B2M;PRKACB;BCAR1
antigen receptor-mediated signaling pathway (GO:0050851)	23/258	0.00196534	0.0992985	0	0	1.93588	12.0646	PSMD12;FYB1;PSMD14;PTPRJ;BMX;PSMA6;PSMA3;PSMD7;PSMA4;PSMC6;PTPRC;PSMA1;PSMD5;PSME4;PSMB1;PSMC2;PSME1;PSMD1;PSME2;UBE2V1;CD247;BTRC;BCAR1	.	SNARE interactions in vesicular transport	2/34	0.468425	1	0	0	1.27738	0.968742	STX8;STX11
DNA biosynthetic process (GO:0071897)	7/40	0.00211343	0.105733	0	0	3.80022	23.4072	BLM;WRN;RFC3;RAD50;MRE11;RAD51C;RMI1	.	Alanine, aspartate and glutamate metabolism	2/35	0.483655	1	0	0	1.24089	0.901359	ADSS;NIT2
nucleotide-excision repair, preincision complex assembly (GO:0006294)	6/30	0.00215443	0.106738	0	0	4.34311	26.6677	CCNH;XPA;GTF2H1;CHD1L;GTF2H3;MNAT1	.	Cardiac muscle contraction	4/78	0.486259	1	0	0	1.11362	0.802934	COX7B;CACNB3;TPM1;ATP1B3
response to fatty acid (GO:0070542)	4/13	0.00228748	0.108083	0	0	6.6817	40.6268	GLDC;PDK4;PDK3;FFAR2	.	Kaposi sarcoma-associated herpesvirus infection	9/186	0.488016	1	0	0	1.05075	0.753815	CCR1;PPP3CA;GABARAPL1;CASP8;STAT1;STAT2;CYCS;FAS;CCR5
regulation of necrotic cell death (GO:0010939)	4/13	0.00228748	0.109094	0	0	6.6817	40.6268	CASP8;RIPK1;TANK;BIRC3	.	HIF-1 signaling pathway	5/100	0.490641	1	0	0	1.08578	0.773118	CUL2;CYBB;ENO3;TLR4;EIF4E
DNA strand elongation (GO:0022616)	4/13	0.00228748	0.110123	0	0	6.6817	40.6268	RFC3;RAD50;MRE11;GINS3	.	Pyrimidine metabolism	3/57	0.491676	1	0	0	1.14292	0.811401	CMPK2;UPRT;DCK
regulation of T cell proliferation (GO:0042129)	9/63	0.00226716	0.110184	0	0	3.10222	18.8901	SPN;CD274;ANXA1;PTPRC;IL23A;GLMN;IL27;CD46;AIF1	.	Adrenergic signaling in cardiomyocytes	7/145	0.504019	1	0	0	1.04834	0.718258	CACNB3;RPS6KA5;PPP2R3C;TPM1;ATP1B3;ATP2B1;PRKACB
mitochondrial respiratory chain complex IV biogenesis (GO:0097034)	5/21	0.00224932	0.110368	0	0	5.17036	31.5244	COX17;COX14;MAIP1;SMIM20;COA5	.	Longevity regulating pathway	5/102	0.508211	1	0	0	1.06449	0.720508	HSPA8;RHEB;PRKACB;EIF4E;ATG5
protein transport (GO:0015031)	27/327	0.00255015	0.119389	0	0	1.79303	10.7072	ATP6V1A;HFE;USO1;STX11;GOLGA4;RAB23;LAMP2;TMED2;RAB28;ATP6V1E1;GOLGA7;ATP6V1D;EVI5;ARRDC4;TBC1D8B;CD74;RAB2B;ATP6V1G1;RIC1;TICAM2;STX8;RAB27A;RABL2B;RAB37;RABL3;RAB18;VPS45	.	Primary immunodeficiency	2/37	0.513288	1	0	0	1.17381	0.782837	CIITA;PTPRC
double-strand break repair via homologous recombination (GO:0000724)	10/77	0.00273079	0.126684	0	0	2.8202	16.6481	BLM;WRN;RAD50;MRE11;RAD51C;PSMD14;NSMCE2;NSMCE1;SMC5;RAD54B	.	Lysine degradation	3/59	0.514889	1	0	0	1.10418	0.732959	HADHA;PRDM9;DLD
death-inducing signaling complex assembly (GO:0071550)	3/7	0.00296314	0.135008	0	0	9.30665	54.1788	CASP8;RIPK1;TANK	.	Viral myocarditis	3/59	0.514889	1	0	0	1.10418	0.732959	CASP8;CYCS;ITGAL
negative regulation of MyD88-independent toll-like receptor signaling pathway (GO:0034128)	3/7	0.00296314	0.136224	0	0	9.30665	54.1788	TICAM2;LY96;TLR4	.	Oocyte meiosis	6/125	0.51777	1	0	0	1.04235	0.686096	YWHAE;PPP3CA;YWHAQ;BTRC;CPEB3;PRKACB
termination of RNA polymerase I transcription (GO:0006363)	6/32	0.0030405	0.137307	0	0	4.07166	23.5983	CCNH;TAF1A;GTF2H1;GTF2H3;MNAT1;POLR2K	.	Steroid hormone biosynthesis	3/60	0.526281	1	0	0	1.08578	0.696982	HSD11B1;SRD5A1;HSD17B12
regulation of proteolysis involved in cellular protein catabolic process (GO:1903050)	5/23	0.00344616	0.154261	0	0	4.72077	26.7691	USP14;PSMD14;PSME1;PSME2;UCHL5	.	Osteoclast differentiation	6/127	0.533389	1	0	0	1.02593	0.644801	PPP3CA;FCGR3A;NCF1;CSF1;STAT1;STAT2
translational elongation (GO:0006414)	12/106	0.00349113	0.154915	0	0	2.45836	13.9083	MRPL3;MRPL50;MRPL1;MRPS33;MRPS31;MRPS10;MRPS21;MRPL47;CHCHD1;MRPL13;MRPS18C;MRPL44	.	Purine metabolism	6/129	0.548792	1	0	0	1.01002	0.606051	ATIC;AK3;ENPP4;HPRT1;DCK;ADSS
activation of cysteine-type endopeptidase activity involved in apoptotic process (GO:0006919)	10/80	0.00362292	0.159377	0	0	2.71444	15.2564	CASP8;CASP4;TNFSF10;RPS27L;FAS;CYCS;NOD1;RIPK1;IFT57;TANK	.	Selenocompound metabolism	1/17	0.551468	1	0	0	1.27738	0.760263	KYAT3
regulation of response to external stimulus (GO:0032101)	12/108	0.00407011	0.176015	0	0	2.41284	13.2805	HERC5;PSMA6;USP14;ANXA1;FNTA;ELMOD2;CASP4;NR1D2;NOD1;NOD2;PIK3AP1;BIRC3	.	Human papillomavirus infection	15/330	0.558185	1	0	0	0.987069	0.575526	ATP6V1A;ATP6V1G1;LAMB3;STAT1;STAT2;PSEN1;CASP8;RHEB;PPP2R3C;IRF1;FAS;ATP6V1E1;PRKACB;ATP6V1D;HES4
regulation of centriole replication (GO:0046599)	4/15	0.00405717	0.176955	0	0	5.79081	31.8915	STIL;SPICE1;TRIM37;MDM1	.	Ribosome	7/153	0.561308	1	0	0	0.993521	0.573744	MRPL3;MRPL1;MRPS10;MRPS21;RPS27L;MRPL13;MRPS18C
transcription from RNA polymerase I promoter (GO:0006360)	6/34	0.0041735	0.177478	0	0	3.83215	20.9964	CCNH;TAF1A;GTF2H1;GTF2H3;MNAT1;POLR2K	.	Cytokine-cytokine receptor interaction	13/294	0.599702	1	0	0	0.96021	0.490977	CCR1;BMPR2;CSF1;IL18;IL27;TNFSF13B;CXCL10;IL23A;IL2RA;IL2RB;TNFSF10;FAS;CCR5
transcription initiation from RNA polymerase I promoter (GO:0006361)	6/34	0.0041735	0.17897	0	0	3.83215	20.9964	CCNH;TAF1A;GTF2H1;GTF2H3;MNAT1;POLR2K	.	Carbohydrate digestion and absorption	2/44	0.607794	1	0	0	0.987069	0.491481	ATP1B3;SLC2A5
DNA-templated transcription, elongation (GO:0006354)	12/109	0.00438718	0.185023	0	0	2.3907	12.9793	GTF2A2;CCNH;GTF2B;TAF9;TAF1A;GTF2H1;ELP4;MNAT1;POLR2I;GTF2H3;GTF2E1;POLR2K	.	Vasopressin-regulated water reabsorption	2/44	0.607794	1	0	0	0.987069	0.491481	DCTN6;PRKACB
transcription elongation from RNA polymerase II promoter (GO:0006368)	11/96	0.00461155	0.18978	0	0	2.48824	13.3847	GTF2A2;CCNH;GTF2B;TAF9;GTF2H1;ELP4;POLR2I;GTF2H3;MNAT1;GTF2E1;POLR2K	.	ABC transporters	2/45	0.620096	1	0	0	0.965135	0.461219	ABCA13;ABCG2
regulation of MyD88-independent toll-like receptor signaling pathway (GO:0034127)	3/8	0.00457934	0.189987	0	0	8.14332	43.8616	TICAM2;LY96;TLR4	.	JAK-STAT signaling pathway	7/162	0.621935	1	0	0	0.938325	0.445628	IL23A;STAT1;STAT2;IL2RA;IL2RB;SOCS4;MCL1
regulation of innate immune response (GO:0045088)	9/70	0.00468336	0.191194	0	0	2.792	14.9755	GBP5;RNASEL;STAT1;IRF1;STAT2;PARP9;SAMHD1;ABCE1;BIRC3	.	Thyroid hormone signaling pathway	5/116	0.62308	1	0	0	0.936014	0.44281	RHEB;STAT1;ATP1B3;PRKACB;MED17
positive regulation of macrophage differentiation (GO:0045651)	3/8	0.00457934	0.191544	0	0	8.14332	43.8616	CASP8;CSF1;RIPK1	.	Prolactin signaling pathway	3/70	0.631385	1	0	0	0.930665	0.427957	STAT1;IRF1;SOCS4
mitochondrial gene expression (GO:0140053)	7/46	0.00477933	0.193563	0	0	3.30454	17.6576	RARS2;PNPT1;MRPS21;TFAM;IARS2;MRPL47;MRPS18C	.	RNA transport	7/165	0.641086	1	0	0	0.921265	0.409586	XPO1;GEMIN2;UPF3B;NMD3;EIF2S1;EIF4E;NUP37
macroautophagy (GO:0016236)	12/111	0.00508059	0.200979	0	0	2.34762	12.4009	TOMM70;VMP1;GABARAPL1;FUNDC1;SNX14;LAMP2;CSNK2A2;PLAA;VDAC1;VPS37A;VPS36;ATG5	.	Hedgehog signaling pathway	2/47	0.643803	1	0	0	0.924065	0.406924	BTRC;PRKACB
cytoplasmic pattern recognition receptor signaling pathway (GO:0002753)	5/25	0.00504248	0.201029	0	0	4.34311	22.9744	ITCH;CASP8;NOD1;NOD2;UBE2V1	.	Other types of O-glycan biosynthesis	1/22	0.64574	1	0	0	0.987069	0.431703	GXYLT1
regulation of necroptotic process (GO:0060544)	4/16	0.00521462	0.201593	0	0	5.42888	28.5358	CASP8;RIPK1;TANK;BIRC3	.	Chemokine signaling pathway	8/190	0.652093	1	0	0	0.914338	0.390941	CCR1;CXCL10;NCF1;STAT1;STAT2;CCR5;PRKACB;BCAR1
DNA geometric change (GO:0032392)	5/25	0.00504248	0.202612	0	0	4.34311	22.9744	BLM;WRN;RAD50;MRE11;MTERF1	.	Amino sugar and nucleotide sugar metabolism	2/48	0.655211	1	0	0	0.904814	0.382554	FPGT;GNPNAT1
protein localization to microtubule organizing center (GO:1905508)	4/16	0.00521462	0.203131	0	0	5.42888	28.5358	STIL;SNX10;PIBF1;BBS4	.	Notch signaling pathway	2/48	0.655211	1	0	0	0.904814	0.382554	DTX3L;PSEN1
MAPK cascade (GO:0000165)	23/279	0.005198	0.204041	0	0	1.79017	9.41536	YWHAE;PSMD12;PSMD14;IL18;PSMA6;PSMA3;PSMD7;PSMA4;PSMC6;PSMA1;PSMD5;IL2RA;PSME4;PSMB1;PSMC2;IL2RB;PSME1;PSMD1;PSME2;BTRC;CCR5;LAMTOR3;MAP4K3	.	Mannose type O-glycan biosynthesis	1/23	0.662072	1	0	0	0.944153	0.389352	FKTN
intraciliary transport (GO:0042073)	7/47	0.00539737	0.207088	0	0	3.23423	16.8886	IFT20;IFT74;RABL2B;TRIP11;IFT57;SSX2IP;HSPB11	.	Ovarian steroidogenesis	2/49	0.666324	1	0	0	0.886348	0.359838	PLA2G4A;PRKACB
positive regulation of RNA metabolic process (GO:0051254)	6/36	0.00559124	0.212926	0	0	3.61925	18.7715	UTP15;PNPT1;WDR75;NMD3;RIOK2;WDR43	.	Cholesterol metabolism	2/50	0.677147	1	0	0	0.868621	0.338646	VDAC3;VDAC1
positive regulation of lymphocyte proliferation (GO:0050671)	9/72	0.00565086	0.213602	0	0	2.71444	14.0498	CD274;CD74;ANXA1;PTPRC;IL23A;IL18;CD46;AIF1;TNFSF13B	.	N-Glycan biosynthesis	2/50	0.677147	1	0	0	0.868621	0.338646	ALG6;ALG14
positive regulation of tumor necrosis factor production (GO:0032760)	7/48	0.0060734	0.221375	0	0	3.16685	16.1631	IFIH1;SPN;IL23A;LY96;RIPK1;NOD2;TLR4	.	Amyotrophic lateral sclerosis (ALS)	2/51	0.687682	1	0	0	0.851589	0.31886	PPP3CA;CYCS
prostaglandin metabolic process (GO:0006693)	5/26	0.00601037	0.222253	0	0	4.17606	21.3575	CD74;PNPLA8;PTGES3;PLAA;PTGR2	.	Glycosylphosphatidylinositol (GPI)-anchor biosynthesis	1/25	0.692513	1	0	0	0.868621	0.319156	PIGH
double-strand break repair (GO:0006302)	14/142	0.00594087	0.222914	0	0	2.14097	10.9744	DCLRE1A;BLM;MRE11;PSMD14;DTX3L;NSMCE2;NSMCE1;SMC5;PARP9;RAD54B;WRN;RAD50;RAD51C;SMARCAD1	.	alpha-Linolenic acid metabolism	1/25	0.692513	1	0	0	0.868621	0.319156	PLA2G4A
negative regulation of I-kappaB kinase/NF-kappaB signaling (GO:0043124)	7/48	0.0060734	0.222968	0	0	3.16685	16.1631	CASP8;STAT1;TNIP3;RHOH;RIPK1;ZMYND11;TANK	.	Chagas disease (American trypanosomiasis)	4/103	0.704108	1	0	0	0.843321	0.295856	CASP8;FAS;CD247;TLR4
nucleotide-binding domain, leucine rich repeat containing receptor signaling pathway (GO:0035872)	5/26	0.00601037	0.223875	0	0	4.17606	21.3575	ITCH;CASP8;NOD1;NOD2;UBE2V1	.	Folate biosynthesis	1/26	0.70669	1	0	0	0.835213	0.289955	MOCS2
dynamin family protein polymerization involved in mitochondrial fission (GO:0003374)	3/9	0.00663533	0.228784	0	0	7.23851	36.3036	OPA1;MX2;DNM1L	.	Glycosaminoglycan biosynthesis	2/53	0.707903	1	0	0	0.819454	0.283079	B3GNT7;GLCE
regulation of I-kappaB kinase/NF-kappaB signaling (GO:0043122)	18/205	0.00671958	0.230134	0	0	1.90673	9.53885	CD74;TICAM2;GOLT1B;STAT1;RHOH;ZDHHC13;NOD1;NOD2;TANK;CASP8;TNIP3;TNFSF10;TRIM13;RIPK1;UBE2V1;TRIM38;ZMYND11;BIRC3	.	Complement and coagulation cascades	3/79	0.711184	1	0	0	0.82464	0.281058	SERPINC1;F11;CD46
positive regulation of cytokine production involved in inflammatory response (GO:1900017)	3/9	0.00663533	0.230341	0	0	7.23851	36.3036	GBP5;NOD2;TLR4	.	Biosynthesis of unsaturated fatty acids	1/27	0.720215	1	0	0	0.804279	0.263969	HSD17B12
regulation of response to DNA damage stimulus (GO:2001020)	6/37	0.00641878	0.230669	0	0	3.52144	17.7781	ETAA1;NSMCE4A;USP1;NSMCE1;UBE2V1;MCL1	.	Regulation of lipolysis in adipocytes	2/55	0.727018	1	0	0	0.789656	0.251746	ABHD5;PRKACB
mitochondrial calcium uptake (GO:0036444)	3/9	0.00663533	0.231918	0	0	7.23851	36.3036	MICU2;MAIP1;MCU	.	Butanoate metabolism	1/28	0.733116	1	0	0	0.775555	0.240772	HADHA
mRNA processing (GO:0006397)	23/284	0.00641475	0.232159	0	0	1.75865	8.8797	SF3A3;HSPA8;CCNH;GEMIN2;GPATCH1;UPF3B;PPWD1;GTF2H1;ZCRB1;CWC15;GTF2H3;CWC27;LSM5;LSM2;LSM8;RSRC1;CSTF1;PPIE;SNRPF;MNAT1;POLR2I;CMTR2;POLR2K	.	Glutathione metabolism	2/56	0.736171	1	0	0	0.775555	0.237546	SMS;TXNDC12
microtubule anchoring at centrosome (GO:0034454)	3/9	0.00663533	0.233518	0	0	7.23851	36.3036	NIN;CEP19;BBS4	.	Wnt signaling pathway	6/158	0.740493	1	0	0	0.82464	0.247755	DKK4;PPP3CA;CSNK2A2;PSEN1;BTRC;PRKACB
toll-like receptor signaling pathway (GO:0002224)	10/87	0.0066061	0.234104	0	0	2.49604	12.5295	CASP8;TICAM2;TNIP3;CD180;LY96;RIPK1;PIK3AP1;TLR4;CTSS;BIRC3	.	PI3K-Akt signaling pathway	14/354	0.757581	1	0	0	0.858806	0.238426	YWHAE;CSF1;LAMB3;YWHAQ;RHEB;PPP2R3C;IL2RA;MYB;IL2RB;SGK3;PIK3AP1;TLR4;EIF4E;MCL1
regulation of transcription from RNA polymerase I promoter (GO:0006356)	4/17	0.00657381	0.234589	0	0	5.10954	25.6737	UTP15;WDR75;WDR43;POLR2K	.	VEGF signaling pathway	2/59	0.762074	1	0	0	0.73612	0.200013	PPP3CA;PLA2G4A
mitotic cell cycle phase transition (GO:0044772)	19/222	0.00713434	0.24271	0	0	1.85854	9.18644	OFD1;YWHAE;BORA;CUL5;CCNH;CUL2;HAUS3;CKAP5;ORC4;DBF4;CEP70;ORC2;POLE3;CEP63;MCM6;BTRC;MAPRE1;MNAT1;EIF4E	.	Salmonella infection	3/86	0.763524	1	0	0	0.757518	0.204387	ARPC3;IL18;TLR4
cellular response to oxidative stress (GO:0034599)	12/116	0.0071995	0.243305	0	0	2.24643	11.0833	FER;PNPT1;NCF1;PYROXD1;ERCC6L2;TPM1;TXNL1;CYBB;CYCS;FANCC;VRK2;TXN	.	Calcium signaling pathway	7/188	0.767836	1	0	0	0.808557	0.213604	PPP3CA;VDAC3;VDAC1;ATP2B1;SLC25A5;PRKACB;MCU
negative regulation of intracellular signal transduction (GO:1902532)	15/162	0.00796587	0.267433	0	0	2.0107	9.71687	URI1;BCL2A1;STAT1;PLEK;RHOH;PTPRJ;UBR1;TANK;ARHGAP12;CASP8;TNIP3;RIPK1;STAMBP;ZMYND11;MCL1	.	Circadian rhythm	1/31	0.768363	1	0	0	0.700501	0.184577	BTRC
tRNA processing (GO:0008033)	8/63	0.0080635	0.268942	0	0	2.75753	13.2924	SSB;TRMT10C;TSEN15;TRMT6;SARS;CDKAL1;FAM98B;THUMPD1	.	Mucin type O-glycan biosynthesis	1/31	0.768363	1	0	0	0.700501	0.184577	GALNT11
protein localization to centrosome (GO:0071539)	4/18	0.00814852	0.270012	0	0	4.82567	23.2111	STIL;SNX10;PIBF1;BBS4	.	Glutamatergic synapse	4/114	0.775785	1	0	0	0.761948	0.193443	PPP3CA;HOMER1;PLA2G4A;PRKACB
plasma membrane bounded cell projection assembly (GO:0120031)	20/242	0.00853631	0.281037	0	0	1.79467	8.54879	OFD1;GALNT11;CEP19;SCLT1;RABL2B;SNX10;AIF1;IFT20;IFT74;RAB23;TCTEX1D2;HYLS1;NEK1;POC1B;CEP162;FOPNL;IFT57;ATP6V1D;SSX2IP;BBS4	.	cGMP-PKG signaling pathway	6/166	0.78158	1	0	0	0.784899	0.193429	PPP3CA;VDAC3;ATP1B3;VDAC1;ATP2B1;SLC25A5
positive regulation of type 2 immune response (GO:0002830)	3/10	0.00915736	0.286687	0	0	6.51466	30.5746	RSAD2;IL18;NOD2	.	Fructose and mannose metabolism	1/33	0.789238	1	0	0	0.658046	0.155752	FPGT
protein prenylation (GO:0018342)	3/10	0.00915736	0.288457	0	0	6.51466	30.5746	PTAR1;FNTA;RABGGTB	.	Protein digestion and absorption	3/90	0.789809	1	0	0	0.723851	0.170803	SLC3A1;ATP1B3;PGA5
telomere maintenance via recombination (GO:0000722)	3/10	0.00915736	0.290248	0	0	6.51466	30.5746	RAD50;NSMCE2;SMC5	.	Salivary secretion	3/90	0.789809	1	0	0	0.723851	0.170803	ATP1B3;ATP2B1;PRKACB
positive regulation of I-kappaB kinase/NF-kappaB signaling (GO:0043123)	15/164	0.00887774	0.290404	0	0	1.98618	9.38311	CD74;TICAM2;GOLT1B;ZDHHC13;NOD1;NOD2;CASP8;IL23A;TNFSF10;TRIM13;RIPK1;UBE2V1;TRIM38;TLR4;BIRC3	.	Dilated cardiomyopathy (DCM)	3/91	0.795988	1	0	0	0.715896	0.163347	CACNB3;TPM1;PRKACB
positive regulation of T cell apoptotic process (GO:0070234)	3/10	0.00915736	0.292063	0	0	6.51466	30.5746	CD274;ZC3H8;IDO1	.	mRNA surveillance pathway	3/91	0.795988	1	0	0	0.715896	0.163347	PPP2R3C;CSTF1;UPF3B
regulation of proteasomal protein catabolic process (GO:0061136)	6/40	0.00943282	0.29351	0	0	3.25733	15.1907	USP14;PSMD14;GLMN;PSME1;PSME2;UCHL5	.	Cell adhesion molecules (CAMs)	5/145	0.803036	1	0	0	0.748811	0.164256	SPN;CD274;PTPRC;ITGAL;CD99
positive regulation of natural killer cell activation (GO:0032816)	3/10	0.00915736	0.293899	0	0	6.51466	30.5746	LAMP1;IL23A;IL18	.	MAPK signaling pathway	11/295	0.803369	1	0	0	0.809732	0.177284	ELK4;PPP3CA;HSPA8;CACNB3;RPS6KA5;CSF1;FAS;PLA2G4A;PRKACB;LAMTOR3;MAP4K3
response to acidic pH (GO:0010447)	3/10	0.00915736	0.29576	0	0	6.51466	30.5746	CHORDC1;PKD1L3;CTSS	.	Sphingolipid signaling pathway	4/119	0.803504	1	0	0	0.729934	0.15969	ASAH1;PPP2R3C;DEGS1;SGPP1
dynamin family protein polymerization involved in membrane fission (GO:0003373)	3/10	0.00915736	0.297643	0	0	6.51466	30.5746	OPA1;MX2;DNM1L	.	IL-17 signaling pathway	3/93	0.80789	1	0	0	0.700501	0.149437	USP25;CXCL10;CASP8
G1/S transition of mitotic cell cycle (GO:0000082)	11/106	0.0096246	0.297663	0	0	2.2535	10.464	NPAT;ORC4;DBF4;CUL5;CCNH;CUL2;ORC2;POLE3;MCM6;MNAT1;EIF4E	.	Small cell lung cancer	3/93	0.80789	1	0	0	0.700501	0.149437	LAMB3;CYCS;BIRC3
nucleotide-binding oligomerization domain containing signaling pathway (GO:0070423)	5/29	0.00968506	0.297728	0	0	3.74406	17.3618	ITCH;CASP8;NOD1;NOD2;UBE2V1	.	Prion diseases	1/35	0.808233	1	0	0	0.620444	0.132096	PRKACB
DNA double-strand break processing (GO:0000729)	4/19	0.00995146	0.302275	0	0	4.57169	21.0757	BLM;RAD50;MRE11;SMARCAD1	.	Long-term potentiation	2/67	0.820598	1	0	0	0.648225	0.128168	PPP3CA;PRKACB
protein targeting to lysosome (GO:0006622)	4/19	0.00995146	0.304086	0	0	4.57169	21.0757	HSPA8;NCOA4;LAMP2;GCC2	.	Amoebiasis	3/96	0.824642	1	0	0	0.67861	0.13084	LAMB3;PRKACB;TLR4
DNA-templated transcription, termination (GO:0006353)	11/107	0.0102952	0.310868	0	0	2.23244	10.2158	CCNH;TAF1A;CSTF1;UPF3B;MTERF1;GTF2H1;SNRPF;MNAT1;GTF2H3;MED18;POLR2K	.	Aldosterone-regulated sodium reabsorption	1/37	0.825518	1	0	0	0.586906	0.112536	ATP1B3
cell cycle G1/S phase transition (GO:0044843)	10/93	0.0104399	0.31338	0	0	2.335	10.6526	ORC4;DBF4;CUL5;CCNH;CUL2;ORC2;POLE3;MCM6;MNAT1;EIF4E	.	Thyroid cancer	1/37	0.825518	1	0	0	0.586906	0.112536	NCOA4
intraciliary transport involved in cilium assembly (GO:0035735)	6/41	0.0106301	0.313556	0	0	3.17788	14.4405	IFT20;IFT74;TRIP11;IFT57;SSX2IP;HSPB11	.	Amphetamine addiction	2/68	0.826928	1	0	0	0.638692	0.121376	PPP3CA;PRKACB
negative regulation of apoptotic signaling pathway (GO:2001234)	8/66	0.0106054	0.314648	0	0	2.63219	11.9669	URI1;OPA1;BCL2A1;RIPK1;TRIAP1;ZMYND11;SLC25A5;MCL1	.	Glycolysis / Gluconeogenesis	2/68	0.826928	1	0	0	0.638692	0.121376	ENO3;DLD
DNA synthesis involved in DNA repair (GO:0000731)	8/66	0.0106054	0.316488	0	0	2.63219	11.9669	RFC3;BLM;WRN;RAD50;MRE11;RAD51C;RMI1;POLI	.	Staphylococcus aureus infection	2/68	0.826928	1	0	0	0.638692	0.121376	FCGR3A;ITGAL
proteolysis involved in cellular protein catabolic process (GO:0051603)	10/94	0.0112158	0.328934	0	0	2.31016	10.3736	PSMA6;PSMA3;CASP8;PSMA4;ZFAND4;PSMA1;FAP;RHBDD1;PSMB1;CTSS	.	Adipocytokine signaling pathway	2/69	0.833056	1	0	0	0.629436	0.114969	ACSL5;ACSL4
positive regulation of T-helper cell differentiation (GO:0045624)	3/11	0.0121651	0.337384	0	0	5.92242	26.113	ANXA1;MYB;IL18	.	Renal cell carcinoma	2/69	0.833056	1	0	0	0.629436	0.114969	FH;CUL2
cellular response to increased oxygen levels (GO:0036295)	3/11	0.0121651	0.339228	0	0	5.92242	26.113	ATP6V1A;ATP6V1G1;FAS	.	Renin secretion	2/69	0.833056	1	0	0	0.629436	0.114969	PPP3CA;PRKACB
negative regulation of intrinsic apoptotic signaling pathway in response to DNA damage by p53 class mediator (GO:1902166)	3/11	0.0121651	0.341091	0	0	5.92242	26.113	CD74;TAF9;TRIAP1	.	Allograft rejection	1/38	0.833567	1	0	0	0.571461	0.104029	FAS
cellular response to interferon-beta (GO:0035458)	3/11	0.0121651	0.342976	0	0	5.92242	26.113	PNPT1;STAT1;IRF1	.	Aldosterone synthesis and secretion	3/98	0.835104	1	0	0	0.664761	0.11979	ATP1B3;ATP2B1;PRKACB
mitochondrial RNA metabolic process (GO:0000959)	4/20	0.0119942	0.343856	0	0	4.34311	19.211	PNPT1;TRMT10C;TFAM;MTERF1	.	Pancreatic secretion	3/98	0.835104	1	0	0	0.664761	0.11979	ATP1B3;ATP2B1;SLC4A4
proteasome assembly (GO:0043248)	3/11	0.0121651	0.344881	0	0	5.92242	26.113	PSMD5;POMP;PSMG2	.	Choline metabolism in cancer	3/99	0.84013	1	0	0	0.658046	0.114631	RHEB;PLA2G4A;PIP5K1B
positive regulation of cysteine-type endopeptidase activity involved in apoptotic process (GO:0043280)	11/110	0.0125236	0.345447	0	0	2.17155	9.51171	CASP8;CASP4;TNFSF10;CYCS;RPS27L;FAS;RIPK1;NOD1;IFT57;TANK;GRAMD4	.	Phosphatidylinositol signaling system	3/99	0.84013	1	0	0	0.658046	0.114631	INPP5B;IPMK;PIP5K1B
insulin receptor signaling pathway (GO:0008286)	8/68	0.0126013	0.345723	0	0	2.55477	11.1744	ATP6V1A;ATP6V1G1;FER;PDK4;ZNF106;ATP6V1E1;ATP6V1D;BCAR1	.	B cell receptor signaling pathway	2/71	0.844727	1	0	0	0.611705	0.10322	PPP3CA;PIK3AP1
telomere maintenance via telomerase (GO:0007004)	4/20	0.0119942	0.345798	0	0	4.34311	19.211	RAD50;MRE11;PTGES3;PINX1	.	T cell receptor signaling pathway	3/101	0.849786	1	0	0	0.645016	0.10499	PPP3CA;PTPRC;CD247
positive regulation of immune response (GO:0050778)	7/55	0.0126971	0.346487	0	0	2.76379	12.0678	GBP5;PTPRC;IL23A;MYB;FFAR2;NOD2;CD46	.	Bladder cancer	1/41	0.855558	1	0	0	0.529647	0.0826256	RPS6KA5
microtubule anchoring at microtubule organizing center (GO:0072393)	3/11	0.0121651	0.346808	0	0	5.92242	26.113	NIN;CEP19;BBS4	.	Graft-versus-host disease	1/41	0.855558	1	0	0	0.529647	0.0826256	FAS
cellular macromolecule biosynthetic process (GO:0034645)	27/368	0.0119107	0.347316	0	0	1.59326	7.05864	BLM;GTF3C3;MRE11;MRPS33;TARS;MRPL13;ORC4;MRPL3;WRN;HELB;MRPL1;ORC2;TOPBP1;POLR2I;POLR2K;RFC3;WARS;RMI1;DONSON;MRPS21;SARS;MRPS18C;RAD50;DBF4;POLG2;POLE3;MCM6	.	Bacterial invasion of epithelial cells	2/74	0.860848	1	0	0	0.586906	0.0879402	ARPC3;BCAR1
DNA-templated transcription, initiation (GO:0006352)	16/187	0.0128771	0.347683	0	0	1.85801	8.08663	GTF2A2;CCNH;GTF2B;TAF9;NR1D2;GTF2H1;ZNF45;GTF2H3;GTF2E1;MED17;TAF1A;TFAM;TCF4;MNAT1;POLR2I;POLR2K	.	Thyroid hormone synthesis	2/74	0.860848	1	0	0	0.586906	0.0879402	ATP1B3;PRKACB
mitochondrial respiratory chain complex IV assembly (GO:0033617)	4/20	0.0119942	0.347763	0	0	4.34311	19.211	COX17;COX14;SMIM20;COA5	.	Porphyrin and chlorophyll metabolism	1/42	0.862223	1	0	0	0.517036	0.076646	ALAS1
protein catabolic process (GO:0030163)	9/82	0.012979	0.348589	0	0	2.38341	10.3545	PSMA6;HSPA8;PSMA3;PSMA4;PSMA1;LAMP2;PSMB1;RIPK1;PGA5	.	Transcriptional misregulation in cancer	6/186	0.862547	1	0	0	0.700501	0.10358	ELK4;BCL2A1;H3F3C;IL2RB;NUPR1;BIRC3
regulation of defense response to virus by host (GO:0050691)	5/31	0.0128493	0.348777	0	0	3.5025	15.2515	DTX3L;STAT1;IL23A;IFIT1;PARP9	.	FoxO signaling pathway	4/132	0.862692	1	0	0	0.658046	0.0971916	GABARAPL1;HOMER1;TNFSF10;SGK3
positive regulation of T cell activation (GO:0050870)	8/69	0.0136965	0.365932	0	0	2.51774	10.8027	CD274;ANXA1;PTPRC;IL23A;CD47;NOD2;CD46;AIF1	.	Gastric acid secretion	2/75	0.865872	1	0	0	0.579081	0.0833982	ATP1B3;PRKACB
positive regulation of defense response to virus by host (GO:0002230)	4/21	0.0142871	0.370087	0	0	4.13629	17.5726	DTX3L;STAT1;IL23A;PARP9	.	Type I diabetes mellitus	1/43	0.868581	1	0	0	0.505012	0.0711533	FAS
DNA recombination (GO:0006310)	7/56	0.0139512	0.370798	0	0	2.71444	11.5966	BLM;WRN;RAD50;MRE11;RAD51C;RMI1;RAD54B	.	Glycosphingolipid biosynthesis	1/45	0.880431	1	0	0	0.482567	0.0614518	ST6GALNAC6
nucleotide-excision repair, preincision complex stabilization (GO:0006293)	4/21	0.0142871	0.371975	0	0	4.13629	17.5726	XPA;GTF2H1;CHD1L;GTF2H3	.	Insulin signaling pathway	4/137	0.881018	1	0	0	0.63403	0.0803172	RHEB;PRKACB;EIF4E;SOCS4
modification-dependent protein catabolic process (GO:0019941)	13/142	0.014125	0.37347	0	0	1.98804	8.46868	HACE1;ZFAND4;PSMD14;DTX3L;KLHL15;BFAR;KCTD6;NUB1;ITCH;PSMC6;PSMC2;BTRC;FBXO8	.	Protein processing in endoplasmic reticulum	5/165	0.881791	1	0	0	0.658046	0.082782	HSPA8;SSR3;PLAA;EIF2S1;UBQLN2
regulation of interleukin-17 production (GO:0032660)	4/21	0.0142871	0.373882	0	0	4.13629	17.5726	IL23A;IL18;NOD2;TLR4	.	Type II diabetes mellitus	1/46	0.88595	1	0	0	0.472077	0.0571662	SOCS4
RNA-dependent DNA biosynthetic process (GO:0006278)	4/21	0.0142871	0.37581	0	0	4.13629	17.5726	RAD50;MRE11;PTGES3;PINX1	.	Intestinal immune network for IgA production	1/48	0.896235	1	0	0	0.452407	0.0495624	TNFSF13B
negative regulation of extrinsic apoptotic signaling pathway via death domain receptors (GO:1902042)	5/32	0.0146658	0.377977	0	0	3.39305	14.3263	CASP8;TNFSF10;FAS;RIPK1;TANK	.	Chemical carcinogenesis	2/82	0.896621	1	0	0	0.529647	0.0577962	HSD11B1;KYAT3
protein localization to organelle (GO:0033365)	10/98	0.0147627	0.378563	0	0	2.21587	9.34134	IFT20;SSB;LAMP1;CNEP1R1;XPA;GCC2;SNX10;ATP6V1D;BBS4;CNTLN	.	ECM-receptor interaction	2/82	0.896621	1	0	0	0.529647	0.0577962	LAMB3;CD47
positive regulation of T cell cytokine production (GO:0002726)	3/12	0.0156725	0.388236	0	0	5.42888	22.5616	RSAD2;TANK;B2M	.	Serotonergic synapse	3/113	0.897678	1	0	0	0.576518	0.0622318	ALOX15;PLA2G4A;PRKACB
snRNA transcription from RNA polymerase II promoter (GO:0042795)	8/71	0.0160924	0.389193	0	0	2.44682	10.1039	GTF2A2;GTF2B;TAF9;ZC3H8;POLR2I;GTF2E1;INTS8;POLR2K	.	Taste transduction	2/83	0.900436	1	0	0	0.523266	0.0548781	PKD1L3;PRKACB
cellular response to fatty acid (GO:0071398)	3/12	0.0156725	0.39013	0	0	5.42888	22.5616	PDK4;PDK3;FFAR2	.	Arginine and proline metabolism	1/49	0.901025	1	0	0	0.443174	0.0461887	SMS
snRNA transcription (GO:0009301)	8/71	0.0160924	0.391046	0	0	2.44682	10.1039	GTF2A2;GTF2B;TAF9;ZC3H8;POLR2I;GTF2E1;INTS8;POLR2K	.	Cocaine addiction	1/49	0.901025	1	0	0	0.443174	0.0461887	PRKACB
transcription initiation from RNA polymerase II promoter (GO:0006367)	14/161	0.0168802	0.391544	0	0	1.88831	7.70734	GTF2A2;CCNH;GTF2B;TAF9;NR1D2;GTF2H1;ZNF45;GTF2H3;GTF2E1;MED17;TCF4;MNAT1;POLR2I;POLR2K	.	Hypertrophic cardiomyopathy (HCM)	2/85	0.907675	1	0	0	0.510954	0.0494952	CACNB3;TPM1
organelle assembly (GO:0070925)	27/377	0.0158919	0.39177	0	0	1.55522	6.44165	GALNT11;NCF1;CEP19;SNX10;IFT74;RAB23;TCTEX1D2;NEK1;POC1B;FOPNL;IFT57;VPS36;ATP6V1D;BBS4;ATG5;OFD1;GABARAPL1;SCLT1;RABL2B;HAUS3;VPS37A;IFT20;ATG4C;HYLS1;CEP162;CEP63;SSX2IP	.	Insulin secretion	2/86	0.911108	1	0	0	0.505012	0.0470137	ATP1B3;PRKACB
ribosomal subunit export from nucleus (GO:0000054)	3/12	0.0156725	0.392042	0	0	5.42888	22.5616	XPO1;NMD3;ABCE1	.	Retrograde endocannabinoid signaling	4/148	0.914002	1	0	0	0.586906	0.0527763	NDUFB5;NDUFB3;NDUFV2;PRKACB
STAT cascade (GO:0097696)	4/22	0.0168394	0.392381	0	0	3.94828	16.1249	STAT1;STAT2;NMI;STAMBP	.	Neurotrophin signaling pathway	3/119	0.91605	1	0	0	0.54745	0.0480027	YWHAE;RPS6KA5;PSEN1
positive regulation of NF-kappaB transcription factor activity (GO:0051092)	12/129	0.0159949	0.392414	0	0	2.02005	8.35388	PSMA6;FER;RPS6KA5;TRIM13;RIPK1;NOD1;TRIM37;UBE2V1;NOD2;TRIM38;TLR4;TANK	.	Rap1 signaling pathway	6/206	0.916955	1	0	0	0.632491	0.054835	FYB1;CSF1;RASSF5;ITGAL;RAP1GAP;BCAR1
Rab protein signal transduction (GO:0032482)	8/71	0.0160924	0.392918	0	0	2.44682	10.1039	RAB2B;RAB37;RAB23;RABL3;RAB18;RAB27A;RABL2B;RAB28	.	Autoimmune thyroid disease	1/53	0.918075	1	0	0	0.409727	0.0350221	FAS
positive regulation of peptidase activity (GO:0010952)	3/12	0.0156725	0.393973	0	0	5.42888	22.5616	PSME1;PSME2;TANK	.	AMPK signaling pathway	3/120	0.918803	1	0	0	0.542888	0.0459739	RHEB;CAB39L;PPP2R3C
nucleotide-excision repair, DNA duplex unwinding (GO:0000717)	4/22	0.0168394	0.394181	0	0	3.94828	16.1249	XPA;GTF2H1;CHD1L;GTF2H3	.	GABAergic synapse	2/89	0.9207	1	0	0	0.487989	0.0403183	GABARAPL1;PRKACB
mitochondrion transport along microtubule (GO:0047497)	3/12	0.0156725	0.395924	0	0	5.42888	22.5616	RHOT1;OPA1;LRPPRC	.	Oxytocin signaling pathway	4/153	0.926097	1	0	0	0.567726	0.0435881	PPP3CA;CACNB3;PLA2G4A;PRKACB
cytosolic calcium ion transport (GO:0060401)	4/22	0.0168394	0.395997	0	0	3.94828	16.1249	CACNB3;MICU2;MAIP1;MCU	.	GnRH signaling pathway	2/93	0.93198	1	0	0	0.467001	0.0328974	PLA2G4A;PRKACB
nucleotide-excision repair, DNA incision, 3'-to lesion (GO:0006295)	4/22	0.0168394	0.39783	0	0	3.94828	16.1249	XPA;GTF2H1;CHD1L;GTF2H3	.	Hippo signaling pathway	4/160	0.940459	1	0	0	0.542888	0.0333266	YWHAE;BMPR2;YWHAQ;BTRC
regulation of intrinsic apoptotic signaling pathway in response to DNA damage by p53 class mediator (GO:1902165)	3/12	0.0156725	0.397893	0	0	5.42888	22.5616	CD74;TAF9;TRIAP1	.	Long-term depression	1/60	0.941158	1	0	0	0.361925	0.0219488	PLA2G4A
I-kappaB kinase/NF-kappaB signaling (GO:0007249)	7/58	0.0167209	0.398722	0	0	2.62084	10.7221	TICAM2;PRDX4;LY96;RIPK1;TLR4;TANK;BIRC3	.	Circadian entrainment	2/97	0.94173	1	0	0	0.447743	0.0268811	RPS6KA5;PRKACB
GTP metabolic process (GO:0046039)	4/22	0.0168394	0.399681	0	0	3.94828	16.1249	MOCS2;OPA1;RAB23;AK3	.	Glycerophospholipid metabolism	2/97	0.94173	1	0	0	0.447743	0.0268811	LPCAT2;PLA2G4A
regulation of protein glycosylation (GO:0060049)	3/12	0.0156725	0.399883	0	0	5.42888	22.5616	WARS;CHORDC1;FKTN	.	Hematopoietic cell lineage	2/97	0.94173	1	0	0	0.447743	0.0268811	CSF1;IL2RA
tRNA modification (GO:0006400)	7/58	0.0167209	0.400594	0	0	2.62084	10.7221	SSB;TRMT6;THUMPD3;CDKAL1;THUMPD1;OSGEP;ALKBH8	.	Dopaminergic synapse	3/131	0.944075	1	0	0	0.497302	0.0286195	PPP3CA;PPP2R3C;PRKACB
positive regulation of tumor necrosis factor superfamily cytokine production (GO:1903557)	5/33	0.0166465	0.400693	0	0	3.29023	13.4753	IL23A;LY96;RIPK1;NOD2;TLR4	.	Vascular smooth muscle contraction	3/132	0.945968	1	0	0	0.493535	0.0274142	CALD1;PLA2G4A;PRKACB
positive regulation of cytokine-mediated signaling pathway (GO:0001961)	5/34	0.018797	0.434032	0	0	3.19346	12.691	CD74;TICAM2;CSF1;CASP4;PARP9	.	Progesterone-mediated oocyte maturation	2/99	0.946092	1	0	0	0.438698	0.0243107	CPEB3;PRKACB
regulation of macroautophagy (GO:0016241)	11/117	0.0191324	0.439786	0	0	2.04163	8.07745	ATP6V1A;IFT20;ATP6V1G1;RHEB;TRIM13;ATP6V1E1;ATP6V1D;LAMTOR3;PAFAH1B2;UBQLN2;LAMTOR5	.	Systemic lupus erythematosus	3/133	0.947801	1	0	0	0.489824	0.0262599	FCGR3A;SSB;H3F3C
positive regulation of interleukin-17 production (GO:0032740)	3/13	0.019688	0.442589	0	0	5.01128	19.683	IL23A;IL18;NOD2	.	AGE-RAGE signaling pathway in diabetic complications	2/100	0.948154	1	0	0	0.434311	0.0231218	STAT1;CYBB
regulation of T cell cytokine production (GO:0002724)	3/13	0.019688	0.444547	0	0	5.01128	19.683	HFE;TANK;B2M	.	Inflammatory mediator regulation of TRP channels	2/100	0.948154	1	0	0	0.434311	0.0231218	PLA2G4A;PRKACB
prostanoid biosynthetic process (GO:0046457)	3/13	0.019688	0.446523	0	0	5.01128	19.683	CD74;PNPLA8;PTGES3	.	Cortisol synthesis and secretion	1/65	0.953549	1	0	0	0.334085	0.0158906	PRKACB
regulation of macrophage differentiation (GO:0045649)	3/13	0.019688	0.448516	0	0	5.01128	19.683	CASP8;CSF1;RIPK1	.	Glucagon signaling pathway	2/103	0.9539	1	0	0	0.421661	0.0199008	PPP3CA;PRKACB
regulation of acyl-CoA biosynthetic process (GO:0050812)	3/13	0.019688	0.450528	0	0	5.01128	19.683	PDK4;PDK3;DLD	.	Apelin signaling pathway	3/137	0.954569	1	0	0	0.475522	0.0221098	GABARAPL1;TFAM;PRKACB
endoplasmic reticulum organization (GO:0007029)	5/35	0.0211224	0.472753	0	0	3.10222	11.9666	VMP1;ATL3;RAB18;TOR1AIP2;RTN4	.	Estrogen signaling pathway	3/137	0.954569	1	0	0	0.475522	0.0221098	HSPA8;PRKACB;EBAG9
positive regulation of protein complex assembly (GO:0031334)	9/89	0.0212393	0.473293	0	0	2.19595	8.45859	GBP5;SLF1;WARS;PLEK;XPA;GTF2H1;CHD1L;GTF2H3;TLR4	.	Acute myeloid leukemia	1/66	0.955695	1	0	0	0.329023	0.0149102	BCL2A1
positive regulation of protein binding (GO:0032092)	7/61	0.0215708	0.478591	0	0	2.49195	9.56014	DTX3L;HFE;SYAP1;NMD3;PSEN1;B2M;TANK	.	Non-small cell lung cancer	1/66	0.955695	1	0	0	0.329023	0.0149102	RASSF5
mitotic nuclear division (GO:0140014)	8/75	0.0217675	0.480863	0	0	2.31632	8.86535	DSN1;KIF18A;ZW10;SPICE1;TUBGCP5;PIBF1;NAIP;BIRC3	.	Fluid shear stress and atherosclerosis	3/139	0.957636	1	0	0	0.46868	0.0202879	BMPR2;NCF1;TXN
regulation of organelle assembly (GO:1902115)	6/48	0.0221488	0.487178	0	0	2.71444	10.3419	IFT20;STIL;TCTEX1D2;SPICE1;UBQLN2;ATG5	.	Signaling pathways regulating pluripotency of stem cells	3/139	0.957636	1	0	0	0.46868	0.0202879	BMPR2;PCGF5;SMARCAD1
cellular protein modification process (GO:0006464)	60/1002	0.022452	0.491727	0	0	1.30033	4.93655	CSF1;HERC5;TGM1;DUSP11;PPP3CA;PTAR1;NUB1;PSMD7;RPS6KA5;PSMD5;PSMD1;NEK1;NEK3;BTRC;PRKACB;WSB1;ANXA1;VRK1;VRK2;RABGGTB;KCTD6;PSMA6;PSMA3;PSMA4;PSMA1;B3GNT7;PSME4;PSME1;ATG4C;PSME2;SGK3;PIGH;RNASEL;PSMD12;PSMD14;CUL5;SERPINC1;CUL2;DCAF17;HLCS;PSMB1;DCAF13;MAP4K3;ATG5;USP25;FYB1;RHBDD1;WDYHV1;PTPN12;BMX;KLHL20;SRPK1;KLHL9;COPS4;FER;PSMC6;PTPRC;PSMC2;ERCC8;ASB3	.	Fc epsilon RI signaling pathway	1/68	0.959694	1	0	0	0.319346	0.0131381	PLA2G4A
regulation of mitochondrion organization (GO:0010821)	6/49	0.024289	0.499785	0	0	2.65904	9.88561	RHOT1;STAT2;CSNK2A2;WDR75;VDAC1;DNM1L	.	Arrhythmogenic right ventricular cardiomyopathy (ARVC)	1/72	0.966643	1	0	0	0.301605	0.0102321	CACNB3
negative regulation of programmed cell death (GO:0043069)	28/409	0.024234	0.500673	0	0	1.48664	5.53029	MRE11;BCL2A1;GLO1;TAF9;PSEN1;TRIAP1;HIGD1A;IFIT3;OPA1;ZNF268;MCL1;HSPA9;CD74;STIL;ANXA1;ANXA4;RHBDD1;BFAR;KLHL20;ITCH;TMBIM4;IL2RB;FAS;NAA35;EVI2B;NAIP;LAMTOR5;BIRC3	.	Phospholipase D signaling pathway	3/148	0.969186	1	0	0	0.44018	0.0137772	RHEB;PLA2G4A;PIP5K1B
adaptive immune response based on somatic recombination of immune receptors built from immunoglobulin superfamily domains (GO:0002460)	3/14	0.0242156	0.502326	0	0	4.65333	17.3139	IL18;CD46;TLR4	.	Metabolism of xenobiotics by cytochrome P450	1/74	0.969655	1	0	0	0.293453	0.00904268	HSD11B1
oligosaccharide-lipid intermediate biosynthetic process (GO:0006490)	3/14	0.0242156	0.504376	0	0	4.65333	17.3139	ALG6;PQLC3;ALG14	.	Pancreatic cancer	1/75	0.971058	1	0	0	0.28954	0.00850363	STAT1
Golgi to vacuole transport (GO:0006896)	3/14	0.0242156	0.506443	0	0	4.65333	17.3139	CCDC91;LAMP1;VPS54	.	Pathways in cancer	16/530	0.975223	1	0	0	0.655563	0.0164474	FH;LAMB3;STAT1;STAT2;CUL2;NCOA4;RPS6KA5;CASP8;IL23A;IL2RA;RASSF5;IL2RB;FAS;CYCS;PRKACB;BIRC3
quinone biosynthetic process (GO:1901663)	3/14	0.0242156	0.508528	0	0	4.65333	17.3139	PDSS2;PDSS1;COQ10B	.	Cushing syndrome	3/155	0.976038	1	0	0	0.420301	0.0101938	USP8;FH;PRKACB
positive regulation of T cell proliferation (GO:0042102)	7/62	0.0233836	0.509942	0	0	2.45175	9.2081	CD274;ANXA1;PTPRC;IL23A;IL18;CD46;AIF1	.	Platelet activation	2/124	0.980055	1	0	0	0.35025	0.00705627	PLA2G4A;PRKACB
regulation of defense response to virus (GO:0050688)	3/14	0.0242156	0.510629	0	0	4.65333	17.3139	HERC5;ITCH;ELMOD2	.	Colorectal cancer	1/86	0.982805	1	0	0	0.252506	0.00437972	CYCS
copper ion transport (GO:0006825)	3/14	0.0242156	0.512748	0	0	4.65333	17.3139	COX17;STEAP1;STEAP2	.	Gap junction	1/88	0.984358	1	0	0	0.246767	0.00389041	PRKACB
negative regulation of intrinsic apoptotic signaling pathway by p53 class mediator (GO:1902254)	3/14	0.0242156	0.514884	0	0	4.65333	17.3139	CD74;TAF9;TRIAP1	.	TGF-beta signaling pathway	1/90	0.985771	1	0	0	0.241284	0.00345777	BMPR2
transcription, DNA-templated (GO:0006351)	25/357	0.0251646	0.515722	0	0	1.5207	5.59968	GTF3C3;GTF2A2;BMPR2;CCNH;GTF2B;TAF9;GTF2E1;PMF1;HSF2;TAF1A;MTERF1;HIVEP2;POLR2I;POLR2K;TCFL5;ECD;GTF2H1;GTF2H3;FUBP1;IRF1;NFE2L3;TFAM;TRIP11;TCF4;MNAT1	.	Morphine addiction	1/91	0.98643	1	0	0	0.238632	0.00326052	PRKACB
regulation of acetyl-CoA biosynthetic process from pyruvate (GO:0010510)	3/14	0.0242156	0.517038	0	0	4.65333	17.3139	PDK4;PDK3;DLD	.	cAMP signaling pathway	4/212	0.98936	1	0	0	0.409727	0.00438306	FFAR2;ATP1B3;ATP2B1;PRKACB
positive regulation of dendritic cell antigen processing and presentation (GO:0002606)	2/6	0.0280781	0.517266	0	0	7.23851	25.8615	NOD1;NOD2	.	Regulation of actin cytoskeleton	4/214	0.990076	1	0	0	0.405898	0.00404845	ARPC3;PIP5K1B;ITGAL;BCAR1
protein localization to nucleolus (GO:1902570)	2/6	0.0280781	0.51914	0	0	7.23851	25.8615	WRN;PINX1	.	Axon guidance	3/181	0.990827	1	0	0	0.359926	0.00331681	PPP3CA;BMPR2;RND1
positive regulation of response to cytokine stimulus (GO:0060760)	3/14	0.0242156	0.519211	0	0	4.65333	17.3139	IFIH1;CD74;TAF9	.	Melanogenesis	1/101	0.991549	1	0	0	0.215005	0.00182467	PRKACB
mitochondrial RNA processing (GO:0000963)	2/6	0.0280781	0.521027	0	0	7.23851	25.8615	PNPT1;TRMT10C	.	Parathyroid hormone synthesis, secretion and action	1/106	0.993332	1	0	0	0.204863	0.00137067	PRKACB
positive regulation of osteoclast differentiation (GO:0045672)	3/14	0.0242156	0.521402	0	0	4.65333	17.3139	CCR1;CSF1;IL23A	.	Drug metabolism	1/108	0.993935	1	0	0	0.20107	0.00122328	HPRT1
transmembrane transport (GO:0055085)	26/379	0.0284439	0.522119	0	0	1.48972	5.30314	MRS2;ATP6V1A;PSMD12;PSMD14;PSMD7;PSMD5;PSMB1;PSMD1;ATP6V1E1;ATP6V1D;CHRNB1;ATP6V1G1;ATP1B3;ATP2B1;EIF2S1;PSMA6;PSMA3;PSMA4;PSMC6;PSMA1;PSME4;PSMC2;PSME1;PSME2;SGK3;ABCG2	.	Ras signaling pathway	4/232	0.994747	1	0	0	0.374406	0.00197182	CSF1;RASSF5;PLA2G4A;PRKACB
positive regulation of oxidative stress-induced cell death (GO:1903209)	2/6	0.0280781	0.522929	0	0	7.23851	25.8615	RIPK1;TLR4	.	Cholinergic synapse	1/112	0.994982	1	0	0	0.193889	0.000975405	PRKACB
ubiquinone metabolic process (GO:0006743)	3/14	0.0242156	0.523611	0	0	4.65333	17.3139	PDSS2;PDSS1;COQ10B	.	Focal adhesion	3/199	0.995376	1	0	0	0.32737	0.00151719	LAMB3;BCAR1;BIRC3
regulation of natural killer cell proliferation (GO:0032817)	2/6	0.0280781	0.524845	0	0	7.23851	25.8615	IL23A;IL18	.	Proteoglycans in cancer	3/201	0.995719	1	0	0	0.324112	0.00139054	FAS;PRKACB;TLR4
protein-DNA complex assembly (GO:0065004)	9/92	0.0257386	0.525376	0	0	2.12434	7.7746	RAD51C;CCNH;H3F3C;XPA;GTF2H1;TCF4;CHD1L;GTF2H3;MNAT1	.	Tight junction	2/170	0.997034	1	0	0	0.255477	0.000758879	PRKACB;MPDZ
positive regulation of double-strand break repair (GO:2000781)	3/15	0.0292552	0.525667	0	0	4.34311	15.3385	SLF1;DTX3L;PARP9	.	Relaxin signaling pathway	1/130	0.997862	1	0	0	0.167043	0.000357546	PRKACB
nucleoside salvage (GO:0043174)	3/14	0.0242156	0.525839	0	0	4.65333	17.3139	UPRT;HPRT1;DCK	.	Alcoholism	2/180	0.998058	1	0	0	0.241284	0.000469034	H3F3C;HAT1
ferric iron transport (GO:0015682)	5/37	0.0263163	0.526636	0	0	2.93453	10.6745	ATP6V1A;ATP6V1G1;HFE;ATP6V1E1;ATP6V1D	.	MicroRNAs in cancer	5/299	0.998292	1	0	0	0.363136	0.00062087	RPS6KA5;BMPR2;TPM1;SERPINB5;MCL1
positive regulation of antigen processing and presentation (GO:0002579)	2/6	0.0280781	0.526774	0	0	7.23851	25.8615	NOD1;NOD2	.	Hepatocellular carcinoma	1/168	0.999646	1	0	0	0.129259	4.57844e-05	ACTL6A
chaperone mediated protein folding requiring cofactor (GO:0051085)	4/25	0.0261261	0.526963	0	0	3.47448	12.6639	HSPA9;HSPA8;DNAJC7;PTGES3	.	Neuroactive ligand-receptor interaction	3/338	0.99998	1	0	0	0.192741	3.86538e-06	CHRNB1;P2RY6;P2RY14
negative regulation of DNA-dependent DNA replication (GO:2000104)	3/15	0.0292552	0.527524	0	0	4.34311	15.3385	BLM;MRE11;DONSON	.	Olfactory transduction	1/444	0.999996	1	0	0	0.0489088	2.06329e-07	PRKACB
transferrin transport (GO:0033572)	5/37	0.0263163	0.52871	0	0	2.93453	10.6745	ATP6V1A;ATP6V1G1;HFE;ATP6V1E1;ATP6V1D	.
regulation of T-helper 17 cell lineage commitment (GO:2000328)	2/6	0.0280781	0.528718	0	0	7.23851	25.8615	IL23A;TBX21	.
DNA replication initiation (GO:0006270)	4/25	0.0261261	0.529054	0	0	3.47448	12.6639	ORC4;ORC2;POLE3;TOPBP1	.
positive regulation of cytokine production involved in immune response (GO:0002720)	3/15	0.0292552	0.529395	0	0	4.34311	15.3385	FFAR2;TANK;B2M	.
protein geranylgeranylation (GO:0018344)	2/6	0.0280781	0.530676	0	0	7.23851	25.8615	FNTA;RABGGTB	.
protein complex assembly (GO:0006461)	15/190	0.0298526	0.530794	0	0	1.71438	6.02003	TRAPPC2;AMER1;BLM;NCF1;USO1;NOD1;NOD2;TANK;CASP8;OPA1;TRAPPC6B;TMED2;RIPK1;DNM1L;MCU	.
macromolecule modification (GO:0043412)	4/25	0.0261261	0.531162	0	0	3.47448	12.6639	PARN;PRDM10;LRPPRC;ST6GALNAC6	.
ubiquinone biosynthetic process (GO:0006744)	3/15	0.0292552	0.531279	0	0	4.34311	15.3385	PDSS2;PDSS1;COQ10B	.
long-chain fatty-acyl-CoA metabolic process (GO:0035336)	4/26	0.0297836	0.531418	0	0	3.34085	11.7391	ACSL5;ACSL4;HSD17B12;FAR2	.
nucleotide-excision repair, DNA incision, 5'-to lesion (GO:0006296)	5/38	0.0291928	0.532038	0	0	2.85731	10.0972	RFC3;XPA;GTF2H1;CHD1L;GTF2H3	.
pyrimidine deoxyribonucleotide biosynthetic process (GO:0009221)	2/6	0.0280781	0.532649	0	0	7.23851	25.8615	HDDC2;CMPK2	.
respiratory chain complex IV assembly (GO:0008535)	4/26	0.0297836	0.533283	0	0	3.34085	11.7391	COX17;COX14;SMIM20;COA5	.
protein peptidyl-prolyl isomerization (GO:0000413)	5/38	0.0291928	0.533945	0	0	2.85731	10.0972	PPWD1;PPIE;PPIG;CWC27;FKBP3	.
alpha-beta T cell activation (GO:0046631)	2/6	0.0280781	0.534636	0	0	7.23851	25.8615	ANXA1;RSAD2	.
regulation of protein K63-linked ubiquitination (GO:1900044)	2/6	0.0280781	0.536639	0	0	7.23851	25.8615	PLAA;NOD2	.
antigen processing and presentation of endogenous peptide antigen (GO:0002483)	2/6	0.0280781	0.538656	0	0	7.23851	25.8615	ERAP2;B2M	.
positive regulation of memory T cell differentiation (GO:0043382)	2/6	0.0280781	0.540689	0	0	7.23851	25.8615	IL23A;CD46	.
phosphorylation of RNA polymerase II C-terminal domain (GO:0070816)	2/6	0.0280781	0.542737	0	0	7.23851	25.8615	GTF2H1;GTF2H3	.
iron ion import across plasma membrane (GO:0098711)	2/6	0.0280781	0.544801	0	0	7.23851	25.8615	HFE;STEAP2	.
cardiolipin acyl-chain remodeling (GO:0035965)	2/6	0.0280781	0.54688	0	0	7.23851	25.8615	HADHA;PLA2G4A	.
transcription from RNA polymerase II promoter (GO:0006366)	32/486	0.0274543	0.547264	0	0	1.42983	5.14056	GTF2A2;BMPR2;CCNH;GTF2B;TAF9;ZC3H8;ZNF45;GTF2E1;PMF1;MED18;MED17;HSF2;TAF1A;CSTF1;HIVEP2;POLR2I;POLR2K;TCFL5;ECD;UPF3B;NR1D2;GTF2H1;ELP4;GTF2H3;FUBP1;IRF1;NFE2L3;TRIP11;TCF4;SNRPF;MNAT1;INTS8	.
positive regulation of receptor binding (GO:1900122)	2/6	0.0280781	0.548975	0	0	7.23851	25.8615	HFE;B2M	.
establishment of mitochondrion localization, microtubule-mediated (GO:0034643)	2/6	0.0280781	0.551087	0	0	7.23851	25.8615	RHOT1;LRPPRC	.
cellular response to iron ion (GO:0071281)	2/6	0.0280781	0.553215	0	0	7.23851	25.8615	HFE;B2M	.
histone-serine phosphorylation (GO:0035404)	2/6	0.0280781	0.555359	0	0	7.23851	25.8615	RPS6KA5;VRK1	.
succinyl-CoA metabolic process (GO:0006104)	2/6	0.0280781	0.55752	0	0	7.23851	25.8615	SUCLA2;SUCLG2	.
telomere maintenance (GO:0000723)	6/52	0.0315244	0.558572	0	0	2.50564	8.66198	WRN;RAD50;MRE11;PTGES3;NSMCE2;SMC5	.
fatty acid catabolic process (GO:0009062)	7/66	0.0316796	0.559381	0	0	2.30316	7.9507	HADHA;ACBD5;NUDT7;SLC25A17;CROT;PEX13;HIBCH	.
cellular response to insulin stimulus (GO:0032869)	10/111	0.0320878	0.562694	0	0	1.95635	6.72845	ATP6V1A;ATP6V1G1;FER;SYAP1;PDK4;MYO5A;ZNF106;ATP6V1E1;ATP6V1D;BCAR1	.
negative regulation of cytokine production (GO:0001818)	10/111	0.0320878	0.564635	0	0	1.95635	6.72845	HERC5;IFIH1;CD274;ITCH;RPS6KA5;IL23A;TBX21;SARS;PIBF1;TLR4	.
nucleic acid metabolic process (GO:0090304)	8/81	0.0327266	0.569979	0	0	2.14474	7.33409	DUSP11;LSM8;WRN;RAD50;XRN2;TOPBP1;POLR2I;POLR2K	.
G2/M transition of mitotic cell cycle (GO:0000086)	11/127	0.0326271	0.570193	0	0	1.88087	6.4375	YWHAE;OFD1;BORA;CCNH;CEP70;HAUS3;CEP63;BTRC;MNAT1;MAPRE1;CKAP5	.
malate metabolic process (GO:0006108)	2/7	0.0381241	0.57901	0	0	6.20444	20.2693	FH;MDH1	.
detection of molecule of bacterial origin (GO:0032490)	2/7	0.0381241	0.580738	0	0	6.20444	20.2693	LY96;TLR4	.
T-helper 1 type immune response (GO:0042088)	2/7	0.0381241	0.582477	0	0	6.20444	20.2693	IL18;TLR4	.
regulation of interferon-alpha production (GO:0032647)	3/16	0.0348031	0.58421	0	0	4.07166	13.6728	IFIH1;STAT1;TLR4	.
response to increased oxygen levels (GO:0036296)	2/7	0.0381241	0.584226	0	0	6.20444	20.2693	ATP6V1A;ATP6V1G1	.
JAK-STAT cascade (GO:0007259)	5/41	0.0389783	0.585018	0	0	2.64823	8.59286	FER;STAT1;STAT2;NMI;STAMBP	.
regulation of protein deubiquitination (GO:0090085)	2/7	0.0381241	0.585986	0	0	6.20444	20.2693	ITCH;TANK	.
ruffle organization (GO:0031529)	3/16	0.0348031	0.586139	0	0	4.07166	13.6728	PLEK;TPM1;AIF1	.
peptidyl-proline modification (GO:0018208)	5/41	0.0389783	0.586744	0	0	2.64823	8.59286	PPWD1;PPIE;PPIG;CWC27;FKBP3	.
response to UV (GO:0009411)	9/99	0.0387735	0.587125	0	0	1.97414	6.41599	WRN;RHBDD1;XPA;USP1;ERCC8;TRIAP1;EIF2S1;RAD18;MAP4K3	.
negative regulation of T cell cytokine production (GO:0002725)	2/7	0.0381241	0.587756	0	0	6.20444	20.2693	TBX21;HFE	.
mitochondrial fusion (GO:0008053)	3/16	0.0348031	0.588079	0	0	4.07166	13.6728	CHCHD3;BCL2A1;OPA1	.
nucleotide-excision repair, DNA incision (GO:0033683)	5/41	0.0389783	0.588479	0	0	2.64823	8.59286	RFC3;XPA;GTF2H1;CHD1L;GTF2H3	.
mitotic DNA damage checkpoint (GO:0044773)	5/40	0.0355212	0.588521	0	0	2.71444	9.05979	BLM;MRE11;DONSON;RPS27L;TOPBP1	.
G-quadruplex DNA unwinding (GO:0044806)	2/7	0.0381241	0.589537	0	0	6.20444	20.2693	BLM;WRN	.
regulation of protein homodimerization activity (GO:0043496)	3/16	0.0348031	0.590033	0	0	4.07166	13.6728	SYAP1;AIDA;TANK	.
regulation of plasma membrane bounded cell projection assembly (GO:0120032)	5/40	0.0355212	0.590438	0	0	2.71444	9.05979	IFT20;FER;TCTEX1D2;TWF1;ATG5	.
purine ribonucleotide metabolic process (GO:0009150)	7/67	0.0340256	0.590587	0	0	2.26879	7.66996	HSPA8;OPA1;RAB23;AK3;CROT;HPRT1;ADSS	.
female genitalia development (GO:0030540)	2/7	0.0381241	0.591329	0	0	6.20444	20.2693	SRD5A1;STRA6	.
negative regulation of DNA recombination (GO:0045910)	3/16	0.0348031	0.592	0	0	4.07166	13.6728	BLM;HELB;KLHL15	.
purine ribonucleoside monophosphate metabolic process (GO:0009167)	5/40	0.0355212	0.592368	0	0	2.71444	9.05979	HSPA8;ATIC;AK3;HPRT1;ADSS	.
cell cycle G2/M phase transition (GO:0044839)	11/128	0.0342733	0.59287	0	0	1.86618	6.29534	YWHAE;OFD1;BORA;CCNH;CEP70;HAUS3;CEP63;BTRC;MNAT1;MAPRE1;CKAP5	.
purine ribonucleotide transport (GO:0015868)	2/7	0.0381241	0.593132	0	0	6.20444	20.2693	SLC25A16;SLC25A17	.
mitotic G2 DNA damage checkpoint (GO:0007095)	3/17	0.0408522	0.593928	0	0	3.83215	12.2544	BLM;DONSON;TOPBP1	.
guanosine-containing compound metabolic process (GO:1901068)	3/16	0.0348031	0.59398	0	0	4.07166	13.6728	OPA1;RAB23;AK3	.
regulation of extrinsic apoptotic signaling pathway via death domain receptors (GO:1902041)	5/40	0.0355212	0.59431	0	0	2.71444	9.05979	CASP8;TNFSF10;FAS;RIPK1;TANK	.
negative regulation of T cell mediated immunity (GO:0002710)	2/7	0.0381241	0.594946	0	0	6.20444	20.2693	PTPRC;HFE	.
mRNA splicing, via spliceosome (GO:0000398)	19/262	0.0345111	0.594967	0	0	1.57479	5.30149	SF3A3;HSPA8;GEMIN2;GPATCH1;UPF3B;PPWD1;ZCRB1;CWC15;CWC27;LSM5;SRPK1;LSM2;LSM8;RSRC1;CSTF1;PPIE;SNRPF;POLR2I;POLR2K	.
platelet-derived growth factor receptor signaling pathway (GO:0048008)	3/17	0.0408522	0.595625	0	0	3.83215	12.2544	FER;PTPRJ;BCAR1	.
ciliary basal body-plasma membrane docking (GO:0097711)	9/97	0.034669	0.595677	0	0	2.01484	6.77372	YWHAE;OFD1;CEP70;SCLT1;HAUS3;CEP162;CEP63;MAPRE1;CKAP5	.
protein transport along microtubule (GO:0098840)	3/16	0.0348031	0.595973	0	0	4.07166	13.6728	IFT74;RABL2B;IFT57	.
regulation by virus of viral protein levels in host cell (GO:0046719)	2/7	0.0381241	0.596771	0	0	6.20444	20.2693	STAT1;IFIT1	.
melanosome transport (GO:0032402)	3/17	0.0408522	0.597332	0	0	3.83215	12.2544	MYO5A;RAB27A;BBS4	.
positive regulation of response to stimulus (GO:0048584)	6/55	0.0400353	0.597368	0	0	2.36897	7.62332	IFIH1;NSMCE4A;HOMER1;TAF9;NSMCE1;CDKN2AIP	.
positive regulation of NK T cell activation (GO:0051135)	2/7	0.0381241	0.598607	0	0	6.20444	20.2693	IL23A;IL18	.
regulation of T cell migration (GO:2000404)	3/17	0.0408522	0.599048	0	0	3.83215	12.2544	SPN;CXCL10;AIF1	.
RNA modification (GO:0009451)	6/55	0.0400353	0.59912	0	0	2.36897	7.62332	SSB;TRMT6;PARN;CDKAL1;THUMPD1;LRPPRC	.
adenine nucleotide transport (GO:0051503)	2/7	0.0381241	0.600455	0	0	6.20444	20.2693	SLC25A16;SLC25A17	.
serine family amino acid metabolic process (GO:0009069)	3/17	0.0408522	0.600774	0	0	3.83215	12.2544	SRR;SARS;SLC25A32	.
regulation of memory T cell differentiation (GO:0043380)	2/7	0.0381241	0.602314	0	0	6.20444	20.2693	IL23A;CD46	.
pigment granule transport (GO:0051904)	3/17	0.0408522	0.602511	0	0	3.83215	12.2544	MYO5A;RAB27A;BBS4	.
regulation of response to biotic stimulus (GO:0002831)	2/7	0.0381241	0.604184	0	0	6.20444	20.2693	HERC5;ELMOD2	.
positive regulation of monocyte chemotaxis (GO:0090026)	3/17	0.0408522	0.604257	0	0	3.83215	12.2544	CCR1;CXCL10;AIF1	.
positive regulation of lymphocyte migration (GO:2000403)	3/17	0.0408522	0.606014	0	0	3.83215	12.2544	SPN;CXCL10;AIF1	.
tRNA 3'-end processing (GO:0042780)	2/7	0.0381241	0.606066	0	0	6.20444	20.2693	SSB;TRMT10C	.
positive regulation of transcription initiation from RNA polymerase II promoter (GO:0060261)	3/17	0.0408522	0.60778	0	0	3.83215	12.2544	PSMC6;GTF2B;PSMC2	.
regulation of T-helper 1 cell differentiation (GO:0045625)	2/7	0.0381241	0.60796	0	0	6.20444	20.2693	ANXA1;IL27	.
AMP metabolic process (GO:0046033)	2/7	0.0381241	0.609866	0	0	6.20444	20.2693	AK3;ADSS	.
negative regulation of type 2 immune response (GO:0002829)	2/7	0.0381241	0.611784	0	0	6.20444	20.2693	ANXA1;TBX21	.
oxaloacetate metabolic process (GO:0006107)	2/7	0.0381241	0.613714	0	0	6.20444	20.2693	MDH1;NIT2	.
protein K63-linked deubiquitination (GO:0070536)	4/29	0.0424866	0.61419	0	0	2.99525	9.46068	USP25;USP8;PSMD14;STAMBP	.
cellular response to peptide (GO:1901653)	5/42	0.0426333	0.61457	0	0	2.58518	8.15656	CASP4;NOD1;NOD2;PSEN1;TLR4	.
negative regulation of interleukin-8 secretion (GO:2000483)	2/7	0.0381241	0.615656	0	0	6.20444	20.2693	ANXA1;ANXA4	.
negative regulation of JNK cascade (GO:0046329)	4/29	0.0424866	0.615935	0	0	2.99525	9.46068	ITCH;AIDA;ZMYND11;FKTN	.
rRNA-containing ribonucleoprotein complex export from nucleus (GO:0071428)	2/7	0.0381241	0.617611	0	0	6.20444	20.2693	XPO1;ABCE1	.
regulation of autophagy of mitochondrion (GO:1903146)	4/28	0.0379622	0.618918	0	0	3.10222	10.1479	CSNK2A2;WDR75;VDAC1;DNM1L	.
replication fork protection (GO:0048478)	2/7	0.0381241	0.619578	0	0	6.20444	20.2693	BLM;DONSON	.
phagosome acidification (GO:0090383)	4/28	0.0379622	0.620901	0	0	3.10222	10.1479	ATP6V1A;ATP6V1G1;ATP6V1E1;ATP6V1D	.
regulation of cilium assembly (GO:1902017)	4/28	0.0379622	0.622898	0	0	3.10222	10.1479	IFT20;TCTEX1D2;BBS4;ATG5	.
telomere maintenance via telomere lengthening (GO:0010833)	4/28	0.0379622	0.624907	0	0	3.10222	10.1479	RAD50;MRE11;PTGES3;PINX1	.
phosphatidylcholine acyl-chain remodeling (GO:0036151)	4/28	0.0379622	0.62693	0	0	3.10222	10.1479	PNPLA8;LPCAT2;PLA2G4A;DBI	.
negative regulation of double-strand break repair via homologous recombination (GO:2000042)	2/8	0.0493057	0.630594	0	0	5.42888	16.3394	HELB;KLHL15	.
tRNA aminoacylation for mitochondrial protein translation (GO:0070127)	2/8	0.0493057	0.632179	0	0	5.42888	16.3394	POLG2;WARS2	.
mitochondrial transport (GO:0006839)	11/136	0.0495898	0.632642	0	0	1.7564	5.27618	MRS2;TOMM70;SLC25A16;PNPT1;SLC25A17;KIF1BP;TIMM23;SLC25A32;SLC25A12;SLC25A5;SLC25A14	.
protein homotetramerization (GO:0051289)	6/58	0.0498743	0.633106	0	0	2.24643	6.73537	GBP5;SRR;HPRT1;CD247;DNM1L;SAMHD1	.
regulation of receptor binding (GO:1900120)	2/8	0.0493057	0.633771	0	0	5.42888	16.3394	HFE;B2M	.
cellular respiration (GO:0045333)	6/58	0.0498743	0.634685	0	0	2.24643	6.73537	FASTKD2;ETFRF1;CYCS;NDUFV2;COQ10B;SLC25A14	.
DNA cytosine deamination (GO:0070383)	2/8	0.0493057	0.635371	0	0	5.42888	16.3394	CDADC1;APOBEC3H	.
regulation of T-helper 2 cell cytokine production (GO:2000551)	2/8	0.0493057	0.63698	0	0	5.42888	16.3394	RSAD2;TBX21	.
telomeric D-loop disassembly (GO:0061820)	2/8	0.0493057	0.638597	0	0	5.42888	16.3394	BLM;WRN	.
regulation of autophagy (GO:0010506)	15/204	0.0504926	0.639364	0	0	1.59673	4.76772	ATP6V1A;ATP6V1G1;CSNK2A2;WDR75;DRAM1;RHEB;VDAC1;ATP6V1E1;DNM1L;DRAM2;LAMTOR3;ATP6V1D;LAMTOR5;MCL1;UBQLN2	.
interleukin-1 beta secretion (GO:0050702)	2/8	0.0493057	0.640222	0	0	5.42888	16.3394	GBP5;TLR4	.
nose development (GO:0043584)	2/8	0.0493057	0.641855	0	0	5.42888	16.3394	SMCHD1;STRA6	.
positive regulation of protein homodimerization activity (GO:0090073)	2/8	0.0493057	0.643496	0	0	5.42888	16.3394	SYAP1;TANK	.
positive regulation of viral entry into host cell (GO:0046598)	2/8	0.0493057	0.645146	0	0	5.42888	16.3394	CD74;TRIM38	.
copper ion import (GO:0015677)	2/8	0.0493057	0.646805	0	0	5.42888	16.3394	STEAP1;STEAP2	.
regulation of T-helper 2 cell differentiation (GO:0045628)	2/8	0.0493057	0.648472	0	0	5.42888	16.3394	ANXA1;IL18	.
regulation of dendritic cell antigen processing and presentation (GO:0002604)	2/8	0.0493057	0.650148	0	0	5.42888	16.3394	NOD1;NOD2	.
fatty acid alpha-oxidation (GO:0001561)	2/8	0.0493057	0.651832	0	0	5.42888	16.3394	SLC25A17;PEX13	.
inflammatory response (GO:0006954)	18/253	0.0453718	0.652203	0	0	1.54498	4.77841	ANXA1;CD180;ALOX15;IL18;CYBB;NOD1;NMI;AOAH;NOD2;ITGAL;AIF1;CXCL10;ITCH;IL2RA;CCRL2;FAS;CHI3L1;TLR4	.
intrinsic apoptotic signaling pathway (GO:0097193)	9/102	0.0455297	0.652635	0	0	1.91608	5.91951	CUL5;BCL2A1;CUL2;CASP4;GSKIP;CYCS;TANK;CRIP1;MCL1	.
positive regulation of monocyte differentiation (GO:0045657)	2/8	0.0493057	0.653525	0	0	5.42888	16.3394	CD74;CSF1	.
late endosome to vacuole transport via multivesicular body sorting pathway (GO:0032511)	2/8	0.0493057	0.655227	0	0	5.42888	16.3394	LEPROTL1;VPS36	.
negative regulation of centriole replication (GO:0046600)	2/8	0.0493057	0.656938	0	0	5.42888	16.3394	TRIM37;MDM1	.
positive regulation of tumor necrosis factor biosynthetic process (GO:0042535)	2/8	0.0493057	0.658657	0	0	5.42888	16.3394	SPN;TLR4	.
'de novo' posttranslational protein folding (GO:0051084)	4/31	0.0524053	0.660306	0	0	2.802	8.2624	HSPA9;HSPA8;DNAJC7;PTGES3	.
protein localization to microtubule cytoskeleton (GO:0072698)	2/8	0.0493057	0.660386	0	0	5.42888	16.3394	CRIPT;MAPRE1	.
negative regulation of stress-activated MAPK cascade (GO:0032873)	4/31	0.0524053	0.661941	0	0	2.802	8.2624	ITCH;AIDA;ZMYND11;FKTN	.
kynurenine metabolic process (GO:0070189)	2/8	0.0493057	0.662124	0	0	5.42888	16.3394	KYNU;KYAT3	.
ceramide metabolic process (GO:0006672)	5/43	0.0464877	0.662644	0	0	2.52506	7.74832	ASAH1;ORMDL1;DEGS1;SPTSSA;ST6GALNAC6	.
isoprenoid biosynthetic process (GO:0008299)	2/8	0.0493057	0.663871	0	0	5.42888	16.3394	PDSS2;PDSS1	.
regulation of tumor necrosis factor-mediated signaling pathway (GO:0010803)	6/57	0.0464446	0.663885	0	0	2.28584	7.01639	CASP8;SPPL2A;CASP4;RIPK1;TANK;BIRC3	.
response to interferon-beta (GO:0035456)	3/19	0.0544132	0.664284	0	0	3.42877	9.98165	PNPT1;STAT1;IRF1	.
isoprenoid metabolic process (GO:0006720)	2/8	0.0493057	0.665627	0	0	5.42888	16.3394	PDSS2;PDSS1	.
intracellular protein transport (GO:0006886)	23/348	0.0530961	0.665723	0	0	1.43522	4.21331	TBC1D8B;CD74;RAB2B;RIC1;TICAM2;STX8;USO1;RAB27A;RABL2B;STX11;XPO1;RAB37;RAB23;CHORDC1;LAMP2;RABL3;RAB18;TMED2;RAB28;VPS45;VPS36;EVI5;TNPO3	.
metaphase plate congression (GO:0051310)	5/45	0.0547976	0.665791	0	0	2.41284	7.00714	KIF18A;ZW10;PINX1;SPICE1;PIBF1	.
mitochondrial membrane organization (GO:0007006)	3/19	0.0544132	0.665877	0	0	3.42877	9.98165	CHCHD3;OPA1;MAIP1	.
dolichol-linked oligosaccharide biosynthetic process (GO:0006488)	3/18	0.0473929	0.666243	0	0	3.61925	11.0361	ALG6;PQLC3;ALG14	.
regulation of cellular response to stress (GO:0080135)	9/105	0.0530282	0.66651	0	0	1.86133	5.4666	YWHAE;HSPA8;DNAJC2;PNPT1;DNAJC7;PTGES3;CHORDC1;MCL1;NUP37	.
positive regulation of viral life cycle (GO:1903902)	5/45	0.0547976	0.66738	0	0	2.41284	7.00714	CD74;PPIE;TRIM38;IFIT1;SRPK1	.
benzene-containing compound metabolic process (GO:0042537)	2/8	0.0493057	0.667393	0	0	5.42888	16.3394	KYNU;KYAT3	.
mitochondrial calcium ion homeostasis (GO:0051560)	3/19	0.0544132	0.667477	0	0	3.42877	9.98165	MICU2;MAIP1;MCU	.
RNA splicing, via transesterification reactions with bulged adenosine as nucleophile (GO:0000377)	17/237	0.0476251	0.667668	0	0	1.55765	4.74211	SF3A3;HSPA8;GPATCH1;UPF3B;PPWD1;ZCRB1;CWC15;CWC27;LSM5;LSM2;LSM8;RSRC1;CSTF1;PPIE;SNRPF;POLR2I;POLR2K	.
prostaglandin biosynthetic process (GO:0001516)	3/18	0.0473929	0.668083	0	0	3.61925	11.0361	CD74;PNPLA8;PTGES3	.
Ras protein signal transduction (GO:0007265)	16/224	0.0551183	0.668097	0	0	1.55111	4.49554	RAB2B;USP8;HACE1;RAB27A;RHOH;RABL2B;IPCEF1;AIF1;RND1;RIT1;RHOT1;RAB37;RAB23;RABL3;RAB18;RAB28	.
ubiquitin-dependent ERAD pathway (GO:0030433)	6/59	0.0534553	0.668584	0	0	2.20836	6.46808	PSMC6;JKAMP;FAF2;PSMC2;TRIM13;UBQLN2	.
telomere capping (GO:0016233)	3/19	0.0544132	0.669086	0	0	3.42877	9.98165	DCLRE1A;RAD50;MRE11	.
protein localization to microtubule (GO:0035372)	2/8	0.0493057	0.669168	0	0	5.42888	16.3394	CRIPT;MAPRE1	.
nucleic acid phosphodiester bond hydrolysis (GO:0090305)	7/74	0.0536836	0.669798	0	0	2.05417	6.00773	RFC3;RAD50;XRN2;XPA;GTF2H1;CHD1L;GTF2H3	.
ubiquitin-dependent protein catabolic process via the multivesicular body sorting pathway (GO:0043162)	3/18	0.0473929	0.669934	0	0	3.61925	11.0361	PLAA;VPS37A;VPS36	.
positive regulation of blood coagulation (GO:0030194)	3/19	0.0544132	0.670702	0	0	3.42877	9.98165	PLEK;ENPP4;TLR4	.
positive regulation of RNA polymerase II transcriptional preinitiation complex assembly (GO:0045899)	2/8	0.0493057	0.670952	0	0	5.42888	16.3394	PSMC6;PSMC2	.
establishment of melanosome localization (GO:0032401)	3/18	0.0473929	0.671795	0	0	3.61925	11.0361	MYO5A;RAB27A;BBS4	.
osteoclast differentiation (GO:0030316)	3/19	0.0544132	0.672326	0	0	3.42877	9.98165	CSF1;GLO1;SNX10	.
negative regulation of T-helper cell differentiation (GO:0045623)	2/8	0.0493057	0.672746	0	0	5.42888	16.3394	ANXA1;TBX21	.
long-chain fatty-acyl-CoA biosynthetic process (GO:0035338)	3/18	0.0473929	0.673666	0	0	3.61925	11.0361	ACSL5;ACSL4;HSD17B12	.
Rac protein signal transduction (GO:0016601)	3/19	0.0544132	0.673958	0	0	3.42877	9.98165	HACE1;RHOH;AIF1	.
positive regulation of DNA recombination (GO:0045911)	2/8	0.0493057	0.67455	0	0	5.42888	16.3394	WRN;PRDM9	.
positive regulation of mononuclear cell migration (GO:0071677)	3/19	0.0544132	0.675598	0	0	3.42877	9.98165	CCR1;CXCL10;AIF1	.
positive regulation of chromatin binding (GO:0035563)	2/8	0.0493057	0.676363	0	0	5.42888	16.3394	DTX3L;PARP9	.
organelle fusion (GO:0048284)	3/19	0.0544132	0.677245	0	0	3.42877	9.98165	CHCHD3;BCL2A1;OPA1	.
microtubule nucleation by microtubule organizing center (GO:0051418)	2/8	0.0493057	0.678186	0	0	5.42888	16.3394	NIN;TUBGCP5	.
defense response to protozoan (GO:0042832)	2/8	0.0493057	0.680019	0	0	5.42888	16.3394	BATF2;CLEC7A	.
ribosomal large subunit export from nucleus (GO:0000055)	2/8	0.0493057	0.681862	0	0	5.42888	16.3394	XPO1;NMD3	.
positive regulation of tissue remodeling (GO:0034105)	2/8	0.0493057	0.683715	0	0	5.42888	16.3394	IL23A;IL18	.
histone H2A-K119 monoubiquitination (GO:0036353)	2/8	0.0493057	0.685578	0	0	5.42888	16.3394	PCGF5;TRIM37	.
Golgi to lysosome transport (GO:0090160)	2/8	0.0493057	0.687451	0	0	5.42888	16.3394	CCDC91;LAMP1	.
regulation of vascular associated smooth muscle cell migration (GO:1904752)	2/8	0.0493057	0.689335	0	0	5.42888	16.3394	DOCK7;TPM1	.
regulation of extrinsic apoptotic signaling pathway (GO:2001236)	6/60	0.0571884	0.691546	0	0	2.17155	6.21369	CASP8;TNFSF10;FAS;RIPK1;ZMYND11;TANK	.
cofactor biosynthetic process (GO:0051188)	4/32	0.0577966	0.695604	0	0	2.71444	7.7384	HSPA9;SLC25A16;MOCS2;MMADHC	.
positive regulation of viral genome replication (GO:0045070)	4/32	0.0577966	0.697249	0	0	2.71444	7.7384	YTHDC2;PPIE;IFIT1;SRPK1	.
melanosome localization (GO:0032400)	3/20	0.0618989	0.697285	0	0	3.25733	9.06271	MYO5A;RAB27A;BBS4	.
positive regulation of T cell migration (GO:2000406)	3/20	0.0618989	0.698828	0	0	3.25733	9.06271	SPN;CXCL10;AIF1	.
positive regulation of gene expression (GO:0010628)	45/772	0.0622289	0.699458	0	0	1.2658	3.51505	BLM;CIITA;NCF1;CSF1;HFE;RPS27L;YEATS4;PSEN1;WDR43;MED17;NPAT;TBX21;TAF1A;MYB;SMARCAD1;RIOK2;BTRC;POLR2K;UTP15;CD74;WARS;ANKRD49;ATMIN;DTX3L;STAT1;NCOA4;RAB27A;WDR75;TRIP4;UPF3B;NR1D2;LARP4;PARP9;DNAJC2;NIF3L1;IRF1;FUBP1;NFE2L3;TFAM;TCF4;FAM98B;UBE2V1;CD46;CPEB3;TLR4	.
positive regulation of interferon-alpha production (GO:0032727)	3/20	0.0618989	0.700378	0	0	3.25733	9.06271	IFIH1;STAT1;TLR4	.
regulation of response to cytokine stimulus (GO:0060759)	3/20	0.0618989	0.701934	0	0	3.25733	9.06271	IFIH1;TAF9;PARP9	.
vitamin transmembrane transport (GO:0035461)	2/9	0.0614973	0.70206	0	0	4.82567	13.4577	SLC25A32;STRA6	.
regulation of regulatory T cell differentiation (GO:0045589)	3/20	0.0618989	0.703497	0	0	3.25733	9.06271	IRF1;IL2RA;CD46	.
response to vitamin (GO:0033273)	2/9	0.0614973	0.703634	0	0	4.82567	13.4577	HLCS;KYNU	.
positive regulation of interleukin-2 production (GO:0032743)	3/20	0.0618989	0.705068	0	0	3.25733	9.06271	ANXA1;GLMN;TANK	.
antigen processing and presentation of exogenous peptide antigen via MHC class I, TAP-independent (GO:0002480)	2/9	0.0614973	0.705215	0	0	4.82567	13.4577	HFE;B2M	.
cellular response to acidic pH (GO:0071468)	2/9	0.0614973	0.706803	0	0	4.82567	13.4577	CHORDC1;PKD1L3	.
global genome nucleotide-excision repair (GO:0070911)	4/33	0.0634725	0.707206	0	0	2.63219	7.25732	XPA;GTF2H1;CHD1L;GTF2H3	.
regulation of helicase activity (GO:0051095)	2/9	0.0614973	0.708399	0	0	4.82567	13.4577	SSBP1;IFIT1	.
negative regulation of apoptotic process (GO:0043066)	30/486	0.0640067	0.708517	0	0	1.34046	3.68463	YWHAE;MRE11;BCL2A1;GLO1;TAF9;PSEN1;TRIAP1;HIGD1A;IFIT3;OPA1;PDK4;ZNF268;MCL1;HSPA9;CD74;STIL;ANXA1;ANXA4;RHBDD1;BFAR;KLHL20;ITCH;TMBIM4;IL2RB;FAS;NAA35;EVI2B;NAIP;LAMTOR5;BIRC3	.
purine ribonucleoside triphosphate metabolic process (GO:0009205)	4/33	0.0634725	0.708753	0	0	2.63219	7.25732	HSPA8;OPA1;RAB23;AK3	.
mitotic spindle assembly (GO:0090307)	5/47	0.0639103	0.708987	0	0	2.31016	6.35358	SPICE1;TUBGCP5;PIBF1;NAIP;BIRC3	.
monocarboxylic acid metabolic process (GO:0032787)	9/109	0.0642167	0.709303	0	0	1.79303	4.92274	AASDH;HLCS;PNPLA8;GLO1;KYNU;CROT;NIT2;DLD;STRA6	.
mRNA methylation (GO:0080009)	2/9	0.0614973	0.710001	0	0	4.82567	13.4577	TRMT10C;TRMT6	.
phagosome maturation (GO:0090382)	4/33	0.0634725	0.710307	0	0	2.63219	7.25732	ATP6V1A;ATP6V1G1;ATP6V1E1;ATP6V1D	.
negative regulation of extrinsic apoptotic signaling pathway (GO:2001237)	7/77	0.0639061	0.710486	0	0	1.97414	5.42955	CASP8;TNFSF10;FAS;RIPK1;ZMYND11;TANK;MCL1	.
toll-like receptor 3 signaling pathway (GO:0034138)	2/9	0.0614973	0.711611	0	0	4.82567	13.4577	CASP8;RIPK1	.
cellular response to amino acid stimulus (GO:0071230)	4/33	0.0634725	0.711869	0	0	2.63219	7.25732	UBR1;CPEB3;LAMTOR3;LAMTOR5	.
basement membrane organization (GO:0071711)	2/9	0.0614973	0.713229	0	0	4.82567	13.4577	NID1;CTSS	.
positive regulation of cell activation (GO:0050867)	2/9	0.0614973	0.714853	0	0	4.82567	13.4577	PLEK;TLR4	.
RNA processing (GO:0006396)	14/194	0.064953	0.715886	0	0	1.5671	4.28459	SF3A3;PNPT1;GEMIN2;YTHDC2;ZCRB1;LSM5;SRPK1;MRPL44;DUSP11;HELB;RSRC1;XRN2;PPIG;SNRPF	.
regulation of natural killer cell activation (GO:0032814)	2/9	0.0614973	0.716485	0	0	4.82567	13.4577	IL23A;PIBF1	.
production of siRNA involved in RNA interference (GO:0030422)	2/9	0.0614973	0.718125	0	0	4.82567	13.4577	TSNAX;MRPL44	.
interleukin-1 secretion (GO:0050701)	2/9	0.0614973	0.719772	0	0	4.82567	13.4577	GBP5;TLR4	.
cellular response to oxygen levels (GO:0071453)	2/9	0.0614973	0.721427	0	0	4.82567	13.4577	ATP6V1A;ATP6V1G1	.
interleukin-1 beta production (GO:0032611)	2/9	0.0614973	0.723089	0	0	4.82567	13.4577	GBP5;TLR4	.
indolalkylamine catabolic process (GO:0046218)	2/9	0.0614973	0.724759	0	0	4.82567	13.4577	KYNU;IDO1	.
mitochondrion morphogenesis (GO:0070584)	2/9	0.0614973	0.726437	0	0	4.82567	13.4577	PNPT1;DNM1L	.
positive regulation of nitric-oxide synthase biosynthetic process (GO:0051770)	2/9	0.0614973	0.728122	0	0	4.82567	13.4577	NOD2;TLR4	.
regulation of ER-associated ubiquitin-dependent protein catabolic process (GO:1903069)	2/9	0.0614973	0.729815	0	0	4.82567	13.4577	USP14;UBQLN2	.
regulation of microtubule-based movement (GO:0060632)	2/9	0.0614973	0.731517	0	0	4.82567	13.4577	LAMP1;TCTEX1D2	.
regulation of T-helper 1 type immune response (GO:0002825)	2/9	0.0614973	0.733226	0	0	4.82567	13.4577	IL23A;IL27	.
cellular response to lipopolysaccharide (GO:0071222)	8/92	0.0614804	0.734741	0	0	1.88831	5.26656	CD274;CXCL10;TICAM2;TNIP3;IL18;PLAA;CCR5;TLR4	.
cellular response to starvation (GO:0009267)	9/108	0.0612903	0.735916	0	0	1.80963	5.05272	HSPA8;GABARAPL1;WRN;BMPR2;LAMP2;PDK4;FAS;EIF2S1;ATG5	.
positive regulation of cellular protein metabolic process (GO:0032270)	8/92	0.0614804	0.736466	0	0	1.88831	5.26656	AMER1;CASP8;CSF1;RPS27L;UPF3B;BTRC;LARP4;CPEB3	.
response to ionizing radiation (GO:0010212)	7/78	0.0675585	0.7414	0	0	1.94883	5.25163	IKBIP;BLM;RAD51C;TRIM13;TOPBP1;TANK;INIP	.
ERAD pathway (GO:0036503)	7/78	0.0675585	0.742998	0	0	1.94883	5.25163	PSMC6;RHBDD1;JKAMP;FAF2;PSMC2;TRIM13;UBQLN2	.
mitochondrial calcium ion transmembrane transport (GO:0006851)	3/21	0.0698342	0.743975	0	0	3.10222	8.25696	MICU2;MAIP1;MCU	.
regulation of cysteine-type endopeptidase activity involved in apoptotic process (GO:0043281)	8/94	0.0680018	0.744663	0	0	1.84813	4.96818	YWHAE;TNFSF10;CYCS;NOD1;TRIAP1;GRAMD4;NAIP;LAMTOR5	.
negative regulation of viral process (GO:0048525)	3/21	0.0698342	0.745532	0	0	3.10222	8.25696	APOBEC3H;STAT1;TRIM13	.
regulation of interleukin-2 production (GO:0032663)	3/21	0.0698342	0.747095	0	0	3.10222	8.25696	ANXA1;TBX21;TANK	.
vesicle docking (GO:0048278)	3/21	0.0698342	0.748664	0	0	3.10222	8.25696	STX8;USO1;STX11	.
mitochondrial fission (GO:0000266)	3/21	0.0698342	0.75024	0	0	3.10222	8.25696	OPA1;MX2;DNM1L	.
postreplication repair (GO:0006301)	5/48	0.0687662	0.751422	0	0	2.26203	6.05556	RFC3;NSMCE1;POLI;UBE2V1;RAD18	.
positive regulation of T cell mediated immunity (GO:0002711)	3/21	0.0698342	0.751823	0	0	3.10222	8.25696	IL23A;TANK;B2M	.
regulation of DNA recombination (GO:0000018)	4/34	0.0694292	0.752224	0	0	2.55477	6.81471	BLM;RAD50;MRE11;SMARCAD1	.
mitochondrial electron transport, cytochrome c to oxygen (GO:0006123)	3/21	0.0698342	0.753413	0	0	3.10222	8.25696	COX7B;AFG1L;CYCS	.
intracellular pH reduction (GO:0051452)	4/34	0.0694292	0.753824	0	0	2.55477	6.81471	ATP6V1A;ATP6V1G1;ATP6V1E1;ATP6V1D	.
cellular protein catabolic process (GO:0044257)	6/63	0.0693031	0.754059	0	0	2.06815	5.52043	PSMA6;CASP8;FAP;AFG1L;RIPK1;CTSS	.
positive regulation of transcription from RNA polymerase I promoter (GO:0045943)	3/21	0.0698342	0.755009	0	0	3.10222	8.25696	UTP15;WDR75;WDR43	.
positive regulation of type I interferon production (GO:0032481)	6/63	0.0693031	0.75567	0	0	2.06815	5.52043	IFIH1;MRE11;STAT1;IRF1;TLR4;POLR2K	.
respiratory electron transport chain (GO:0022904)	8/95	0.0714159	0.757662	0	0	1.82868	4.82631	COX7B;NDUFB5;NDUFB3;AFG1L;ETFRF1;CYCS;SLC25A12;NDUFV2	.
regulation of cellular response to heat (GO:1900034)	7/79	0.0713337	0.758367	0	0	1.92416	5.08053	YWHAE;DNAJC2;HSPA8;DNAJC7;PTGES3;CHORDC1;NUP37	.
telomeric loop disassembly (GO:0090657)	2/10	0.0745823	0.762712	0	0	4.34311	11.2741	BLM;WRN	.
tryptophan catabolic process (GO:0006569)	2/10	0.0745823	0.764244	0	0	4.34311	11.2741	KYNU;IDO1	.
T cell homeostasis (GO:0043029)	2/10	0.0745823	0.765781	0	0	4.34311	11.2741	PPP2R3C;ZC3H8	.
coenzyme A metabolic process (GO:0015936)	2/10	0.0745823	0.767325	0	0	4.34311	11.2741	NUDT7;CROT	.
negative regulation of centrosome duplication (GO:0010826)	2/10	0.0745823	0.768876	0	0	4.34311	11.2741	TRIM37;MDM1	.
positive regulation of smooth muscle cell migration (GO:0014911)	2/10	0.0745823	0.770432	0	0	4.34311	11.2741	DOCK7;AIF1	.
translation (GO:0006412)	16/233	0.0728803	0.771593	0	0	1.49119	3.90535	RARS2;WARS;MRPS33;MRPS21;SARS;TARS;MRPL47;MRPL13;MRPS18C;WARS2;MRPL3;MRPL1;PPA1;RARS;IARS2;ABCE1	.
detection of bacterium (GO:0016045)	2/10	0.0745823	0.771995	0	0	4.34311	11.2741	NOD1;NOD2	.
response to muramyl dipeptide (GO:0032495)	2/10	0.0745823	0.773564	0	0	4.34311	11.2741	NOD1;NOD2	.
tryptophan metabolic process (GO:0006568)	2/10	0.0745823	0.775139	0	0	4.34311	11.2741	KYNU;IDO1	.
pattern recognition receptor signaling pathway (GO:0002221)	5/49	0.0738205	0.776713	0	0	2.21587	5.77482	CD180;LY96;FFAR2;TLR4;CTSS	.
regulation of NLRP3 inflammasome complex assembly (GO:1900225)	2/10	0.0745823	0.776721	0	0	4.34311	11.2741	GBP5;TLR4	.
nuclear-transcribed mRNA catabolic process, deadenylation-dependent decay (GO:0000288)	6/64	0.0736463	0.77809	0	0	2.03583	5.31042	EXOSC8;PARN;CNOT10;LSM5;EIF4E;LSM2	.
aspartate family amino acid metabolic process (GO:0009066)	2/10	0.0745823	0.77831	0	0	4.34311	11.2741	SMS;NIT2	.
interstrand cross-link repair (GO:0036297)	5/49	0.0738205	0.778318	0	0	2.21587	5.77482	DCLRE1A;ERCC6L2;XPA;USP1;FANCC	.
glycine metabolic process (GO:0006544)	2/10	0.0745823	0.779904	0	0	4.34311	11.2741	GLDC;SLC25A32	.
superoxide anion generation (GO:0042554)	2/10	0.0745823	0.781506	0	0	4.34311	11.2741	NCF1;CYBB	.
cellular response to thyroid hormone stimulus (GO:0097067)	2/10	0.0745823	0.783114	0	0	4.34311	11.2741	KLF9;CTSS	.
regulation of monocyte chemotaxis (GO:0090025)	3/22	0.0782019	0.790226	0	0	2.96121	7.54653	CCR1;CXCL10;AIF1	.
cellular response to unfolded protein (GO:0034620)	3/22	0.0782019	0.791794	0	0	2.96121	7.54653	HSPA9;HSPA8;RHBDD1	.
protein localization to nucleus (GO:0034504)	8/97	0.0785517	0.792192	0	0	1.79097	4.55623	WRN;CNEP1R1;PINX1;XPA;TOR1AIP2;TNPO3;BBS4;GPN3	.
protein complex localization (GO:0031503)	3/22	0.0782019	0.793368	0	0	2.96121	7.54653	IFT74;RABL2B;IFT57	.
regulation of cytokine production involved in inflammatory response (GO:1900015)	3/22	0.0782019	0.794948	0	0	2.96121	7.54653	GBP5;NOD2;TLR4	.
negative regulation of response to endoplasmic reticulum stress (GO:1903573)	3/22	0.0782019	0.796535	0	0	2.96121	7.54653	USP25;OPA1;TXNDC12	.
spindle assembly (GO:0051225)	7/81	0.0792525	0.797684	0	0	1.87665	4.75753	SPICE1;TUBGCP5;HAUS3;CEP63;PIBF1;NAIP;BIRC3	.
protein homotrimerization (GO:0070207)	3/22	0.0782019	0.798128	0	0	2.96121	7.54653	PNPT1;CD247;TANK	.
cellular protein localization (GO:0034613)	21/328	0.0807125	0.810779	0	0	1.39032	3.49925	TBC1D8B;CD74;RAB2B;RIC1;TICAM2;STX8;USO1;RAB27A;RABL2B;STX11;RAB37;RAB23;RABL3;RAB18;TMED2;RAB28;VPS45;LAMTOR3;EVI5;BBS4;CNTLN	.
DNA-dependent DNA replication maintenance of fidelity (GO:0045005)	4/36	0.0821668	0.818939	0	0	2.41284	6.02969	ETAA1;BLM;WRN;DONSON	.
anatomical structure homeostasis (GO:0060249)	4/36	0.0821668	0.820542	0	0	2.41284	6.02969	WRN;RAD50;MRE11;PTGES3	.
positive regulation of NIK/NF-kappaB signaling (GO:1901224)	4/36	0.0821668	0.822151	0	0	2.41284	6.02969	CHI3L1;NOD1;NOD2;TANK	.
RNA polymerase II transcriptional preinitiation complex assembly (GO:0051123)	2/11	0.0884528	0.822176	0	0	3.94828	9.5757	GTF2A2;GTF2B	.
telomere maintenance via telomere trimming (GO:0090737)	2/11	0.0884528	0.823676	0	0	3.94828	9.5757	BLM;WRN	.
regulation of cyclin-dependent protein kinase activity (GO:1904029)	4/36	0.0821668	0.823766	0	0	2.41284	6.02969	HERC5;BLM;GTF2H1;MNAT1	.
inner mitochondrial membrane organization (GO:0007007)	4/37	0.0889365	0.825169	0	0	2.34762	5.68086	CHCHD3;OPA1;IMMT;MAIP1	.
response to thyroid hormone (GO:0097066)	2/11	0.0884528	0.825182	0	0	3.94828	9.5757	KLF9;CTSS	.
inhibition of cysteine-type endopeptidase activity involved in apoptotic process (GO:1990001)	2/11	0.0884528	0.826693	0	0	3.94828	9.5757	NAIP;BIRC3	.
t-circle formation (GO:0090656)	2/11	0.0884528	0.82821	0	0	3.94828	9.5757	BLM;WRN	.
positive regulation of binding (GO:0051099)	7/82	0.0833957	0.829568	0	0	1.85376	4.60504	DTX3L;HFE;NMD3;TXN;PSEN1;PARP9;B2M	.
negative regulation of T cell differentiation (GO:0045581)	2/11	0.0884528	0.829733	0	0	3.94828	9.5757	IRF1;ZC3H8	.
cell part morphogenesis (GO:0032990)	2/11	0.0884528	0.831261	0	0	3.94828	9.5757	PNPT1;DNM1L	.
methionine metabolic process (GO:0006555)	2/11	0.0884528	0.832794	0	0	3.94828	9.5757	AHCYL2;SMS	.
regulation of RNA polymerase II transcriptional preinitiation complex assembly (GO:0045898)	2/11	0.0884528	0.834334	0	0	3.94828	9.5757	PSMC6;PSMC2	.
negative regulation of viral genome replication (GO:0045071)	5/51	0.0845167	0.835831	0	0	2.12897	5.26028	RNASEL;RSAD2;APOBEC3H;IFIT1;SRPK1	.
negative regulation of receptor binding (GO:1900121)	2/11	0.0884528	0.835879	0	0	3.94828	9.5757	HFE;B2M	.
macrophage differentiation (GO:0030225)	2/11	0.0884528	0.83743	0	0	3.94828	9.5757	CASP8;CSF1	.
myeloid leukocyte differentiation (GO:0002573)	5/51	0.0845167	0.837454	0	0	2.12897	5.26028	BATF2;CASP8;CSF1;GLO1;SNX10	.
cellular response to interleukin-2 (GO:0071352)	2/11	0.0884528	0.838986	0	0	3.94828	9.5757	IL2RA;IL2RB	.
fatty acid oxidation (GO:0019395)	5/51	0.0845167	0.839083	0	0	2.12897	5.26028	HADHA;SLC25A17;CROT;PEX13;HIBCH	.
regulation of inflammatory response (GO:0050727)	12/167	0.0850278	0.839259	0	0	1.5604	3.84603	PSMA6;ANXA1;IL23A;CASP4;IL18;NR1D2;FFAR2;NOD1;NOD2;PIK3AP1;TLR4;BIRC3	.
regulation of chromatin binding (GO:0035561)	2/11	0.0884528	0.840548	0	0	3.94828	9.5757	DTX3L;PARP9	.
regulation of nuclear-transcribed mRNA poly(A) tail shortening (GO:0060211)	2/11	0.0884528	0.842117	0	0	3.94828	9.5757	BTG2;CPEB3	.
cellular response to oxygen-containing compound (GO:1901701)	18/275	0.0855183	0.84247	0	0	1.42138	3.49521	CD274;TICAM2;NCF1;ERCC6L2;TPM1;CXCL10;FER;TNIP3;PDK4;PDK3;PLAA;FFAR2;CPEB3;CCR5;TLR4;LAMTOR3;LAMTOR5;CCDC62	.
regulation of apoptotic process (GO:0042981)	46/816	0.0910554	0.843296	0	0	1.22416	2.93344	MRE11;BCL2A1;GLO1;TAF9;PSEN1;TRIAP1;IER3IP1;HIGD1A;TANK;RTN4;IFIT3;IFIT2;WRN;OPA1;TNFSF10;NEK1;RIPK1;DNM1L;IFT57;ZNF268;MAP4K3;ZNF420;MCL1;HSPA9;CD74;STIL;ANXA1;STAT1;ANXA4;RHBDD1;BFAR;RABGGTB;KLHL20;TIAM2;ITCH;TMBIM4;IL2RB;NAA35;FAS;SGK3;EVI2B;BCAR1;NAIP;ITGB3BP;BIRC3;LAMTOR5	.
positive regulation of chromosome segregation (GO:0051984)	2/11	0.0884528	0.843691	0	0	3.94828	9.5757	SMC5;RAD18	.
cellular response to amyloid-beta (GO:1904646)	3/23	0.0869833	0.84387	0	0	2.83246	6.91698	CASP4;PSEN1;TLR4	.
negative regulation of peptide secretion (GO:0002792)	2/11	0.0884528	0.845271	0	0	3.94828	9.5757	CD74;RSAD2	.
positive regulation of ion transmembrane transporter activity (GO:0032414)	3/23	0.0869833	0.845478	0	0	2.83246	6.91698	COX17;ATP1B3;CTSS	.
I-kappaB phosphorylation (GO:0007252)	2/11	0.0884528	0.846856	0	0	3.94828	9.5757	PRDX4;TLR4	.
autophagosome maturation (GO:0097352)	3/23	0.0869833	0.847091	0	0	2.83246	6.91698	GABARAPL1;SNX14;LAMP2	.
positive regulation of nuclear-transcribed mRNA poly(A) tail shortening (GO:0060213)	2/11	0.0884528	0.848448	0	0	3.94828	9.5757	BTG2;CPEB3	.
regulation of interleukin-8 secretion (GO:2000482)	3/23	0.0869833	0.848711	0	0	2.83246	6.91698	ANXA1;ANXA4;FFAR2	.
regulation of hydrogen peroxide-induced cell death (GO:1903205)	2/11	0.0884528	0.850046	0	0	3.94828	9.5757	RIPK1;TXN	.
peroxisome organization (GO:0007031)	3/23	0.0869833	0.850337	0	0	2.83246	6.91698	TMEM135;LONP2;DNM1L	.
regulation of tumor necrosis factor biosynthetic process (GO:0042534)	2/11	0.0884528	0.85165	0	0	3.94828	9.5757	SPN;TLR4	.
protein localization to cilium (GO:0061512)	3/23	0.0869833	0.851969	0	0	2.83246	6.91698	SNX10;ATP6V1D;BBS4	.
interleukin-27-mediated signaling pathway (GO:0070106)	2/11	0.0884528	0.85326	0	0	3.94828	9.5757	STAT1;IL27	.
positive regulation of cytokine production (GO:0001819)	15/221	0.0868109	0.853557	0	0	1.4739	3.60226	GBP5;ANXA1;MRE11;GLMN;IL18;NOD2;TANK;IL23A;IRF1;FFAR2;RIPK1;CD46;TLR4;PIBF1;POLR2K	.
mitotic G2/M transition checkpoint (GO:0044818)	3/23	0.0869833	0.853607	0	0	2.83246	6.91698	BLM;DONSON;TOPBP1	.
negative regulation of defense response to virus (GO:0050687)	2/11	0.0884528	0.854876	0	0	3.94828	9.5757	ITCH;IFIT1	.
extrinsic apoptotic signaling pathway (GO:0097191)	6/68	0.0925291	0.855391	0	0	1.91608	4.56071	CASP8;BCL2A1;FAS;RIPK1;TANK;MCL1	.
formation of extrachromosomal circular DNA (GO:0001325)	2/11	0.0884528	0.856498	0	0	3.94828	9.5757	BLM;WRN	.
regulation of osteoclast differentiation (GO:0045670)	4/38	0.0959652	0.880774	0	0	2.28584	5.35749	CCR1;CSF1;IL23A;TLR4	.
protein K63-linked ubiquitination (GO:0070534)	4/38	0.0959652	0.882361	0	0	2.28584	5.35749	ITCH;BFAR;UBE2V1;TANK	.
cellular response to molecule of bacterial origin (GO:0071219)	7/85	0.0965545	0.883006	0	0	1.78834	4.1805	CD274;CXCL10;TICAM2;TNIP3;PLAA;CCR5;TLR4	.
base-excision repair (GO:0006284)	4/38	0.0959652	0.883954	0	0	2.28584	5.35749	POLB;WRN;MRE11;XPA	.
regulation of cell cycle G2/M phase transition (GO:1902749)	7/85	0.0965545	0.884591	0	0	1.78834	4.1805	YWHAE;OFD1;CEP70;HAUS3;CEP63;MAPRE1;CKAP5	.
protein stabilization (GO:0050821)	11/153	0.0959207	0.885142	0	0	1.56125	3.65993	LAMP1;CCNH;PTGES3;CHORDC1;LAMP2;TAF9;CDC37L1;ATP1B3;SUGT1;GOLGA7;RTN4	.
regulation of endopeptidase activity (GO:0052548)	6/69	0.0976216	0.889577	0	0	1.88831	4.39344	PSMA3;SERPINC1;PSME1;PSME2;SERPINB5;BIRC3	.
response to interferon-gamma (GO:0034341)	6/69	0.0976216	0.891169	0	0	1.88831	4.39344	CIITA;NUB1;CALCOCO2;STAT1;KYNU;AIF1	.
positive regulation of transcription, DNA-templated (GO:0045893)	61/1121	0.0985112	0.896083	0	0	1.18167	2.73861	CIITA;BMPR2;NCF1;CCNH;ZC3H8;YEATS4;TRIAP1;WDR43;MED17;ELK4;PPP3CA;RPS6KA5;MYB;SMARCAD1;BTRC;HMGN1;UTP15;ANKRD49;ATMIN;DTX3L;NCOA4;IL18;WDR75;TET1;PARP9;DNAJC2;NIF3L1;IRF1;TFEC;TFAM;UBE2V1;TLR4;RNASEL;BLM;GTF2A2;TAF9;PSEN1;NOD2;ZNF24;NPAT;PLAGL1;HSF2;TBX21;RIPK1;ZNF268;CD74;TFAP2C;STAT1;PCGF5;ECD;TRIP4;NR1D2;GTF2H1;CXCL10;TNIP3;NFE2L3;CREBRF;TCF4;MNAT1;SSBP2;CCDC62	.
positive regulation of granulocyte macrophage colony-stimulating factor production (GO:0032725)	2/12	0.103009	0.907866	0	0	3.61925	8.22635	IL23A;IL18	.
mitochondrion disassembly (GO:0061726)	4/39	0.103246	0.908385	0	0	2.22723	5.05725	GABARAPL1;FUNDC1;ATG4C;ATG5	.
DNA deamination (GO:0045006)	2/12	0.103009	0.909436	0	0	3.61925	8.22635	CDADC1;APOBEC3H	.
protein homooligomerization (GO:0051260)	13/191	0.103686	0.910685	0	0	1.47802	3.34977	GBP5;BLM;PNPT1;ATL3;OLFM4;SAMHD1;TANK;SRR;SMARCAD1;RIPK1;HPRT1;CD247;DNM1L	.
prostanoid metabolic process (GO:0006692)	2/12	0.103009	0.911012	0	0	3.61925	8.22635	PLAA;PTGR2	.
pyrimidine-containing compound salvage (GO:0008655)	2/12	0.103009	0.912594	0	0	3.61925	8.22635	UPRT;DCK	.
regulation of hormone secretion (GO:0046883)	2/12	0.103009	0.914181	0	0	3.61925	8.22635	ANXA1;FFAR2	.
transcription from mitochondrial promoter (GO:0006390)	2/12	0.103009	0.915774	0	0	3.61925	8.22635	TFAM;MTERF1	.
purine nucleoside monophosphate biosynthetic process (GO:0009127)	2/12	0.103009	0.917372	0	0	3.61925	8.22635	ATIC;ADSS	.
negative regulation of intrinsic apoptotic signaling pathway in response to DNA damage (GO:1902230)	3/25	0.105709	0.918966	0	0	2.60586	5.85554	CD74;TAF9;TRIAP1	.
regulation of protein import into nucleus, translocation (GO:0033158)	2/12	0.103009	0.918976	0	0	3.61925	8.22635	TXN;PSEN1	.
macromolecular complex assembly (GO:0065003)	9/121	0.106165	0.919795	0	0	1.6152	3.62252	CD74;NIFK;HFE;ZW10;IL2RB;FAS;FANCC;MNAT1;TANK	.
negative regulation of T cell proliferation (GO:0042130)	3/25	0.105709	0.920535	0	0	2.60586	5.85554	SPN;CD274;GLMN	.
histone H3 deacetylation (GO:0070932)	2/12	0.103009	0.920585	0	0	3.61925	8.22635	ELK4;SMARCAD1	.
response to lipopolysaccharide (GO:0032496)	11/156	0.106131	0.921061	0	0	1.53122	3.43466	CD274;CXCL10;FER;SRR;TICAM2;TNIP3;PLAA;LY96;FAS;CCR5;TLR4	.
negative regulation of proteasomal ubiquitin-dependent protein catabolic process (GO:0032435)	3/25	0.105709	0.922108	0	0	2.60586	5.85554	USP14;HFE;TAF9	.
regulation of histone methylation (GO:0031060)	2/12	0.103009	0.9222	0	0	3.61925	8.22635	TET1;PRDM10	.
cellular senescence (GO:0090398)	3/25	0.105709	0.923687	0	0	2.60586	5.85554	OPA1;NSMCE2;SMC5	.
positive regulation of T-helper 1 type immune response (GO:0002827)	2/12	0.103009	0.923821	0	0	3.61925	8.22635	ANXA1;IL23A	.
positive regulation of immune effector process (GO:0002699)	3/25	0.105709	0.925272	0	0	2.60586	5.85554	IL23A;MYB;CD46	.
pyrimidine nucleoside salvage (GO:0043097)	2/12	0.103009	0.925447	0	0	3.61925	8.22635	UPRT;DCK	.
membrane protein intracellular domain proteolysis (GO:0031293)	3/25	0.105709	0.926861	0	0	2.60586	5.85554	RHBDD1;SPPL2A;PSEN1	.
negative regulation of ERAD pathway (GO:1904293)	2/12	0.103009	0.92708	0	0	3.61925	8.22635	USP25;USP14	.
interleukin-2-mediated signaling pathway (GO:0038110)	2/12	0.103009	0.928718	0	0	3.61925	8.22635	IL2RA;IL2RB	.
positive regulation of interleukin-1 production (GO:0032732)	2/12	0.103009	0.930361	0	0	3.61925	8.22635	NOD2;TLR4	.
regulation of double-strand break repair via nonhomologous end joining (GO:2001032)	2/12	0.103009	0.932011	0	0	3.61925	8.22635	DTX3L;PARP9	.
interferon-gamma-mediated signaling pathway (GO:0060333)	6/71	0.108242	0.933042	0	0	1.83511	4.08016	CIITA;STAT1;HFE;IRF1;TRIM38;B2M	.
regulation of systemic arterial blood pressure (GO:0003073)	2/12	0.103009	0.933666	0	0	3.61925	8.22635	BMPR2;SLC2A5	.
response to organic cyclic compound (GO:0014070)	6/70	0.10286	0.933976	0	0	1.86133	4.23338	PAQR8;CHRNB1;GLDC;HLCS;KYNU;IL18	.
protein ubiquitination involved in ubiquitin-dependent protein catabolic process (GO:0042787)	6/71	0.108242	0.934621	0	0	1.83511	4.08016	ITCH;HACE1;CUL5;CUL2;RNF19B;KLHL24	.
cellular response to nutrient levels (GO:0031669)	5/55	0.10819	0.935751	0	0	1.97414	4.39022	HSPA8;WRN;BMPR2;LAMP2;PDK4	.
Golgi organization (GO:0007030)	9/122	0.110228	0.948553	0	0	1.60197	3.53267	VMP1;ATP8B4;TICAM2;HACE1;ATL3;ZW10;TMED2;GCC2;VRK1	.
protein modification by small protein conjugation (GO:0032446)	24/399	0.11081	0.948768	0	0	1.3062	2.87355	ARRDC4;HACE1;ZFAND4;KLHL15;UBA5;CUL2;IPP;UBR1;KLHL24;CCNB1IP1;KLHL20;IFIH1;HERC5;KLHL9;KBTBD3;HERC4;NUB1;ITCH;BTRC;RAD18;NAIP;BIRC3;HERC6;NUP37	.
Golgi to plasma membrane transport (GO:0006893)	4/40	0.110771	0.950022	0	0	2.17155	4.77805	GOLGA4;EXOC6;GOLGA7;STEAP2	.
regulation of type I interferon-mediated signaling pathway (GO:0060338)	4/40	0.110771	0.951621	0	0	2.17155	4.77805	RNASEL;STAT1;STAT2;ABCE1	.
cellular calcium ion homeostasis (GO:0006874)	9/124	0.11861	0.965334	0	0	1.57613	3.36017	CCR1;YWHAE;PSEN1;SLC35G1;MICU2;ATP2B1;MAIP1;MCU;TMCO1	.
regulation of viral transcription (GO:0046782)	4/41	0.118532	0.966245	0	0	2.11859	4.51804	GTF2B;TRIM13;POLR2I;POLR2K	.
positive regulation of cytokine biosynthetic process (GO:0042108)	4/41	0.118532	0.967791	0	0	2.11859	4.51804	SPN;GLMN;IL27;TLR4	.
response to metal ion (GO:0010038)	6/73	0.119431	0.968926	0	0	1.78484	3.79282	PPP3CA;SLC30A6;HOMER1;HFE;SLC25A12;CRIP1	.
regulation of intracellular transport (GO:0032386)	4/41	0.118532	0.969342	0	0	2.11859	4.51804	RINT1;FER;LAMP1;MX2	.
lysosomal transport (GO:0007041)	6/73	0.119431	0.970469	0	0	1.78484	3.79282	CCDC91;LAMP1;DTX3L;NCOA4;VPS54;GCC2	.
regulation of release of cytochrome c from mitochondria (GO:0090199)	4/41	0.118532	0.970898	0	0	2.11859	4.51804	OPA1;TNFSF10;TRIAP1;DNM1L	.
regulation of cellular carbohydrate metabolic process (GO:0010675)	2/13	0.118158	0.970951	0	0	3.34085	7.13516	PDK4;PDK3	.
histone acetylation (GO:0016573)	6/72	0.113767	0.972448	0	0	1.80963	3.93342	ACTL6A;HAT1;TAF9;POLE3;YEATS4;ELP4	.
autophagy of mitochondrion (GO:0000422)	4/41	0.118532	0.972459	0	0	2.11859	4.51804	GABARAPL1;FUNDC1;ATG4C;ATG5	.
tRNA splicing, via endonucleolytic cleavage and ligation (GO:0006388)	2/13	0.118158	0.972518	0	0	3.34085	7.13516	TSEN15;FAM98B	.
cellular response to nitrogen levels (GO:0043562)	2/13	0.118158	0.974089	0	0	3.34085	7.13516	GABARAPL1;ATG5	.
negative regulation of interleukin-10 production (GO:0032693)	2/13	0.118158	0.975665	0	0	3.34085	7.13516	CD274;IL23A	.
regulation of fatty acid oxidation (GO:0046320)	2/13	0.118158	0.977246	0	0	3.34085	7.13516	PDK4;LONP2	.
positive regulation of cysteine-type endopeptidase activity (GO:2001056)	5/56	0.114565	0.977633	0	0	1.93889	4.20082	CASP8;TNFSF10;CYCS;NOD1;GRAMD4	.
positive regulation of alpha-beta T cell proliferation (GO:0046641)	2/13	0.118158	0.978833	0	0	3.34085	7.13516	IL23A;IL18	.
nucleotide metabolic process (GO:0009117)	2/13	0.118158	0.980424	0	0	3.34085	7.13516	SMARCAD1;DCK	.
cellular defense response (GO:0006968)	5/57	0.121115	0.981031	0	0	1.90487	4.02121	SPN;NCF1;RAB23;LY96;CCR5	.
protein depolymerization (GO:0051261)	3/26	0.115612	0.981647	0	0	2.50564	5.40594	KIF18A;TWF1;CKAP5	.
regulation of fibrinolysis (GO:0051917)	2/13	0.118158	0.982021	0	0	3.34085	7.13516	FAP;F11	.
positive regulation of interleukin-1 beta secretion (GO:0050718)	3/26	0.115612	0.983283	0	0	2.50564	5.40594	PANX1;NOD2;TLR4	.
RNA interference (GO:0016246)	2/13	0.118158	0.983623	0	0	3.34085	7.13516	TSNAX;MRPL44	.
regulation of cellular component organization (GO:0051128)	10/141	0.116166	0.984707	0	0	1.54011	3.31545	HSPA8;URI1;ZMYM1;ITCH;ZMYM6;SGK3;ANKRA2;LARP4;EBAG9;BCAR1	.
response to amyloid-beta (GO:1904645)	3/26	0.115612	0.984925	0	0	2.50564	5.40594	CASP4;PSEN1;TLR4	.
mRNA modification (GO:0016556)	2/13	0.118158	0.98523	0	0	3.34085	7.13516	TRMT10C;TRMT6	.
cardiolipin metabolic process (GO:0032048)	2/13	0.118158	0.986843	0	0	3.34085	7.13516	HADHA;PLA2G4A	.
regulation of granulocyte macrophage colony-stimulating factor production (GO:0032645)	2/13	0.118158	0.98846	0	0	3.34085	7.13516	IL23A;IL18	.
regulation of programmed cell death (GO:0043067)	17/269	0.116943	0.989649	0	0	1.37236	2.94518	STAT1;TRIAP1;RABGGTB;TANK;RTN4;WRN;CASP8;OPA1;FAS;NEK1;SGK3;RIPK1;IFT57;MAP4K3;BCAR1;ZNF420;BIRC3	.
maintenance of gastrointestinal epithelium (GO:0030277)	2/13	0.118158	0.990084	0	0	3.34085	7.13516	NOD2;TLR4	.
cellular response to nitrogen starvation (GO:0006995)	2/13	0.118158	0.991712	0	0	3.34085	7.13516	GABARAPL1;ATG5	.
cellular response to exogenous dsRNA (GO:0071360)	2/13	0.118158	0.993346	0	0	3.34085	7.13516	IFIH1;IFIT1	.
regulation of nitric-oxide synthase biosynthetic process (GO:0051769)	2/13	0.118158	0.994985	0	0	3.34085	7.13516	NOD2;TLR4	.
response to iron ion (GO:0010039)	2/13	0.118158	0.99663	0	0	3.34085	7.13516	HFE;B2M	.
DNA-templated transcriptional preinitiation complex assembly (GO:0070897)	2/13	0.118158	0.99828	0	0	3.34085	7.13516	GTF2A2;GTF2B	.
cellular response to lipid (GO:0071396)	12/179	0.124126	1	0	0	1.45579	3.03745	CD274;CXCL10;URI1;TICAM2;TNIP3;PDK4;PDK3;PLAA;FFAR2;CCR5;TLR4;CCDC62	.
positive regulation of interferon-beta production (GO:0032728)	3/27	0.125848	1	0	0	2.41284	5.00104	IFIH1;IRF1;TLR4	.
tRNA methylation (GO:0030488)	3/27	0.125848	1	0	0	2.41284	5.00104	TRMT10C;THUMPD3;ALKBH8	.
RNA biosynthetic process (GO:0032774)	3/27	0.125848	1	0	0	2.41284	5.00104	HELB;MTERF1;TCF4	.
protein tetramerization (GO:0051262)	7/91	0.126071	1	0	0	1.67043	3.45929	GBP5;CD74;SRR;HPRT1;CD247;DNM1L;SAMHD1	.
regulation of JNK cascade (GO:0046328)	7/91	0.126071	1	0	0	1.67043	3.45929	ITCH;NCF1;RIPK1;AIDA;NOD2;ZMYND11;FKTN	.
telomere organization (GO:0032200)	4/42	0.126521	1	0	0	2.06815	4.27557	WRN;RAD50;MRE11;PTGES3	.
mitotic spindle organization (GO:0007052)	6/75	0.131168	1	0	0	1.73724	3.52882	STIL;SPICE1;TUBGCP5;PIBF1;NAIP;BIRC3	.
ribonucleoside monophosphate biosynthetic process (GO:0009156)	2/14	0.133815	1	0	0	3.10222	6.23948	ATIC;ADSS	.
mitotic cell cycle arrest (GO:0071850)	2/14	0.133815	1	0	0	3.10222	6.23948	PNPT1;FAP	.
lipid particle organization (GO:0034389)	2/14	0.133815	1	0	0	3.10222	6.23948	FAF2;RAB18	.
regulation of nucleocytoplasmic transport (GO:0046822)	2/14	0.133815	1	0	0	3.10222	6.23948	XPO1;MX2	.
endoplasmic reticulum tubular network organization (GO:0071786)	2/14	0.133815	1	0	0	3.10222	6.23948	RAB18;RTN4	.
regulation of monocyte differentiation (GO:0045655)	2/14	0.133815	1	0	0	3.10222	6.23948	CD74;CSF1	.
modified amino acid transport (GO:0072337)	2/14	0.133815	1	0	0	3.10222	6.23948	SLC3A1;SLC25A32	.
purine-containing compound salvage (GO:0043101)	2/14	0.133815	1	0	0	3.10222	6.23948	HPRT1;DCK	.
negative regulation of endoplasmic reticulum stress-induced intrinsic apoptotic signaling pathway (GO:1902236)	2/14	0.133815	1	0	0	3.10222	6.23948	OPA1;TXNDC12	.
RNA splicing, via endonucleolytic cleavage and ligation (GO:0000394)	2/14	0.133815	1	0	0	3.10222	6.23948	TSEN15;FAM98B	.
negative regulation of smooth muscle cell migration (GO:0014912)	2/14	0.133815	1	0	0	3.10222	6.23948	TPM1;AIF1	.
interleukin-6-mediated signaling pathway (GO:0070102)	2/14	0.133815	1	0	0	3.10222	6.23948	FER;STAT1	.
regulation of response to interferon-gamma (GO:0060330)	2/14	0.133815	1	0	0	3.10222	6.23948	STAT1;PARP9	.
regulation of adaptive immune response (GO:0002819)	2/14	0.133815	1	0	0	3.10222	6.23948	IRF1;ALOX15	.
post-Golgi vesicle-mediated transport (GO:0006892)	5/59	0.134723	1	0	0	1.8403	3.68894	VPS54;MYO5A;EXOC6;STEAP2;KLHL20	.
positive regulation of protein localization to nucleus (GO:1900182)	4/43	0.13473	1	0	0	2.02005	4.04915	DTX3L;PINX1;NMD3;PARP9	.
transcription from RNA polymerase III promoter (GO:0006383)	3/28	0.136394	1	0	0	2.32666	4.63519	GTF3C3;ZC3H8;POLR2K	.
cellular response to topologically incorrect protein (GO:0035967)	3/28	0.136394	1	0	0	2.32666	4.63519	HSPA9;HSPA8;RHBDD1	.
mitotic cytokinesis (GO:0000281)	5/60	0.141771	1	0	0	1.80963	3.53518	USP8;SNX18;TRIM36;STAMBP;BBS4	.
positive regulation of interferon-gamma production (GO:0032729)	4/44	0.143149	1	0	0	1.97414	3.83747	IL23A;IL18;IL27;TLR4	.
mitotic metaphase plate congression (GO:0007080)	4/44	0.143149	1	0	0	1.97414	3.83747	KIF18A;ZW10;PINX1;PIBF1	.
RNA catabolic process (GO:0006401)	4/44	0.143149	1	0	0	1.97414	3.83747	RNASEH2B;PNPT1;XRN2;CNOT10	.
regulation of interferon-gamma production (GO:0032649)	4/44	0.143149	1	0	0	1.97414	3.83747	CD274;IL23A;IL18;TLR4	.
regulation of protein binding (GO:0043393)	8/112	0.144886	1	0	0	1.55111	2.99645	DTX3L;HFE;NMD3;PSEN1;AIDA;IFIT1;B2M;IFIT2	.
RNA phosphodiester bond hydrolysis (GO:0090501)	3/29	0.14723	1	0	0	2.24643	4.30363	MRPL1;PARN;MRPL44	.
negative regulation of proteasomal protein catabolic process (GO:1901799)	3/29	0.14723	1	0	0	2.24643	4.30363	USP25;HFE;TAF9	.
positive regulation of phosphate metabolic process (GO:0045937)	3/29	0.14723	1	0	0	2.24643	4.30363	PTGES3;GLMN;PSEN1	.
positive regulation of extrinsic apoptotic signaling pathway (GO:2001238)	3/29	0.14723	1	0	0	2.24643	4.30363	TNFSF10;RIPK1;TANK	.
organelle fission (GO:0048285)	3/29	0.14723	1	0	0	2.24643	4.30363	OPA1;MX2;DNM1L	.
antigen processing and presentation of peptide antigen via MHC class I (GO:0002474)	3/29	0.14723	1	0	0	2.24643	4.30363	ERAP2;HFE;B2M	.
calcium ion import (GO:0070509)	3/29	0.14723	1	0	0	2.24643	4.30363	MICU2;MAIP1;MCU	.
regulation of cell morphogenesis (GO:0022604)	3/29	0.14723	1	0	0	2.24643	4.30363	ZMYM1;ZMYM6;LARP4	.
positive regulation of alpha-beta T cell activation (GO:0046635)	2/15	0.149901	1	0	0	2.8954	5.49483	IL23A;NKAP	.
regulation of mRNA metabolic process (GO:1903311)	2/15	0.149901	1	0	0	2.8954	5.49483	TCHHL1;SRPK1	.
selective autophagy (GO:0061912)	2/15	0.149901	1	0	0	2.8954	5.49483	CALCOCO2;ATG5	.
negative regulation of platelet-derived growth factor receptor signaling pathway (GO:0010642)	2/15	0.149901	1	0	0	2.8954	5.49483	PTPRJ;PTPN12	.
response to X-ray (GO:0010165)	2/15	0.149901	1	0	0	2.8954	5.49483	IKBIP;BLM	.
pyrimidine nucleoside biosynthetic process (GO:0046134)	2/15	0.149901	1	0	0	2.8954	5.49483	UPRT;DCK	.
regulation of mitotic metaphase/anaphase transition (GO:0030071)	2/15	0.149901	1	0	0	2.8954	5.49483	NSMCE2;RIOK2	.
unsaturated fatty acid biosynthetic process (GO:0006636)	2/15	0.149901	1	0	0	2.8954	5.49483	ALOX15;DEGS1	.
negative regulation of release of cytochrome c from mitochondria (GO:0090201)	2/15	0.149901	1	0	0	2.8954	5.49483	OPA1;TRIAP1	.
vasculature development (GO:0001944)	2/15	0.149901	1	0	0	2.8954	5.49483	BMPR2;STRA6	.
regulation of macrophage chemotaxis (GO:0010758)	2/15	0.149901	1	0	0	2.8954	5.49483	CSF1;MTUS1	.
positive regulation of NF-kappaB import into nucleus (GO:0042346)	2/15	0.149901	1	0	0	2.8954	5.49483	IL23A;TLR4	.
microtubule depolymerization (GO:0007019)	2/15	0.149901	1	0	0	2.8954	5.49483	KIF18A;CKAP5	.
regulation of T cell mediated cytotoxicity (GO:0001914)	2/15	0.149901	1	0	0	2.8954	5.49483	PTPRC;IL23A	.
regulation of peptide secretion (GO:0002791)	2/15	0.149901	1	0	0	2.8954	5.49483	CD74;FFAR2	.
negative regulation of anoikis (GO:2000811)	2/15	0.149901	1	0	0	2.8954	5.49483	PDK4;MCL1	.
inhibition of cysteine-type endopeptidase activity (GO:0097340)	2/15	0.149901	1	0	0	2.8954	5.49483	NAIP;BIRC3	.
unsaturated fatty acid metabolic process (GO:0033559)	4/45	0.151768	1	0	0	1.93027	3.63933	PNPLA8;ALOX15;PLA2G4A;DEGS1	.
positive regulation of interleukin-8 production (GO:0032757)	4/45	0.151768	1	0	0	1.93027	3.63933	FFAR2;RIPK1;NOD2;TLR4	.
negative regulation of immune response (GO:0050777)	4/45	0.151768	1	0	0	1.93027	3.63933	FER;ALOX15;NOD1;NOD2	.
actin cytoskeleton reorganization (GO:0031532)	5/62	0.156333	1	0	0	1.75125	3.24991	FER;ANXA1;PLEK;RHOH;BCAR1	.
negative regulation of viral life cycle (GO:1903901)	5/62	0.156333	1	0	0	1.75125	3.24991	RNASEL;RSAD2;TRIM13;IFIT1;SRPK1	.
regulation of tumor necrosis factor production (GO:0032680)	5/62	0.156333	1	0	0	1.75125	3.24991	IL23A;LY96;RIPK1;NOD2;TLR4	.
positive regulation of cellular amide metabolic process (GO:0034250)	5/62	0.156333	1	0	0	1.75125	3.24991	RPS27L;UPF3B;GSAP;LARP4;CPEB3	.
positive regulation of interleukin-1 secretion (GO:0050716)	3/30	0.158333	1	0	0	2.17155	4.00229	PANX1;NOD2;TLR4	.
negative regulation of lymphocyte proliferation (GO:0050672)	3/30	0.158333	1	0	0	2.17155	4.00229	SPN;CD274;GLMN	.
regulation of chromosome segregation (GO:0051983)	3/30	0.158333	1	0	0	2.17155	4.00229	CSNK2A2;SMC5;RAD18	.
coenzyme biosynthetic process (GO:0009108)	3/30	0.158333	1	0	0	2.17155	4.00229	SLC25A16;MOCS2;MMADHC	.
nuclear-transcribed mRNA poly(A) tail shortening (GO:0000289)	3/30	0.158333	1	0	0	2.17155	4.00229	PARN;CNOT10;EIF4E	.
regulation of activated T cell proliferation (GO:0046006)	3/30	0.158333	1	0	0	2.17155	4.00229	CD274;IL23A;IL18	.
respiratory system development (GO:0060541)	3/30	0.158333	1	0	0	2.17155	4.00229	SMCHD1;CHI3L1;STRA6	.
negative regulation of intrinsic apoptotic signaling pathway (GO:2001243)	5/63	0.163836	1	0	0	1.72345	3.11754	URI1;OPA1;BCL2A1;TXNDC12;MCL1	.
stress-activated MAPK cascade (GO:0051403)	5/63	0.163836	1	0	0	1.72345	3.11754	NOD1;UBE2V1;NOD2;BTRC;MAP4K3	.
mRNA metabolic process (GO:0016071)	7/98	0.165543	1	0	0	1.55111	2.7897	SF3A3;PNPT1;SSB;GEMIN2;CNOT10;SNRPF;LSM5	.
response to tumor necrosis factor (GO:0034612)	7/98	0.165543	1	0	0	1.55111	2.7897	NUB1;CASP8;YTHDC2;CHI3L1;RIPK1;TANK;MAP4K3	.
mitochondrial respiratory chain complex assembly (GO:0033108)	7/98	0.165543	1	0	0	1.55111	2.7897	NDUFB5;COX17;NDUFB3;COX14;NDUFV2;SMIM20;COA5	.
lipopolysaccharide-mediated signaling pathway (GO:0031663)	2/16	0.166344	1	0	0	2.71444	4.86889	IL18;TLR4	.
positive regulation of nuclear-transcribed mRNA catabolic process, deadenylation-dependent decay (GO:1900153)	2/16	0.166344	1	0	0	2.71444	4.86889	BTG2;CPEB3	.
dendritic cell chemotaxis (GO:0002407)	2/16	0.166344	1	0	0	2.71444	4.86889	CCR1;CCR5	.
DNA strand elongation involved in DNA replication (GO:0006271)	2/16	0.166344	1	0	0	2.71444	4.86889	RFC3;GINS3	.
Notch receptor processing (GO:0007220)	2/16	0.166344	1	0	0	2.71444	4.86889	GALNT11;PSEN1	.
cellular response to dsRNA (GO:0071359)	2/16	0.166344	1	0	0	2.71444	4.86889	IFIH1;IFIT1	.
histone H2A acetylation (GO:0043968)	2/16	0.166344	1	0	0	2.71444	4.86889	ACTL6A;YEATS4	.
activation of NF-kappaB-inducing kinase activity (GO:0007250)	2/16	0.166344	1	0	0	2.71444	4.86889	CHI3L1;TANK	.
regulation of reactive oxygen species biosynthetic process (GO:1903426)	2/16	0.166344	1	0	0	2.71444	4.86889	RAB27A;TLR4	.
neuromuscular process (GO:0050905)	2/16	0.166344	1	0	0	2.71444	4.86889	AGTPBP1;STRA6	.
cellular response to pH (GO:0071467)	2/16	0.166344	1	0	0	2.71444	4.86889	CHORDC1;PKD1L3	.
positive regulation of macrophage derived foam cell differentiation (GO:0010744)	2/16	0.166344	1	0	0	2.71444	4.86889	CSF1;IL18	.
positive regulation of myotube differentiation (GO:0010831)	2/16	0.166344	1	0	0	2.71444	4.86889	CD53;SMYD1	.
pyrimidine-containing compound metabolic process (GO:0072527)	2/16	0.166344	1	0	0	2.71444	4.86889	UPRT;DCK	.
rRNA transcription (GO:0009303)	2/16	0.166344	1	0	0	2.71444	4.86889	GTF3C3;NIFK	.
positive regulation of triglyceride metabolic process (GO:0090208)	2/16	0.166344	1	0	0	2.71444	4.86889	CNEP1R1;ABHD5	.
genitalia development (GO:0048806)	2/16	0.166344	1	0	0	2.71444	4.86889	SRD5A1;STRA6	.
artery development (GO:0060840)	2/16	0.166344	1	0	0	2.71444	4.86889	BMPR2;STRA6	.
regulation of membrane repolarization (GO:0060306)	2/16	0.166344	1	0	0	2.71444	4.86889	YWHAE;CACNB3	.
regulation of protein serine/threonine kinase activity (GO:0071900)	6/81	0.169447	1	0	0	1.60856	2.85554	HERC5;ETAA1;BLM;SYAP1;GTF2H1;MNAT1	.
protein complex disassembly (GO:0043241)	4/47	0.169572	1	0	0	1.84813	3.27947	AMER1;GABARAPL1;SNX14;LAMP2	.
nucleocytoplasmic transport (GO:0006913)	4/47	0.169572	1	0	0	1.84813	3.27947	XPO1;RSRC1;GEMIN2;SNRPF	.
regulation of G1/S transition of mitotic cell cycle (GO:2000045)	4/47	0.169572	1	0	0	1.84813	3.27947	SLFN11;PSME1;PSME2;AIF1	.
icosanoid metabolic process (GO:0006690)	4/47	0.169572	1	0	0	1.84813	3.27947	PNPLA8;ALOX15;PLA2G4A;LTA4H	.
regulation of protein insertion into mitochondrial membrane involved in apoptotic signaling pathway (GO:1900739)	3/31	0.169682	1	0	0	2.1015	3.7277	YWHAE;CASP8;YWHAQ	.
replication fork processing (GO:0031297)	3/31	0.169682	1	0	0	2.1015	3.7277	ETAA1;BLM;WRN	.
fatty-acyl-CoA biosynthetic process (GO:0046949)	3/31	0.169682	1	0	0	2.1015	3.7277	ACSL5;ACSL4;HSD17B12	.
protein localization to lysosome (GO:0061462)	3/31	0.169682	1	0	0	2.1015	3.7277	NCOA4;GCC2;LAMTOR5	.
positive regulation of protein insertion into mitochondrial membrane involved in apoptotic signaling pathway (GO:1900740)	3/31	0.169682	1	0	0	2.1015	3.7277	YWHAE;CASP8;YWHAQ	.
positive regulation of B cell proliferation (GO:0030890)	3/31	0.169682	1	0	0	2.1015	3.7277	CD74;PTPRC;TNFSF13B	.
iron ion homeostasis (GO:0055072)	5/64	0.171479	1	0	0	1.69653	2.99148	ATP6V1A;ATP6V1G1;HFE;B2M;ABCG2	.
regulation of viral genome replication (GO:0045069)	5/64	0.171479	1	0	0	1.69653	2.99148	RNASEL;RSAD2;PPIE;IFIT1;SRPK1	.
regulation of intracellular signal transduction (GO:1902531)	24/423	0.171596	1	0	0	1.23209	2.17169	BLM;RFC3;MRE11;RMI1;CSNK2A2;TAF9;RHOH;AKAP7;NOD1;VRK2;NOD2;ARHGAP12;TIAM2;INPP5B;RINT1;WRN;RAD50;ARHGAP20;RHOT1;TMBIM4;CHN2;PIP5K1B;TOPBP1;BIRC3	.
chromatin remodeling (GO:0006338)	8/117	0.171695	1	0	0	1.48482	2.61631	SP110;CBX3;MYB;ACTL6A;SMARCAD1;TFAM;CHD1L;SP140L	.
RNA metabolic process (GO:0016070)	12/192	0.176088	1	0	0	1.35722	2.35718	DUSP11;LSM8;HELB;RNASEH2B;PNPT1;YTHDC2;XRN2;PARN;POLR2I;POLR2K;LRPPRC;MRPL44	.
regulation of intrinsic apoptotic signaling pathway (GO:2001242)	4/48	0.178736	1	0	0	1.80963	3.1159	URI1;BCL2A1;DNM1L;MCL1	.
histone H4 acetylation (GO:0043967)	4/48	0.178736	1	0	0	1.80963	3.1159	ACTL6A;HAT1;YEATS4;ELP4	.
cellular response to heat (GO:0034605)	4/48	0.178736	1	0	0	1.80963	3.1159	YWHAE;HSPA9;HSPA8;HSF2	.
negative regulation of toll-like receptor signaling pathway (GO:0034122)	3/32	0.181257	1	0	0	2.03583	3.47688	TICAM2;LY96;TLR4	.
regulation of protein export from nucleus (GO:0046825)	3/32	0.181257	1	0	0	2.03583	3.47688	YWHAE;XPO1;TCHHL1	.
multivesicular body organization (GO:0036257)	3/32	0.181257	1	0	0	2.03583	3.47688	RAB27A;VPS37A;VPS36	.
regulation of protein autophosphorylation (GO:0031952)	3/32	0.181257	1	0	0	2.03583	3.47688	RAD50;MRE11;CHORDC1	.
positive regulation of interleukin-1 beta production (GO:0032731)	3/32	0.181257	1	0	0	2.03583	3.47688	PANX1;NOD2;TLR4	.
cytosolic transport (GO:0016482)	8/119	0.183004	1	0	0	1.45987	2.47921	CCDC91;RIC1;LAMP1;STX8;VPS54;GCC2;EVI5;KLHL20	.
regulation of cellular protein catabolic process (GO:1903362)	2/17	0.183076	1	0	0	2.55477	4.33762	AMER1;RIC1	.
regulation of tissue remodeling (GO:0034103)	2/17	0.183076	1	0	0	2.55477	4.33762	IL23A;IL18	.
negative regulation of immune effector process (GO:0002698)	2/17	0.183076	1	0	0	2.55477	4.33762	ITCH;FER	.
response to interferon-alpha (GO:0035455)	2/17	0.183076	1	0	0	2.55477	4.33762	MX2;KLHL20	.
negative regulation of telomere maintenance (GO:0032205)	2/17	0.183076	1	0	0	2.55477	4.33762	RAD50;PINX1	.
histone H2A ubiquitination (GO:0033522)	2/17	0.183076	1	0	0	2.55477	4.33762	DTX3L;TRIM37	.
histone H2A monoubiquitination (GO:0035518)	2/17	0.183076	1	0	0	2.55477	4.33762	PCGF5;TRIM37	.
negative regulation of interleukin-8 production (GO:0032717)	2/17	0.183076	1	0	0	2.55477	4.33762	ANXA1;ANXA4	.
peptidyl-lysine methylation (GO:0018022)	2/17	0.183076	1	0	0	2.55477	4.33762	SETD4;EEF1AKMT3	.
regulation of protein localization to membrane (GO:1905475)	2/17	0.183076	1	0	0	2.55477	4.33762	STX8;CRIPT	.
macrophage activation (GO:0042116)	2/17	0.183076	1	0	0	2.55477	4.33762	AIF1;TLR4	.
regulation of lamellipodium organization (GO:1902743)	2/17	0.183076	1	0	0	2.55477	4.33762	FER;TWF1	.
nucleobase-containing compound biosynthetic process (GO:0034654)	2/17	0.183076	1	0	0	2.55477	4.33762	HPRT1;DCK	.
positive regulation of cation transmembrane transport (GO:1904064)	2/17	0.183076	1	0	0	2.55477	4.33762	COX17;CTSS	.
cellular response to glucocorticoid stimulus (GO:0071385)	2/17	0.183076	1	0	0	2.55477	4.33762	ANXA1;KLF9	.
negative regulation of NF-kappaB transcription factor activity (GO:0032088)	6/83	0.183143	1	0	0	1.5698	2.66471	ITCH;ANXA4;CHORDC1;NOD1;TRIM37;NOD2	.
positive regulation of cell cycle (GO:0045787)	6/83	0.183143	1	0	0	1.5698	2.66471	TGM1;CCNH;CCPG1;EVI2B;EIF4E;ZNF268	.
negative regulation of mitotic cell cycle (GO:0045930)	4/49	0.188062	1	0	0	1.7727	2.96215	BTG3;BTG2;PNPT1;FAP	.
cytoplasmic microtubule organization (GO:0031122)	4/49	0.188062	1	0	0	1.7727	2.96215	ATAD1;CHORDC1;CRIPT;TUBGCP5	.
protein K48-linked ubiquitination (GO:0070936)	4/49	0.188062	1	0	0	1.7727	2.96215	ITCH;HACE1;DTX3L;BFAR	.
intrinsic apoptotic signaling pathway in response to DNA damage (GO:0008630)	4/49	0.188062	1	0	0	1.7727	2.96215	BCL2A1;RPS27L;CRIP1;MCL1	.
cellular macromolecule catabolic process (GO:0044265)	4/49	0.188062	1	0	0	1.7727	2.96215	RNASEH2B;PNPT1;XRN2;RIPK1	.
cellular response to mechanical stimulus (GO:0071260)	4/49	0.188062	1	0	0	1.7727	2.96215	CASP8;IRF1;FAS;TLR4	.
regulation of signal transduction by p53 class mediator (GO:1901796)	9/139	0.191687	1	0	0	1.40604	2.32263	BLM;RFC3;WRN;RAD50;MRE11;RMI1;CSNK2A2;TAF9;TOPBP1	.
sister chromatid segregation (GO:0000819)	3/33	0.193035	1	0	0	1.97414	3.24723	DSN1;KIF18A;ZW10	.
ceramide biosynthetic process (GO:0046513)	3/33	0.193035	1	0	0	1.97414	3.24723	DEGS1;SPTSSA;ST6GALNAC6	.
protein trimerization (GO:0070206)	3/33	0.193035	1	0	0	1.97414	3.24723	PNPT1;CD247;TANK	.
positive regulation of TOR signaling (GO:0032008)	3/33	0.193035	1	0	0	1.97414	3.24723	RHEB;LAMTOR3;LAMTOR5	.
mitochondrial transmembrane transport (GO:1990542)	3/33	0.193035	1	0	0	1.97414	3.24723	MICU2;MAIP1;MCU	.
G2 DNA damage checkpoint (GO:0031572)	3/33	0.193035	1	0	0	1.97414	3.24723	BLM;DONSON;TOPBP1	.
positive regulation of T cell differentiation (GO:0045582)	3/33	0.193035	1	0	0	1.97414	3.24723	IL23A;NKAP;CD46	.
JNK cascade (GO:0007254)	5/67	0.195195	1	0	0	1.62056	2.6476	NOD1;RIPK1;UBE2V1;NOD2;MAP4K3	.
positive regulation of supramolecular fiber organization (GO:1902905)	6/85	0.197259	1	0	0	1.53286	2.4882	FER;PLEK;ALOX15;RHOH;PSEN1;MAPRE1	.
non-recombinational repair (GO:0000726)	4/50	0.197539	1	0	0	1.73724	2.81749	DCLRE1A;RAD50;MRE11;PSMD14	.
RNA methylation (GO:0001510)	4/50	0.197539	1	0	0	1.73724	2.81749	TRMT10C;TRMT6;THUMPD3;ALKBH8	.
organic hydroxy compound biosynthetic process (GO:1901617)	4/50	0.197539	1	0	0	1.73724	2.81749	SQLE;ALOX15;SC5D;LBR	.
positive regulation of sequence-specific DNA binding transcription factor activity (GO:0051091)	13/216	0.197754	1	0	0	1.30695	2.11822	GTF2A2;NOD1;NOD2;TANK;PSMA6;FER;RPS6KA5;TRIM13;RIPK1;TRIM37;UBE2V1;TRIM38;TLR4	.
porphyrin-containing compound biosynthetic process (GO:0006779)	2/18	0.200037	1	0	0	2.41284	3.88287	ALAS1;SUCLA2	.
membrane protein ectodomain proteolysis (GO:0006509)	2/18	0.200037	1	0	0	2.41284	3.88287	SPPL2A;PSEN1	.
regulation of keratinocyte proliferation (GO:0010837)	2/18	0.200037	1	0	0	2.41284	3.88287	TGM1;KLF9	.
glycosphingolipid biosynthetic process (GO:0006688)	2/18	0.200037	1	0	0	2.41284	3.88287	UGCG;ST6GALNAC6	.
release of cytochrome c from mitochondria (GO:0001836)	2/18	0.200037	1	0	0	2.41284	3.88287	BCL2A1;DNM1L	.
endoplasmic reticulum calcium ion homeostasis (GO:0032469)	2/18	0.200037	1	0	0	2.41284	3.88287	PSEN1;TMCO1	.
regulation of chemokine production (GO:0032642)	2/18	0.200037	1	0	0	2.41284	3.88287	FFAR2;TLR4	.
retrograde protein transport, ER to cytosol (GO:0030970)	2/18	0.200037	1	0	0	2.41284	3.88287	RHBDD1;FAF2	.
tRNA metabolic process (GO:0006399)	2/18	0.200037	1	0	0	2.41284	3.88287	SSB;SARS	.
positive regulation of natural killer cell mediated cytotoxicity (GO:0045954)	2/18	0.200037	1	0	0	2.41284	3.88287	GYPC;LAMP1	.
DNA conformation change (GO:0071103)	2/18	0.200037	1	0	0	2.41284	3.88287	HAT1;MTERF1	.
response to organophosphorus (GO:0046683)	2/18	0.200037	1	0	0	2.41284	3.88287	RFC3;STAT1	.
negative regulation of calcium-mediated signaling (GO:0050849)	2/18	0.200037	1	0	0	2.41284	3.88287	PLEK;CHORDC1	.
negative regulation of protein binding (GO:0032091)	5/68	0.203343	1	0	0	1.59673	2.54337	HFE;IFIT1;MAPRE1;B2M;IFIT2	.
regulation of cyclin-dependent protein serine/threonine kinase activity (GO:0000079)	5/68	0.203343	1	0	0	1.59673	2.54337	HERC5;BLM;CCNH;GTF2H1;MNAT1	.
cellular response to UV (GO:0034644)	5/68	0.203343	1	0	0	1.59673	2.54337	RHBDD1;XPA;TRIAP1;CRIP1;EIF2S1	.
mitochondrial ATP synthesis coupled electron transport (GO:0042775)	6/86	0.204464	1	0	0	1.51504	2.40491	COX7B;NDUFB5;NDUFB3;AFG1L;CYCS;NDUFV2	.
regulation of type I interferon production (GO:0032479)	6/86	0.204464	1	0	0	1.51504	2.40491	HERC5;IFIH1;ITCH;MRE11;IRF1;POLR2K	.
protein acetylation (GO:0006473)	3/34	0.204997	1	0	0	1.91608	3.03652	GTF2B;HAT1;NAA35	.
negative regulation of mitochondrion organization (GO:0010823)	3/34	0.204997	1	0	0	1.91608	3.03652	OPA1;TRIAP1;SLC25A5	.
positive regulation of catalytic activity (GO:0043085)	3/34	0.204997	1	0	0	1.91608	3.03652	WRN;NOD2;PSEN1	.
exonucleolytic nuclear-transcribed mRNA catabolic process involved in deadenylation-dependent decay (GO:0043928)	3/34	0.204997	1	0	0	1.91608	3.03652	EXOSC8;LSM5;LSM2	.
regulation of intracellular protein transport (GO:0033157)	3/34	0.204997	1	0	0	1.91608	3.03652	XPO1;TCTEX1D2;GCC2	.
positive regulation of organelle organization (GO:0010638)	3/34	0.204997	1	0	0	1.91608	3.03652	ANXA1;ATL3;CALCOCO2	.
regulation of interleukin-12 production (GO:0032655)	3/34	0.204997	1	0	0	1.91608	3.03652	IL23A;PIBF1;TLR4	.
negative regulation of protein ubiquitination (GO:0031397)	4/51	0.207158	1	0	0	1.70318	2.68127	DTX3L;HFE;PINX1;CHORDC1	.
fatty acid beta-oxidation (GO:0006635)	4/51	0.207158	1	0	0	1.70318	2.68127	HADHA;SLC25A17;CROT;HIBCH	.
double-strand break repair via nonhomologous end joining (GO:0006303)	4/51	0.207158	1	0	0	1.70318	2.68127	DCLRE1A;RAD50;MRE11;PSMD14	.
peptide metabolic process (GO:0006518)	7/105	0.209748	1	0	0	1.4477	2.26109	HSPA8;ERAP2;SPPL2A;LAMP2;PSEN1;LTA4H;SEC11C	.
negative regulation of cysteine-type endopeptidase activity involved in apoptotic process (GO:0043154)	5/69	0.211603	1	0	0	1.57359	2.44386	YWHAE;TRIAP1;NAIP;BIRC3;LAMTOR5	.
calcium ion transmembrane transport (GO:0070588)	6/87	0.211763	1	0	0	1.49762	2.32474	CACNB3;MCOLN3;MICU2;MAIP1;MCU;TMCO1	.
ER to Golgi vesicle-mediated transport (GO:0006888)	11/181	0.213599	1	0	0	1.31973	2.03721	TRAPPC2;DCTN6;TICAM2;COG5;TRAPPC6B;ZW10;COPB1;USO1;TMED2;IER3IP1;CNIH4	.
positive regulation of macromolecule biosynthetic process (GO:0010557)	9/143	0.213895	1	0	0	1.36671	2.10784	CIITA;DBF4;UPF3B;RPS27L;NMD3;NOD2;LARP4;CPEB3;TLR4	.
regulation of exocytosis (GO:0017157)	4/52	0.216909	1	0	0	1.67043	2.55288	RAB2B;ANXA1;RAB37;RAB27A	.
arachidonic acid metabolic process (GO:0019369)	4/52	0.216909	1	0	0	1.67043	2.55288	PNPLA8;PTGES3;ALOX15;PLA2G4A	.
coenzyme metabolic process (GO:0006732)	4/52	0.216909	1	0	0	1.67043	2.55288	SLC25A16;DBI;CROT;MMADHC	.
apoptotic mitochondrial changes (GO:0008637)	3/35	0.217122	1	0	0	1.86133	2.8428	BCL2A1;DNM1L;IFIT2	.
regulation of interleukin-8 production (GO:0032677)	3/35	0.217122	1	0	0	1.86133	2.8428	RIPK1;NOD2;TLR4	.
response to amino acid (GO:0043200)	3/35	0.217122	1	0	0	1.86133	2.8428	CPEB3;LAMTOR3;LAMTOR5	.
negative regulation of T cell activation (GO:0050868)	3/35	0.217122	1	0	0	1.86133	2.8428	SPN;CD274;GLMN	.
positive regulation of chemokine production (GO:0032722)	3/35	0.217122	1	0	0	1.86133	2.8428	CD74;FFAR2;TLR4	.
regulation of interleukin-1 beta secretion (GO:0050706)	3/35	0.217122	1	0	0	1.86133	2.8428	PANX1;NOD2;TLR4	.
regulation of interferon-beta production (GO:0032648)	3/35	0.217122	1	0	0	1.86133	2.8428	IFIH1;IRF1;TLR4	.
cellular macromolecular complex assembly (GO:0034622)	3/35	0.217122	1	0	0	1.86133	2.8428	TMED2;TCF4;TANK	.
negative regulation of smoothened signaling pathway (GO:0045879)	2/19	0.217169	1	0	0	2.28584	3.49067	BTRC;KCTD6	.
positive regulation of chromosome organization (GO:2001252)	2/19	0.217169	1	0	0	2.28584	3.49067	RAD50;MRE11	.
protein ADP-ribosylation (GO:0006471)	2/19	0.217169	1	0	0	2.28584	3.49067	PARP9;PARP8	.
negative regulation of double-strand break repair (GO:2000780)	2/19	0.217169	1	0	0	2.28584	3.49067	HELB;KLHL15	.
positive regulation of activated T cell proliferation (GO:0042104)	2/19	0.217169	1	0	0	2.28584	3.49067	IL23A;IL18	.
production of small RNA involved in gene silencing by RNA (GO:0070918)	2/19	0.217169	1	0	0	2.28584	3.49067	TSNAX;MRPL44	.
positive regulation of oxidoreductase activity (GO:0051353)	2/19	0.217169	1	0	0	2.28584	3.49067	COX17;NOD2	.
positive regulation of toll-like receptor signaling pathway (GO:0034123)	2/19	0.217169	1	0	0	2.28584	3.49067	TICAM2;RSAD2	.
regulation of mitochondrial fission (GO:0090140)	2/19	0.217169	1	0	0	2.28584	3.49067	STAT2;DNM1L	.
leukotriene metabolic process (GO:0006691)	2/19	0.217169	1	0	0	2.28584	3.49067	ALOX15;LTA4H	.
extrinsic apoptotic signaling pathway in absence of ligand (GO:0097192)	2/19	0.217169	1	0	0	2.28584	3.49067	BCL2A1;MCL1	.
purine ribonucleotide catabolic process (GO:0009154)	2/19	0.217169	1	0	0	2.28584	3.49067	NUDT7;HPRT1	.
folic acid metabolic process (GO:0046655)	2/19	0.217169	1	0	0	2.28584	3.49067	PM20D2;SLC25A32	.
macromolecule biosynthetic process (GO:0009059)	2/19	0.217169	1	0	0	2.28584	3.49067	PTPRC;GLT8D1	.
regulation of platelet activation (GO:0010543)	2/19	0.217169	1	0	0	2.28584	3.49067	PLEK;TLR4	.
positive regulation of intracellular signal transduction (GO:1902533)	26/480	0.222764	1	0	0	1.17626	1.76632	NCF1;GOLT1B;NOD1;PTPRJ;NOD2;TXN;RTN4;CASP8;TNFSF10;RIPK1;DNM1L;CD74;TICAM2;IL18;ZDHHC13;CXCL10;RHEB;TRIM13;FAS;CHI3L1;TRIM38;UBE2V1;PIK3AP1;LAMTOR3;LAMTOR5;BIRC3	.
response to endoplasmic reticulum stress (GO:0034976)	7/107	0.223123	1	0	0	1.42064	2.13101	UBA5;RHBDD1;ALOX15;CASP4;EIF2S1;TANK;TMCO1	.
RNA splicing (GO:0008380)	7/107	0.223123	1	0	0	1.42064	2.13101	SF3A3;RSRC1;GEMIN2;ZCRB1;PPIG;SNRPF;SRPK1	.
divalent metal ion transport (GO:0070838)	6/89	0.226625	1	0	0	1.46397	2.1732	MRS2;PANX1;CCR1;CACNB3;PSEN1;CCR5	.
positive regulation of proteolysis (GO:0045862)	4/53	0.22678	1	0	0	1.63891	2.43177	CASP8;RHBDD1;BTRC;TANK	.
cytoskeleton-dependent cytokinesis (GO:0061640)	5/71	0.228431	1	0	0	1.52926	2.25799	USP8;SNX18;TRIM36;STAMBP;BBS4	.
nuclear-transcribed mRNA catabolic process, exonucleolytic (GO:0000291)	3/36	0.229391	1	0	0	1.80963	2.66437	EXOSC8;LSM5;LSM2	.
cholesterol biosynthetic process (GO:0006695)	3/36	0.229391	1	0	0	1.80963	2.66437	SQLE;SC5D;LBR	.
positive regulation of ATPase activity (GO:0032781)	3/36	0.229391	1	0	0	1.80963	2.66437	TPM1;TOR1AIP2;ATP1B3	.
membrane protein proteolysis (GO:0033619)	3/36	0.229391	1	0	0	1.80963	2.66437	RHBDD1;SPPL2A;PSEN1	.
positive regulation of nucleic acid-templated transcription (GO:1903508)	27/503	0.231425	1	0	0	1.16564	1.70592	BLM;CIITA;NCF1;YEATS4;PSEN1;MED17;NPAT;TBX21;MYB;SMARCAD1;BTRC;CD74;ANKRD49;DTX3L;ATMIN;STAT1;NCOA4;TRIP4;NR1D2;PARP9;DNAJC2;NIF3L1;IRF1;NFE2L3;TFAM;TCF4;UBE2V1	.
regulation of vacuole organization (GO:0044088)	2/20	0.234421	1	0	0	2.17155	3.15013	IFT20;UBQLN2	.
regulation of endoplasmic reticulum stress-induced intrinsic apoptotic signaling pathway (GO:1902235)	2/20	0.234421	1	0	0	2.17155	3.15013	OPA1;TXNDC12	.
positive regulation of dendritic spine development (GO:0060999)	2/20	0.234421	1	0	0	2.17155	3.15013	PSEN1;CPEB3	.
error-prone translesion synthesis (GO:0042276)	2/20	0.234421	1	0	0	2.17155	3.15013	RFC3;POLI	.
phosphatidylethanolamine metabolic process (GO:0046337)	2/20	0.234421	1	0	0	2.17155	3.15013	PNPLA8;ALOX15	.
regulation of DNA-templated transcription, elongation (GO:0032784)	2/20	0.234421	1	0	0	2.17155	3.15013	ZMYND11;HMGN1	.
autophagy of nucleus (GO:0044804)	2/20	0.234421	1	0	0	2.17155	3.15013	ATG4C;ATG5	.
regulation of anoikis (GO:2000209)	2/20	0.234421	1	0	0	2.17155	3.15013	PDK4;MCL1	.
regulation of cell development (GO:0060284)	2/20	0.234421	1	0	0	2.17155	3.15013	RHEB;DOCK7	.
organelle disassembly (GO:1903008)	2/20	0.234421	1	0	0	2.17155	3.15013	MTIF2;VRK1	.
covalent chromatin modification (GO:0016569)	2/20	0.234421	1	0	0	2.17155	3.15013	HLCS;PRDM10	.
regulation of toll-like receptor signaling pathway (GO:0034121)	2/20	0.234421	1	0	0	2.17155	3.15013	IRF1;BIRC3	.
negative regulation of interferon-gamma production (GO:0032689)	2/20	0.234421	1	0	0	2.17155	3.15013	CD274;TLR4	.
positive regulation of tyrosine phosphorylation of STAT protein (GO:0042531)	4/54	0.236763	1	0	0	1.60856	2.31744	IL23A;IL18;PARP9;PIBF1	.
phosphatidylcholine metabolic process (GO:0046470)	5/72	0.236988	1	0	0	1.50802	2.17117	PNPLA8;CSNK2A2;LPCAT2;PLA2G4A;DBI	.
cellular protein metabolic process (GO:0044267)	26/485	0.238584	1	0	0	1.16413	1.66824	GALNT11;CSF1;SERPINC1;MRPS33;SPPL2A;TARS;TXN;PSEN1;MRPL13;TGM1;MRPL3;MRPL1;RIPK1;LTA4H;B2M;SEC11C;USP25;WARS;CCDC59;SARS;MRPS21;WDYHV1;RABGGTB;PGA5;MRPS18C;PIGH	.
carbohydrate biosynthetic process (GO:0016051)	3/37	0.241784	1	0	0	1.76072	2.49971	GALNT11;GLT8D1;ST6GALNAC6	.
mRNA catabolic process (GO:0006402)	3/37	0.241784	1	0	0	1.76072	2.49971	PNPT1;CNOT10;LSM5	.
endosome organization (GO:0007032)	3/37	0.241784	1	0	0	1.76072	2.49971	USP8;RAB27A;SNX10	.
regulation of protein localization to early endosome (GO:1902965)	1/6	0.246405	1	0	0	3.61925	5.06978	DTX3L	.
positive regulation of DNA-directed DNA polymerase activity (GO:1900264)	1/6	0.246405	1	0	0	3.61925	5.06978	RFC3	.
positive regulation of protein glycosylation (GO:0060050)	1/6	0.246405	1	0	0	3.61925	5.06978	CHORDC1	.
protein repair (GO:0030091)	1/6	0.246405	1	0	0	3.61925	5.06978	TXN	.
smooth muscle tissue development (GO:0048745)	1/6	0.246405	1	0	0	3.61925	5.06978	STRA6	.
polyamine biosynthetic process (GO:0006596)	1/6	0.246405	1	0	0	3.61925	5.06978	SMS	.
regulation of oxidative stress-induced neuron intrinsic apoptotic signaling pathway (GO:1903376)	1/6	0.246405	1	0	0	3.61925	5.06978	MCL1	.
granzyme-mediated apoptotic signaling pathway (GO:0008626)	1/6	0.246405	1	0	0	3.61925	5.06978	LAMP1	.
regulation of macrophage apoptotic process (GO:2000109)	1/6	0.246405	1	0	0	3.61925	5.06978	NOD2	.
neuron projection maintenance (GO:1990535)	1/6	0.246405	1	0	0	3.61925	5.06978	PSEN1	.
vocal learning (GO:0042297)	1/6	0.246405	1	0	0	3.61925	5.06978	STRA6	.
protein localization to nuclear envelope (GO:0090435)	1/6	0.246405	1	0	0	3.61925	5.06978	TOR1AIP2	.
nuclear polyadenylation-dependent ncRNA catabolic process (GO:0071046)	1/6	0.246405	1	0	0	3.61925	5.06978	EXOSC8	.
positive regulation of deacetylase activity (GO:0090045)	1/6	0.246405	1	0	0	3.61925	5.06978	FNTA	.
negative regulation of translation in response to stress (GO:0032055)	1/6	0.246405	1	0	0	3.61925	5.06978	EIF2S1	.
COPI coating of Golgi vesicle (GO:0048205)	1/6	0.246405	1	0	0	3.61925	5.06978	TMED2	.
regulation of translational initiation in response to stress (GO:0043558)	1/6	0.246405	1	0	0	3.61925	5.06978	EIF2S1	.
positive regulation of T-helper 17 type immune response (GO:2000318)	1/6	0.246405	1	0	0	3.61925	5.06978	IL23A	.
mitochondrial ribosome assembly (GO:0061668)	1/6	0.246405	1	0	0	3.61925	5.06978	FASTKD2	.
SRP-dependent cotranslational protein targeting to membrane, translocation (GO:0006616)	1/6	0.246405	1	0	0	3.61925	5.06978	SRP9	.
lipoxin biosynthetic process (GO:2001301)	1/6	0.246405	1	0	0	3.61925	5.06978	ALOX15	.
catecholamine transport (GO:0051937)	1/6	0.246405	1	0	0	3.61925	5.06978	SLC6A2	.
positive regulation of protein localization to early endosome (GO:1902966)	1/6	0.246405	1	0	0	3.61925	5.06978	DTX3L	.
regulation of phagocytosis, engulfment (GO:0060099)	1/6	0.246405	1	0	0	3.61925	5.06978	ALOX15	.
mRNA 3'-splice site recognition (GO:0000389)	1/6	0.246405	1	0	0	3.61925	5.06978	SF3A3	.
regulation of T cell tolerance induction (GO:0002664)	1/6	0.246405	1	0	0	3.61925	5.06978	IL2RA	.
regulation of dopamine metabolic process (GO:0042053)	1/6	0.246405	1	0	0	3.61925	5.06978	HPRT1	.
negative regulation of necroptotic process (GO:0060546)	1/6	0.246405	1	0	0	3.61925	5.06978	BIRC3	.
snRNA modification (GO:0040031)	1/6	0.246405	1	0	0	3.61925	5.06978	MRPL1	.
regulation of thymocyte apoptotic process (GO:0070243)	1/6	0.246405	1	0	0	3.61925	5.06978	ZC3H8	.
nuclear polyadenylation-dependent rRNA catabolic process (GO:0071035)	1/6	0.246405	1	0	0	3.61925	5.06978	EXOSC8	.
5S class rRNA transcription from RNA polymerase III type 1 promoter (GO:0042791)	1/6	0.246405	1	0	0	3.61925	5.06978	GTF3C3	.
muscle tissue development (GO:0060537)	1/6	0.246405	1	0	0	3.61925	5.06978	STRA6	.
Golgi transport vesicle coating (GO:0048200)	1/6	0.246405	1	0	0	3.61925	5.06978	TMED2	.
nucleobase metabolic process (GO:0009112)	1/6	0.246405	1	0	0	3.61925	5.06978	UPRT	.
regulation of MHC class I biosynthetic process (GO:0045343)	1/6	0.246405	1	0	0	3.61925	5.06978	CIITA	.
rRNA transport (GO:0051029)	1/6	0.246405	1	0	0	3.61925	5.06978	PNPT1	.
iron ion import (GO:0097286)	1/6	0.246405	1	0	0	3.61925	5.06978	HFE	.
ear development (GO:0043583)	1/6	0.246405	1	0	0	3.61925	5.06978	STRA6	.
male genitalia development (GO:0030539)	1/6	0.246405	1	0	0	3.61925	5.06978	SRD5A1	.
positive regulation of vesicle fusion (GO:0031340)	1/6	0.246405	1	0	0	3.61925	5.06978	ANXA1	.
monoamine transport (GO:0015844)	1/6	0.246405	1	0	0	3.61925	5.06978	SLC6A2	.
positive regulation of granulocyte differentiation (GO:0030854)	1/6	0.246405	1	0	0	3.61925	5.06978	EVI2B	.
spermine metabolic process (GO:0008215)	1/6	0.246405	1	0	0	3.61925	5.06978	SMS	.
regulation of ribonucleoprotein complex localization (GO:2000197)	1/6	0.246405	1	0	0	3.61925	5.06978	TCHHL1	.
positive regulation of osteoblast proliferation (GO:0033690)	1/6	0.246405	1	0	0	3.61925	5.06978	TMEM119	.
COPI-coated vesicle budding (GO:0035964)	1/6	0.246405	1	0	0	3.61925	5.06978	TMED2	.
positive regulation of T-helper 2 cell differentiation (GO:0045630)	1/6	0.246405	1	0	0	3.61925	5.06978	IL18	.
regulation of NK T cell activation (GO:0051133)	1/6	0.246405	1	0	0	3.61925	5.06978	IL23A	.
photoreceptor cell differentiation (GO:0046530)	1/6	0.246405	1	0	0	3.61925	5.06978	AGTPBP1	.
positive regulation of myeloid leukocyte cytokine production involved in immune response (GO:0061081)	1/6	0.246405	1	0	0	3.61925	5.06978	CD74	.
interphase microtubule nucleation by interphase microtubule organizing center (GO:0051415)	1/6	0.246405	1	0	0	3.61925	5.06978	TUBGCP5	.
regulation of interferon-alpha secretion (GO:1902739)	1/6	0.246405	1	0	0	3.61925	5.06978	IFIH1	.
Golgi disassembly (GO:0090166)	1/6	0.246405	1	0	0	3.61925	5.06978	VRK1	.
macrophage derived foam cell differentiation (GO:0010742)	1/6	0.246405	1	0	0	3.61925	5.06978	STAT1	.
cerebral cortex cell migration (GO:0021795)	1/6	0.246405	1	0	0	3.61925	5.06978	PEX13	.
purine ribonucleoside monophosphate catabolic process (GO:0009169)	1/6	0.246405	1	0	0	3.61925	5.06978	HPRT1	.
release of sequestered calcium ion into cytosol by sarcoplasmic reticulum (GO:0014808)	1/6	0.246405	1	0	0	3.61925	5.06978	CCR5	.
positive regulation of protein import into nucleus, translocation (GO:0033160)	1/6	0.246405	1	0	0	3.61925	5.06978	PSEN1	.
positive regulation of helicase activity (GO:0051096)	1/6	0.246405	1	0	0	3.61925	5.06978	SSBP1	.
ribosomal small subunit export from nucleus (GO:0000056)	1/6	0.246405	1	0	0	3.61925	5.06978	XPO1	.
positive regulation of histone phosphorylation (GO:0033129)	1/6	0.246405	1	0	0	3.61925	5.06978	RPS6KA5	.
negative regulation of cytoplasmic translation (GO:2000766)	1/6	0.246405	1	0	0	3.61925	5.06978	CPEB3	.
positive regulation of protein localization to endosome (GO:1905668)	1/6	0.246405	1	0	0	3.61925	5.06978	DTX3L	.
dosage compensation by inactivation of X chromosome (GO:0009048)	1/6	0.246405	1	0	0	3.61925	5.06978	PCGF5	.
negative regulation of erythrocyte differentiation (GO:0045647)	1/6	0.246405	1	0	0	3.61925	5.06978	HSPA9	.
NADH metabolic process (GO:0006734)	1/6	0.246405	1	0	0	3.61925	5.06978	MDH1	.
positive regulation of transcription from RNA polymerase II promoter in response to heat stress (GO:0061408)	1/6	0.246405	1	0	0	3.61925	5.06978	HSF2	.
negative regulation of T cell differentiation in thymus (GO:0033085)	1/6	0.246405	1	0	0	3.61925	5.06978	ZC3H8	.
telencephalon cell migration (GO:0022029)	1/6	0.246405	1	0	0	3.61925	5.06978	PEX13	.
regulation of cell cycle checkpoint (GO:1901976)	1/6	0.246405	1	0	0	3.61925	5.06978	ETAA1	.
negative regulation of systemic arterial blood pressure (GO:0003085)	1/6	0.246405	1	0	0	3.61925	5.06978	BMPR2	.
regulation of interleukin-10 secretion (GO:2001179)	1/6	0.246405	1	0	0	3.61925	5.06978	CD274	.
aggrephagy (GO:0035973)	1/6	0.246405	1	0	0	3.61925	5.06978	ATG5	.
positive regulation of activation of Janus kinase activity (GO:0010536)	1/6	0.246405	1	0	0	3.61925	5.06978	IL23A	.
positive regulation of phospholipid transport (GO:2001140)	1/6	0.246405	1	0	0	3.61925	5.06978	TRIAP1	.
positive regulation of interferon-alpha secretion (GO:1902741)	1/6	0.246405	1	0	0	3.61925	5.06978	IFIH1	.
regulation of inositol phosphate biosynthetic process (GO:0010919)	1/6	0.246405	1	0	0	3.61925	5.06978	PLEK	.
imitative learning (GO:0098596)	1/6	0.246405	1	0	0	3.61925	5.06978	STRA6	.
positive regulation of autophagosome maturation (GO:1901098)	1/6	0.246405	1	0	0	3.61925	5.06978	CALCOCO2	.
monoubiquitinated protein deubiquitination (GO:0035520)	1/6	0.246405	1	0	0	3.61925	5.06978	USP1	.
mesenchymal cell differentiation involved in kidney development (GO:0072161)	1/6	0.246405	1	0	0	3.61925	5.06978	STAT1	.
tRNA catabolic process (GO:0016078)	1/6	0.246405	1	0	0	3.61925	5.06978	EXOSC8	.
negative regulation of myeloid cell apoptotic process (GO:0033033)	1/6	0.246405	1	0	0	3.61925	5.06978	NOD2	.
regulation of cytokine production involved in immune response (GO:0002718)	1/6	0.246405	1	0	0	3.61925	5.06978	FFAR2	.
chondrocyte development (GO:0002063)	1/6	0.246405	1	0	0	3.61925	5.06978	BMPR2	.
peptidyl-serine autophosphorylation (GO:0036289)	1/6	0.246405	1	0	0	3.61925	5.06978	RIPK1	.
regulation of mRNA export from nucleus (GO:0010793)	1/6	0.246405	1	0	0	3.61925	5.06978	TCHHL1	.
astrocyte activation (GO:0048143)	1/6	0.246405	1	0	0	3.61925	5.06978	PSEN1	.
regulation of DNA-directed DNA polymerase activity (GO:1900262)	1/6	0.246405	1	0	0	3.61925	5.06978	RFC3	.
snRNA transcription from RNA polymerase III promoter (GO:0042796)	1/6	0.246405	1	0	0	3.61925	5.06978	ZC3H8	.
endoplasmic reticulum membrane organization (GO:0090158)	1/6	0.246405	1	0	0	3.61925	5.06978	RTN4	.
foam cell differentiation (GO:0090077)	1/6	0.246405	1	0	0	3.61925	5.06978	STAT1	.
neuron remodeling (GO:0016322)	1/6	0.246405	1	0	0	3.61925	5.06978	RND1	.
cellular response to acid chemical (GO:0071229)	6/92	0.249514	1	0	0	1.41623	1.96606	PDK4;PDK3;FFAR2;CPEB3;LAMTOR3;LAMTOR5	.
positive regulation of establishment of protein localization to mitochondrion (GO:1903749)	7/111	0.250714	1	0	0	1.36945	1.89455	YWHAE;UGCG;CASP8;YWHAQ;CSNK2A2;NKAP;WDR75	.
cobalamin metabolic process (GO:0009235)	2/21	0.251746	1	0	0	2.06815	2.85266	TCN1;MMADHC	.
cellular protein complex localization (GO:0034629)	2/21	0.251746	1	0	0	2.06815	2.85266	TNFAIP2;GPN3	.
tetrapyrrole metabolic process (GO:0033013)	2/21	0.251746	1	0	0	2.06815	2.85266	TCN1;MMADHC	.
regulation of macrophage activation (GO:0043030)	2/21	0.251746	1	0	0	2.06815	2.85266	CD74;TLR4	.
branched-chain amino acid catabolic process (GO:0009083)	2/21	0.251746	1	0	0	2.06815	2.85266	DLD;HIBCH	.
aromatic amino acid family catabolic process (GO:0009074)	2/21	0.251746	1	0	0	2.06815	2.85266	KYNU;IDO1	.
non-motile cilium assembly (GO:1905515)	2/21	0.251746	1	0	0	2.06815	2.85266	PIBF1;BBS4	.
negative regulation of cell cycle arrest (GO:0071157)	2/21	0.251746	1	0	0	2.06815	2.85266	EVI2B;ZNF268	.
positive regulation of mitochondrial outer membrane permeabilization involved in apoptotic signaling pathway (GO:1901030)	3/38	0.254282	1	0	0	1.71438	2.34752	YWHAE;CASP8;YWHAQ	.
positive regulation of smooth muscle cell proliferation (GO:0048661)	3/38	0.254282	1	0	0	1.71438	2.34752	STAT1;IL18;AIF1	.
positive regulation of inflammatory response (GO:0050729)	5/74	0.254357	1	0	0	1.46727	2.00871	GBP5;IL23A;IL18;NOD2;TLR4	.
regulation of protein complex assembly (GO:0043254)	5/74	0.254357	1	0	0	1.46727	2.00871	HSPA8;SLF1;WARS;DNM1L;ANKRA2	.
Notch signaling pathway (GO:0007219)	4/56	0.257023	1	0	0	1.55111	2.10732	GALNT11;ITCH;STAT1;PSEN1	.
T cell differentiation (GO:0030217)	3/39	0.266869	1	0	0	1.67043	2.20663	ANXA1;PTPRC;RHOH	.
retina homeostasis (GO:0001895)	3/39	0.266869	1	0	0	1.67043	2.20663	POC1B;B2M;BBS4	.
organonitrogen compound catabolic process (GO:1901565)	4/57	0.26728	1	0	0	1.5239	2.01072	ERAP2;PNPLA8;LTA4H;PGA5	.
autophagosome organization (GO:1905037)	4/57	0.26728	1	0	0	1.5239	2.01072	GABARAPL1;RAB23;ATG4C;ATG5	.
regulation of interferon-gamma-mediated signaling pathway (GO:0060334)	2/22	0.2691	1	0	0	1.97414	2.59139	STAT1;PARP9	.
positive regulation of protein autophosphorylation (GO:0031954)	2/22	0.2691	1	0	0	1.97414	2.59139	RAD50;MRE11	.
negative regulation of protein polymerization (GO:0032272)	2/22	0.2691	1	0	0	1.97414	2.59139	TWF1;MAPRE1	.
NAD biosynthetic process (GO:0009435)	2/22	0.2691	1	0	0	1.97414	2.59139	KYNU;PARP9	.
cellular response to hexose stimulus (GO:0071331)	2/22	0.2691	1	0	0	1.97414	2.59139	PDK3;SLC2A5	.
hematopoietic progenitor cell differentiation (GO:0002244)	2/22	0.2691	1	0	0	1.97414	2.59139	PTPRC;PLEK	.
nuclear transport (GO:0051169)	2/22	0.2691	1	0	0	1.97414	2.59139	XPO1;RSRC1	.
regulation of DNA biosynthetic process (GO:2000278)	2/22	0.2691	1	0	0	1.97414	2.59139	BMPR2;PINX1	.
rRNA modification (GO:0000154)	2/22	0.2691	1	0	0	1.97414	2.59139	MRPL1;THUMPD1	.
purine-containing compound biosynthetic process (GO:0072522)	2/22	0.2691	1	0	0	1.97414	2.59139	HPRT1;DCK	.
branched-chain amino acid metabolic process (GO:0009081)	2/22	0.2691	1	0	0	1.97414	2.59139	DLD;HIBCH	.
positive regulation of biosynthetic process (GO:0009891)	2/22	0.2691	1	0	0	1.97414	2.59139	RAB27A;TLR4	.
negative regulation of protein import into nucleus (GO:0042308)	2/22	0.2691	1	0	0	1.97414	2.59139	RAB23;CHORDC1	.
regulation of ERBB signaling pathway (GO:1901184)	2/22	0.2691	1	0	0	1.97414	2.59139	FER;PTPN12	.
Golgi vesicle transport (GO:0048193)	15/272	0.272979	1	0	0	1.19755	1.55485	TRAPPC2;DCTN6;TICAM2;COG5;COPB1;USO1;MYO5A;GCC2;IER3IP1;RINT1;KIF18A;TRAPPC6B;ZW10;TMED2;CNIH4	.
apoptotic process (GO:0006915)	13/232	0.273031	1	0	0	1.21682	1.57964	RTN4;IFIT2;CASP8;FAP;PLAGL1;IRF1;IL2RA;CASP4;FAS;VDAC1;RIPK1;DNM1L;IFT57	.
regulation of immune response (GO:0050776)	14/252	0.27316	1	0	0	1.20642	1.56556	CD96;HFE;SPPL2A;NOD1;NOD2;ITGAL;SAMHD1;FCGR3A;IRF1;SLAMF7;CD247;B2M;CD99;BIRC3	.
positive regulation of hydrolase activity (GO:0051345)	10/173	0.275586	1	0	0	1.25523	1.61781	WRN;SNX18;RIC1;FNTA;TPM1;TOR1AIP2;ATP1B3;SSBP1;EVI5;RAP1GAP	.
protein targeting (GO:0006605)	8/134	0.27659	1	0	0	1.29645	1.66622	TOMM70;NCF1;LAMP2;ATG4C;LONP2;TIMM23;SRP14;GOLGA7	.
ERBB2 signaling pathway (GO:0038128)	3/40	0.279525	1	0	0	1.62866	2.076	CUL5;CPNE3;PTPN12	.
positive regulation of reactive oxygen species metabolic process (GO:2000379)	3/40	0.279525	1	0	0	1.62866	2.076	RAB27A;RIPK1;TLR4	.
acyl-CoA metabolic process (GO:0006637)	3/40	0.279525	1	0	0	1.62866	2.076	SUCLA2;SUCLG2;DBI	.
positive regulation of apoptotic signaling pathway (GO:2001235)	5/77	0.280954	1	0	0	1.4101	1.79021	TNFSF10;FAS;RIPK1;DNM1L;TANK	.
inner ear receptor stereocilium organization (GO:0060122)	1/7	0.281118	1	0	0	3.10222	3.93665	CLIC5	.
positive regulation of keratinocyte proliferation (GO:0010838)	1/7	0.281118	1	0	0	3.10222	3.93665	TGM1	.
purine nucleotide biosynthetic process (GO:0006164)	1/7	0.281118	1	0	0	3.10222	3.93665	HPRT1	.
negative regulation of mitochondrial outer membrane permeabilization involved in apoptotic signaling pathway (GO:1901029)	1/7	0.281118	1	0	0	3.10222	3.93665	SLC25A5	.
venous blood vessel development (GO:0060841)	1/7	0.281118	1	0	0	3.10222	3.93665	BMPR2	.
cellular response to interleukin-18 (GO:0071351)	1/7	0.281118	1	0	0	3.10222	3.93665	IL18	.
exonucleolytic trimming to generate mature 3'-end of 5.8S rRNA from tricistronic rRNA transcript (SSU-rRNA, 5.8S rRNA, LSU-rRNA) (GO:0000467)	1/7	0.281118	1	0	0	3.10222	3.93665	EXOSC8	.
negative regulation of keratinocyte proliferation (GO:0010839)	1/7	0.281118	1	0	0	3.10222	3.93665	KLF9	.
positive regulation of lipid transport (GO:0032370)	1/7	0.281118	1	0	0	3.10222	3.93665	TRIAP1	.
tRNA transcription from RNA polymerase III promoter (GO:0042797)	1/7	0.281118	1	0	0	3.10222	3.93665	GTF3C3	.
positive regulation of transmembrane transport (GO:0034764)	1/7	0.281118	1	0	0	3.10222	3.93665	AZIN1	.
positive regulation of metaphase/anaphase transition of cell cycle (GO:1902101)	1/7	0.281118	1	0	0	3.10222	3.93665	NSMCE2	.
exonucleolytic trimming involved in rRNA processing (GO:0000459)	1/7	0.281118	1	0	0	3.10222	3.93665	EXOSC8	.
regulation of extracellular matrix organization (GO:1903053)	1/7	0.281118	1	0	0	3.10222	3.93665	FAP	.
regulation of DNA endoreduplication (GO:0032875)	1/7	0.281118	1	0	0	3.10222	3.93665	MRE11	.
positive regulation of histone H3-K9 methylation (GO:0051574)	1/7	0.281118	1	0	0	3.10222	3.93665	MYB	.
oxygen transport (GO:0015671)	1/7	0.281118	1	0	0	3.10222	3.93665	IPCEF1	.
regulation of ER to Golgi vesicle-mediated transport (GO:0060628)	1/7	0.281118	1	0	0	3.10222	3.93665	RINT1	.
mitral valve development (GO:0003174)	1/7	0.281118	1	0	0	3.10222	3.93665	BMPR2	.
regulation of lymphocyte migration (GO:2000401)	1/7	0.281118	1	0	0	3.10222	3.93665	SPN	.
vesicle transport along actin filament (GO:0030050)	1/7	0.281118	1	0	0	3.10222	3.93665	MYO5A	.
nucleoside diphosphate metabolic process (GO:0009132)	1/7	0.281118	1	0	0	3.10222	3.93665	CMPK2	.
reproductive system development (GO:0061458)	1/7	0.281118	1	0	0	3.10222	3.93665	SRD5A1	.
nucleic acid transport (GO:0050657)	1/7	0.281118	1	0	0	3.10222	3.93665	CKAP5	.
release of sequestered calcium ion into cytosol by endoplasmic reticulum (GO:1903514)	1/7	0.281118	1	0	0	3.10222	3.93665	CCR5	.
nucleotide-binding oligomerization domain containing 2 signaling pathway (GO:0070431)	1/7	0.281118	1	0	0	3.10222	3.93665	NOD2	.
negative regulation of telomere capping (GO:1904354)	1/7	0.281118	1	0	0	3.10222	3.93665	RAD50	.
translational readthrough (GO:0006451)	1/7	0.281118	1	0	0	3.10222	3.93665	TRNAU1AP	.
molybdopterin cofactor metabolic process (GO:0043545)	1/7	0.281118	1	0	0	3.10222	3.93665	MOCS2	.
lymphatic endothelial cell differentiation (GO:0060836)	1/7	0.281118	1	0	0	3.10222	3.93665	BMPR2	.
regulation of toll-like receptor 9 signaling pathway (GO:0034163)	1/7	0.281118	1	0	0	3.10222	3.93665	RSAD2	.
regulation of T-helper 17 type immune response (GO:2000316)	1/7	0.281118	1	0	0	3.10222	3.93665	IL23A	.
chitin metabolic process (GO:0006030)	1/7	0.281118	1	0	0	3.10222	3.93665	CHI3L1	.
strand invasion (GO:0042148)	1/7	0.281118	1	0	0	3.10222	3.93665	RAD51C	.
negative regulation of platelet-derived growth factor receptor-beta signaling pathway (GO:2000587)	1/7	0.281118	1	0	0	3.10222	3.93665	PTPN12	.
box C/D snoRNP assembly (GO:0000492)	1/7	0.281118	1	0	0	3.10222	3.93665	TAF9	.
positive regulation of B cell differentiation (GO:0045579)	1/7	0.281118	1	0	0	3.10222	3.93665	PPP2R3C	.
positive regulation of protein deubiquitination (GO:1903003)	1/7	0.281118	1	0	0	3.10222	3.93665	TANK	.
L-cysteine metabolic process (GO:0046439)	1/7	0.281118	1	0	0	3.10222	3.93665	AHCYL2	.
positive regulation of ER-associated ubiquitin-dependent protein catabolic process (GO:1903071)	1/7	0.281118	1	0	0	3.10222	3.93665	UBQLN2	.
response to type I interferon (GO:0034340)	1/7	0.281118	1	0	0	3.10222	3.93665	IFIT1	.
establishment of protein localization to peroxisome (GO:0072663)	1/7	0.281118	1	0	0	3.10222	3.93665	LONP2	.
positive regulation of lymphocyte apoptotic process (GO:0070230)	1/7	0.281118	1	0	0	3.10222	3.93665	IDO1	.
glycosylceramide metabolic process (GO:0006677)	1/7	0.281118	1	0	0	3.10222	3.93665	ST6GALNAC6	.
positive regulation of macrophage migration (GO:1905523)	1/7	0.281118	1	0	0	3.10222	3.93665	CSF1	.
cellular response to hydroxyurea (GO:0072711)	1/7	0.281118	1	0	0	3.10222	3.93665	BLM	.
regulation of interleukin-23 production (GO:0032667)	1/7	0.281118	1	0	0	3.10222	3.93665	TLR4	.
protein localization to cytoplasmic stress granule (GO:1903608)	1/7	0.281118	1	0	0	3.10222	3.93665	SSB	.
peroxisome proliferator activated receptor signaling pathway (GO:0035357)	1/7	0.281118	1	0	0	3.10222	3.93665	PDK3	.
protein deglutamylation (GO:0035608)	1/7	0.281118	1	0	0	3.10222	3.93665	AGTPBP1	.
granulocyte migration (GO:0097530)	1/7	0.281118	1	0	0	3.10222	3.93665	ANXA1	.
positive regulation of triglyceride catabolic process (GO:0010898)	1/7	0.281118	1	0	0	3.10222	3.93665	ABHD5	.
regulation of alpha-beta T cell differentiation (GO:0046637)	1/7	0.281118	1	0	0	3.10222	3.93665	NKAP	.
regulation of RNA biosynthetic process (GO:2001141)	1/7	0.281118	1	0	0	3.10222	3.93665	NMD3	.
tRNA transcription (GO:0009304)	1/7	0.281118	1	0	0	3.10222	3.93665	GTF3C3	.
negative regulation of receptor internalization (GO:0002091)	1/7	0.281118	1	0	0	3.10222	3.93665	UBQLN2	.
positive regulation of tumor necrosis factor-mediated signaling pathway (GO:1903265)	1/7	0.281118	1	0	0	3.10222	3.93665	CASP4	.
negative regulation of alpha-beta T cell activation (GO:0046636)	1/7	0.281118	1	0	0	3.10222	3.93665	HFE	.
protection from non-homologous end joining at telomere (GO:0031848)	1/7	0.281118	1	0	0	3.10222	3.93665	DCLRE1A	.
pharyngeal arch artery morphogenesis (GO:0061626)	1/7	0.281118	1	0	0	3.10222	3.93665	BMPR2	.
activation of cysteine-type endopeptidase activity involved in apoptotic process by cytochrome c (GO:0008635)	1/7	0.281118	1	0	0	3.10222	3.93665	CYCS	.
molybdopterin cofactor biosynthetic process (GO:0032324)	1/7	0.281118	1	0	0	3.10222	3.93665	MOCS2	.
positive regulation of isomerase activity (GO:0010912)	1/7	0.281118	1	0	0	3.10222	3.93665	NOD2	.
regulation of activation of Janus kinase activity (GO:0010533)	1/7	0.281118	1	0	0	3.10222	3.93665	IL23A	.
lens fiber cell differentiation (GO:0070306)	1/7	0.281118	1	0	0	3.10222	3.93665	TDRD7	.
regulation of microtubule binding (GO:1904526)	1/7	0.281118	1	0	0	3.10222	3.93665	MAPRE1	.
cellular response to platelet-derived growth factor stimulus (GO:0036120)	1/7	0.281118	1	0	0	3.10222	3.93665	SYAP1	.
positive regulation of macrophage chemotaxis (GO:0010759)	1/7	0.281118	1	0	0	3.10222	3.93665	CSF1	.
cleavage furrow formation (GO:0036089)	1/7	0.281118	1	0	0	3.10222	3.93665	SNX18	.
sensory organ morphogenesis (GO:0090596)	1/7	0.281118	1	0	0	3.10222	3.93665	STRA6	.
chitin catabolic process (GO:0006032)	1/7	0.281118	1	0	0	3.10222	3.93665	CHI3L1	.
negative regulation of necrotic cell death (GO:0060547)	1/7	0.281118	1	0	0	3.10222	3.93665	BIRC3	.
ER overload response (GO:0006983)	1/7	0.281118	1	0	0	3.10222	3.93665	TMCO1	.
folic acid transport (GO:0015884)	1/7	0.281118	1	0	0	3.10222	3.93665	SLC25A32	.
selenocysteine incorporation (GO:0001514)	1/7	0.281118	1	0	0	3.10222	3.93665	TRNAU1AP	.
microglial cell activation (GO:0001774)	1/7	0.281118	1	0	0	3.10222	3.93665	AIF1	.
cellular response to cytokine stimulus (GO:0071345)	24/457	0.282021	1	0	0	1.14042	1.44352	CCR1;HSPA8;ANXA1;PNPT1;CSF1;STAT1;STAT2;ALOX15;IL18;PTPN12;IFIT1;TANK;AIF1;CXCL10;FER;IL23A;IL2RA;IRF1;IL2RB;CHI3L1;RIPK1;CCR5;SOCS4;MCL1	.
microtubule polymerization or depolymerization (GO:0031109)	2/23	0.286445	1	0	0	1.88831	2.36078	KIF18A;CKAP5	.
cellular amino acid catabolic process (GO:0009063)	2/23	0.286445	1	0	0	1.88831	2.36078	DLD;HIBCH	.
positive regulation of mRNA catabolic process (GO:0061014)	2/23	0.286445	1	0	0	1.88831	2.36078	PNPT1;CPEB3	.
protein K48-linked deubiquitination (GO:0071108)	2/23	0.286445	1	0	0	1.88831	2.36078	USP25;USP8	.
nucleotide-excision repair, DNA damage recognition (GO:0000715)	2/23	0.286445	1	0	0	1.88831	2.36078	COPS4;XPA	.
cellular response to interleukin-6 (GO:0071354)	2/23	0.286445	1	0	0	1.88831	2.36078	FER;STAT1	.
protein localization to Golgi apparatus (GO:0034067)	2/23	0.286445	1	0	0	1.88831	2.36078	IFT20;GCC2	.
maturation of LSU-rRNA (GO:0000470)	2/23	0.286445	1	0	0	1.88831	2.36078	NSA2;MRPL1	.
regulation of cell size (GO:0008361)	2/23	0.286445	1	0	0	1.88831	2.36078	PLEK;LAMTOR5	.
NAD metabolic process (GO:0019674)	2/23	0.286445	1	0	0	1.88831	2.36078	MDH1;KYNU	.
response to light stimulus (GO:0009416)	4/59	0.288001	1	0	0	1.47224	1.83263	USP1;ERCC8;MAP4K3;RAD18	.
autophagosome assembly (GO:0000045)	4/59	0.288001	1	0	0	1.47224	1.83263	GABARAPL1;RAB23;ATG4C;ATG5	.
cognition (GO:0050890)	3/41	0.292235	1	0	0	1.58894	1.95471	SOBP;BBS4;STRA6	.
sensory organ development (GO:0007423)	3/41	0.292235	1	0	0	1.58894	1.95471	SMCHD1;RAB18;STRA6	.
positive regulation of mitotic nuclear division (GO:0045840)	3/41	0.292235	1	0	0	1.58894	1.95471	SLF1;NSMCE2;SMC5	.
positive regulation of mitotic cell cycle phase transition (GO:1901992)	3/41	0.292235	1	0	0	1.58894	1.95471	RAD51C;NSMCE2;AIF1	.
sterol biosynthetic process (GO:0016126)	3/41	0.292235	1	0	0	1.58894	1.95471	SQLE;SC5D;LBR	.
regulation of ATPase activity (GO:0043462)	3/41	0.292235	1	0	0	1.58894	1.95471	TPM1;TOR1AIP2;ATP1B3	.
sphingolipid metabolic process (GO:0006665)	7/117	0.293833	1	0	0	1.29922	1.59121	UGCG;ASAH1;ORMDL1;DEGS1;SPTSSA;SGPP1;ST6GALNAC6	.
cellular response to interferon-gamma (GO:0071346)	7/117	0.293833	1	0	0	1.29922	1.59121	CIITA;STAT1;HFE;IRF1;TRIM38;B2M;AIF1	.
dicarboxylic acid metabolic process (GO:0043648)	4/60	0.298446	1	0	0	1.4477	1.75051	FH;MDH1;SLC25A32;NIT2	.
positive regulation of translation (GO:0045727)	5/79	0.298977	1	0	0	1.3744	1.65944	TRMT10C;RPS27L;UPF3B;LARP4;CPEB3	.
positive regulation of transferase activity (GO:0051347)	8/138	0.30355	1	0	0	1.25887	1.50084	ARRDC4;CD74;RFC3;RAD50;MRE11;DTX3L;PTGES3;PARN	.
protein oligomerization (GO:0051259)	12/218	0.304372	1	0	0	1.19535	1.42188	PANX1;BLM;PNPT1;ATL3;OPA1;SMARCAD1;RIPK1;NOD1;NOD2;OLFM4;DNM1L;IKZF5	.
positive regulation of receptor-mediated endocytosis (GO:0048260)	3/42	0.304983	1	0	0	1.55111	1.84194	ATAD1;HFE;B2M	.
positive regulation of viral transcription (GO:0050434)	3/42	0.304983	1	0	0	1.55111	1.84194	GTF2B;POLR2I;POLR2K	.
regulation of cellular metabolic process (GO:0031323)	3/42	0.304983	1	0	0	1.55111	1.84194	PM20D2;PDK4;PDK3	.
gluconeogenesis (GO:0006094)	3/42	0.304983	1	0	0	1.55111	1.84194	MDH1;SLC25A12;ENO3	.
response to molecule of bacterial origin (GO:0002237)	6/99	0.305115	1	0	0	1.31609	1.56229	CXCL10;FER;SRR;LY96;FAS;TLR4	.
steroid biosynthetic process (GO:0006694)	5/80	0.308057	1	0	0	1.35722	1.59809	HSD11B1;SQLE;SRD5A1;SC5D;LBR	.
response to calcium ion (GO:0051592)	5/80	0.308057	1	0	0	1.35722	1.59809	PPP3CA;HOMER1;ALOX15;CPNE3;SLC25A12	.
calcium ion transport (GO:0006816)	7/119	0.308568	1	0	0	1.27738	1.50197	CCR1;PANX1;CACNB3;MCOLN3;PSEN1;CCR5;TMCO1	.
response to reactive oxygen species (GO:0000302)	4/61	0.308935	1	0	0	1.42397	1.67263	FER;NCF1;ERCC6L2;TPM1	.
membrane lipid biosynthetic process (GO:0046467)	4/61	0.308935	1	0	0	1.42397	1.67263	SCCPDH;DEGS1;SPTSSA;SGPP1	.
protein insertion into mitochondrial membrane (GO:0051204)	1/8	0.314234	1	0	0	2.71444	3.14228	MAIP1	.
exocyst localization (GO:0051601)	1/8	0.314234	1	0	0	2.71444	3.14228	TNFAIP2	.
regulation of stress-activated protein kinase signaling cascade (GO:0070302)	1/8	0.314234	1	0	0	2.71444	3.14228	FAS	.
barbed-end actin filament capping (GO:0051016)	1/8	0.314234	1	0	0	2.71444	3.14228	TWF1	.
negative regulation of appetite (GO:0032099)	1/8	0.314234	1	0	0	2.71444	3.14228	BBS4	.
regulation of fibroblast apoptotic process (GO:2000269)	1/8	0.314234	1	0	0	2.71444	3.14228	IER3IP1	.
late endosome to vacuole transport (GO:0045324)	1/8	0.314234	1	0	0	2.71444	3.14228	LEPROTL1	.
positive regulation of mitochondrial calcium ion concentration (GO:0051561)	1/8	0.314234	1	0	0	2.71444	3.14228	MCU	.
mast cell activation involved in immune response (GO:0002279)	1/8	0.314234	1	0	0	2.71444	3.14228	MILR1	.
interleukin-18-mediated signaling pathway (GO:0035655)	1/8	0.314234	1	0	0	2.71444	3.14228	IL18	.
DNA recombinase assembly (GO:0000730)	1/8	0.314234	1	0	0	2.71444	3.14228	RAD51C	.
nucleoside diphosphate phosphorylation (GO:0006165)	1/8	0.314234	1	0	0	2.71444	3.14228	CMPK2	.
cellular response to interleukin-21 (GO:0098757)	1/8	0.314234	1	0	0	2.71444	3.14228	STAT1	.
negative regulation of leukocyte mediated cytotoxicity (GO:0001911)	1/8	0.314234	1	0	0	2.71444	3.14228	PTPRC	.
amyloid fibril formation (GO:1990000)	1/8	0.314234	1	0	0	2.71444	3.14228	RIPK1	.
positive regulation of behavior (GO:0048520)	1/8	0.314234	1	0	0	2.71444	3.14228	STRA6	.
positive regulation of interleukin-8 biosynthetic process (GO:0045416)	1/8	0.314234	1	0	0	2.71444	3.14228	TLR4	.
positive regulation of alpha-beta T cell differentiation (GO:0046638)	1/8	0.314234	1	0	0	2.71444	3.14228	NKAP	.
positive regulation of transforming growth factor beta production (GO:0071636)	1/8	0.314234	1	0	0	2.71444	3.14228	CD46	.
DNA repair complex assembly (GO:0090735)	1/8	0.314234	1	0	0	2.71444	3.14228	RAD51C	.
negative regulation of activated T cell proliferation (GO:0046007)	1/8	0.314234	1	0	0	2.71444	3.14228	CD274	.
interleukin-21-mediated signaling pathway (GO:0038114)	1/8	0.314234	1	0	0	2.71444	3.14228	STAT1	.
sequestering of extracellular ligand from receptor (GO:0035581)	1/8	0.314234	1	0	0	2.71444	3.14228	CD46	.
arachidonic acid secretion (GO:0050482)	1/8	0.314234	1	0	0	2.71444	3.14228	PNPLA8	.
cellular response to UV-B (GO:0071493)	1/8	0.314234	1	0	0	2.71444	3.14228	CRIP1	.
glycerolipid biosynthetic process (GO:0045017)	1/8	0.314234	1	0	0	2.71444	3.14228	CPNE3	.
positive regulation of cAMP-mediated signaling (GO:0043950)	1/8	0.314234	1	0	0	2.71444	3.14228	CXCL10	.
T-helper cell lineage commitment (GO:0002295)	1/8	0.314234	1	0	0	2.71444	3.14228	SPN	.
negative regulation of calcium ion transmembrane transport (GO:1903170)	1/8	0.314234	1	0	0	2.71444	3.14228	YWHAE	.
regulation of store-operated calcium entry (GO:2001256)	1/8	0.314234	1	0	0	2.71444	3.14228	HOMER1	.
response to hydroxyurea (GO:0072710)	1/8	0.314234	1	0	0	2.71444	3.14228	BLM	.
regulation of metaphase/anaphase transition of cell cycle (GO:1902099)	1/8	0.314234	1	0	0	2.71444	3.14228	RIOK2	.
lung epithelium development (GO:0060428)	1/8	0.314234	1	0	0	2.71444	3.14228	STRA6	.
histone H4 deacetylation (GO:0070933)	1/8	0.314234	1	0	0	2.71444	3.14228	SMARCAD1	.
regulation of type B pancreatic cell development (GO:2000074)	1/8	0.314234	1	0	0	2.71444	3.14228	RHEB	.
amyloid precursor protein catabolic process (GO:0042987)	1/8	0.314234	1	0	0	2.71444	3.14228	PSEN1	.
B cell mediated immunity (GO:0019724)	1/8	0.314234	1	0	0	2.71444	3.14228	CD74	.
double-strand break repair via synthesis-dependent strand annealing (GO:0045003)	1/8	0.314234	1	0	0	2.71444	3.14228	RAD51C	.
positive regulation of regulatory T cell differentiation (GO:0045591)	1/8	0.314234	1	0	0	2.71444	3.14228	CD46	.
arachidonate transport (GO:1903963)	1/8	0.314234	1	0	0	2.71444	3.14228	PNPLA8	.
positive regulation of mRNA 3'-end processing (GO:0031442)	1/8	0.314234	1	0	0	2.71444	3.14228	CPEB3	.
membrane fusion involved in viral entry into host cell (GO:0039663)	1/8	0.314234	1	0	0	2.71444	3.14228	CCR5	.
positive regulation of mitotic sister chromatid separation (GO:1901970)	1/8	0.314234	1	0	0	2.71444	3.14228	NSMCE2	.
leptin-mediated signaling pathway (GO:0033210)	1/8	0.314234	1	0	0	2.71444	3.14228	BBS4	.
negative regulation of exocytosis (GO:0045920)	1/8	0.314234	1	0	0	2.71444	3.14228	ANXA1	.
rRNA pseudouridine synthesis (GO:0031118)	1/8	0.314234	1	0	0	2.71444	3.14228	MRPL1	.
positive regulation of interleukin-2 biosynthetic process (GO:0045086)	1/8	0.314234	1	0	0	2.71444	3.14228	GLMN	.
pyrimidine nucleobase metabolic process (GO:0006206)	1/8	0.314234	1	0	0	2.71444	3.14228	UPRT	.
regulation of MHC class II biosynthetic process (GO:0045346)	1/8	0.314234	1	0	0	2.71444	3.14228	CIITA	.
positive regulation of toll-like receptor 4 signaling pathway (GO:0034145)	1/8	0.314234	1	0	0	2.71444	3.14228	TICAM2	.
positive regulation of mitochondrial membrane permeability involved in apoptotic process (GO:1902110)	1/8	0.314234	1	0	0	2.71444	3.14228	RHOT1	.
monocyte activation (GO:0042117)	1/8	0.314234	1	0	0	2.71444	3.14228	CSF1	.
peroxisomal transport (GO:0043574)	1/8	0.314234	1	0	0	2.71444	3.14228	LONP2	.
mast cell degranulation (GO:0043303)	1/8	0.314234	1	0	0	2.71444	3.14228	MILR1	.
fusion of virus membrane with host plasma membrane (GO:0019064)	1/8	0.314234	1	0	0	2.71444	3.14228	CCR5	.
negative regulation of vascular permeability (GO:0043116)	1/8	0.314234	1	0	0	2.71444	3.14228	PTPRJ	.
regulation of ERAD pathway (GO:1904292)	1/8	0.314234	1	0	0	2.71444	3.14228	USP25	.
nucleotide phosphorylation (GO:0046939)	1/8	0.314234	1	0	0	2.71444	3.14228	CMPK2	.
regulation of amyloid fibril formation (GO:1905906)	1/8	0.314234	1	0	0	2.71444	3.14228	PSEN1	.
mitochondrial tRNA modification (GO:0070900)	1/8	0.314234	1	0	0	2.71444	3.14228	TRMT10C	.
U4 snRNA 3'-end processing (GO:0034475)	1/8	0.314234	1	0	0	2.71444	3.14228	EXOSC8	.
negative regulation of single stranded viral RNA replication via double stranded DNA intermediate (GO:0045869)	1/8	0.314234	1	0	0	2.71444	3.14228	APOBEC3H	.
peptidyl-lysine monomethylation (GO:0018026)	1/8	0.314234	1	0	0	2.71444	3.14228	SETD4	.
ribosome disassembly (GO:0032790)	1/8	0.314234	1	0	0	2.71444	3.14228	MTIF2	.
immunoglobulin mediated immune response (GO:0016064)	1/8	0.314234	1	0	0	2.71444	3.14228	CD74	.
histone H3-K36 demethylation (GO:0070544)	1/8	0.314234	1	0	0	2.71444	3.14228	KDM7A	.
negative regulation of telomerase activity (GO:0051974)	1/8	0.314234	1	0	0	2.71444	3.14228	PINX1	.
response to ammonium ion (GO:0060359)	1/8	0.314234	1	0	0	2.71444	3.14228	GLDC	.
regulation of peroxisome proliferator activated receptor signaling pathway (GO:0035358)	1/8	0.314234	1	0	0	2.71444	3.14228	ALOX15	.
regulation of apoptotic cell clearance (GO:2000425)	1/8	0.314234	1	0	0	2.71444	3.14228	ALOX15	.
regulation of phosphorylation (GO:0042325)	7/120	0.315988	1	0	0	1.26674	1.45935	FER;PTGES3;STAT2;GLMN;ECD;PSEN1;NUP37	.
retrograde vesicle-mediated transport, Golgi to ER (GO:0006890)	5/81	0.317176	1	0	0	1.34046	1.53925	RINT1;KIF18A;ZW10;COPB1;TMED2	.
regulation of phosphatidylinositol 3-kinase signaling (GO:0014066)	5/81	0.317176	1	0	0	1.34046	1.53925	NCF1;IL18;PIP5K1B;STAMBP;PIK3AP1	.
ERBB signaling pathway (GO:0038127)	5/81	0.317176	1	0	0	1.34046	1.53925	RPS6KA5;CUL5;CPNE3;PTPN12;BCAR1	.
regulation of protein modification process (GO:0031399)	3/43	0.317752	1	0	0	1.51504	1.73697	FER;STAT2;FKTN	.
determination of left/right symmetry (GO:0007368)	3/43	0.317752	1	0	0	1.51504	1.73697	OFD1;GALNT11;STIL	.
glycolipid biosynthetic process (GO:0009247)	3/43	0.317752	1	0	0	1.51504	1.73697	UGCG;SCCPDH;PIGH	.
regulation of ion transmembrane transporter activity (GO:0032412)	3/43	0.317752	1	0	0	1.51504	1.73697	YWHAE;HOMER1;RIPK1	.
regulation of telomerase activity (GO:0051972)	3/43	0.317752	1	0	0	1.51504	1.73697	PTGES3;PINX1;PARN	.
regulation of tyrosine phosphorylation of STAT protein (GO:0042509)	4/62	0.319459	1	0	0	1.401	1.59872	IL23A;IL18;PARP9;PIBF1	.
positive regulation of leukocyte chemotaxis (GO:0002690)	4/62	0.319459	1	0	0	1.401	1.59872	CCR1;CXCL10;CSF1;AIF1	.
protein targeting to membrane (GO:0006612)	4/62	0.319459	1	0	0	1.401	1.59872	NCF1;ATG4C;SRP14;GOLGA7	.
positive regulation of histone methylation (GO:0031062)	2/25	0.320964	1	0	0	1.73724	1.97425	MYB;TET1	.
cellular lipid catabolic process (GO:0044242)	2/25	0.320964	1	0	0	1.73724	1.97425	ACBD5;NUDT7	.
histone monoubiquitination (GO:0010390)	2/25	0.320964	1	0	0	1.73724	1.97425	DTX3L;TRIM37	.
histone mRNA metabolic process (GO:0008334)	2/25	0.320964	1	0	0	1.73724	1.97425	SSB;SNRPF	.
Golgi to plasma membrane protein transport (GO:0043001)	2/25	0.320964	1	0	0	1.73724	1.97425	GOLGA4;GOLGA7	.
intrinsic apoptotic signaling pathway in response to endoplasmic reticulum stress (GO:0070059)	2/25	0.320964	1	0	0	1.73724	1.97425	CASP4;TANK	.
regulation of epidermal growth factor-activated receptor activity (GO:0007176)	2/25	0.320964	1	0	0	1.73724	1.97425	NCF1;SOCS4	.
positive regulation of endopeptidase activity (GO:0010950)	2/25	0.320964	1	0	0	1.73724	1.97425	PSME1;PSME2	.
transition metal ion homeostasis (GO:0055076)	2/25	0.320964	1	0	0	1.73724	1.97425	HFE;B2M	.
proteoglycan biosynthetic process (GO:0030166)	2/25	0.320964	1	0	0	1.73724	1.97425	BMPR2;GLCE	.
regulation of cell cycle G1/S phase transition (GO:1902806)	2/25	0.320964	1	0	0	1.73724	1.97425	PSME1;PSME2	.
response to lipid (GO:0033993)	8/141	0.324136	1	0	0	1.23209	1.38806	PAQR8;CXCL10;FER;SRR;LY96;FAS;NR1D2;TLR4	.
negative regulation of sequence-specific DNA binding transcription factor activity (GO:0043433)	8/141	0.324136	1	0	0	1.23209	1.38806	FOXS1;ITCH;ANXA4;CHORDC1;NOD1;TRIM37;NOD2;BTRC	.
positive regulation of cell migration (GO:0030335)	12/222	0.326141	1	0	0	1.17381	1.31517	CCR1;PTP4A1;FER;PTPRC;BMPR2;CSF1;PLAA;CPNE3;MAPRE1;ZNF268;RTN4;BCAR1	.
negative regulation of cell cycle process (GO:0010948)	5/82	0.326328	1	0	0	1.32412	1.48282	MRE11;CBX3;EVI2B;ZNF268;PHC3	.
regulation of cell growth (GO:0001558)	11/202	0.327848	1	0	0	1.18253	1.31876	URI1;ITCH;BMPR2;H3F3C;TAF9;PTPRJ;SGK3;EBAG9;CDKN2AIP;RTN4;BCAR1	.
cellular amide metabolic process (GO:0043603)	4/63	0.33001	1	0	0	1.37876	1.52854	ASAH1;HLCS;ORMDL1;NIT2	.
DNA damage response, signal transduction by p53 class mediator resulting in cell cycle arrest (GO:0006977)	4/63	0.33001	1	0	0	1.37876	1.52854	BTG2;PLAGL1;CNOT10;TRIAP1	.
regulation of B cell proliferation (GO:0030888)	3/44	0.330527	1	0	0	1.4806	1.63913	CD74;PTPRC;TNFSF13B	.
response to unfolded protein (GO:0006986)	3/44	0.330527	1	0	0	1.4806	1.63913	HSPA9;HSPA8;RHBDD1	.
negative regulation of DNA metabolic process (GO:0051053)	3/44	0.330527	1	0	0	1.4806	1.63913	BLM;BMPR2;TET1	.
positive regulation of interleukin-6 production (GO:0032755)	3/44	0.330527	1	0	0	1.4806	1.63913	IFIH1;NOD2;TLR4	.
histone H3 acetylation (GO:0043966)	3/44	0.330527	1	0	0	1.4806	1.63913	TAF9;POLE3;ELP4	.
nucleobase-containing compound catabolic process (GO:0034655)	3/44	0.330527	1	0	0	1.4806	1.63913	RNASEH2B;PNPT1;XRN2	.
rRNA processing (GO:0006364)	11/203	0.333626	1	0	0	1.1767	1.29171	RCL1;UTP15;NSA2;MRPL1;XRN2;EXOSC8;WDR75;RIOK2;THUMPD1;WDR43;DCAF13	.
regulation of anatomical structure morphogenesis (GO:0022603)	5/83	0.335507	1	0	0	1.30816	1.42866	ZMYM1;WARS;STAT2;ZMYM6;LARP4	.
DNA damage response, signal transduction by p53 class mediator (GO:0030330)	5/83	0.335507	1	0	0	1.30816	1.42866	BTG2;PLAGL1;RPS27L;CNOT10;TRIAP1	.
mitotic sister chromatid segregation (GO:0000070)	5/83	0.335507	1	0	0	1.30816	1.42866	DSN1;KIF18A;ZW10;PINX1;PIBF1	.
positive regulation of cell cycle arrest (GO:0071158)	5/83	0.335507	1	0	0	1.30816	1.42866	BTG2;FAP;PLAGL1;CNOT10;TRIAP1	.
signal peptide processing (GO:0006465)	2/26	0.338077	1	0	0	1.67043	1.81155	SPPL2A;SEC11C	.
regulation of centrosome duplication (GO:0010824)	2/26	0.338077	1	0	0	1.67043	1.81155	STIL;SPICE1	.
regulation of telomere maintenance (GO:0032204)	2/26	0.338077	1	0	0	1.67043	1.81155	RAD50;MRE11	.
positive regulation of interleukin-12 production (GO:0032735)	2/26	0.338077	1	0	0	1.67043	1.81155	IL23A;TLR4	.
peptide catabolic process (GO:0043171)	2/26	0.338077	1	0	0	1.67043	1.81155	ERAP2;LTA4H	.
RNA splicing, via transesterification reactions (GO:0000375)	2/26	0.338077	1	0	0	1.67043	1.81155	SF3A3;GEMIN2	.
positive regulation of leukocyte mediated cytotoxicity (GO:0001912)	2/26	0.338077	1	0	0	1.67043	1.81155	LAMP1;IL23A	.
monocarboxylic acid catabolic process (GO:0072329)	2/26	0.338077	1	0	0	1.67043	1.81155	ACBD5;NUDT7	.
regulation of lamellipodium assembly (GO:0010591)	2/26	0.338077	1	0	0	1.67043	1.81155	FER;TWF1	.
regulation of glucose metabolic process (GO:0010906)	2/26	0.338077	1	0	0	1.67043	1.81155	PDK4;PDK3	.
cellular response to epidermal growth factor stimulus (GO:0071364)	2/26	0.338077	1	0	0	1.67043	1.81155	SYAP1;PTPN12	.
regulation of potassium ion transmembrane transporter activity (GO:1901016)	2/26	0.338077	1	0	0	1.67043	1.81155	YWHAE;ATP1B3	.
respiratory tube development (GO:0030323)	2/26	0.338077	1	0	0	1.67043	1.81155	CHI3L1;STRA6	.
regulation of nervous system development (GO:0051960)	2/26	0.338077	1	0	0	1.67043	1.81155	DOCK7;RTN4	.
peptidyl-tyrosine dephosphorylation (GO:0035335)	2/26	0.338077	1	0	0	1.67043	1.81155	PTPRJ;PTPN12	.
L-amino acid transport (GO:0015807)	2/26	0.338077	1	0	0	1.67043	1.81155	SLC3A1;SLC25A12	.
signal transduction in response to DNA damage (GO:0042770)	2/26	0.338077	1	0	0	1.67043	1.81155	TRIAP1;CEP63	.
regulation of protein import into nucleus (GO:0042306)	2/26	0.338077	1	0	0	1.67043	1.81155	CHORDC1;TXN	.
vesicle coating (GO:0006901)	4/64	0.340579	1	0	0	1.35722	1.46187	TRAPPC2;TRAPPC6B;USO1;TMED2	.
COPII vesicle coating (GO:0048208)	4/64	0.340579	1	0	0	1.35722	1.46187	TRAPPC2;TRAPPC6B;USO1;TMED2	.
vesicle targeting, rough ER to cis-Golgi (GO:0048207)	4/64	0.340579	1	0	0	1.35722	1.46187	TRAPPC2;TRAPPC6B;USO1;TMED2	.
regulation of proteolysis (GO:0030162)	4/64	0.340579	1	0	0	1.35722	1.46187	ITCH;CASP8;GSAP;BTRC	.
signal transduction involved in mitotic G1 DNA damage checkpoint (GO:0072431)	4/64	0.340579	1	0	0	1.35722	1.46187	BTG2;PLAGL1;CNOT10;TRIAP1	.
amide biosynthetic process (GO:0043604)	3/45	0.343296	1	0	0	1.4477	1.54783	ASNSD1;DEGS1;SPTSSA	.
hexose biosynthetic process (GO:0019319)	3/45	0.343296	1	0	0	1.4477	1.54783	MDH1;SLC25A12;ENO3	.
positive regulation of macroautophagy (GO:0016239)	3/45	0.343296	1	0	0	1.4477	1.54783	CALCOCO2;TRIM13;PAFAH1B2	.
regulation of T cell activation (GO:0050863)	3/45	0.343296	1	0	0	1.4477	1.54783	TBX21;IL27;CD47	.
regulation of smooth muscle cell proliferation (GO:0048660)	3/45	0.343296	1	0	0	1.4477	1.54783	STAT1;IL18;AIF1	.
negative regulation of type I interferon production (GO:0032480)	3/45	0.343296	1	0	0	1.4477	1.54783	IFIH1;HERC5;ITCH	.
positive regulation of transport (GO:0051050)	3/45	0.343296	1	0	0	1.4477	1.54783	ANXA1;CHORDC1;SGK3	.
mitotic nuclear envelope disassembly (GO:0007077)	3/45	0.343296	1	0	0	1.4477	1.54783	CNEP1R1;VRK1;NUP37	.
posttranscriptional regulation of gene expression (GO:0010608)	3/45	0.343296	1	0	0	1.4477	1.54783	TDRD7;PARP9;EIF4E	.
positive regulation of viral process (GO:0048524)	3/45	0.343296	1	0	0	1.4477	1.54783	GTF2B;POLR2I;POLR2K	.
negative regulation of interleukin-17 production (GO:0032700)	1/9	0.345826	1	0	0	2.41284	2.56199	TLR4	.
acidic amino acid transport (GO:0015800)	1/9	0.345826	1	0	0	2.41284	2.56199	SLC25A12	.
positive regulation of production of molecular mediator of immune response (GO:0002702)	1/9	0.345826	1	0	0	2.41284	2.56199	FFAR2	.
ornithine metabolic process (GO:0006591)	1/9	0.345826	1	0	0	2.41284	2.56199	AZIN1	.
response to UV-C (GO:0010225)	1/9	0.345826	1	0	0	2.41284	2.56199	WRN	.
regulation of macrophage cytokine production (GO:0010935)	1/9	0.345826	1	0	0	2.41284	2.56199	CD74	.
positive regulation of protein maturation (GO:1903319)	1/9	0.345826	1	0	0	2.41284	2.56199	RHBDD1	.
negative regulation of response to reactive oxygen species (GO:1901032)	1/9	0.345826	1	0	0	2.41284	2.56199	TXN	.
actin filament reorganization (GO:0090527)	1/9	0.345826	1	0	0	2.41284	2.56199	BCAR1	.
poly-N-acetyllactosamine biosynthetic process (GO:0030311)	1/9	0.345826	1	0	0	2.41284	2.56199	B3GNT7	.
neuron maturation (GO:0042551)	1/9	0.345826	1	0	0	2.41284	2.56199	RND1	.
positive regulation of triglyceride biosynthetic process (GO:0010867)	1/9	0.345826	1	0	0	2.41284	2.56199	CNEP1R1	.
long-chain fatty acid biosynthetic process (GO:0042759)	1/9	0.345826	1	0	0	2.41284	2.56199	ALOX15	.
sarcoplasmic reticulum calcium ion transport (GO:0070296)	1/9	0.345826	1	0	0	2.41284	2.56199	CCR5	.
positive regulation of coagulation (GO:0050820)	1/9	0.345826	1	0	0	2.41284	2.56199	ENPP4	.
positive regulation of mitotic metaphase/anaphase transition (GO:0045842)	1/9	0.345826	1	0	0	2.41284	2.56199	NSMCE2	.
regulation of muscle system process (GO:0090257)	1/9	0.345826	1	0	0	2.41284	2.56199	TPM1	.
positive regulation of mitochondrial translation (GO:0070131)	1/9	0.345826	1	0	0	2.41284	2.56199	TRMT10C	.
regulation of mast cell activation involved in immune response (GO:0033006)	1/9	0.345826	1	0	0	2.41284	2.56199	FER	.
regulation of morphogenesis of an epithelium (GO:1905330)	1/9	0.345826	1	0	0	2.41284	2.56199	CXCL10	.
regulation of cysteine-type endopeptidase activity involved in apoptotic signaling pathway (GO:2001267)	1/9	0.345826	1	0	0	2.41284	2.56199	FAS	.
neurotrophin TRK receptor signaling pathway (GO:0048011)	1/9	0.345826	1	0	0	2.41284	2.56199	BCAR1	.
nuclear migration (GO:0007097)	1/9	0.345826	1	0	0	2.41284	2.56199	DOCK7	.
negative regulation of tyrosine phosphorylation of STAT protein (GO:0042532)	1/9	0.345826	1	0	0	2.41284	2.56199	PIBF1	.
regulation of platelet-derived growth factor receptor-beta signaling pathway (GO:2000586)	1/9	0.345826	1	0	0	2.41284	2.56199	PTPN12	.
multi-ciliated epithelial cell differentiation (GO:1903251)	1/9	0.345826	1	0	0	2.41284	2.56199	CEP63	.
small nucleolar ribonucleoprotein complex assembly (GO:0000491)	1/9	0.345826	1	0	0	2.41284	2.56199	TAF9	.
regulation of integrin activation (GO:0033623)	1/9	0.345826	1	0	0	2.41284	2.56199	PLEK	.
epithelial cilium movement involved in determination of left/right asymmetry (GO:0060287)	1/9	0.345826	1	0	0	2.41284	2.56199	OFD1	.
nicotinamide nucleotide biosynthetic process (GO:0019359)	1/9	0.345826	1	0	0	2.41284	2.56199	KYNU	.
response to leucine (GO:0043201)	1/9	0.345826	1	0	0	2.41284	2.56199	UBR1	.
protein polyglutamylation (GO:0018095)	1/9	0.345826	1	0	0	2.41284	2.56199	TTLL7	.
negative regulation of phosphatidylinositol 3-kinase signaling (GO:0014067)	1/9	0.345826	1	0	0	2.41284	2.56199	STAMBP	.
regulation of skeletal muscle cell differentiation (GO:2001014)	1/9	0.345826	1	0	0	2.41284	2.56199	NR1D2	.
nucleoside phosphate biosynthetic process (GO:1901293)	1/9	0.345826	1	0	0	2.41284	2.56199	CMPK2	.
tyrosine phosphorylation of STAT protein (GO:0007260)	1/9	0.345826	1	0	0	2.41284	2.56199	FER	.
positive regulation of phosphorylation of RNA polymerase II C-terminal domain (GO:1901409)	1/9	0.345826	1	0	0	2.41284	2.56199	CCNH	.
protein localization to vacuole (GO:0072665)	1/9	0.345826	1	0	0	2.41284	2.56199	LAMTOR5	.
nuclear-transcribed mRNA catabolic process, exonucleolytic, 3'-5' (GO:0034427)	1/9	0.345826	1	0	0	2.41284	2.56199	EXOSC8	.
regulation of protein ADP-ribosylation (GO:0010835)	1/9	0.345826	1	0	0	2.41284	2.56199	WARS	.
podosome assembly (GO:0071800)	1/9	0.345826	1	0	0	2.41284	2.56199	NCF1	.
nucleoside triphosphate biosynthetic process (GO:0009142)	1/9	0.345826	1	0	0	2.41284	2.56199	CMPK2	.
mitotic DNA replication checkpoint (GO:0033314)	1/9	0.345826	1	0	0	2.41284	2.56199	TOPBP1	.
interleukin-23-mediated signaling pathway (GO:0038155)	1/9	0.345826	1	0	0	2.41284	2.56199	IL23A	.
negative regulation of alcohol biosynthetic process (GO:1902931)	1/9	0.345826	1	0	0	2.41284	2.56199	PLEK	.
Notch signaling involved in heart development (GO:0061314)	1/9	0.345826	1	0	0	2.41284	2.56199	GALNT11	.
positive regulation of hemostasis (GO:1900048)	1/9	0.345826	1	0	0	2.41284	2.56199	ENPP4	.
engulfment of apoptotic cell (GO:0043652)	1/9	0.345826	1	0	0	2.41284	2.56199	RHOH	.
regulation of methylation-dependent chromatin silencing (GO:0090308)	1/9	0.345826	1	0	0	2.41284	2.56199	TET1	.
peroxisome fission (GO:0016559)	1/9	0.345826	1	0	0	2.41284	2.56199	DNM1L	.
regulation of leukocyte activation (GO:0002694)	1/9	0.345826	1	0	0	2.41284	2.56199	CD74	.
regulation of leukocyte degranulation (GO:0043300)	1/9	0.345826	1	0	0	2.41284	2.56199	FER	.
protein hexamerization (GO:0034214)	1/9	0.345826	1	0	0	2.41284	2.56199	PANX1	.
B cell homeostasis (GO:0001782)	1/9	0.345826	1	0	0	2.41284	2.56199	PPP2R3C	.
negative regulation of chromatin silencing (GO:0031936)	1/9	0.345826	1	0	0	2.41284	2.56199	TET1	.
cellular response to leucine (GO:0071233)	1/9	0.345826	1	0	0	2.41284	2.56199	UBR1	.
mitral valve morphogenesis (GO:0003183)	1/9	0.345826	1	0	0	2.41284	2.56199	BMPR2	.
T cell mediated immunity (GO:0002456)	1/9	0.345826	1	0	0	2.41284	2.56199	CD46	.
mast cell mediated immunity (GO:0002448)	1/9	0.345826	1	0	0	2.41284	2.56199	MILR1	.
axonal transport of mitochondrion (GO:0019896)	1/9	0.345826	1	0	0	2.41284	2.56199	OPA1	.
negative regulation of microtubule polymerization (GO:0031115)	1/9	0.345826	1	0	0	2.41284	2.56199	MAPRE1	.
neuron projection organization (GO:0106027)	1/9	0.345826	1	0	0	2.41284	2.56199	PSEN1	.
mitochondrial fragmentation involved in apoptotic process (GO:0043653)	1/9	0.345826	1	0	0	2.41284	2.56199	DNM1L	.
tRNA wobble uridine modification (GO:0002098)	1/9	0.345826	1	0	0	2.41284	2.56199	ALKBH8	.
nuclear RNA surveillance (GO:0071027)	1/9	0.345826	1	0	0	2.41284	2.56199	EXOSC8	.
serine family amino acid catabolic process (GO:0009071)	1/9	0.345826	1	0	0	2.41284	2.56199	GLDC	.
negative regulation of synaptic transmission, glutamatergic (GO:0051967)	1/9	0.345826	1	0	0	2.41284	2.56199	ATAD1	.
histone phosphorylation (GO:0016572)	1/9	0.345826	1	0	0	2.41284	2.56199	RPS6KA5	.
Golgi inheritance (GO:0048313)	1/9	0.345826	1	0	0	2.41284	2.56199	VRK1	.
regulation of glycoprotein biosynthetic process (GO:0010559)	1/9	0.345826	1	0	0	2.41284	2.56199	FKTN	.
glycerophospholipid biosynthetic process (GO:0046474)	9/165	0.349952	1	0	0	1.18448	1.24366	FIG4;CSNK2A2;ALOX15;LPCAT2;PLA2G4A;CPNE3;PIP5K1B;ABHD5;BMX	.
positive regulation of protein polymerization (GO:0032273)	4/65	0.351157	1	0	0	1.33634	1.39851	FER;ALOX15;RHOH;MAPRE1	.
positive regulation of JAK-STAT cascade (GO:0046427)	4/65	0.351157	1	0	0	1.33634	1.39851	IL23A;IL18;PARP9;PIBF1	.
positive regulation of cell adhesion (GO:0045785)	4/65	0.351157	1	0	0	1.33634	1.39851	TPM1;ALOX15;PTPRJ;CD47	.
protein modification process (GO:0036211)	5/85	0.353922	1	0	0	1.27738	1.32679	TGM1;USP25;WDYHV1;RABGGTB;PIGH	.
apoptotic cell clearance (GO:0043277)	2/27	0.355055	1	0	0	1.60856	1.66563	ALOX15;RHOH	.
response to growth factor (GO:0070848)	2/27	0.355055	1	0	0	1.60856	1.66563	URI1;CPNE3	.
response to gamma radiation (GO:0010332)	2/27	0.355055	1	0	0	1.60856	1.66563	WRN;TRIM13	.
regulation of NF-kappaB import into nucleus (GO:0042345)	2/27	0.355055	1	0	0	1.60856	1.66563	IL23A;TLR4	.
positive regulation of wound healing (GO:0090303)	2/27	0.355055	1	0	0	1.60856	1.66563	ANXA1;ENPP4	.
regulation of viral entry into host cell (GO:0046596)	2/27	0.355055	1	0	0	1.60856	1.66563	CD74;TRIM38	.
phosphatidylethanolamine acyl-chain remodeling (GO:0036152)	2/27	0.355055	1	0	0	1.60856	1.66563	PNPLA8;PLA2G4A	.
positive regulation of release of cytochrome c from mitochondria (GO:0090200)	2/27	0.355055	1	0	0	1.60856	1.66563	TNFSF10;DNM1L	.
regulation of transcription, DNA-templated (GO:0006355)	77/1599	0.355597	1	0	0	1.04571	1.08122	CIITA;NCF1;NKAP;ZC3H8;YEATS4;ZNF45;MED18;MED17;ELK4;ZMYM1;ZNF81;RPS6KA5;YWHAQ;ZNF606;MYB;ZNF527;ZMYM6;ZNF569;SMARCAD1;BTRC;ZNF367;ZNF565;ZNF200;BATF2;ANKRD49;ATMIN;DTX3L;SP110;ANXA4;USP3;ACTL6A;NCOA4;RHOH;PARP9;DNAJC2;NIF3L1;IRF1;PPIE;TFAM;ZNF677;UBE2V1;NUPR1;ZMYND11;ANKRA2;PFDN5;URI1;BLM;ZNF22;PSEN1;LIN9;ZNF24;GTF2E1;CIART;NPAT;FOXS1;TBX21;HIVEP2;ZNF268;POLR2K;ZNF420;TCFL5;TRAPPC2;CD74;HSPA8;TFA…	.
ncRNA processing (GO:0034470)	12/228	0.359391	1	0	0	1.14292	1.1696	RCL1;UTP15;SSB;XRN2;EXOSC8;WDR75;SARS;RIOK2;INTS8;WDR43;DCAF13;MRPL44	.
glycolipid metabolic process (GO:0006664)	4/66	0.361737	1	0	0	1.31609	1.33825	UGCG;ASAH1;SCCPDH;ST6GALNAC6	.
cellular response to reactive oxygen species (GO:0034614)	4/66	0.361737	1	0	0	1.31609	1.33825	FER;NCF1;ERCC6L2;TPM1	.
regulation of cell division (GO:0051302)	4/66	0.361737	1	0	0	1.31609	1.33825	KLHL9;BLM;EVI2B;BBS4	.
negative regulation of cell adhesion (GO:0007162)	4/66	0.361737	1	0	0	1.31609	1.33825	SPN;CD164;PTPRC;RND1	.
cellular response to ionizing radiation (GO:0071479)	3/47	0.368757	1	0	0	1.3861	1.38279	BLM;WRN;TANK	.
protein methylation (GO:0006479)	3/47	0.368757	1	0	0	1.3861	1.38279	HSPA8;FAM98B;EEF1AKMT3	.
nuclear envelope disassembly (GO:0051081)	3/47	0.368757	1	0	0	1.3861	1.38279	CNEP1R1;VRK1;NUP37	.
pyruvate metabolic process (GO:0006090)	3/47	0.368757	1	0	0	1.3861	1.38279	SRR;GLO1;DLD	.
regulation of generation of precursor metabolites and energy (GO:0043467)	3/47	0.368757	1	0	0	1.3861	1.38279	PNPT1;ECD;NUP37	.
mitochondrial electron transport, NADH to ubiquinone (GO:0006120)	3/47	0.368757	1	0	0	1.3861	1.38279	NDUFB5;NDUFB3;NDUFV2	.
regulation of DNA metabolic process (GO:0051052)	3/47	0.368757	1	0	0	1.3861	1.38279	USP1;SMARCAD1;UBE2V1	.
fatty acid metabolic process (GO:0006631)	6/107	0.370898	1	0	0	1.21769	1.20774	ACBD5;NUDT7;AASDH;PNPLA8;ALOX15;CROT	.
regulation of calcium ion transmembrane transporter activity (GO:1901019)	2/28	0.371875	1	0	0	1.55111	1.53435	YWHAE;CACNB3	.
regulation of intracellular steroid hormone receptor signaling pathway (GO:0033143)	2/28	0.371875	1	0	0	1.55111	1.53435	UBA5;KCTD6	.
negative regulation of smooth muscle cell proliferation (GO:0048662)	2/28	0.371875	1	0	0	1.55111	1.53435	TPM1;AIF1	.
cristae formation (GO:0042407)	2/28	0.371875	1	0	0	1.55111	1.53435	CHCHD3;IMMT	.
negative regulation of small GTPase mediated signal transduction (GO:0051058)	2/28	0.371875	1	0	0	1.55111	1.53435	STAMBP;ARHGAP12	.
regulation of double-strand break repair via homologous recombination (GO:0010569)	2/28	0.371875	1	0	0	1.55111	1.53435	HELB;KLHL15	.
regulation of protein localization to nucleus (GO:1900180)	2/28	0.371875	1	0	0	1.55111	1.53435	DTX3L;PARP9	.
microtubule polymerization (GO:0046785)	2/28	0.371875	1	0	0	1.55111	1.53435	TUBGCP5;CKAP5	.
regulation of protein transport (GO:0051223)	2/28	0.371875	1	0	0	1.55111	1.53435	HSPA8;CHORDC1	.
protein targeting to vacuole (GO:0006623)	2/28	0.371875	1	0	0	1.55111	1.53435	NCOA4;GCC2	.
negative regulation of organelle assembly (GO:1902116)	2/28	0.371875	1	0	0	1.55111	1.53435	TRIM37;MDM1	.
protein localization to chromosome (GO:0034502)	2/28	0.371875	1	0	0	1.55111	1.53435	SLF1;PINX1	.
regulation of protein localization to cell surface (GO:2000008)	2/28	0.371875	1	0	0	1.55111	1.53435	HFE;LEPROTL1	.
sphingolipid biosynthetic process (GO:0030148)	4/67	0.372312	1	0	0	1.29645	1.28092	UGCG;DEGS1;SPTSSA;SGPP1	.
regulation of nucleic acid-templated transcription (GO:1903506)	30/608	0.37431	1	0	0	1.07149	1.05292	ZNF22;ZNF45;RPS6KA5;ZNF81;ZNF606;TBX21;MYB;ZNF527;ZNF569;HIVEP2;ZNF268;ZNF565;ZNF200;ZNF420;TCFL5;TRAPPC2;SP110;USP3;TRIP4;RHOH;NR1D2;NIF3L1;TFAM;PPIE;ZNF677;UBE2V1;SP140L;ZMYND11;SSBP2;PFDN5	.
positive regulation of epidermal growth factor-activated receptor activity (GO:0045741)	1/10	0.375964	1	0	0	2.17155	2.12434	NCF1	.
negative regulation of response to cytokine stimulus (GO:0060761)	1/10	0.375964	1	0	0	2.17155	2.12434	PTPRC	.
adrenal gland development (GO:0030325)	1/10	0.375964	1	0	0	2.17155	2.12434	STRA6	.
negative regulation of cellular protein catabolic process (GO:1903363)	1/10	0.375964	1	0	0	2.17155	2.12434	RIC1	.
3'-UTR-mediated mRNA destabilization (GO:0061158)	1/10	0.375964	1	0	0	2.17155	2.12434	CPEB3	.
glucosamine-containing compound catabolic process (GO:1901072)	1/10	0.375964	1	0	0	2.17155	2.12434	CHI3L1	.
regulation of sequestering of zinc ion (GO:0061088)	1/10	0.375964	1	0	0	2.17155	2.12434	SLC30A6	.
regulation of cellular respiration (GO:0043457)	1/10	0.375964	1	0	0	2.17155	2.12434	PNPT1	.
epithelial cell apoptotic process (GO:1904019)	1/10	0.375964	1	0	0	2.17155	2.12434	BMPR2	.
positive regulation of transcription from RNA polymerase III promoter (GO:0045945)	1/10	0.375964	1	0	0	2.17155	2.12434	ZC3H8	.
regulation of mammary gland epithelial cell proliferation (GO:0033599)	1/10	0.375964	1	0	0	2.17155	2.12434	RTN4	.
regulation of cytoplasmic translational elongation (GO:1900247)	1/10	0.375964	1	0	0	2.17155	2.12434	CPEB3	.
mitotic nuclear envelope reassembly (GO:0007084)	1/10	0.375964	1	0	0	2.17155	2.12434	VRK1	.
cellular biogenic amine metabolic process (GO:0006576)	1/10	0.375964	1	0	0	2.17155	2.12434	SMS	.
positive regulation of amyloid-beta formation (GO:1902004)	1/10	0.375964	1	0	0	2.17155	2.12434	GSAP	.
regulation of platelet-derived growth factor receptor signaling pathway (GO:0010640)	1/10	0.375964	1	0	0	2.17155	2.12434	PTPRJ	.
mesoderm morphogenesis (GO:0048332)	1/10	0.375964	1	0	0	2.17155	2.12434	BMPR2	.
regulation of mast cell activation (GO:0033003)	1/10	0.375964	1	0	0	2.17155	2.12434	MILR1	.
positive regulation of natural killer cell mediated cytotoxicity directed against tumor cell target (GO:0002860)	1/10	0.375964	1	0	0	2.17155	2.12434	GYPC	.
regulation of triglyceride catabolic process (GO:0010896)	1/10	0.375964	1	0	0	2.17155	2.12434	ABHD5	.
L-glutamate transport (GO:0015813)	1/10	0.375964	1	0	0	2.17155	2.12434	SLC25A12	.
regulation of single stranded viral RNA replication via double stranded DNA intermediate (GO:0045091)	1/10	0.375964	1	0	0	2.17155	2.12434	APOBEC3H	.
glutamine metabolic process (GO:0006541)	1/10	0.375964	1	0	0	2.17155	2.12434	NIT2	.
regulation of protein exit from endoplasmic reticulum (GO:0070861)	1/10	0.375964	1	0	0	2.17155	2.12434	GCC2	.
RNA phosphodiester bond hydrolysis, endonucleolytic (GO:0090502)	1/10	0.375964	1	0	0	2.17155	2.12434	MRPL44	.
regulation of transforming growth factor beta production (GO:0071634)	1/10	0.375964	1	0	0	2.17155	2.12434	CD46	.
astrocyte development (GO:0014002)	1/10	0.375964	1	0	0	2.17155	2.12434	PSEN1	.
androgen biosynthetic process (GO:0006702)	1/10	0.375964	1	0	0	2.17155	2.12434	SRD5A1	.
cell differentiation involved in metanephros development (GO:0072202)	1/10	0.375964	1	0	0	2.17155	2.12434	STAT1	.
mitotic G1 DNA damage checkpoint (GO:0031571)	1/10	0.375964	1	0	0	2.17155	2.12434	RPS27L	.
nuclear pore complex assembly (GO:0051292)	1/10	0.375964	1	0	0	2.17155	2.12434	RTN4	.
DNA dealkylation involved in DNA repair (GO:0006307)	1/10	0.375964	1	0	0	2.17155	2.12434	ALKBH3	.
T cell chemotaxis (GO:0010818)	1/10	0.375964	1	0	0	2.17155	2.12434	CXCL10	.
regulation of granulocyte differentiation (GO:0030852)	1/10	0.375964	1	0	0	2.17155	2.12434	EVI2B	.
regulation of pH (GO:0006885)	1/10	0.375964	1	0	0	2.17155	2.12434	PDK4	.
telomere maintenance in response to DNA damage (GO:0043247)	1/10	0.375964	1	0	0	2.17155	2.12434	DCLRE1A	.
primary miRNA processing (GO:0031053)	1/10	0.375964	1	0	0	2.17155	2.12434	MRPL44	.
actin filament depolymerization (GO:0030042)	1/10	0.375964	1	0	0	2.17155	2.12434	TWF1	.
regulation of histone phosphorylation (GO:0033127)	1/10	0.375964	1	0	0	2.17155	2.12434	RPS6KA5	.
G1 DNA damage checkpoint (GO:0044783)	1/10	0.375964	1	0	0	2.17155	2.12434	RPS27L	.
regulation of cytoplasmic translation (GO:2000765)	1/10	0.375964	1	0	0	2.17155	2.12434	CPEB3	.
positive regulation of natural killer cell mediated immune response to tumor cell (GO:0002857)	1/10	0.375964	1	0	0	2.17155	2.12434	GYPC	.
mitochondrial respiratory chain complex III biogenesis (GO:0097033)	1/10	0.375964	1	0	0	2.17155	2.12434	MAIP1	.
regulation of fatty acid beta-oxidation (GO:0031998)	1/10	0.375964	1	0	0	2.17155	2.12434	LONP2	.
nuclear mRNA surveillance (GO:0071028)	1/10	0.375964	1	0	0	2.17155	2.12434	EXOSC8	.
myeloid dendritic cell differentiation (GO:0043011)	1/10	0.375964	1	0	0	2.17155	2.12434	BATF2	.
DNA replication-dependent nucleosome assembly (GO:0006335)	1/10	0.375964	1	0	0	2.17155	2.12434	HAT1	.
positive regulation of circadian rhythm (GO:0042753)	1/10	0.375964	1	0	0	2.17155	2.12434	BTRC	.
DNA dealkylation (GO:0035510)	1/10	0.375964	1	0	0	2.17155	2.12434	ALKBH3	.
actin filament capping (GO:0051693)	1/10	0.375964	1	0	0	2.17155	2.12434	TWF1	.
IRES-dependent viral translational initiation (GO:0075522)	1/10	0.375964	1	0	0	2.17155	2.12434	SSB	.
protein deneddylation (GO:0000338)	1/10	0.375964	1	0	0	2.17155	2.12434	COPS4	.
regulation of DNA damage checkpoint (GO:2000001)	1/10	0.375964	1	0	0	2.17155	2.12434	ETAA1	.
regulation of gene expression by genetic imprinting (GO:0006349)	1/10	0.375964	1	0	0	2.17155	2.12434	PCGF5	.
neuron projection fasciculation (GO:0106030)	1/10	0.375964	1	0	0	2.17155	2.12434	RTN4	.
actin filament-based transport (GO:0099515)	1/10	0.375964	1	0	0	2.17155	2.12434	MYO5A	.
ganglioside biosynthetic process (GO:0001574)	1/10	0.375964	1	0	0	2.17155	2.12434	ST6GALNAC6	.
tRNA wobble base modification (GO:0002097)	1/10	0.375964	1	0	0	2.17155	2.12434	ALKBH8	.
glucocorticoid metabolic process (GO:0008211)	1/10	0.375964	1	0	0	2.17155	2.12434	HSD11B1	.
UV protection (GO:0009650)	1/10	0.375964	1	0	0	2.17155	2.12434	XPA	.
negative regulation of protein autophosphorylation (GO:0031953)	1/10	0.375964	1	0	0	2.17155	2.12434	CHORDC1	.
mitotic G1/S transition checkpoint (GO:0044819)	1/10	0.375964	1	0	0	2.17155	2.12434	RPS27L	.
chaperone-mediated protein transport (GO:0072321)	1/10	0.375964	1	0	0	2.17155	2.12434	HSPA8	.
DNA replication-dependent nucleosome organization (GO:0034723)	1/10	0.375964	1	0	0	2.17155	2.12434	HAT1	.
poly-N-acetyllactosamine metabolic process (GO:0030309)	1/10	0.375964	1	0	0	2.17155	2.12434	B3GNT7	.
positive regulation of execution phase of apoptosis (GO:1900119)	1/10	0.375964	1	0	0	2.17155	2.12434	FAP	.
dicarboxylic acid biosynthetic process (GO:0043650)	1/10	0.375964	1	0	0	2.17155	2.12434	KYNU	.
glucocorticoid biosynthetic process (GO:0006704)	1/10	0.375964	1	0	0	2.17155	2.12434	HSD11B1	.
negative regulation of endoplasmic reticulum unfolded protein response (GO:1900102)	1/10	0.375964	1	0	0	2.17155	2.12434	BFAR	.
positive regulation of adaptive immune response based on somatic recombination of immune receptors built from immunoglobulin superfamily domains (GO:0002824)	1/10	0.375964	1	0	0	2.17155	2.12434	IL23A	.
medium-chain fatty acid metabolic process (GO:0051791)	1/10	0.375964	1	0	0	2.17155	2.12434	CROT	.
sequestering of actin monomers (GO:0042989)	1/10	0.375964	1	0	0	2.17155	2.12434	TWF1	.
quinone metabolic process (GO:1901661)	1/10	0.375964	1	0	0	2.17155	2.12434	CRYZL1	.
histone H2B ubiquitination (GO:0033523)	1/10	0.375964	1	0	0	2.17155	2.12434	DTX3L	.
pulmonary valve development (GO:0003177)	1/10	0.375964	1	0	0	2.17155	2.12434	STRA6	.
regulation of T cell apoptotic process (GO:0070232)	1/10	0.375964	1	0	0	2.17155	2.12434	IDO1	.
regulation of T cell chemotaxis (GO:0010819)	1/10	0.375964	1	0	0	2.17155	2.12434	CXCL10	.
heterophilic cell-cell adhesion via plasma membrane cell adhesion molecules (GO:0007157)	3/48	0.381426	1	0	0	1.35722	1.30814	CD164;GYPC;ITGAL	.
regulation of TOR signaling (GO:0032006)	4/68	0.382872	1	0	0	1.27738	1.22636	RHEB;UBR1;LAMTOR3;LAMTOR5	.
regulation of mRNA processing (GO:0050684)	2/29	0.388515	1	0	0	1.49762	1.41589	TCHHL1;SRPK1	.
regulation of NIK/NF-kappaB signaling (GO:1901222)	2/29	0.388515	1	0	0	1.49762	1.41589	NOD1;NOD2	.
positive regulation of cell communication (GO:0010647)	2/29	0.388515	1	0	0	1.49762	1.41589	HOMER1;CDKN2AIP	.
regulation of defense response to virus by virus (GO:0050690)	2/29	0.388515	1	0	0	1.49762	1.41589	CD247;B2M	.
ventricular septum development (GO:0003281)	2/29	0.388515	1	0	0	1.49762	1.41589	BMPR2;STRA6	.
protein export from nucleus (GO:0006611)	2/29	0.388515	1	0	0	1.49762	1.41589	XPO1;CHORDC1	.
primary neural tube formation (GO:0014020)	2/29	0.388515	1	0	0	1.49762	1.41589	STIL;BBS4	.
T cell activation (GO:0042110)	5/89	0.390834	1	0	0	1.21997	1.14613	PPP3CA;CASP8;PTPRC;CLEC7A;RHOH	.
regulation of proteasomal ubiquitin-dependent protein catabolic process (GO:0032434)	5/89	0.390834	1	0	0	1.21997	1.14613	NUB1;HFE;TAF9;GLMN;RNF19B	.
activation of protein kinase activity (GO:0032147)	12/234	0.39312	1	0	0	1.11362	1.03972	IL18;NEK1;CHI3L1;NOD1;TXN;UBE2V1;NOD2;PRKACB;TLR4;TANK;PIBF1;MAP4K3	.
COPII-coated vesicle budding (GO:0090114)	4/69	0.393412	1	0	0	1.25887	1.1744	TRAPPC2;TRAPPC6B;USO1;TMED2	.
regulation of actin filament polymerization (GO:0030833)	4/69	0.393412	1	0	0	1.25887	1.1744	FER;ALOX15;RHOH;TWF1	.
termination of RNA polymerase II transcription (GO:0006369)	4/69	0.393412	1	0	0	1.25887	1.1744	CSTF1;UPF3B;SNRPF;MED18	.
regulation of cell cycle arrest (GO:0071156)	3/49	0.394036	1	0	0	1.32952	1.2382	FAP;EVI2B;ZNF268	.
regulation of translation (GO:0006417)	11/214	0.398197	1	0	0	1.11622	1.02782	BTG2;UPF3B;RPS27L;CNOT10;MTIF2;LARP4;CPEB3;POLR2I;EIF4E;POLR2K;NUP37	.
protein localization to plasma membrane (GO:0072659)	7/131	0.399011	1	0	0	1.16037	1.06611	GOLGA4;CACNB3;RAB37;MYO5A;TMED2;ATP1B3;GOLGA7	.
negative regulation of morphogenesis of an epithelium (GO:1905331)	1/11	0.404716	1	0	0	1.97414	1.78575	STAT1	.
atrial septum morphogenesis (GO:0060413)	1/11	0.404716	1	0	0	1.97414	1.78575	BMPR2	.
regulation of histone H3-K9 methylation (GO:0051570)	1/11	0.404716	1	0	0	1.97414	1.78575	MYB	.
negative regulation of leukocyte activation (GO:0002695)	1/11	0.404716	1	0	0	1.97414	1.78575	MILR1	.
regulation of myeloid leukocyte mediated immunity (GO:0002886)	1/11	0.404716	1	0	0	1.97414	1.78575	FER	.
carnitine metabolic process (GO:0009437)	1/11	0.404716	1	0	0	1.97414	1.78575	CROT	.
morphogenesis of an epithelial sheet (GO:0002011)	1/11	0.404716	1	0	0	1.97414	1.78575	ARHGAP12	.
negative regulation of protein localization to nucleus (GO:1900181)	1/11	0.404716	1	0	0	1.97414	1.78575	CHORDC1	.
intracellular protein transmembrane transport (GO:0065002)	1/11	0.404716	1	0	0	1.97414	1.78575	SRP9	.
positive regulation by host of viral process (GO:0044794)	1/11	0.404716	1	0	0	1.97414	1.78575	YTHDC2	.
gas transport (GO:0015669)	1/11	0.404716	1	0	0	1.97414	1.78575	IPCEF1	.
negative regulation of protein ubiquitination involved in ubiquitin-dependent protein catabolic process (GO:2000059)	1/11	0.404716	1	0	0	1.97414	1.78575	HFE	.
UV-damage excision repair (GO:0070914)	1/11	0.404716	1	0	0	1.97414	1.78575	XPA	.
negative regulation of JUN kinase activity (GO:0043508)	1/11	0.404716	1	0	0	1.97414	1.78575	AIDA	.
negative regulation of bone mineralization (GO:0030502)	1/11	0.404716	1	0	0	1.97414	1.78575	CCR1	.
positive regulation of leukocyte degranulation (GO:0043302)	1/11	0.404716	1	0	0	1.97414	1.78575	LAMP1	.
Golgi ribbon formation (GO:0090161)	1/11	0.404716	1	0	0	1.97414	1.78575	GCC2	.
negative regulation of fatty acid biosynthetic process (GO:0045717)	1/11	0.404716	1	0	0	1.97414	1.78575	PIBF1	.
calcineurin-NFAT signaling cascade (GO:0033173)	1/11	0.404716	1	0	0	1.97414	1.78575	PPP3CA	.
intrinsic apoptotic signaling pathway in response to oxidative stress (GO:0008631)	1/11	0.404716	1	0	0	1.97414	1.78575	GSKIP	.
cell-substrate junction assembly (GO:0007044)	1/11	0.404716	1	0	0	1.97414	1.78575	LAMB3	.
positive regulation of tumor necrosis factor secretion (GO:1904469)	1/11	0.404716	1	0	0	1.97414	1.78575	IFIH1	.
positive regulation of protein deacetylation (GO:0090312)	1/11	0.404716	1	0	0	1.97414	1.78575	FNTA	.
brain morphogenesis (GO:0048854)	1/11	0.404716	1	0	0	1.97414	1.78575	BBS4	.
endonucleolytic cleavage of tricistronic rRNA transcript (SSU-rRNA, 5.8S rRNA, LSU-rRNA) (GO:0000479)	1/11	0.404716	1	0	0	1.97414	1.78575	RCL1	.
regulation of actin filament depolymerization (GO:0030834)	1/11	0.404716	1	0	0	1.97414	1.78575	PLEK	.
biotin metabolic process (GO:0006768)	1/11	0.404716	1	0	0	1.97414	1.78575	HLCS	.
purine nucleobase metabolic process (GO:0006144)	1/11	0.404716	1	0	0	1.97414	1.78575	HPRT1	.
internal protein amino acid acetylation (GO:0006475)	1/11	0.404716	1	0	0	1.97414	1.78575	HAT1	.
positive regulation of myoblast fusion (GO:1901741)	1/11	0.404716	1	0	0	1.97414	1.78575	CD53	.
phosphatidylinositol dephosphorylation (GO:0046856)	1/11	0.404716	1	0	0	1.97414	1.78575	INPP5B	.
mitochondrion distribution (GO:0048311)	1/11	0.404716	1	0	0	1.97414	1.78575	DNM1L	.
organic cyclic compound catabolic process (GO:1901361)	1/11	0.404716	1	0	0	1.97414	1.78575	HSD11B1	.
lymphocyte mediated immunity (GO:0002449)	1/11	0.404716	1	0	0	1.97414	1.78575	CD46	.
regulation of phosphorylation of RNA polymerase II C-terminal domain (GO:1901407)	1/11	0.404716	1	0	0	1.97414	1.78575	CCNH	.
positive regulation of mesenchymal cell proliferation (GO:0002053)	1/11	0.404716	1	0	0	1.97414	1.78575	STAT1	.
positive regulation of actin filament depolymerization (GO:0030836)	1/11	0.404716	1	0	0	1.97414	1.78575	PLEK	.
regulation of ceramide biosynthetic process (GO:2000303)	1/11	0.404716	1	0	0	1.97414	1.78575	ORMDL1	.
regulation of natural killer cell mediated cytotoxicity directed against tumor cell target (GO:0002858)	1/11	0.404716	1	0	0	1.97414	1.78575	GYPC	.
cytidine to uridine editing (GO:0016554)	1/11	0.404716	1	0	0	1.97414	1.78575	APOBEC3H	.
positive regulation of glycoprotein biosynthetic process (GO:0010560)	1/11	0.404716	1	0	0	1.97414	1.78575	CHORDC1	.
transcytosis (GO:0045056)	1/11	0.404716	1	0	0	1.97414	1.78575	USO1	.
negative regulation of cell division (GO:0051782)	1/11	0.404716	1	0	0	1.97414	1.78575	BLM	.
negative regulation of protein localization to cell surface (GO:2000009)	1/11	0.404716	1	0	0	1.97414	1.78575	LEPROTL1	.
response to sterol (GO:0036314)	1/11	0.404716	1	0	0	1.97414	1.78575	CCR5	.
negative regulation of nucleocytoplasmic transport (GO:0046823)	1/11	0.404716	1	0	0	1.97414	1.78575	CHORDC1	.
histone mRNA catabolic process (GO:0071044)	1/11	0.404716	1	0	0	1.97414	1.78575	SSB	.
icosanoid biosynthetic process (GO:0046456)	1/11	0.404716	1	0	0	1.97414	1.78575	LTA4H	.
progesterone metabolic process (GO:0042448)	1/11	0.404716	1	0	0	1.97414	1.78575	SRD5A1	.
protein kinase C signaling (GO:0070528)	1/11	0.404716	1	0	0	1.97414	1.78575	PLEK	.
protein localization to mitochondrion (GO:0070585)	1/11	0.404716	1	0	0	1.97414	1.78575	MAIP1	.
metanephric mesenchyme development (GO:0072075)	1/11	0.404716	1	0	0	1.97414	1.78575	STAT1	.
modulation by host of viral genome replication (GO:0044827)	1/11	0.404716	1	0	0	1.97414	1.78575	YTHDC2	.
negative regulation of chemotaxis (GO:0050922)	1/11	0.404716	1	0	0	1.97414	1.78575	AIF1	.
establishment of synaptic vesicle localization (GO:0097480)	1/11	0.404716	1	0	0	1.97414	1.78575	RAB27A	.
cyclooxygenase pathway (GO:0019371)	1/11	0.404716	1	0	0	1.97414	1.78575	PTGES3	.
magnesium ion transport (GO:0015693)	1/11	0.404716	1	0	0	1.97414	1.78575	MRS2	.
positive regulation of sodium ion transmembrane transporter activity (GO:2000651)	1/11	0.404716	1	0	0	1.97414	1.78575	CHORDC1	.
icosanoid secretion (GO:0032309)	1/11	0.404716	1	0	0	1.97414	1.78575	PNPLA8	.
hemidesmosome assembly (GO:0031581)	1/11	0.404716	1	0	0	1.97414	1.78575	LAMB3	.
aspartate family amino acid biosynthetic process (GO:0009067)	1/11	0.404716	1	0	0	1.97414	1.78575	ASNSD1	.
carbohydrate derivative catabolic process (GO:1901136)	1/11	0.404716	1	0	0	1.97414	1.78575	SAMHD1	.
regulation of autophagosome maturation (GO:1901096)	1/11	0.404716	1	0	0	1.97414	1.78575	CALCOCO2	.
interleukin-35-mediated signaling pathway (GO:0070757)	1/11	0.404716	1	0	0	1.97414	1.78575	STAT1	.
regulation of mRNA polyadenylation (GO:1900363)	1/11	0.404716	1	0	0	1.97414	1.78575	CPEB3	.
urate metabolic process (GO:0046415)	1/11	0.404716	1	0	0	1.97414	1.78575	ABCG2	.
cardiac muscle cell membrane repolarization (GO:0099622)	1/11	0.404716	1	0	0	1.97414	1.78575	YWHAE	.
positive regulation of interferon-gamma biosynthetic process (GO:0045078)	1/11	0.404716	1	0	0	1.97414	1.78575	IL27	.
UDP-N-acetylglucosamine biosynthetic process (GO:0006048)	1/11	0.404716	1	0	0	1.97414	1.78575	GNPNAT1	.
hepatocyte growth factor receptor signaling pathway (GO:0048012)	1/11	0.404716	1	0	0	1.97414	1.78575	BCAR1	.
dicarboxylic acid transport (GO:0006835)	2/30	0.404957	1	0	0	1.4477	1.30869	SLC25A32;SLC25A12	.
regulation of macrophage derived foam cell differentiation (GO:0010743)	2/30	0.404957	1	0	0	1.4477	1.30869	CSF1;IL18	.
keratan sulfate biosynthetic process (GO:0018146)	2/30	0.404957	1	0	0	1.4477	1.30869	B3GNT7;SLC35D2	.
tube closure (GO:0060606)	2/30	0.404957	1	0	0	1.4477	1.30869	STIL;BBS4	.
lung development (GO:0030324)	2/30	0.404957	1	0	0	1.4477	1.30869	CHI3L1;STRA6	.
superoxide metabolic process (GO:0006801)	2/30	0.404957	1	0	0	1.4477	1.30869	NCF1;CYBB	.
determination of bilateral symmetry (GO:0009855)	2/30	0.404957	1	0	0	1.4477	1.30869	GALNT11;STIL	.
cortical cytoskeleton organization (GO:0030865)	2/30	0.404957	1	0	0	1.4477	1.30869	PPP2R3C;PLEK	.
protein alkylation (GO:0008213)	2/30	0.404957	1	0	0	1.4477	1.30869	HSPA8;FAM98B	.
positive regulation of histone modification (GO:0031058)	2/30	0.404957	1	0	0	1.4477	1.30869	RPS6KA5;TET1	.
MyD88-dependent toll-like receptor signaling pathway (GO:0002755)	2/30	0.404957	1	0	0	1.4477	1.30869	LY96;TLR4	.
carbohydrate derivative biosynthetic process (GO:1901137)	2/30	0.404957	1	0	0	1.4477	1.30869	SCCPDH;ALG6	.
regulation of myoblast differentiation (GO:0045661)	2/30	0.404957	1	0	0	1.4477	1.30869	SMYD1;TRIP4	.
protein heterooligomerization (GO:0051291)	3/50	0.406579	1	0	0	1.30293	1.17261	CD74;RIPK1;IKZF5	.
establishment of protein localization to mitochondrion (GO:0072655)	3/50	0.406579	1	0	0	1.30293	1.17261	TOMM70;TIMM23;MAIP1	.
lipid homeostasis (GO:0055088)	3/50	0.406579	1	0	0	1.30293	1.17261	ORMDL1;NR1D2;ABHD5	.
vascular endothelial growth factor receptor signaling pathway (GO:0048010)	4/71	0.414401	1	0	0	1.22341	1.07773	BMPR2;NCF1;CYBB;BCAR1	.
peptide biosynthetic process (GO:0043043)	9/175	0.415828	1	0	0	1.1168	0.979971	MRPL3;MRPL1;WARS;MRPS33;SARS;TARS;MRPS21;MRPL13;MRPS18C	.
regulation of bone mineralization (GO:0030500)	3/51	0.419042	1	0	0	1.27738	1.11105	CCR1;BMPR2;TMEM119	.
regulation of cellular protein metabolic process (GO:0032268)	3/51	0.419042	1	0	0	1.27738	1.11105	PM20D2;CSF1;EIF4E	.
blood circulation (GO:0008015)	3/51	0.419042	1	0	0	1.27738	1.11105	CXCL10;STAT1;OLR1	.
phosphatidylinositol metabolic process (GO:0046488)	6/113	0.420621	1	0	0	1.15304	0.998557	INPP5B;FIG4;PLEK;PLA2G4A;PIP5K1B;BMX	.
negative regulation of transferase activity (GO:0051348)	2/31	0.421183	1	0	0	1.401	1.21143	DTX3L;PINX1	.
regulation of leukocyte chemotaxis (GO:0002688)	2/31	0.421183	1	0	0	1.401	1.21143	CXCL10;MTUS1	.
negative regulation of secretion by cell (GO:1903531)	2/31	0.421183	1	0	0	1.401	1.21143	ANXA1;RSAD2	.
activation of protein kinase B activity (GO:0032148)	2/31	0.421183	1	0	0	1.401	1.21143	IL18;TXN	.
negative regulation of DNA biosynthetic process (GO:2000279)	2/31	0.421183	1	0	0	1.401	1.21143	BMPR2;PINX1	.
multivesicular body assembly (GO:0036258)	2/31	0.421183	1	0	0	1.401	1.21143	VPS37A;VPS36	.
regulation of intracellular estrogen receptor signaling pathway (GO:0033146)	2/31	0.421183	1	0	0	1.401	1.21143	UBA5;KCTD6	.
artery morphogenesis (GO:0048844)	2/31	0.421183	1	0	0	1.401	1.21143	BMPR2;STRA6	.
ATP-dependent chromatin remodeling (GO:0043044)	2/31	0.421183	1	0	0	1.401	1.21143	ACTL6A;SMARCAD1	.
regulation of blood coagulation (GO:0030193)	2/31	0.421183	1	0	0	1.401	1.21143	FAP;ENPP4	.
positive regulation of reactive oxygen species biosynthetic process (GO:1903428)	2/31	0.421183	1	0	0	1.401	1.21143	RAB27A;TLR4	.
regulation of transcription from RNA polymerase II promoter (GO:0006357)	70/1479	0.422492	1	0	0	1.02778	0.885519	CIITA;BMPR2;CCNH;HFE;ZC3H8;YEATS4;TRIAP1;PHF6;MED18;MED17;IKZF5;ELK4;PPP3CA;ZMYM1;RPS6KA5;CHCHD3;MYB;ZMYM6;ZNF367;BATF2;ANXA4;ACTL6A;IL18;SARS;TET1;PARP9;IRF1;TFEC;TFAM;NUPR1;ZMYND11;ANKRA2;TLR4;URI1;RNASEL;GTF2A2;TAF9;PSEN1;NOD2;LIN9;ZNF24;GTF2E1;FOXS1;PLAGL1;HSF2;TBX21;ORC2;RIPK1;ZNF268;TCFL5;TFAP2C;STAT1;PCGF5;STAT2;ECD;NR1D2;GTF2H1;ELP4;GTF2H3;CXCL10;TNIP3;KLF9;NFE2L3;CREBRF;TRIM37;TCF4;MNAT1…	.
response to organonitrogen compound (GO:0010243)	3/52	0.431418	1	0	0	1.25282	1.05322	HLCS;KYNU;RHBDD1	.
positive regulation of actin filament polymerization (GO:0030838)	3/52	0.431418	1	0	0	1.25282	1.05322	FER;ALOX15;RHOH	.
pulmonary valve morphogenesis (GO:0003184)	1/12	0.432144	1	0	0	1.80963	1.51827	STRA6	.
positive regulation of protein depolymerization (GO:1901881)	1/12	0.432144	1	0	0	1.80963	1.51827	PLEK	.
rRNA 3'-end processing (GO:0031125)	1/12	0.432144	1	0	0	1.80963	1.51827	EXOSC8	.
regulation of mesenchymal cell proliferation (GO:0010464)	1/12	0.432144	1	0	0	1.80963	1.51827	STAT1	.
regulation of myoblast fusion (GO:1901739)	1/12	0.432144	1	0	0	1.80963	1.51827	CD53	.
axonal fasciculation (GO:0007413)	1/12	0.432144	1	0	0	1.80963	1.51827	RTN4	.
histone H3-K9 demethylation (GO:0033169)	1/12	0.432144	1	0	0	1.80963	1.51827	KDM7A	.
regulation of DNA-dependent DNA replication (GO:0090329)	1/12	0.432144	1	0	0	1.80963	1.51827	BLM	.
protein localization to kinetochore (GO:0034501)	1/12	0.432144	1	0	0	1.80963	1.51827	ZW10	.
regulation of IRE1-mediated unfolded protein response (GO:1903894)	1/12	0.432144	1	0	0	1.80963	1.51827	BFAR	.
positive regulation of establishment of protein localization (GO:1904951)	1/12	0.432144	1	0	0	1.80963	1.51827	CHORDC1	.
mitochondrial outer membrane permeabilization (GO:0097345)	1/12	0.432144	1	0	0	1.80963	1.51827	RHOT1	.
carbohydrate derivative transport (GO:1901264)	1/12	0.432144	1	0	0	1.80963	1.51827	SLC17A5	.
modification-dependent macromolecule catabolic process (GO:0043632)	1/12	0.432144	1	0	0	1.80963	1.51827	ZFAND4	.
amino sugar biosynthetic process (GO:0046349)	1/12	0.432144	1	0	0	1.80963	1.51827	GNPNAT1	.
cell differentiation in hindbrain (GO:0021533)	1/12	0.432144	1	0	0	1.80963	1.51827	AGTPBP1	.
UDP-N-acetylglucosamine metabolic process (GO:0006047)	1/12	0.432144	1	0	0	1.80963	1.51827	GNPNAT1	.
protein insertion into membrane (GO:0051205)	1/12	0.432144	1	0	0	1.80963	1.51827	MAIP1	.
endochondral bone morphogenesis (GO:0060350)	1/12	0.432144	1	0	0	1.80963	1.51827	BMPR2	.
epithelial structure maintenance (GO:0010669)	1/12	0.432144	1	0	0	1.80963	1.51827	NOD2	.
lysine catabolic process (GO:0006554)	1/12	0.432144	1	0	0	1.80963	1.51827	DLD	.
protein import into peroxisome matrix (GO:0016558)	1/12	0.432144	1	0	0	1.80963	1.51827	PEX13	.
regulation of interleukin-2 biosynthetic process (GO:0045076)	1/12	0.432144	1	0	0	1.80963	1.51827	GLMN	.
positive regulation of potassium ion transmembrane transporter activity (GO:1901018)	1/12	0.432144	1	0	0	1.80963	1.51827	ATP1B3	.
positive regulation of amyloid precursor protein catabolic process (GO:1902993)	1/12	0.432144	1	0	0	1.80963	1.51827	GSAP	.
DNA ligation involved in DNA repair (GO:0051103)	1/12	0.432144	1	0	0	1.80963	1.51827	POLB	.
polyamine metabolic process (GO:0006595)	1/12	0.432144	1	0	0	1.80963	1.51827	SMS	.
eye photoreceptor cell development (GO:0042462)	1/12	0.432144	1	0	0	1.80963	1.51827	BBS4	.
plasminogen activation (GO:0031639)	1/12	0.432144	1	0	0	1.80963	1.51827	F11	.
regulation of interleukin-8 biosynthetic process (GO:0045414)	1/12	0.432144	1	0	0	1.80963	1.51827	TLR4	.
regulation of protein localization to cell periphery (GO:1904375)	1/12	0.432144	1	0	0	1.80963	1.51827	STX8	.
tRNA 5'-leader removal (GO:0001682)	1/12	0.432144	1	0	0	1.80963	1.51827	SSB	.
regulation of skeletal muscle tissue development (GO:0048641)	1/12	0.432144	1	0	0	1.80963	1.51827	NR1D2	.
lysine metabolic process (GO:0006553)	1/12	0.432144	1	0	0	1.80963	1.51827	DLD	.
activation of cysteine-type endopeptidase activity (GO:0097202)	1/12	0.432144	1	0	0	1.80963	1.51827	CASP8	.
regulation of mononuclear cell migration (GO:0071675)	1/12	0.432144	1	0	0	1.80963	1.51827	CSF1	.
response to interleukin-6 (GO:0070741)	1/12	0.432144	1	0	0	1.80963	1.51827	CHI3L1	.
negative regulation of vascular smooth muscle cell proliferation (GO:1904706)	1/12	0.432144	1	0	0	1.80963	1.51827	TPM1	.
regulation of sequestering of triglyceride (GO:0010889)	1/12	0.432144	1	0	0	1.80963	1.51827	ABHD5	.
negative regulation of DNA damage response, signal transduction by p53 class mediator (GO:0043518)	1/12	0.432144	1	0	0	1.80963	1.51827	CD74	.
L-serine metabolic process (GO:0006563)	1/12	0.432144	1	0	0	1.80963	1.51827	SRR	.
protein O-linked mannosylation (GO:0035269)	1/12	0.432144	1	0	0	1.80963	1.51827	FKTN	.
PERK-mediated unfolded protein response (GO:0036499)	1/12	0.432144	1	0	0	1.80963	1.51827	EIF2S1	.
regulation of antigen receptor-mediated signaling pathway (GO:0050854)	1/12	0.432144	1	0	0	1.80963	1.51827	PTPRC	.
negative regulation of RNA biosynthetic process (GO:1902679)	1/12	0.432144	1	0	0	1.80963	1.51827	NIF3L1	.
regulation of T cell differentiation in thymus (GO:0033081)	1/12	0.432144	1	0	0	1.80963	1.51827	ZC3H8	.
endosome transport via multivesicular body sorting pathway (GO:0032509)	1/12	0.432144	1	0	0	1.80963	1.51827	LEPROTL1	.
positive regulation of mRNA metabolic process (GO:1903313)	1/12	0.432144	1	0	0	1.80963	1.51827	PNPT1	.
negative regulation of interleukin-12 production (GO:0032695)	1/12	0.432144	1	0	0	1.80963	1.51827	PIBF1	.
negative regulation of leukocyte apoptotic process (GO:2000107)	1/12	0.432144	1	0	0	1.80963	1.51827	NOD2	.
membrane repolarization during action potential (GO:0086011)	1/12	0.432144	1	0	0	1.80963	1.51827	YWHAE	.
positive regulation of neuron migration (GO:2001224)	1/12	0.432144	1	0	0	1.80963	1.51827	PLAA	.
calcineurin-mediated signaling (GO:0097720)	1/12	0.432144	1	0	0	1.80963	1.51827	PPP3CA	.
regulation of catabolic process (GO:0009894)	1/12	0.432144	1	0	0	1.80963	1.51827	FAP	.
microtubule anchoring (GO:0034453)	1/12	0.432144	1	0	0	1.80963	1.51827	GCC2	.
eye photoreceptor cell differentiation (GO:0001754)	1/12	0.432144	1	0	0	1.80963	1.51827	AGTPBP1	.
vesicle-mediated transport (GO:0016192)	20/411	0.432402	1	0	0	1.05672	0.885951	HSPA8;RIC1;DTX3L;STX8;USO1;MYO5A;RAB27A;RHOH;SNX10;VRK1;GCC2;VRK2;STX11;SNX18;GOLGA4;VPS54;TMED2;CPNE3;EVI5;STEAP2	.
negative regulation of cysteine-type endopeptidase activity (GO:2000117)	4/73	0.435225	1	0	0	1.18989	0.989861	YWHAE;TRIAP1;NAIP;LAMTOR5	.
gene expression (GO:0010467)	20/412	0.436743	1	0	0	1.05415	0.873271	GTF3C3;WARS;MRPS33;YTHDC2;UPF3B;SARS;TARS;MRPS21;MRPL13;MRPL44;MRPS18C;DUSP11;MRPL3;HELB;MRPL1;XRN2;POLR2I;EIF4E;POLR2K;NUP37	.
regulation of dendritic spine development (GO:0060998)	2/32	0.437178	1	0	0	1.35722	1.12298	PSEN1;CPEB3	.
negative regulation of tumor necrosis factor superfamily cytokine production (GO:1903556)	2/32	0.437178	1	0	0	1.35722	1.12298	CD274;TLR4	.
regulation of ubiquitin-protein transferase activity (GO:0051438)	2/32	0.437178	1	0	0	1.35722	1.12298	ARRDC4;DTX3L	.
alpha-amino acid metabolic process (GO:1901605)	2/32	0.437178	1	0	0	1.35722	1.12298	SRR;KYAT3	.
organelle transport along microtubule (GO:0072384)	2/32	0.437178	1	0	0	1.35722	1.12298	RHOT1;LRPPRC	.
nucleobase-containing small molecule interconversion (GO:0015949)	2/32	0.437178	1	0	0	1.35722	1.12298	AK3;TXN	.
positive regulation of bone mineralization (GO:0030501)	2/32	0.437178	1	0	0	1.35722	1.12298	BMPR2;TMEM119	.
vesicle-mediated transport to the plasma membrane (GO:0098876)	2/32	0.437178	1	0	0	1.35722	1.12298	EXOC6;STEAP2	.
positive regulation of cell-substrate adhesion (GO:0010811)	3/53	0.443696	1	0	0	1.22918	0.998851	CSF1;ALOX15;OLFM4	.
positive regulation of secretion by cell (GO:1903532)	3/53	0.443696	1	0	0	1.22918	0.998851	RAB2B;RAB27A;DNM1L	.
positive regulation of cytokine secretion (GO:0050715)	4/74	0.445561	1	0	0	1.17381	0.948935	IFIH1;CD274;GLMN;FFAR2	.
regulation of gene expression (GO:0010468)	49/1038	0.449522	1	0	0	1.02511	0.819645	CSF1;HFE;ZNF45;ZNF81;RPS6KA5;ZNF606;MYB;ZNF527;ZNF569;ZNF565;ZNF200;WARS;SP110;USP3;RHOH;PARP9;PPIE;TFAM;ZNF677;UBE2V1;CD46;ZMYND11;TLR4;PFDN5;ZNF22;NOD1;NOD2;CRIP1;PRDM10;NPAT;TBX21;HIVEP2;ZNF268;ZNF420;TCFL5;CCR1;TRAPPC2;TFAP2C;GLMN;RAB27A;TRIP4;NR1D2;TDRD7;SRPK1;FUBP1;FAM98B;SP140L;SSBP2;TCHHL1	.
response to zinc ion (GO:0010043)	2/33	0.452929	1	0	0	1.31609	1.04237	SLC30A6;CRIP1	.
positive regulation of dendrite development (GO:1900006)	2/33	0.452929	1	0	0	1.31609	1.04237	PSEN1;CPEB3	.
negative regulation of receptor activity (GO:2000272)	2/33	0.452929	1	0	0	1.31609	1.04237	HFE;SOCS4	.
positive regulation of transcription factor import into nucleus (GO:0042993)	2/33	0.452929	1	0	0	1.31609	1.04237	IL23A;TLR4	.
regulation of erythrocyte differentiation (GO:0045646)	2/33	0.452929	1	0	0	1.31609	1.04237	HSPA9;STAT1	.
positive regulation of telomere maintenance (GO:0032206)	2/33	0.452929	1	0	0	1.31609	1.04237	RAD50;MRE11	.
regulation of gene expression, epigenetic (GO:0040029)	4/75	0.455837	1	0	0	1.15816	0.909875	TFAP2C;TAF1A;GLMN;POLR2K	.
positive regulation of defense response (GO:0031349)	4/75	0.455837	1	0	0	1.15816	0.909875	GBP5;IL23A;IL18;TLR4	.
positive regulation of phosphatidylinositol 3-kinase signaling (GO:0014068)	3/54	0.455869	1	0	0	1.20642	0.947702	NCF1;IL18;PIK3AP1	.
positive regulation of cellular biosynthetic process (GO:0031328)	8/160	0.45741	1	0	0	1.08578	0.849266	DBF4;CNEP1R1;UPF3B;RPS27L;NMD3;LARP4;CPEB3;TLR4	.
regulation of interleukin-1 beta production (GO:0032651)	1/13	0.458309	1	0	0	1.67043	1.30329	NOD2	.
positive regulation of histone H3-K4 methylation (GO:0051571)	1/13	0.458309	1	0	0	1.67043	1.30329	MYB	.
sodium ion export from cell (GO:0036376)	1/13	0.458309	1	0	0	1.67043	1.30329	ATP1B3	.
regulation of granulocyte chemotaxis (GO:0071622)	1/13	0.458309	1	0	0	1.67043	1.30329	CSF1	.
regulation of plasma membrane bounded cell projection organization (GO:0120035)	1/13	0.458309	1	0	0	1.67043	1.30329	TCTEX1D2	.
mitochondrial genome maintenance (GO:0000002)	1/13	0.458309	1	0	0	1.67043	1.30329	OPA1	.
intestinal absorption (GO:0050892)	1/13	0.458309	1	0	0	1.67043	1.30329	SLC2A5	.
regulation of cell aging (GO:0090342)	1/13	0.458309	1	0	0	1.67043	1.30329	PNPT1	.
DNA replication-independent nucleosome organization (GO:0034724)	1/13	0.458309	1	0	0	1.67043	1.30329	HAT1	.
Notch receptor processing, ligand-dependent (GO:0035333)	1/13	0.458309	1	0	0	1.67043	1.30329	PSEN1	.
steroid catabolic process (GO:0006706)	1/13	0.458309	1	0	0	1.67043	1.30329	HSD11B1	.
viral translation (GO:0019081)	1/13	0.458309	1	0	0	1.67043	1.30329	SSB	.
negative regulation of epidermal growth factor-activated receptor activity (GO:0007175)	1/13	0.458309	1	0	0	1.67043	1.30329	SOCS4	.
regulation of DNA-templated transcription in response to stress (GO:0043620)	1/13	0.458309	1	0	0	1.67043	1.30329	HSF2	.
regulation of triglyceride biosynthetic process (GO:0010866)	1/13	0.458309	1	0	0	1.67043	1.30329	CNEP1R1	.
multivesicular body sorting pathway (GO:0071985)	1/13	0.458309	1	0	0	1.67043	1.30329	RAB27A	.
serine family amino acid biosynthetic process (GO:0009070)	1/13	0.458309	1	0	0	1.67043	1.30329	SRR	.
sodium ion export (GO:0071436)	1/13	0.458309	1	0	0	1.67043	1.30329	ATP1B3	.
atrial septum development (GO:0003283)	1/13	0.458309	1	0	0	1.67043	1.30329	BMPR2	.
positive regulation of protein complex disassembly (GO:0043243)	1/13	0.458309	1	0	0	1.67043	1.30329	CALCOCO2	.
cellular potassium ion homeostasis (GO:0030007)	1/13	0.458309	1	0	0	1.67043	1.30329	ATP1B3	.
regulation of cAMP metabolic process (GO:0030814)	1/13	0.458309	1	0	0	1.67043	1.30329	CXCL10	.
response to UV-B (GO:0010224)	1/13	0.458309	1	0	0	1.67043	1.30329	CRIP1	.
cellular response to interleukin-15 (GO:0071350)	1/13	0.458309	1	0	0	1.67043	1.30329	IL2RB	.
synaptic vesicle localization (GO:0097479)	1/13	0.458309	1	0	0	1.67043	1.30329	RAB27A	.
negative regulation of viral release from host cell (GO:1902187)	1/13	0.458309	1	0	0	1.67043	1.30329	TRIM13	.
toll-like receptor 9 signaling pathway (GO:0034162)	1/13	0.458309	1	0	0	1.67043	1.30329	PIK3AP1	.
regulation of execution phase of apoptosis (GO:1900117)	1/13	0.458309	1	0	0	1.67043	1.30329	FAP	.
sensory perception of taste (GO:0050909)	1/13	0.458309	1	0	0	1.67043	1.30329	PKD1L3	.
establishment of chromosome localization (GO:0051303)	1/13	0.458309	1	0	0	1.67043	1.30329	SPICE1	.
membrane repolarization (GO:0086009)	1/13	0.458309	1	0	0	1.67043	1.30329	ATP1B3	.
dicarboxylic acid catabolic process (GO:0043649)	1/13	0.458309	1	0	0	1.67043	1.30329	PM20D2	.
positive regulation of ERAD pathway (GO:1904294)	1/13	0.458309	1	0	0	1.67043	1.30329	UBQLN2	.
regulation of oxidoreductase activity (GO:0051341)	1/13	0.458309	1	0	0	1.67043	1.30329	NOD2	.
negative regulation of blood pressure (GO:0045776)	1/13	0.458309	1	0	0	1.67043	1.30329	BMPR2	.
regulation of transcription initiation from RNA polymerase II promoter (GO:0060260)	1/13	0.458309	1	0	0	1.67043	1.30329	GTF2B	.
interleukin-15-mediated signaling pathway (GO:0035723)	1/13	0.458309	1	0	0	1.67043	1.30329	IL2RB	.
negative regulation of ubiquitin-protein transferase activity (GO:0051444)	1/13	0.458309	1	0	0	1.67043	1.30329	DTX3L	.
regulation of leukocyte migration (GO:0002685)	1/13	0.458309	1	0	0	1.67043	1.30329	ANXA1	.
high-density lipoprotein particle assembly (GO:0034380)	1/13	0.458309	1	0	0	1.67043	1.30329	PRKACB	.
amyloid precursor protein metabolic process (GO:0042982)	1/13	0.458309	1	0	0	1.67043	1.30329	PSEN1	.
endothelial cell differentiation (GO:0045446)	1/13	0.458309	1	0	0	1.67043	1.30329	BMPR2	.
mitotic DNA integrity checkpoint (GO:0044774)	1/13	0.458309	1	0	0	1.67043	1.30329	TOPBP1	.
ribonucleoprotein complex disassembly (GO:0032988)	1/13	0.458309	1	0	0	1.67043	1.30329	MTIF2	.
pre-miRNA processing (GO:0031054)	1/13	0.458309	1	0	0	1.67043	1.30329	MRPL44	.
regulation of cellular macromolecule biosynthetic process (GO:2000112)	30/632	0.458713	1	0	0	1.0308	0.803335	ZNF22;ZNF45;RPS6KA5;ZNF81;ZNF606;TBX21;MYB;ZNF527;ZNF569;HIVEP2;ZNF268;ZNF565;EIF4E;ZNF200;ZNF420;TCFL5;TRAPPC2;SP110;USP3;TRIP4;RHOH;NR1D2;TFAM;PPIE;ZNF677;UBE2V1;SP140L;ZMYND11;SSBP2;PFDN5	.
organonitrogen compound biosynthetic process (GO:1901566)	9/182	0.46194	1	0	0	1.07384	0.829352	MOCS2;CSNK2A2;LPCAT2;IL18;PLA2G4A;DEGS1;NOD1;SPTSSA;SGPP1	.
regulation of cell death (GO:0010941)	5/97	0.463879	1	0	0	1.11936	0.859814	CHORDC1;TRIM13;TXNDC12;RAD18;ATG5	.
negative regulation of cellular amide metabolic process (GO:0034249)	4/76	0.466049	1	0	0	1.14292	0.872581	BTG2;ORMDL1;CNOT10;CPEB3	.
cellular response to growth factor stimulus (GO:0071363)	7/140	0.466997	1	0	0	1.08578	0.826745	URI1;BMPR2;ANXA1;SYAP1;CPNE3;PTPN12;BCAR1	.
intracellular transport of virus (GO:0075733)	3/55	0.467928	1	0	0	1.18448	0.899546	XPO1;VPS37A;NUP37	.
transport of virus (GO:0046794)	3/55	0.467928	1	0	0	1.18448	0.899546	XPO1;VPS37A;NUP37	.
negative regulation of supramolecular fiber organization (GO:1902904)	3/55	0.467928	1	0	0	1.18448	0.899546	HSPA8;TWF1;MAPRE1	.
glycosphingolipid metabolic process (GO:0006687)	3/55	0.467928	1	0	0	1.18448	0.899546	UGCG;ASAH1;ST6GALNAC6	.
regulation of T cell differentiation (GO:0045580)	2/34	0.468425	1	0	0	1.27738	0.968742	TBX21;IL2RA	.
oligosaccharide biosynthetic process (GO:0009312)	2/34	0.468425	1	0	0	1.27738	0.968742	GALNT11;ST6GALNAC6	.
entry into host cell (GO:0030260)	2/34	0.468425	1	0	0	1.27738	0.968742	ITCH;CCR5	.
neural tube closure (GO:0001843)	2/34	0.468425	1	0	0	1.27738	0.968742	STIL;BBS4	.
tRNA-containing ribonucleoprotein complex export from nucleus (GO:0071431)	2/34	0.468425	1	0	0	1.27738	0.968742	SSB;NUP37	.
response to exogenous dsRNA (GO:0043330)	2/34	0.468425	1	0	0	1.27738	0.968742	IFIH1;IFIT1	.
tRNA export from nucleus (GO:0006409)	2/34	0.468425	1	0	0	1.27738	0.968742	SSB;NUP37	.
positive regulation of cell-matrix adhesion (GO:0001954)	2/34	0.468425	1	0	0	1.27738	0.968742	CSF1;PTPRJ	.
intra-Golgi vesicle-mediated transport (GO:0006891)	2/34	0.468425	1	0	0	1.27738	0.968742	COG5;COPB1	.
regulation of autophagosome assembly (GO:2000785)	2/34	0.468425	1	0	0	1.27738	0.968742	IFT20;UBQLN2	.
positive regulation of biomineral tissue development (GO:0070169)	2/34	0.468425	1	0	0	1.27738	0.968742	BMPR2;TMEM119	.
negative regulation of multi-organism process (GO:0043901)	2/34	0.468425	1	0	0	1.27738	0.968742	ITCH;APOBEC3H	.
positive regulation of protein serine/threonine kinase activity (GO:0071902)	6/119	0.469803	1	0	0	1.0949	0.827134	ETAA1;CCNH;SYAP1;CHI3L1;NOD2;TANK	.
regulation of small GTPase mediated signal transduction (GO:0051056)	7/141	0.47446	1	0	0	1.07808	0.80379	TIAM2;INPP5B;ARHGAP20;RHOT1;CHN2;RHOH;ARHGAP12	.
ribosome biogenesis (GO:0042254)	11/227	0.475099	1	0	0	1.05229	0.783151	SETD4;RCL1;UTP15;XPO1;XRN2;EXOSC8;WDR75;RIOK2;ABCE1;WDR43;DCAF13	.
positive regulation of JNK cascade (GO:0046330)	4/77	0.476191	1	0	0	1.12808	0.836963	NCF1;RIPK1;NOD2;TANK	.
hemopoiesis (GO:0030097)	4/77	0.476191	1	0	0	1.12808	0.836963	CD164;PTPRC;CSF1;PLEK	.
response to interleukin-1 (GO:0070555)	4/77	0.476191	1	0	0	1.12808	0.836963	YTHDC2;TAF9;CHI3L1;TANK	.
proteolysis (GO:0006508)	14/292	0.477401	1	0	0	1.04116	0.769829	USP25;ERAP2;SPPL2A;PSEN1;PGA5;CTSS;PM20D2;PSMA6;CASP8;FAP;ATG4C;LONP2;OLR1;LTA4H	.
regulation of cellular catabolic process (GO:0031329)	3/56	0.479866	1	0	0	1.16333	0.854175	DRAM1;LONP2;DRAM2	.
long-chain fatty acid metabolic process (GO:0001676)	3/56	0.479866	1	0	0	1.16333	0.854175	PNPLA8;ALOX15;PLA2G4A	.
regulation of gene silencing by RNA (GO:0060966)	3/56	0.479866	1	0	0	1.16333	0.854175	POLR2I;POLR2K;NUP37	.
regulation of posttranscriptional gene silencing (GO:0060147)	3/56	0.479866	1	0	0	1.16333	0.854175	POLR2I;POLR2K;NUP37	.
positive regulation of DNA biosynthetic process (GO:2000573)	3/56	0.479866	1	0	0	1.16333	0.854175	RFC3;PTGES3;PARN	.
positive regulation of cell growth (GO:0030307)	5/99	0.481772	1	0	0	1.09674	0.800936	GOLGA4;H3F3C;TAF9;PLAA;CDKN2AIP	.
negative regulation of hydrogen peroxide-induced cell death (GO:1903206)	1/14	0.48327	1	0	0	1.55111	1.12794	TXN	.
ncRNA transcription (GO:0098781)	1/14	0.48327	1	0	0	1.55111	1.12794	NIFK	.
regulation of nuclear-transcribed mRNA catabolic process, deadenylation-dependent decay (GO:1900151)	1/14	0.48327	1	0	0	1.55111	1.12794	CPEB3	.
intermediate filament organization (GO:0045109)	1/14	0.48327	1	0	0	1.55111	1.12794	KLHL24	.
acetyl-CoA metabolic process (GO:0006084)	1/14	0.48327	1	0	0	1.55111	1.12794	NUDT7	.
negative regulation of receptor-mediated endocytosis (GO:0048261)	1/14	0.48327	1	0	0	1.55111	1.12794	UBQLN2	.
myeloid dendritic cell activation (GO:0001773)	1/14	0.48327	1	0	0	1.55111	1.12794	BATF2	.
positive regulation of myoblast differentiation (GO:0045663)	1/14	0.48327	1	0	0	1.55111	1.12794	SMYD1	.
establishment of mitotic spindle orientation (GO:0000132)	1/14	0.48327	1	0	0	1.55111	1.12794	ZW10	.
stem cell development (GO:0048864)	1/14	0.48327	1	0	0	1.55111	1.12794	PTPRC	.
establishment or maintenance of actin cytoskeleton polarity (GO:0030950)	1/14	0.48327	1	0	0	1.55111	1.12794	RND1	.
regulation of phosphate metabolic process (GO:0019220)	1/14	0.48327	1	0	0	1.55111	1.12794	PSEN1	.
pore complex assembly (GO:0046931)	1/14	0.48327	1	0	0	1.55111	1.12794	RTN4	.
positive regulation of T cell mediated cytotoxicity (GO:0001916)	1/14	0.48327	1	0	0	1.55111	1.12794	IL23A	.
regulation of extracellular matrix disassembly (GO:0010715)	1/14	0.48327	1	0	0	1.55111	1.12794	FAP	.
mitochondrial electron transport, ubiquinol to cytochrome c (GO:0006122)	1/14	0.48327	1	0	0	1.55111	1.12794	CYCS	.
regulation of calcineurin-NFAT signaling cascade (GO:0070884)	1/14	0.48327	1	0	0	1.55111	1.12794	CHORDC1	.
DNA damage response, signal transduction by p53 class mediator resulting in transcription of p21 class mediator (GO:0006978)	1/14	0.48327	1	0	0	1.55111	1.12794	RPS27L	.
cell surface receptor signaling pathway involved in heart development (GO:0061311)	1/14	0.48327	1	0	0	1.55111	1.12794	GALNT11	.
pyrimidine-containing compound catabolic process (GO:0072529)	1/14	0.48327	1	0	0	1.55111	1.12794	TET1	.
negative regulation of secretion (GO:0051048)	1/14	0.48327	1	0	0	1.55111	1.12794	CD74	.
regulation of lymphocyte differentiation (GO:0045619)	1/14	0.48327	1	0	0	1.55111	1.12794	TBX21	.
positive regulation of mitochondrial fission (GO:0090141)	1/14	0.48327	1	0	0	1.55111	1.12794	DNM1L	.
cellular protein complex disassembly (GO:0043624)	1/14	0.48327	1	0	0	1.55111	1.12794	ABCE1	.
negative regulation of biomineral tissue development (GO:0070168)	1/14	0.48327	1	0	0	1.55111	1.12794	CCR1	.
amyloid-beta metabolic process (GO:0050435)	1/14	0.48327	1	0	0	1.55111	1.12794	PSEN1	.
regulation of fatty acid metabolic process (GO:0019217)	1/14	0.48327	1	0	0	1.55111	1.12794	PDK4	.
metallo-sulfur cluster assembly (GO:0031163)	1/14	0.48327	1	0	0	1.55111	1.12794	HSPA9	.
regulation of transferase activity (GO:0051338)	1/14	0.48327	1	0	0	1.55111	1.12794	PINX1	.
fatty acid transport (GO:0015908)	1/14	0.48327	1	0	0	1.55111	1.12794	SLC25A17	.
cellular response to nitrogen compound (GO:1901699)	1/14	0.48327	1	0	0	1.55111	1.12794	BLM	.
regulation of histone modification (GO:0031056)	1/14	0.48327	1	0	0	1.55111	1.12794	PRDM10	.
nucleoside triphosphate metabolic process (GO:0009141)	1/14	0.48327	1	0	0	1.55111	1.12794	CMPK2	.
positive regulation of purine nucleotide metabolic process (GO:1900544)	1/14	0.48327	1	0	0	1.55111	1.12794	CXCL10	.
positive regulation of heart rate (GO:0010460)	1/14	0.48327	1	0	0	1.55111	1.12794	TPM1	.
regulation of protein modification by small protein conjugation or removal (GO:1903320)	1/14	0.48327	1	0	0	1.55111	1.12794	ITCH	.
regulation of interferon-gamma biosynthetic process (GO:0045072)	1/14	0.48327	1	0	0	1.55111	1.12794	IL27	.
positive regulation of transporter activity (GO:0032411)	1/14	0.48327	1	0	0	1.55111	1.12794	SGK3	.
regulation of mRNA catabolic process (GO:0061013)	1/14	0.48327	1	0	0	1.55111	1.12794	PNPT1	.
negative regulation of T cell receptor signaling pathway (GO:0050860)	1/14	0.48327	1	0	0	1.55111	1.12794	PTPRJ	.
positive regulation of interleukin-8 secretion (GO:2000484)	1/14	0.48327	1	0	0	1.55111	1.12794	FFAR2	.
positive regulation of blood vessel diameter (GO:0097755)	1/14	0.48327	1	0	0	1.55111	1.12794	BMPR2	.
regulation of double-strand break repair (GO:2000779)	2/35	0.483655	1	0	0	1.24089	0.901359	HELB;SLF1	.
ncRNA metabolic process (GO:0034660)	2/35	0.483655	1	0	0	1.24089	0.901359	NIFK;PARN	.
keratan sulfate metabolic process (GO:0042339)	2/35	0.483655	1	0	0	1.24089	0.901359	B3GNT7;SLC35D2	.
positive regulation of exocytosis (GO:0045921)	2/35	0.483655	1	0	0	1.24089	0.901359	RAB2B;RAB27A	.
regulation of JUN kinase activity (GO:0043506)	2/35	0.483655	1	0	0	1.24089	0.901359	AIDA;TANK	.
response to peptide (GO:1901652)	2/35	0.483655	1	0	0	1.24089	0.901359	STAT1;NOD2	.
positive regulation of DNA binding (GO:0043388)	2/35	0.483655	1	0	0	1.24089	0.901359	PINX1;TXN	.
regulation of alcohol biosynthetic process (GO:1902930)	2/35	0.483655	1	0	0	1.24089	0.901359	SQLE;SC5D	.
regulation of axon extension (GO:0030516)	2/35	0.483655	1	0	0	1.24089	0.901359	GOLGA4;RTN4	.
water-soluble vitamin metabolic process (GO:0006767)	4/78	0.486259	1	0	0	1.11362	0.802934	HLCS;TCN1;SLC25A32;MMADHC	.
positive regulation of cytoskeleton organization (GO:0051495)	4/78	0.486259	1	0	0	1.11362	0.802934	FER;PLEK;ALOX15;RHOH	.
small GTPase mediated signal transduction (GO:0007264)	5/100	0.490641	1	0	0	1.08578	0.773118	USP8;RIT1;CHORDC1;RAB18;IPCEF1	.
cellular iron ion homeostasis (GO:0006879)	3/57	0.491676	1	0	0	1.14292	0.811401	ATP6V1A;ATP6V1G1;ABCG2	.
positive regulation of peptide secretion (GO:0002793)	2/36	0.498612	1	0	0	1.20642	0.839579	HFE;DNM1L	.
tRNA transport (GO:0051031)	2/36	0.498612	1	0	0	1.20642	0.839579	SSB;NUP37	.
carboxylic acid transmembrane transport (GO:1905039)	2/36	0.498612	1	0	0	1.20642	0.839579	SLC25A32;STRA6	.
positive regulation of telomerase activity (GO:0051973)	2/36	0.498612	1	0	0	1.20642	0.839579	PTGES3;PARN	.
actin filament bundle organization (GO:0061572)	2/36	0.498612	1	0	0	1.20642	0.839579	AIF1;RND1	.
positive regulation of osteoblast differentiation (GO:0045669)	2/36	0.498612	1	0	0	1.20642	0.839579	BMPR2;TMEM119	.
regulation of mitotic cell cycle (GO:0007346)	8/166	0.498957	1	0	0	1.04653	0.727585	BTG3;BTG2;BORA;DYNLT3;NEK1;ZNF268;EIF4E;MAP4K3	.
cellular response to metal ion (GO:0071248)	5/101	0.499455	1	0	0	1.07503	0.746323	NCF1;HFE;ALOX15;CPNE3;B2M	.
regulation of lipid metabolic process (GO:0019216)	5/101	0.499455	1	0	0	1.07503	0.746323	TIAM2;GLIPR1;ALAS1;NR1D2;BBS4	.
positive regulation of cell death (GO:0010942)	3/58	0.503352	1	0	0	1.12322	0.771049	TRIM13;RIPK1;EIF2S1	.
positive regulation of peptidyl-lysine acetylation (GO:2000758)	1/15	0.507082	1	0	0	1.4477	0.983109	RPS6KA5	.
atrioventricular valve morphogenesis (GO:0003181)	1/15	0.507082	1	0	0	1.4477	0.983109	BMPR2	.
myeloid cell development (GO:0061515)	1/15	0.507082	1	0	0	1.4477	0.983109	EVI2B	.
pseudouridine synthesis (GO:0001522)	1/15	0.507082	1	0	0	1.4477	0.983109	MRPL1	.
NAD biosynthesis via nicotinamide riboside salvage pathway (GO:0034356)	1/15	0.507082	1	0	0	1.4477	0.983109	PARP9	.
membrane repolarization during cardiac muscle cell action potential (GO:0086013)	1/15	0.507082	1	0	0	1.4477	0.983109	YWHAE	.
regulation of mast cell degranulation (GO:0043304)	1/15	0.507082	1	0	0	1.4477	0.983109	FER	.
fatty acid beta-oxidation using acyl-CoA oxidase (GO:0033540)	1/15	0.507082	1	0	0	1.4477	0.983109	CROT	.
retinoic acid metabolic process (GO:0042573)	1/15	0.507082	1	0	0	1.4477	0.983109	STRA6	.
nuclear pore organization (GO:0006999)	1/15	0.507082	1	0	0	1.4477	0.983109	RTN4	.
heparan sulfate proteoglycan biosynthetic process (GO:0015012)	1/15	0.507082	1	0	0	1.4477	0.983109	GLCE	.
maintenance of protein location in nucleus (GO:0051457)	1/15	0.507082	1	0	0	1.4477	0.983109	BBS4	.
digestive tract morphogenesis (GO:0048546)	1/15	0.507082	1	0	0	1.4477	0.983109	STRA6	.
phosphatidylethanolamine biosynthetic process (GO:0006646)	1/15	0.507082	1	0	0	1.4477	0.983109	ALOX15	.
positive regulation of response to wounding (GO:1903036)	1/15	0.507082	1	0	0	1.4477	0.983109	ANXA1	.
regulation of B cell differentiation (GO:0045577)	1/15	0.507082	1	0	0	1.4477	0.983109	PPP2R3C	.
epithelial cilium movement (GO:0003351)	1/15	0.507082	1	0	0	1.4477	0.983109	OFD1	.
embryonic axis specification (GO:0000578)	1/15	0.507082	1	0	0	1.4477	0.983109	STIL	.
protein localization to chromosome, telomeric region (GO:0070198)	1/15	0.507082	1	0	0	1.4477	0.983109	PINX1	.
substrate-dependent cell migration (GO:0006929)	1/15	0.507082	1	0	0	1.4477	0.983109	PTPRC	.
positive regulation of CREB transcription factor activity (GO:0032793)	1/15	0.507082	1	0	0	1.4477	0.983109	RPS6KA5	.
transport along microtubule (GO:0010970)	1/15	0.507082	1	0	0	1.4477	0.983109	HSPA8	.
L-alpha-amino acid transmembrane transport (GO:1902475)	1/15	0.507082	1	0	0	1.4477	0.983109	SLC25A12	.
G-protein coupled glutamate receptor signaling pathway (GO:0007216)	1/15	0.507082	1	0	0	1.4477	0.983109	HOMER1	.
positive regulation of stress-activated protein kinase signaling cascade (GO:0070304)	1/15	0.507082	1	0	0	1.4477	0.983109	NOD2	.
protein localization to chromosome, centromeric region (GO:0071459)	1/15	0.507082	1	0	0	1.4477	0.983109	ZW10	.
lipoxygenase pathway (GO:0019372)	1/15	0.507082	1	0	0	1.4477	0.983109	ALOX15	.
positive regulation of potassium ion transmembrane transport (GO:1901381)	1/15	0.507082	1	0	0	1.4477	0.983109	ATP1B3	.
anterograde synaptic vesicle transport (GO:0048490)	1/15	0.507082	1	0	0	1.4477	0.983109	BLOC1S4	.
regulation of tumor necrosis factor secretion (GO:1904467)	1/15	0.507082	1	0	0	1.4477	0.983109	IFIH1	.
glycerophospholipid catabolic process (GO:0046475)	1/15	0.507082	1	0	0	1.4477	0.983109	PNPLA8	.
negative regulation of interleukin-2 production (GO:0032703)	1/15	0.507082	1	0	0	1.4477	0.983109	TBX21	.
regulation of clathrin-dependent endocytosis (GO:2000369)	1/15	0.507082	1	0	0	1.4477	0.983109	UBQLN2	.
intra-S DNA damage checkpoint (GO:0031573)	1/15	0.507082	1	0	0	1.4477	0.983109	MRE11	.
cellular biogenic amine biosynthetic process (GO:0042401)	1/15	0.507082	1	0	0	1.4477	0.983109	SMS	.
positive regulation of acute inflammatory response (GO:0002675)	1/15	0.507082	1	0	0	1.4477	0.983109	FFAR2	.
response to cholesterol (GO:0070723)	1/15	0.507082	1	0	0	1.4477	0.983109	CCR5	.
N-terminal protein amino acid acetylation (GO:0006474)	1/15	0.507082	1	0	0	1.4477	0.983109	NAA35	.
ganglioside metabolic process (GO:0001573)	1/15	0.507082	1	0	0	1.4477	0.983109	ST6GALNAC6	.
regulation of mitotic sister chromatid separation (GO:0010965)	1/15	0.507082	1	0	0	1.4477	0.983109	RIOK2	.
regulation of exit from mitosis (GO:0007096)	1/15	0.507082	1	0	0	1.4477	0.983109	ZW10	.
DNA damage response, signal transduction resulting in transcription (GO:0042772)	1/15	0.507082	1	0	0	1.4477	0.983109	RPS27L	.
regulation of mitochondrial translation (GO:0070129)	1/15	0.507082	1	0	0	1.4477	0.983109	TRMT10C	.
negative regulation of signal transduction by p53 class mediator (GO:1901797)	1/15	0.507082	1	0	0	1.4477	0.983109	CD74	.
amide transport (GO:0042886)	1/15	0.507082	1	0	0	1.4477	0.983109	SLC25A32	.
cofactor transport (GO:0051181)	1/15	0.507082	1	0	0	1.4477	0.983109	SLC25A32	.
negative regulation of cytokine production involved in immune response (GO:0002719)	1/15	0.507082	1	0	0	1.4477	0.983109	HFE	.
positive regulation of syncytium formation by plasma membrane fusion (GO:0060143)	1/15	0.507082	1	0	0	1.4477	0.983109	CD53	.
regulation of RNA export from nucleus (GO:0046831)	1/15	0.507082	1	0	0	1.4477	0.983109	TCHHL1	.
regulation of lymphocyte proliferation (GO:0050670)	1/15	0.507082	1	0	0	1.4477	0.983109	IL27	.
protein targeting to peroxisome (GO:0006625)	1/15	0.507082	1	0	0	1.4477	0.983109	LONP2	.
synaptic vesicle transport along microtubule (GO:0099517)	1/15	0.507082	1	0	0	1.4477	0.983109	BLOC1S4	.
positive regulation of protein export from nucleus (GO:0046827)	1/15	0.507082	1	0	0	1.4477	0.983109	YWHAE	.
base conversion or substitution editing (GO:0016553)	1/15	0.507082	1	0	0	1.4477	0.983109	APOBEC3H	.
cellular sodium ion homeostasis (GO:0006883)	1/15	0.507082	1	0	0	1.4477	0.983109	ATP1B3	.
regulation of cartilage development (GO:0061035)	1/15	0.507082	1	0	0	1.4477	0.983109	BMPR2	.
establishment of protein localization to endoplasmic reticulum (GO:0072599)	1/15	0.507082	1	0	0	1.4477	0.983109	SRP14	.
cellular response to corticosteroid stimulus (GO:0071384)	1/15	0.507082	1	0	0	1.4477	0.983109	ANXA1	.
protein processing (GO:0016485)	5/102	0.508211	1	0	0	1.06449	0.720508	SPPL2A;LONP2;PSEN1;CTSS;SEC11C	.
actin polymerization or depolymerization (GO:0008154)	2/37	0.513288	1	0	0	1.17381	0.782837	TWF1;AIF1	.
regulation of receptor-mediated endocytosis (GO:0048259)	2/37	0.513288	1	0	0	1.17381	0.782837	HFE;B2M	.
regulation of smoothened signaling pathway (GO:0008589)	2/37	0.513288	1	0	0	1.17381	0.782837	BTRC;KCTD6	.
positive regulation of signaling (GO:0023056)	2/37	0.513288	1	0	0	1.17381	0.782837	HOMER1;CDKN2AIP	.
natural killer cell activation (GO:0030101)	2/37	0.513288	1	0	0	1.17381	0.782837	CASP8;SLAMF7	.
heart looping (GO:0001947)	2/37	0.513288	1	0	0	1.17381	0.782837	STIL;BBS4	.
histone deacetylation (GO:0016575)	2/37	0.513288	1	0	0	1.17381	0.782837	ELK4;SMARCAD1	.
zymogen activation (GO:0031638)	2/37	0.513288	1	0	0	1.17381	0.782837	CASP8;F11	.
axonal transport (GO:0098930)	2/37	0.513288	1	0	0	1.17381	0.782837	BLOC1S4;OPA1	.
secondary alcohol biosynthetic process (GO:1902653)	2/37	0.513288	1	0	0	1.17381	0.782837	SQLE;LBR	.
regulation of epidermal growth factor receptor signaling pathway (GO:0042058)	3/59	0.514889	1	0	0	1.10418	0.732959	FER;PTPRJ;PTPN12	.
integrin-mediated signaling pathway (GO:0007229)	3/59	0.514889	1	0	0	1.10418	0.732959	PLEK;CD47;BCAR1	.
RNA transport (GO:0050658)	4/81	0.515969	1	0	0	1.07237	0.709598	PNPT1;UPF3B;CKAP5;EIF4E	.
protein dephosphorylation (GO:0006470)	6/126	0.525606	1	0	0	1.03407	0.66512	DUSP11;PPP3CA;PTPRC;PTPRJ;PTPN12;BTRC	.
positive regulation of protein targeting to mitochondrion (GO:1903955)	4/82	0.525694	1	0	0	1.05929	0.681165	UGCG;CSNK2A2;NKAP;WDR75	.
negative regulation of cell death (GO:0060548)	4/82	0.525694	1	0	0	1.05929	0.681165	TXNDC12;TANK;RAD18;ATG5	.
sterol metabolic process (GO:0016125)	3/60	0.526281	1	0	0	1.08578	0.696982	SQLE;SC5D;LBR	.
protein monoubiquitination (GO:0006513)	2/38	0.527677	1	0	0	1.14292	0.730637	DTX3L;RAD18	.
spliceosomal snRNP assembly (GO:0000387)	2/38	0.527677	1	0	0	1.14292	0.730637	GEMIN2;SNRPF	.
regulation of DNA repair (GO:0006282)	2/38	0.527677	1	0	0	1.14292	0.730637	USP1;UBE2V1	.
positive regulation of receptor activity (GO:2000273)	2/38	0.527677	1	0	0	1.14292	0.730637	NCF1;HFE	.
negative regulation of G0 to G1 transition (GO:0070317)	2/38	0.527677	1	0	0	1.14292	0.730637	CBX3;PHC3	.
regulation of carbohydrate catabolic process (GO:0043470)	2/38	0.527677	1	0	0	1.14292	0.730637	ECD;NUP37	.
actin filament bundle assembly (GO:0051017)	2/38	0.527677	1	0	0	1.14292	0.730637	AIF1;RND1	.
response to steroid hormone (GO:0048545)	2/38	0.527677	1	0	0	1.14292	0.730637	PAQR8;URI1	.
organic cyclic compound biosynthetic process (GO:1901362)	2/38	0.527677	1	0	0	1.14292	0.730637	MOCS2;SRD5A1	.
neural tube development (GO:0021915)	1/16	0.529798	1	0	0	1.35722	0.862187	STIL	.
postsynaptic membrane organization (GO:0001941)	1/16	0.529798	1	0	0	1.35722	0.862187	CHRNB1	.
glucose transmembrane transport (GO:1904659)	1/16	0.529798	1	0	0	1.35722	0.862187	SLC2A5	.
positive regulation of regulated secretory pathway (GO:1903307)	1/16	0.529798	1	0	0	1.35722	0.862187	RAB27A	.
leukocyte tethering or rolling (GO:0050901)	1/16	0.529798	1	0	0	1.35722	0.862187	SPN	.
phosphatidylinositol acyl-chain remodeling (GO:0036149)	1/16	0.529798	1	0	0	1.35722	0.862187	PLA2G4A	.
hyaluronan catabolic process (GO:0030214)	1/16	0.529798	1	0	0	1.35722	0.862187	CHORDC1	.
regulation of RIG-I signaling pathway (GO:0039535)	1/16	0.529798	1	0	0	1.35722	0.862187	BIRC3	.
cardiac ventricle development (GO:0003231)	1/16	0.529798	1	0	0	1.35722	0.862187	STRA6	.
regulation of histone H3-K4 methylation (GO:0051569)	1/16	0.529798	1	0	0	1.35722	0.862187	MYB	.
leukocyte adhesion to vascular endothelial cell (GO:0061756)	1/16	0.529798	1	0	0	1.35722	0.862187	SPN	.
positive regulation of lymphocyte differentiation (GO:0045621)	1/16	0.529798	1	0	0	1.35722	0.862187	PPP2R3C	.
regulation of energy homeostasis (GO:2000505)	1/16	0.529798	1	0	0	1.35722	0.862187	NR1D2	.
heme biosynthetic process (GO:0006783)	1/16	0.529798	1	0	0	1.35722	0.862187	ALAS1	.
negative regulation of transcription regulatory region DNA binding (GO:2000678)	1/16	0.529798	1	0	0	1.35722	0.862187	PSEN1	.
negative regulation of translational initiation (GO:0045947)	1/16	0.529798	1	0	0	1.35722	0.862187	EIF2S1	.
hexose transport (GO:0008645)	1/16	0.529798	1	0	0	1.35722	0.862187	SLC2A5	.
positive regulation of cilium assembly (GO:0045724)	1/16	0.529798	1	0	0	1.35722	0.862187	BBS4	.
T cell migration (GO:0072678)	1/16	0.529798	1	0	0	1.35722	0.862187	CXCL10	.
regulation of osteoblast proliferation (GO:0033688)	1/16	0.529798	1	0	0	1.35722	0.862187	TMEM119	.
bone morphogenesis (GO:0060349)	1/16	0.529798	1	0	0	1.35722	0.862187	BMPR2	.
positive regulation of cyclic nucleotide metabolic process (GO:0030801)	1/16	0.529798	1	0	0	1.35722	0.862187	CXCL10	.
positive regulation of G2/M transition of mitotic cell cycle (GO:0010971)	1/16	0.529798	1	0	0	1.35722	0.862187	RAD51C	.
positive regulation of cell migration involved in sprouting angiogenesis (GO:0090050)	1/16	0.529798	1	0	0	1.35722	0.862187	ANXA1	.
regulation of stem cell proliferation (GO:0072091)	1/16	0.529798	1	0	0	1.35722	0.862187	PTPRC	.
positive regulation of G1/S transition of mitotic cell cycle (GO:1900087)	1/16	0.529798	1	0	0	1.35722	0.862187	AIF1	.
activation of protein kinase A activity (GO:0034199)	1/16	0.529798	1	0	0	1.35722	0.862187	PRKACB	.
endoplasmic reticulum to cytosol transport (GO:1903513)	1/16	0.529798	1	0	0	1.35722	0.862187	FAF2	.
linoleic acid metabolic process (GO:0043651)	1/16	0.529798	1	0	0	1.35722	0.862187	PNPLA8	.
mesenchyme development (GO:0060485)	1/16	0.529798	1	0	0	1.35722	0.862187	BMPR2	.
negative regulation of lipid storage (GO:0010888)	1/16	0.529798	1	0	0	1.35722	0.862187	ABHD5	.
positive regulation of DNA-templated transcription, initiation (GO:2000144)	1/16	0.529798	1	0	0	1.35722	0.862187	GTF2B	.
positive regulation of transcription from RNA polymerase II promoter (GO:0045944)	39/849	0.530575	1	0	0	0.997533	0.632231	RNASEL;CIITA;GTF2A2;BMPR2;CCNH;GTF2B;TAF9;YEATS4;TRIAP1;NOD2;ZNF24;MED17;ELK4;PPP3CA;RPS6KA5;PLAGL1;HSF2;MYB;RIPK1;ZNF268;TFAP2C;STAT1;PCGF5;ECD;IL18;TET1;NR1D2;GTF2H1;CXCL10;IRF1;TNIP3;TFEC;CREBRF;TFAM;TCF4;MNAT1;SSBP2;TLR4;CCDC62	.
cytoskeleton organization (GO:0007010)	6/127	0.533389	1	0	0	1.02593	0.644801	ZMYM1;PPP2R3C;TPM1;ZMYM6;LARP4;KLHL20	.
retrograde transport, endosome to Golgi (GO:0042147)	4/83	0.535323	1	0	0	1.04653	0.653961	RIC1;VPS54;GCC2;EVI5	.
regulation of cell cycle (GO:0051726)	10/216	0.53884	1	0	0	1.00535	0.621643	TGM1;PTPRC;CCPG1;DYNLT3;IRF1;MX2;NEK1;LIN9;ZNF268;MAP4K3	.
positive regulation of protein kinase B signaling (GO:0051897)	6/128	0.541119	1	0	0	1.01792	0.625119	IL18;CHI3L1;PTPRJ;TXN;PIK3AP1;RTN4	.
positive regulation of neuron death (GO:1901216)	2/39	0.541775	1	0	0	1.11362	0.682541	EIF2S1;TLR4	.
DNA damage checkpoint (GO:0000077)	2/39	0.541775	1	0	0	1.11362	0.682541	DONSON;CEP63	.
regulation of cellular pH (GO:0030641)	2/39	0.541775	1	0	0	1.11362	0.682541	CHORDC1;SLC4A4	.
chemical homeostasis (GO:0048878)	2/39	0.541775	1	0	0	1.11362	0.682541	NR1D2;ABHD5	.
establishment of protein localization to membrane (GO:0090150)	4/84	0.544854	1	0	0	1.03407	0.627927	GOLGA4;NCF1;ATG4C;GOLGA7	.
regulation of vesicle fusion (GO:0031338)	3/62	0.548611	1	0	0	1.05075	0.630836	TBC1D8B;ANXA1;EVI5	.
RNA 3'-end processing (GO:0031123)	3/62	0.548611	1	0	0	1.05075	0.630836	PNPT1;CSTF1;UPF3B	.
positive regulation of mitochondrion organization (GO:0010822)	6/129	0.548792	1	0	0	1.01002	0.606051	UGCG;CSNK2A2;TNFSF10;NKAP;WDR75;DNM1L	.
positive regulation of cellular catabolic process (GO:0031331)	5/107	0.550996	1	0	0	1.01474	0.604816	AMER1;ITCH;PNPT1;DTX3L;ABHD5	.
positive regulation of protein processing (GO:0010954)	1/17	0.551468	1	0	0	1.27738	0.760263	RHBDD1	.
positive regulation of cell cycle G2/M phase transition (GO:1902751)	1/17	0.551468	1	0	0	1.27738	0.760263	RAD51C	.
positive regulation of focal adhesion assembly (GO:0051894)	1/17	0.551468	1	0	0	1.27738	0.760263	PTPRJ	.
sialylation (GO:0097503)	1/17	0.551468	1	0	0	1.27738	0.760263	ST6GALNAC6	.
negative regulation of antigen receptor-mediated signaling pathway (GO:0050858)	1/17	0.551468	1	0	0	1.27738	0.760263	PTPRJ	.
regulation of toll-like receptor 4 signaling pathway (GO:0034143)	1/17	0.551468	1	0	0	1.27738	0.760263	TICAM2	.
DNA catabolic process (GO:0006308)	1/17	0.551468	1	0	0	1.27738	0.760263	XRN2	.
positive regulation of G-protein coupled receptor protein signaling pathway (GO:0045745)	1/17	0.551468	1	0	0	1.27738	0.760263	UBQLN2	.
regulation of telomere maintenance via telomere lengthening (GO:1904356)	1/17	0.551468	1	0	0	1.27738	0.760263	PINX1	.
microtubule nucleation (GO:0007020)	1/17	0.551468	1	0	0	1.27738	0.760263	TUBGCP5	.
positive regulation of interleukin-6 secretion (GO:2000778)	1/17	0.551468	1	0	0	1.27738	0.760263	IFIH1	.
preassembly of GPI anchor in ER membrane (GO:0016254)	1/17	0.551468	1	0	0	1.27738	0.760263	PIGH	.
N-terminal protein amino acid modification (GO:0031365)	1/17	0.551468	1	0	0	1.27738	0.760263	NAA35	.
RNA stabilization (GO:0043489)	1/17	0.551468	1	0	0	1.27738	0.760263	PARN	.
regulation of transposition (GO:0010528)	1/17	0.551468	1	0	0	1.27738	0.760263	APOBEC3H	.
DNA packaging (GO:0006323)	1/17	0.551468	1	0	0	1.27738	0.760263	HAT1	.
mRNA cis splicing, via spliceosome (GO:0045292)	1/17	0.551468	1	0	0	1.27738	0.760263	CWC15	.
regulation of mitochondrial outer membrane permeabilization involved in apoptotic signaling pathway (GO:1901028)	1/17	0.551468	1	0	0	1.27738	0.760263	SLC25A5	.
positive regulation of striated muscle cell differentiation (GO:0051155)	1/17	0.551468	1	0	0	1.27738	0.760263	SMYD1	.
positive regulation of response to biotic stimulus (GO:0002833)	1/17	0.551468	1	0	0	1.27738	0.760263	CD180	.
positive regulation of dendrite extension (GO:1903861)	1/17	0.551468	1	0	0	1.27738	0.760263	PLAA	.
positive regulation of antigen receptor-mediated signaling pathway (GO:0050857)	1/17	0.551468	1	0	0	1.27738	0.760263	PTPRC	.
cardiac atrium morphogenesis (GO:0003209)	1/17	0.551468	1	0	0	1.27738	0.760263	BMPR2	.
positive regulation of hormone secretion (GO:0046887)	1/17	0.551468	1	0	0	1.27738	0.760263	HFE	.
positive regulation of stem cell proliferation (GO:2000648)	1/17	0.551468	1	0	0	1.27738	0.760263	PTPRC	.
spindle assembly checkpoint (GO:0071173)	1/17	0.551468	1	0	0	1.27738	0.760263	ZW10	.
maturation of 5.8S rRNA (GO:0000460)	1/17	0.551468	1	0	0	1.27738	0.760263	NSA2	.
negative regulation of intracellular transport (GO:0032387)	1/17	0.551468	1	0	0	1.27738	0.760263	SLC25A5	.
positive regulation of cellular protein catabolic process (GO:1903364)	1/17	0.551468	1	0	0	1.27738	0.760263	AMER1	.
negative regulation of cellular carbohydrate metabolic process (GO:0010677)	1/17	0.551468	1	0	0	1.27738	0.760263	PLEK	.
DNA replication checkpoint (GO:0000076)	1/17	0.551468	1	0	0	1.27738	0.760263	TOPBP1	.
peptidyl-lysine trimethylation (GO:0018023)	1/17	0.551468	1	0	0	1.27738	0.760263	SETD4	.
rRNA catabolic process (GO:0016075)	1/17	0.551468	1	0	0	1.27738	0.760263	EXOSC8	.
regulation of collagen biosynthetic process (GO:0032965)	1/17	0.551468	1	0	0	1.27738	0.760263	CIITA	.
pharyngeal system development (GO:0060037)	1/17	0.551468	1	0	0	1.27738	0.760263	BMPR2	.
response to purine-containing compound (GO:0014074)	1/17	0.551468	1	0	0	1.27738	0.760263	STAT1	.
positive regulation of macrophage activation (GO:0043032)	1/17	0.551468	1	0	0	1.27738	0.760263	TLR4	.
long-term memory (GO:0007616)	1/17	0.551468	1	0	0	1.27738	0.760263	CPEB3	.
heterocycle biosynthetic process (GO:0018130)	1/17	0.551468	1	0	0	1.27738	0.760263	MOCS2	.
nucleotide catabolic process (GO:0009166)	1/17	0.551468	1	0	0	1.27738	0.760263	SAMHD1	.
neurotrophin signaling pathway (GO:0038179)	1/17	0.551468	1	0	0	1.27738	0.760263	BCAR1	.
chaperone-mediated protein complex assembly (GO:0051131)	1/17	0.551468	1	0	0	1.27738	0.760263	PTGES3	.
positive regulation by host of viral transcription (GO:0043923)	1/17	0.551468	1	0	0	1.27738	0.760263	GTF2B	.
positive chemotaxis (GO:0050918)	1/17	0.551468	1	0	0	1.27738	0.760263	PTPRJ	.
synaptic vesicle transport (GO:0048489)	1/17	0.551468	1	0	0	1.27738	0.760263	RAB27A	.
purine-containing compound metabolic process (GO:0072521)	1/17	0.551468	1	0	0	1.27738	0.760263	ABCG2	.
detection of mechanical stimulus (GO:0050982)	1/17	0.551468	1	0	0	1.27738	0.760263	PKD1L3	.
positive regulation of cartilage development (GO:0061036)	1/17	0.551468	1	0	0	1.27738	0.760263	BMPR2	.
positive regulation of leukocyte activation (GO:0002696)	1/17	0.551468	1	0	0	1.27738	0.760263	TLR4	.
cellular response to inorganic substance (GO:0071241)	1/17	0.551468	1	0	0	1.27738	0.760263	BLM	.
positive regulation of transcription of Notch receptor target (GO:0007221)	1/17	0.551468	1	0	0	1.27738	0.760263	STAT1	.
viral entry into host cell (GO:0046718)	1/17	0.551468	1	0	0	1.27738	0.760263	ITCH	.
mitotic spindle assembly checkpoint (GO:0007094)	1/17	0.551468	1	0	0	1.27738	0.760263	ZW10	.
cellular monovalent inorganic cation homeostasis (GO:0030004)	1/17	0.551468	1	0	0	1.27738	0.760263	ATP1B3	.
mitotic spindle checkpoint (GO:0071174)	1/17	0.551468	1	0	0	1.27738	0.760263	ZW10	.
negative regulation of protein catabolic process (GO:0042177)	2/40	0.555577	1	0	0	1.08578	0.638162	RIC1;AZIN1	.
purine ribonucleoside monophosphate biosynthetic process (GO:0009168)	2/40	0.555577	1	0	0	1.08578	0.638162	ATIC;ADSS	.
positive regulation of peptide hormone secretion (GO:0090277)	2/40	0.555577	1	0	0	1.08578	0.638162	HFE;MCU	.
regulation of G0 to G1 transition (GO:0070316)	2/40	0.555577	1	0	0	1.08578	0.638162	CBX3;PHC3	.
DNA replication-independent nucleosome assembly (GO:0006336)	2/40	0.555577	1	0	0	1.08578	0.638162	HAT1;ITGB3BP	.
alpha-amino acid catabolic process (GO:1901606)	2/40	0.555577	1	0	0	1.08578	0.638162	KYNU;IDO1	.
cellular response to amino acid starvation (GO:0034198)	2/40	0.555577	1	0	0	1.08578	0.638162	FAS;EIF2S1	.
[truncated: 907 more rows]

## Sheet: brown
Supplementary File S8: The complete list of the functional enrichment analysis of the identified non-preserved modules.
Term	Overlap	P-value	Adjusted P-value	Old P-value	Old Adjusted P-value	Odds Ratio	Combined Score	Genes	KEGG	Term	Overlap	P-value	Adjusted P-value	Old P-value	Old Adjusted P-value	Odds Ratio	Combined Score	Genes
cell-cell junction assembly (GO:0007043)	21/80	2.21085e-11	1.1282e-07	0	0	5.96591	146.374	PATJ;RAMP2;JUP;F11R;RHOC;CLDN1;TJP1;PARD6B;OCLN;GJB2;CLDN3;POF1B;MARVELD2;CDH1;PARD3;RAB13;PKP2;PKP4;STRN;PKP3;ECT2	.	Tight junction	34/170	8.95343e-14	2.75766e-11	0	0	4.54545	136.564	PATJ;SRC;NEDD4L;PRKAG2;F11R;CLDN1;PRKCZ;CD1B;AMOT;EPB41L4B;PARD6B;CCND1;MARVELD2;CLDN23;ERBB2;MYH10;CGNL1;MAGI1;MYH15;CGN;CLDN6;TJP1;AFDN;CLDN4;OCLN;CLDN3;DLG3;PARD3;CLDN7;RAB13;AMOTL2;EZR;TJP3;TJP2
bicellular tight junction assembly (GO:0070830)	13/29	7.48376e-11	1.90948e-07	0	0	10.1881	237.542	RAMP2;PATJ;F11R;CLDN1;PARD6B;OCLN;CLDN3;MARVELD2;POF1B;PARD3;RAB13;STRN;ECT2	.	Adherens junction	16/72	7.00796e-08	1.07923e-05	0	0	5.05051	83.2002	YES1;SRC;CTNND1;TCF7;LMO7;PTPRF;TJP1;AFDN;CDH1;PARD3;ERBB2;FYN;NECTIN4;MET;MAPK3;FGFR1
apical junction assembly (GO:0043297)	14/36	1.41455e-10	2.40615e-07	0	0	8.83838	200.446	RAMP2;PATJ;F11R;RHOC;CLDN1;PARD6B;OCLN;CLDN3;MARVELD2;POF1B;PARD3;RAB13;STRN;ECT2	.	Axon guidance	26/181	1.05734e-07	1.08553e-05	0	0	3.26469	52.4386	SRC;NTN4;PIK3R3;SEMA3F;PRKCZ;GNAI1;PARD6B;ABLIM3;CFL2;PAK6;FYN;NEO1;EPHB3;PLXNA3;MAPK3;NTNG2;FZD3;SEMA4B;NFATC3;L1CAM;RHOD;EFNA1;PARD3;PLXNB1;EPHA1;MET
cell-cell junction organization (GO:0045216)	18/73	1.79957e-09	2.2958e-06	0	0	5.60399	112.84	DSP;TGFB2;CXADR;JUP;CTNND1;CLDN1;TJP1;AFDN;SDK1;PARD6B;OCLN;MARVELD2;CDH1;PERP;F2RL1;DSG2;PKP4;NECTIN4	.	Hippo signaling pathway	24/160	1.42286e-07	1.0956e-05	0	0	3.40909	53.7458	YAP1;PATJ;TGFB2;FZD3;WWC1;FZD7;TCF7;AXIN2;PRKCZ;AREG;AMOT;LATS1;BMP2;PARD6B;RASSF2;FRMD6;CCND1;DLG3;CDH1;PARD3;TP53BP2;CCN2;YWHAH;TEAD3
regulation of GTPase activity (GO:0043087)	29/189	4.28908e-09	4.37743e-06	0	0	3.48725	67.1896	GPSM1;DOCK9;F11R;ARHGAP35;CX3CL1;FGD3;FGD6;ERBB2;SH3BP4;SNX9;ECT2;CCL17;EPHB3;PLXNA3;PROM2;BCAS3;CCL24;CCL22;ARHGEF37;CCL20;VAV2;BCR;AFDN;F2RL1;PKP4;PLXNB1;EPHA1;AGRN;ARHGEF5	.	Proteoglycans in cancer	25/201	2.83404e-06	0.000174577	0	0	2.82678	36.1087	SRC;ITPR1;PIK3R3;CCND1;ERBB3;ERBB2;PLCE1;TIMP3;MAPK3;FZD3;TGFB2;FZD7;CAV1;ITGA2;GAB1;RRAS2;ANK3;HSPG2;DCN;VAV2;MAPK13;SDC1;EZR;MET;FGFR1
actin filament bundle organization (GO:0061572)	12/36	2.30261e-08	1.95837e-05	0	0	7.57576	133.232	LIMA1;MYO1B;BAIAP2L1;DPYSL3;PLS3;PAWR;ESPN;RHOC;EZR;RND3;RHOD;RHOBTB1	.	Rap1 signaling pathway	24/206	1.3718e-05	0.00070419	0	0	2.64784	29.6473	MAGI1;DOCK4;SRC;MAGI3;CTNND1;PIK3R3;PRKCZ;SIPA1L3;ADCY6;GNAI1;VAV2;MAPK13;EFNA1;AFDN;PARD6B;PLCB4;CDH1;PARD3;PDGFC;PLCE1;MET;PFN2;FGFR1;MAPK3
cardiac muscle cell-cardiac muscle cell adhesion (GO:0086042)	6/7	4.80925e-08	2.72685e-05	0	0	19.4805	328.249	DSP;CXADR;JUP;PKP2;DSG2;DSC2	.	Leukocyte transendothelial migration	16/112	3.1268e-05	0.00137579	0	0	3.24675	33.6783	CTNND1;PIK3R3;F11R;CLDN1;ARHGAP35;GNAI1;VAV2;MAPK13;CLDN6;AFDN;CLDN4;OCLN;CLDN3;CLDN7;CLDN23;EZR
regulation of cardiac muscle cell action potential (GO:0098901)	10/25	4.62521e-08	2.95031e-05	0	0	9.09091	153.538	DSP;CXADR;JUP;CAV1;NOS1AP;AKAP9;PKP2;DSG2;DSC2;TRPM4	.	Cell adhesion molecules (CAMs)	18/145	6.95666e-05	0.00267831	0	0	2.82132	27.0091	NTNG2;F11R;L1CAM;CLDN1;SELE;PTPRF;CLDN6;CLDN4;OCLN;ALCAM;CLDN3;CDH1;CLDN7;CLDN23;SDC1;NEO1;CD22;MPZL1
actin filament bundle assembly (GO:0051017)	12/38	4.59151e-08	3.34721e-05	0	0	7.17703	121.267	LIMA1;MYO1B;BAIAP2L1;DPYSL3;PLS3;PAWR;ESPN;RHOC;EZR;RND3;RHOD;RHOBTB1	.	Focal adhesion	21/199	0.000192571	0.00659019	0	0	2.39836	20.518	LAMA5;ITGB4;ITGA3;SRC;LAMB2;CAV1;ITGA2;PIK3R3;PARVA;LAMC2;ARHGAP35;VAV2;CCND1;COL6A2;PDGFC;ERBB2;CAPN2;PAK6;FYN;MET;MAPK3
regulation of ventricular cardiac muscle cell action potential (GO:0098911)	7/11	8.81213e-08	4.49683e-05	0	0	14.4628	234.942	DSP;JUP;CAV1;PKP2;DSG2;DSC2;TRPM4	.	Prostate cancer	13/97	0.000323144	0.00995285	0	0	3.04592	24.4813	TCF7;PIK3R3;TMPRSS2;PLAT;ZEB1;CCND1;SPINT1;CREB3L1;PDGFC;ERBB2;FGFR1;CREB5;MAPK3
desmosome organization (GO:0002934)	6/8	1.85172e-07	8.59028e-05	0	0	17.0455	264.238	DSP;JUP;PERP;PKP2;DSG2;PKP3	.	Regulation of actin cytoskeleton	21/214	0.000516439	0.0144603	0	0	2.23025	16.8797	CYFIP2;ITGB4;ITGA3;SRC;ITGA2;PIK3R3;RRAS2;ITGAE;ARHGAP35;VAV2;FGD3;DIAPH3;CFL2;PDGFC;PAK6;PIP4K2C;EZR;MYH10;PFN2;FGFR1;MAPK3
regulation of small GTPase mediated signal transduction (GO:0051056)	21/141	9.56182e-07	0.000348528	0	0	3.38491	46.916	FAM13B;ARHGEF26;SRC;PLEKHG5;ARHGEF16;ARHGAP18;ARHGAP29;ARHGAP39;RHOC;ARHGAP6;RHOD;ARHGAP35;RHOBTB1;VAV2;BCR;FGD3;PLCE1;RHOU;ECT2;CGNL1;ARHGEF5	.	Platelet activation	14/124	0.0011203	0.0287544	0	0	2.56598	17.4337	P2RY12;GUCY1B1;SRC;ITGA2;ITPR1;PIK3R3;PRKCZ;ARHGAP35;ADCY6;GNAI1;MAPK13;PLCB4;FYN;MAPK3
bundle of His cell-Purkinje myocyte adhesion involved in cell communication (GO:0086073)	5/6	9.43006e-07	0.000370166	0	0	18.9394	262.769	DSP;JUP;PKP2;DSG2;DSC2	.	Cocaine addiction	8/49	0.00123504	0.0292609	0	0	3.71058	24.8484	GPSM1;MAOA;CREB3L1;GRIN2C;RGS9;SLC18A2;GNAI1;CREB5
protein localization to cell periphery (GO:1990778)	19/118	9.32114e-07	0.000396382	0	0	3.65948	50.8148	RAMP2;TMEM150A;JUP;CAV1;TESC;ZDHHC23;ANK3;F11R;FAM126A;TSPAN33;LRP6;CDH1;RAB13;PKP2;MAP7;TSPAN5;PKP3;EZR;SPTBN1	.	AGE-RAGE signaling pathway in diabetic complications	12/100	0.00146235	0.0321716	0	0	2.72727	17.8029	TGFB2;PLCB4;CCND1;PIM1;PLCE1;PIK3R3;PLCD3;PRKCZ;SELE;F3;MAPK3;MAPK13
regulation of cell motility (GO:2000145)	18/110	1.40858e-06	0.000479201	0	0	3.71901	50.1059	CAVIN1;TACSTD2;ARHGAP18;SPINT2;GATA3;RHOC;RND3;RHOD;RHOBTB1;AMOT;BTC;CAMSAP3;PARD6B;ERBB3;ERBB2;AMOTL2;PLXNB1;PLXNA3	.	Estrogen signaling pathway	14/137	0.00288877	0.0593162	0	0	2.3225	13.5794	GABBR1;SRC;ITPR1;PIK3R3;KRT23;ADCY6;GNAI1;KRT19;PLCB4;KRT18;KRT17;CREB3L1;CREB5;MAPK3
axon guidance (GO:0007411)	22/159	1.89253e-06	0.000603599	0	0	3.14465	41.439	CYFIP2;GRB7;SRC;GAB1;VLDLR;SEMA3F;L1CAM;GFRA2;ARHGAP35;EFNA1;ALCAM;KIF3A;GRB10;PRKCQ;PLXNB1;FYN;EZR;SPTBN1;EPHB3;PLXNA3;SPTBN2;MAPK3	.	ECM-receptor interaction	10/82	0.0031421	0.0604854	0	0	2.77162	15.9725	LAMA5;ITGB4;ITGA3;LAMB2;ITGA2;COL6A2;SDC1;LAMC2;AGRN;HSPG2
protein localization to membrane (GO:0072657)	22/161	2.3386e-06	0.000701991	0	0	3.10559	40.267	RAMP2;TMEM150A;JUP;CAV1;TESC;ZDHHC23;ANK3;F11R;FAM126A;TSPAN33;LRP6;DLG3;CDH1;RAB13;PKP2;MAP7;TSPAN5;PKP3;EZR;AGRN;SPTBN1;FERMT2	.	Arrhythmogenic right ventricular cardiomyopathy (ARVC)	9/72	0.0042098	0.0682431	0	0	2.84091	15.5407	DSP;JUP;ITGB4;ITGA3;ITGA2;TCF7;PKP2;DSG2;DSC2
protein localization to plasma membrane (GO:0072659)	19/131	4.65057e-06	0.00131844	0	0	3.29632	40.474	RAMP2;TMEM150A;JUP;TESC;ZDHHC23;ANK3;F11R;FAM126A;TSPAN33;LRP6;CDH1;KIF13A;RAB13;PKP2;MAP7;TSPAN5;PKP3;EZR;SPTBN1	.	Phosphatidylinositol signaling system	11/99	0.00415759	0.071141	0	0	2.52525	13.8455	CDS1;PI4K2B;PLCB4;DGKA;ITPR1;PLCE1;PIK3R3;PIP4K2C;SYNJ2;PLCD3;PIK3C2B
axonogenesis (GO:0007409)	26/224	6.51797e-06	0.00175059	0	0	2.63799	31.5001	CYFIP2;GRB7;SRC;VLDLR;SEMA3F;ARHGAP35;PARD6B;KIF3A;GRB10;FYN;SPTBN1;EPHB3;SPTBN2;MAPK3;NTNG2;GAB1;ANK3;L1CAM;S100B;GFRA2;EFNA1;PARD3;TLR9;PRKCQ;PLXNB1;EZR	.	Pathways in cancer	37/530	0.00395802	0.0717101	0	0	1.58662	8.7772	LAMA5;FLT3;EPAS1;TCF7;PIK3R3;LAMC2;IL2RG;ETS1;CSF2RA;ADCY6;GNAI1;LRP6;CCND1;CDH1;ERBB2;PIM1;MAPK3;FZD3;TGFB2;JUP;DAPK1;ITGA3;LAMB2;FZD7;ITGA2;PLEKHG5;AXIN2;EML4;BCR;BMP2;PLCB4;PAX8;TRAF4;TRAF5;CCDC6;MET;FGFR1
bundle of His cell to Purkinje myocyte communication (GO:0086069)	5/8	8.17234e-06	0.00208517	0	0	14.2045	166.403	DSP;JUP;PKP2;DSG2;DSC2	.	Gap junction	10/88	0.00524058	0.0733681	0	0	2.58264	13.5623	TJP1;GUCY1B1;PLCB4;SRC;PDGFC;ITPR1;TUBB4A;ADCY6;GNAI1;MAPK3
heterotypic cell-cell adhesion (GO:0034113)	8/26	1.04776e-05	0.00254607	0	0	6.99301	80.1837	DSP;CXADR;JUP;RNASE10;PKP2;PARVA;DSG2;DSC2	.	Thyroid cancer	6/37	0.00515671	0.0756317	0	0	3.6855	19.4132	CCND1;PAX8;CDH1;TCF7;CCDC6;MAPK3
cytoskeleton organization (GO:0007010)	18/127	1.14059e-05	0.00264566	0	0	3.22119	36.6616	LAMA5;CCL24;JUP;MAST4;ANK3;SIPA1L3;SYNE2;SYNE1;FGD3;CECR2;FGD6;PLCE1;PACSIN3;PAK6;RHOU;EZR;KIAA1958;MARK1	.	Aldosterone-regulated sodium reabsorption	6/37	0.00515671	0.0794133	0	0	3.6855	19.4132	IRS1;SCNN1A;NEDD4L;PIK3R3;SFN;MAPK3
regulation of cardiac muscle cell contraction (GO:0086004)	8/27	1.43171e-05	0.00317653	0	0	6.73401	75.1115	DSP;JUP;CAV1;AKAP9;PKP2;DSG2;DSC2;TRPM4	.	Gastric cancer	14/149	0.00612422	0.0820112	0	0	2.13545	10.8812	TGFB2;FZD3;JUP;FZD7;TCF7;GAB1;PIK3R3;AXIN2;LRP6;CCND1;CDH1;ERBB2;MET;MAPK3
Rho protein signal transduction (GO:0007266)	13/73	1.57981e-05	0.00335907	0	0	4.04732	44.7457	ARHGAP29;RHOC;RND3;ARHGAP6;RHOD;RHOBTB1;ADGRG1;CDC42EP3;PAK6;EPS8L1;RHOU;EPS8L2;PHACTR4	.	Parathyroid hormone synthesis, secretion and action	11/106	0.00695896	0.0893066	0	0	2.35849	11.7163	PLCB4;MMP15;CREB3L1;ITPR1;GATA3;ADCY6;GNAI1;FGFR1;CREB5;LRP6;MAPK3
regulation of heart rate by cardiac conduction (GO:0086091)	9/36	1.91053e-05	0.00389977	0	0	5.68182	61.7361	DSP;JUP;CAV1;AKAP9;PKP2;DSG2;SCN4B;DSC2;TRPM4	.	Insulin resistance	11/108	0.00798282	0.0945657	0	0	2.31481	11.1816	MLXIPL;IRS1;CREB3L1;GFPT2;PIK3R3;PRKAG2;PRKCQ;TRIB3;PRKCZ;PTPRF;CREB5
establishment of endothelial barrier (GO:0061028)	7/21	2.10768e-05	0.00413673	0	0	7.57576	81.5707	TJP1;AFDN;MARVELD2;F2RL1;F11R;EZR;TJP2	.	Bladder cancer	6/41	0.00859851	0.0945836	0	0	3.32594	15.8187	CCND1;SRC;CDH1;DAPK1;ERBB2;MAPK3
positive regulation of hydrolase activity (GO:0051345)	21/173	2.514e-05	0.00475147	0	0	2.7588	29.2186	BCAS3;CCL24;CCL22;ARHGEF37;DOCK9;CCL20;F11R;RHOC;CX3CL1;BCR;AFDN;BMP2;ERBB2;F2RL1;PKP4;SNX9;PLXNB1;ECT2;AGRN;CCL17;PFN2	.	PI3K-Akt signaling pathway	26/354	0.00768581	0.0946892	0	0	1.66923	8.12647	PHLPP2;LAMA5;IRS1;FLT3;ITGB4;PIK3R3;LAMC2;IL2RG;AREG;CCND1;ERBB3;CREB3L1;PDGFC;ERBB2;YWHAH;MAPK3;MAGI1;ITGA3;LAMB2;ITGA2;PPP2R3A;EFNA1;COL6A2;MET;FGFR1;CREB5
protein phosphorylation (GO:0006468)	41/471	2.68837e-05	0.00489955	0	0	1.97838	20.8205	DDR1;DYRK2;MAST4;FLT3;SRC;PRKCZ;NRBP2;GRK5;ERBB2;PIM1;FYN;EPHB3;MAP4K4;MARK1;MAPK3;CDK18;TGFB2;KSR1;DAPK1;PLK2;CDC42BPG;NEK7;TNK1;ACOD1;LMTK2;CDC7;CDC42BPA;DCLK1;MAPK13;BCR;LATS1;TGFBR3;BMP2;STK24;BMP2K;TLR9;PRKCQ;TSSK3;EPHA1;HCST;FGFR1	.	Cushing syndrome	14/155	0.00858679	0.097953	0	0	2.05279	9.76619	FZD3;KMT2A;FZD7;TCF7;ITPR1;AXIN2;CACNA1H;ADCY6;GNAI1;PLCB4;CCND1;CREB3L1;CREB5;MAPK3
regulation of MAPK cascade (GO:0043408)	23/204	3.48426e-05	0.00573554	0	0	2.56239	26.3021	DDR1;TGFB2;DUSP3;KSR1;FLT3;WWC1;CAV1;LMTK2;ADRB2;BMP2;ERBB3;ERBB2;TLR9;CD27;PAK6;TRIB3;EPHA1;CD24;MET;JCAD;EPHB3;FGFR1;MAPK3	.	Circadian entrainment	10/97	0.010277	0.102107	0	0	2.34302	10.726	GUCY1B1;PLCB4;NOS1AP;ITPR1;GRIN2C;CACNA1H;GRIA3;ADCY6;GNAI1;MAPK3
positive regulation of MAPK cascade (GO:0043410)	29/290	3.48095e-05	0.0059211	0	0	2.27273	23.331	DDR1;NDRG4;FLT3;WWC1;ADRB2;PRKCZ;CX3CL1;ERBB3;PDGFC;ERBB2;CCL17;EPHB3;MAPK3;CCL24;TGFB2;CCL22;KSR1;CCL20;LMTK2;MID1;BMP2;TLR9;CD27;F2RL1;EPHA1;CD24;MET;JCAD;FGFR1	.	Renal cell carcinoma	8/69	0.0106204	0.102222	0	0	2.63505	11.9762	TGFB2;EPAS1;GAB1;PIK3R3;PAK6;ETS1;MET;MAPK3
epithelial cell morphogenesis (GO:0003382)	5/10	3.41522e-05	0.00600961	0	0	11.3636	116.871	CLDN3;RAB25;POF1B;MET;SIPA1L3	.	Pathogenic Escherichia coli infection	7/55	0.0100535	0.103216	0	0	2.89256	13.3053	OCLN;KRT18;CDH1;FYN;EZR;CLDN1;TUBB4A
regulation of protein polymerization (GO:0032271)	8/31	4.35027e-05	0.0067271	0	0	5.8651	58.9014	LATS1;CAMSAP3;TPPP3;MAP2;ARHGAP18;EPS8L1;EPS8L2;PFN2	.	Chemokine signaling pathway	16/190	0.00994609	0.105634	0	0	1.91388	8.82407	CCL24;CCL22;SRC;CCL20;PIK3R3;PRKCZ;CX3CL1;ADCY6;GNAI1;VAV2;PLCB4;GRK5;PARD3;CCL17;CCR3;MAPK3
hippo signaling (GO:0035329)	8/31	4.35027e-05	0.00693732	0	0	5.8651	58.9014	YAP1;TJP1;LATS1;WWC1;AMOTL2;AMOT;TEAD3;TJP2	.	ErbB signaling pathway	9/85	0.0123172	0.114961	0	0	2.40642	10.5804	BTC;ERBB3;SRC;ERBB2;GAB1;PIK3R3;PAK6;AREG;MAPK3
establishment of endothelial intestinal barrier (GO:0090557)	4/6	5.20094e-05	0.00780601	0	0	15.1515	149.456	TJP1;AFDN;F11R;TJP2	.	Endometrial cancer	7/58	0.0133078	0.120553	0	0	2.74295	11.8479	CCND1;CDH1;TCF7;ERBB2;PIK3R3;AXIN2;MAPK3
regulation of cell migration (GO:0030334)	30/317	7.16048e-05	0.01044	0	0	2.15085	20.5284	GRB7;SRC;LAMC2;PTPRK;SEMA3F;RND3;CX3CL1;RHOBTB1;SYNE2;AMOT;PARD6B;PODXL;DPYSL3;PDGFC;ZNF304;PLXNA3;CCL24;SEMA4B;RHOC;RHOD;CAMSAP3;BMP2;STK24;DLG5;NUMB;F2RL1;AMOTL2;PLXNB1;SINHCAF;EPHA1	.	Ras signaling pathway	18/232	0.0144369	0.127045	0	0	1.76332	7.4729	KSR1;FLT3;GAB1;PIK3R3;RRAS2;RASAL2;FOXO4;RASAL3;ETS1;EFNA1;AFDN;PDGFC;RASA2;PLCE1;PAK6;MET;FGFR1;MAPK3
regulation of cytoskeleton organization (GO:0051493)	14/96	7.65959e-05	0.0108575	0	0	3.31439	31.4104	ARHGAP18;GRHL3;RHOC;RND3;RHOD;ARHGAP35;RHOBTB1;CAMSAP3;CAPN2;RHOU;PLXNB1;PHLDB2;ARHGEF5;MAPK3	.	C-type lectin receptor signaling pathway	10/104	0.0162499	0.135269	0	0	2.18531	9.00277	CCL22;KSR1;SRC;ITPR1;NFATC3;PIK3R3;RRAS2;CCL17;MAPK3;MAPK13
actin filament organization (GO:0007015)	16/121	8.13105e-05	0.0109191	0	0	3.00526	28.3012	MYBPC2;DSTN;SHROOM3;RHOC;RND3;RHOD;RHOBTB1;SHROOM4;MYO1B;BAIAP2L1;POF1B;DPYSL3;PLS3;RHOU;CGNL1;DBN1	.	Bacterial invasion of epithelial cells	8/74	0.0158251	0.135392	0	0	2.457	10.1871	ARHGEF26;CDH1;SRC;CAV1;GAB1;PIK3R3;ELMO3;MET
positive regulation of protein phosphorylation (GO:0001934)	36/413	7.96398e-05	0.0109838	0	0	1.98107	18.6973	DDR1;FLT3;SRC;RPLP1;WWC1;FAM129A;PRKAG2;ADRB2;RASSF2;CCND1;ERBB3;PDGFC;ERBB2;SNX9;PROM2;EPHB3;MAPK3;TGFB2;RBPMS;KSR1;CAV1;LMTK2;AXIN2;TOM1L1;EFNA1;LATS1;BMP2;TRAF4;AKAP9;TLR9;CD27;EPHA1;MET;JCAD;PFN2;FGFR1	.	Apelin signaling pathway	12/137	0.0178661	0.144809	0	0	1.99071	8.01231	PLCB4;CCND1;CDH1;ITPR1;PRKAG2;RRAS2;PLAT;CCN2;PLIN1;ADCY6;GNAI1;MAPK3
regulation of calcium ion-dependent exocytosis (GO:0017158)	10/54	0.000106241	0.0139012	0	0	4.20875	38.5093	SYT4;CATSPER2;SYT1;TRPV6;SYT11;SYTL1;TC2N;STX1A;CACNA1H;SYTL2	.	Human papillomavirus infection	23/330	0.0204697	0.161658	0	0	1.58402	6.15996	MAGI1;LAMA5;PATJ;FZD3;ITGB4;ITGA3;LAMB2;FZD7;ITGA2;TCF7;PIK3R3;LAMC2;AXIN2;PPP2R3A;PRKCZ;PARD6B;CCND1;DLG3;CREB3L1;PARD3;COL6A2;CREB5;MAPK3
cell morphogenesis involved in differentiation (GO:0000904)	10/55	0.000124791	0.0159202	0	0	4.13223	37.1441	EFNA1;LAMA5;CLDN3;POF1B;RAB25;PARVA;EPHA1;SIPA1L3;FERMT2;EPHB3	.	Small cell lung cancer	9/93	0.0211607	0.162937	0	0	2.19941	8.48008	LAMA5;CCND1;TRAF4;ITGA3;LAMB2;ITGA2;TRAF5;PIK3R3;LAMC2
regulation of intracellular signal transduction (GO:1902531)	36/423	0.000128754	0.0160252	0	0	1.93424	17.3261	DYRK2;FAM13B;ARHGEF26;WWC1;PRKAG2;ARHGAP18;AKAP6;ARHGAP39;ARHGAP6;RHOBTB1;GNAI1;ARHGAP35;FGD3;PPP1R13L;TP53BP2;PAK6;PIP4K2C;TAF9B;ECT2;MAPK3;TGFB2;PLEKHG5;ARHGEF16;ARHGAP29;PTPN13;RHOC;RHOD;VAV2;BCR;BMP2;JMY;F2RL1;TAF4B;RHOU;CD24;ARHGEF5	.	Central carbon metabolism in cancer	7/65	0.0237134	0.17814	0	0	2.44755	9.15804	SLC7A5;FLT3;ERBB2;PIK3R3;MET;MAPK3;FGFR1
negative regulation of signal transduction (GO:0009968)	27/284	0.000149878	0.0182102	0	0	2.16069	19.0264	DDR1;NDRG4;IRS1;FLT3;TULP3;GATA3;PEAR1;PRKCZ;ERBB3;ERBB2;GRB10;CHAC1;EPHB3;PHACTR4;LMTK2;DCN;DKK3;SULF2;EPN2;BTC;BMP2;TMBIM1;TLR9;PRKCQ;EPHA1;MET;FGFR1	.	Cholinergic synapse	10/112	0.025857	0.185208	0	0	2.02922	7.41715	PLCB4;CREB3L1;ITPR1;PIK3R3;KCNQ5;FYN;ADCY6;GNAI1;CREB5;MAPK3
response to progesterone (GO:0032570)	6/20	0.000162562	0.0192919	0	0	6.81818	59.4849	YAP1;TGFB2;CATSPER2;SRC;CAV1;ACOD1	.	Acute myeloid leukemia	7/66	0.0255563	0.187413	0	0	2.41047	8.83888	CCND1;JUP;FLT3;TCF7;PIM1;PIK3R3;MAPK3
plasma membrane organization (GO:0007009)	8/37	0.000168461	0.0195377	0	0	4.914	42.6968	COL5A1;SYT11;PACSIN3;SNX9;ANK3;FNBP1L;A4GALT;SPTBN1	.	Hematopoietic cell lineage	9/97	0.0269802	0.188862	0	0	2.10872	7.61805	FLT3;ITGA3;ITGA2;CD37;CD59;CD24;CSF2RA;CD1B;CD22
positive regulation of intracellular signal transduction (GO:1902533)	39/480	0.000181332	0.020563	0	0	1.84659	15.9087	DDR1;IRS1;FLT3;SRC;SLC20A1;WWC1;GATA3;ADRB2;ERBB3;PDGFC;ERBB2;FYN;ECT2;EPHB3;HEXIM1;TGFB2;KSR1;PLK2;PLEKHG5;CAV1;GAB1;LMTK2;RHOC;S100B;DCN;BTC;BMP2;DLG5;TRAF5;NOS1AP;TLR9;CD27;F2RL1;PLXNB1;EPHA1;HCST;MET;JCAD;FGFR1	.	Dopaminergic synapse	11/131	0.0298899	0.200133	0	0	1.9084	6.69892	GNAL;PLCB4;MAOA;CREB3L1;ITPR1;PPP2R3A;GRIA3;SLC18A2;GNAI1;CREB5;MAPK13
regulation of phosphatidylinositol 3-kinase signaling (GO:0014066)	12/81	0.000210745	0.0233789	0	0	3.367	28.5012	TGFB2;ERBB3;FLT3;PDGFC;F2RL1;PLXNB1;PIP4K2C;PTPN13;HCST;DCN;MAPK3;FGFR1	.	Amphetamine addiction	7/68	0.0295304	0.202119	0	0	2.33957	8.24076	MAOA;CREB3L1;GRIN2C;SLC18A2;STX1A;GRIA3;CREB5
establishment or maintenance of actin cytoskeleton polarity (GO:0030950)	5/14	0.000234104	0.0254177	0	0	8.11688	67.8551	RHOC;RHOD;RND3;RHOBTB1;ARHGAP35	.	cGMP-PKG signaling pathway	13/166	0.0319537	0.205036	0	0	1.77985	6.12885	GUCY1B1;IRS1;NPR2;ITPR1;NFATC3;ADRB2;ADCY6;GNAI1;PLCB4;CREB3L1;KCNMB1;CREB5;MAPK3
central nervous system development (GO:0007417)	22/218	0.000259849	0.0276252	0	0	2.29358	18.9344	NDRG4;MOG;SRC;LIG4;JRKL;SMARCA1;GRIN2C;CELSR1;S100B;HSPG2;DCLK1;SHROOM4;ADGRG1;BTD;PAX8;PDGFC;PHGDH;FYN;PAFAH1B3;NES;NHEJ1;FGFR1	.	FoxO signaling pathway	11/132	0.0313658	0.205546	0	0	1.89394	6.55689	TGFB2;CCND1;IRS1;HOMER2;PLK2;PIK3R3;PRKAG2;FOXO4;FBXO32;MAPK3;MAPK13
positive regulation of GTPase activity (GO:0043547)	20/193	0.00034439	0.0358657	0	0	2.35516	18.7794	CCL24;BCAS3;CCL22;ARHGEF37;CCL20;DOCK9;ARHGEF16;F11R;CX3CL1;BCR;AFDN;ERBB2;F2RL1;SNX9;PKP4;PLXNB1;EPHA1;AGRN;ECT2;CCL17	.	Regulation of lipolysis in adipocytes	6/55	0.0331484	0.208362	0	0	2.47934	8.44651	IRS1;PIK3R3;PLIN1;ADRB2;ADCY6;GNAI1
Ras protein signal transduction (GO:0007265)	22/224	0.000379869	0.0387694	0	0	2.23214	17.5797	RAB4A;KSR1;PLK2;ARHGAP29;RAB27B;RHOC;ARHGAP6;RHOD;RND3;RHOBTB1;ADGRG1;RAB25;CDC42EP3;RAB13;PLCE1;PAK6;EPS8L1;RHOU;ZNF304;EPS8L2;RAB7A;PHACTR4	.	Phenylalanine metabolism	3/17	0.0364066	0.219867	0	0	4.0107	13.2875	ALDH1A3;MAOA;TAT
regulation of nephron tubule epithelial cell differentiation (GO:0072182)	4/9	0.000392733	0.0392964	0	0	10.101	79.216	PAX8;GATA3;PROM1;CD24	.	Longevity regulating pathway	9/102	0.0357336	0.220119	0	0	2.00535	6.68114	IRS1;CREB3L1;SESN2;PIK3R3;PRKAG2;ATG13;CRYAB;ADCY6;CREB5
positive regulation of kinase activity (GO:0033674)	14/114	0.000482259	0.0447448	0	0	2.79107	21.3155	DDR1;FLT3;RPLP1;LMTK2;PRKAG2;RASSF2;TRAF4;ERBB3;ERBB2;SNX9;EPHA1;MET;EPHB3;FGFR1	.	Melanoma	7/72	0.0386821	0.229117	0	0	2.2096	7.18644	CCND1;CDH1;PDGFC;PIK3R3;MET;MAPK3;FGFR1
regulation of water loss via skin (GO:0033561)	5/16	0.000474568	0.0448467	0	0	7.10227	54.3544	CLDN4;TMEM79;SFN;CLDN1;MET	.	Inositol phosphate metabolism	7/74	0.043884	0.255024	0	0	2.14988	6.72096	PI4K2B;PLCB4;PLCE1;PIP4K2C;SYNJ2;PLCD3;PIK3C2B
epithelial cell development (GO:0002064)	5/16	0.000474568	0.0456928	0	0	7.10227	54.3544	CLDN3;RAB25;POF1B;TMEM79;SIPA1L3	.	Wnt signaling pathway	12/158	0.046572	0.265633	0	0	1.72612	5.2936	PORCN;FZD3;PLCB4;CCND1;DAAM1;BAMBI;FZD7;TCF7;NFATC3;AXIN2;PRICKLE1;LRP6
establishment of skin barrier (GO:0061436)	5/16	0.000474568	0.0465716	0	0	7.10227	54.3544	CLDN4;TMEM79;SFN;CLDN1;MET	.	Long-term depression	6/60	0.0477358	0.267321	0	0	2.27273	6.9138	GUCY1B1;PLCB4;ITPR1;GNAI1;GRIA3;MAPK3
positive regulation of phosphatidylinositol 3-kinase signaling (GO:0014068)	9/54	0.000531039	0.048391	0	0	3.78788	28.5632	TGFB2;ERBB3;FLT3;PDGFC;F2RL1;PLXNB1;HCST;DCN;FGFR1	.	TNF signaling pathway	9/110	0.0534743	0.294108	0	0	1.8595	5.44566	CCL20;CREB3L1;TRAF5;PIK3R3;SELE;CX3CL1;CREB5;MAPK3;MAPK13
extracellular matrix organization (GO:0030198)	22/230	0.000545838	0.0488669	0	0	2.17391	16.333	DDR1;LAMA5;TGFB2;COL14A1;ITGB4;ITGA3;LAMB2;ITGA2;LOXL4;LAMC2;CTSV;ITGAE;F11R;HSPG2;DCN;SH3PXD2A;COL5A1;MMP15;CDH1;COL6A2;CAPN2;AGRN	.	Autophagy	10/128	0.0560825	0.303042	0	0	1.77557	5.11529	IRS1;DAPK1;ATG9B;ITPR1;PIK3R3;RRAS2;PRKCQ;ATG13;RAB7A;MAPK3
positive regulation of ERK1 and ERK2 cascade (GO:0070374)	20/202	0.000620167	0.054564	0	0	2.25023	16.6191	DDR1;CCL24;NDRG4;CCL22;CCL20;FLT3;LMTK2;PRKCZ;CX3CL1;BMP2;ERBB3;PDGFC;ERBB2;F2RL1;EPHA1;CCL17;MET;EPHB3;FGFR1;MAPK3	.	Relaxin signaling pathway	10/130	0.0610235	0.318563	0	0	1.74825	4.88898	PLCB4;SRC;CREB3L1;PIK3R3;PRKCZ;ADCY6;GNAI1;CREB5;MAPK3;MAPK13
regulation of ERK1 and ERK2 cascade (GO:0070372)	23/248	0.000636323	0.0550365	0	0	2.10777	15.5128	DDR1;CCL24;NDRG4;DUSP3;CCL22;CCL20;FLT3;LMTK2;PRKCZ;CX3CL1;BMP2;ERBB3;PDGFC;ERBB2;TIMP3;F2RL1;EPHA1;EZR;CCL17;MET;EPHB3;FGFR1;MAPK3	.	Amoebiasis	8/96	0.0608055	0.322898	0	0	1.89394	5.30317	LAMA5;TGFB2;PLCB4;GNAL;LAMB2;PIK3R3;LAMC2;RAB7A
regulation of hydrolase activity (GO:0051336)	11/81	0.000816015	0.0694021	0	0	3.08642	21.9478	FGD3;FGD6;CAV1;PLXNB1;EPHA1;ARHGAP35;ARHGEF5;EPHB3;VAV2;PLXNA3;PROM2	.	Glutamatergic synapse	9/114	0.0641791	0.324052	0	0	1.79426	4.92717	SLC38A1;PLCB4;HOMER2;ITPR1;GRIN2C;GRIA3;ADCY6;GNAI1;MAPK3
epidermis development (GO:0008544)	11/82	0.000905699	0.0757669	0	0	3.04878	21.3622	DSP;SCEL;ELF3;CRABP2;KRT17;LAMC2;GRHL3;KRT5;GRHL1;EVPL;ZNF750	.	Malaria	5/49	0.0632484	0.324675	0	0	2.31911	6.40233	TGFB2;TLR9;SDC1;MET;SELE
epithelial cell-cell adhesion (GO:0090136)	4/11	0.000958333	0.0764121	0	0	8.26446	57.4406	CAMSAP3;JUP;SERPINB8;PLEKHA7	.	N-Glycan biosynthesis	5/50	0.0678523	0.326539	0	0	2.27273	6.1146	DPAGT1;B4GALT3;ST6GAL1;MAN1A2;MGAT5
skin development (GO:0043588)	12/95	0.000929188	0.0764782	0	0	2.87081	20.0417	DSP;ERRFI1;SCEL;CLDN4;COL5A1;ITGB4;ITGA3;TMEM79;SFN;CLDN1;MET;EVPL	.	Cortisol synthesis and secretion	6/65	0.0657471	0.326614	0	0	2.0979	5.71036	PLCB4;CREB3L1;ITPR1;ADCY6;CACNA1H;CREB5
cytoskeleton-dependent intracellular transport (GO:0030705)	6/27	0.000953886	0.0772648	0	0	5.05051	35.1261	KIF3B;MYO10;HOOK1;KIF13A;KIF1A;KIF3C	.	Transcriptional misregulation in cancer	13/186	0.0676469	0.330718	0	0	1.58847	4.27846	KMT2A;JUP;FLT3;TMPRSS2;PLAT;ETV4;ZEB1;SPINT1;PAX8;BMP2K;PROM1;MET;GRIA3
negative regulation of hydrolase activity (GO:0051346)	13/109	0.00099996	0.0785046	0	0	2.71059	18.7242	GPSM1;BCAS3;FARP1;SH2D4A;F11R;SYTL2;CAMSAP3;CST3;CNST;DLG3;VCPKMT;SH3BP4;ARFGEF3	.	Insulin secretion	7/86	0.0843211	0.341722	0	0	1.84989	4.57502	PLCB4;CREB3L1;KCNMB1;STX1A;ADCY6;CREB5;TRPM4
cellular response to cytokine stimulus (GO:0071345)	35/457	0.0010964	0.0847713	0	0	1.7406	11.8635	LAMA5;FLT3;MAOA;NPR2;TCF7;RORA;AKAP6;GATA3;IL2RG;CSF2RA;CX3CL1;CCND1;DPYSL3;PIM1;FYN;STX3;CCL17;CCL24;CCL22;DAPK1;CCL20;ERBIN;ACOD1;PTPN13;PTPN14;DCN;MAPK13;ZEB1;IRF4;SDC1;RHOU;PLP2;VIM;PTPN4;STX1A	.	cAMP signaling pathway	14/212	0.0856959	0.342783	0	0	1.50086	3.68753	GABBR1;PIK3R3;RRAS2;ADRB2;GRIN2C;ADCY6;GNAI1;VAV2;AFDN;CREB3L1;PLCE1;GRIA3;CREB5;MAPK3
negative regulation of small GTPase mediated signal transduction (GO:0051058)	6/28	0.00116934	0.0877523	0	0	4.87013	32.8798	TGFB2;RASA2;RASAL2;RASAL3;FBP1;CGNL1	.	Inflammatory mediator regulation of TRP channels	8/100	0.0735258	0.343121	0	0	1.81818	4.74567	PLCB4;SRC;ITPR1;PIK3R3;F2RL1;PRKCQ;ADCY6;MAPK13
regulation of regulated secretory pathway (GO:1903305)	7/38	0.00119092	0.0880764	0	0	4.1866	28.1885	SYT4;SYT1;TRPV6;SYT11;SYTL1;TC2N;SYTL2	.	T cell receptor signaling pathway	8/101	0.0769392	0.343439	0	0	1.80018	4.61699	NFATC3;PIK3R3;PAK6;PRKCQ;FYN;VAV2;MAPK3;MAPK13
actomyosin structure organization (GO:0031032)	10/72	0.00116719	0.0888982	0	0	3.15657	21.3168	EPB41L4B;EPB41L5;KRT19;MYBPC2;FRMD6;SRC;EPB41L1;F11R;CDC42BPA;MYH10	.	African trypanosomiasis	4/37	0.0781316	0.343779	0	0	2.457	6.26379	PLCB4;TLR9;F2RL1;SELE
epithelial tube formation (GO:0072175)	3/6	0.00153633	0.0992393	0	0	11.3636	73.6177	PODXL;GATA3;CEP290	.	Human cytomegalovirus infection	15/225	0.0726208	0.344111	0	0	1.51515	3.97349	SRC;NFATC3;ITPR1;PIK3R3;CX3CL1;ADCY6;GNAI1;MAPK13;PLCB4;CCND1;CREB3L1;TRAF5;CCR3;CREB5;MAPK3
regulation of cell cycle (GO:0051726)	20/216	0.00142269	0.0994519	0	0	2.10438	13.7946	BEX2;AFAP1L2;TGFB2;SRC;NEK7;GATA3;PTPRK;TBX3;LRP6;BMP2;WEE1;CCND1;GRK5;STK24;TP53BP2;PIM1;PAK6;FBXO5;MAP4K4;PHACTR4	.	Oxytocin signaling pathway	11/153	0.0752039	0.345713	0	0	1.63399	4.22803	GUCY1B1;PLCB4;CCND1;SRC;NPR2;ITPR1;NFATC3;PRKAG2;ADCY6;GNAI1;MAPK3
calcium-independent cell-cell adhesion via plasma membrane cell-adhesion molecules (GO:0016338)	5/20	0.00145486	0.100327	0	0	5.68182	37.1184	CLDN6;CLDN4;CLDN23;CLDN7;CLDN1	.	Colorectal cancer	7/86	0.0843211	0.346279	0	0	1.84989	4.57502	TGFB2;CCND1;TCF7;PIK3R3;AXIN2;AREG;MAPK3
plus-end-directed organelle transport along microtubule (GO:0072386)	3/6	0.00153633	0.100512	0	0	11.3636	73.6177	KIF3B;KIF3A;KIF13A	.	Melanogenesis	8/101	0.0769392	0.348489	0	0	1.80018	4.61699	FZD3;PLCB4;CREB3L1;FZD7;TCF7;ADCY6;GNAI1;MAPK3
primary neural tube formation (GO:0014020)	6/29	0.00142016	0.100654	0	0	4.70219	30.8322	TGFB2;GRHL3;PRICKLE1;CELSR1;LRP6;PHACTR4	.	Renin secretion	6/69	0.0826539	0.348732	0	0	1.97628	4.92706	GUCY1B1;PLCB4;ITPR1;ADRB2;ADCY6;GNAI1
entry of bacterium into host cell (GO:0035635)	4/12	0.00138765	0.10116	0	0	7.57576	49.8496	SRC;CDH1;CTNND1;MET	.	Chagas disease (American trypanosomiasis)	8/103	0.0840464	0.349815	0	0	1.76523	4.37138	TGFB2;GNAL;PLCB4;TLR9;PIK3R3;GNAI1;MAPK3;MAPK13
embryonic camera-type eye development (GO:0031076)	3/6	0.00153633	0.101817	0	0	11.3636	73.6177	ALDH1A3;NES;LRP6	.	Hepatitis C	11/155	0.0807513	0.350302	0	0	1.6129	4.05868	CLDN6;CLDN4;OCLN;CLDN3;CCND1;CLDN7;CLDN23;PIK3R3;CLDN1;YWHAH;MAPK3
regulation of actin polymerization or depolymerization (GO:0008064)	6/29	0.00142016	0.102072	0	0	4.70219	30.8322	LATS1;ARHGAP18;EPS8L1;EPS8L2;ARHGAP35;PFN2	.	AMPK signaling pathway	9/120	0.0826166	0.353415	0	0	1.70455	4.25036	PFKFB2;CCND1;IRS1;CREB3L1;PIK3R3;PRKAG2;PPP2R3A;FBP1;CREB5
vesicle organization (GO:0016050)	14/128	0.00152428	0.102347	0	0	2.4858	16.1235	PI4K2B;SYT4;SYT1;CAV1;SYTL1;FNBP1L;TC2N;SYTL2;ALS2CL;HOOK1;SYT11;SNX9;STX3;STX1A	.	B cell receptor signaling pathway	6/71	0.0919308	0.363009	0	0	1.92061	4.58397	NFATC3;PIK3R3;FCGR2B;CD22;VAV2;MAPK3
cell-cell adhesion via plasma-membrane adhesion molecules (GO:0098742)	15/143	0.00160738	0.10253	0	0	2.38398	15.3365	TGFB2;CXADR;CLDN1;SELE;CLDN6;SDK1;CLDN4;ALCAM;CDH1;CLDN7;CLDN23;ADGRL1;DSG2;NECTIN4;MPZL2	.	Glycine, serine and threonine metabolism	4/40	0.0977461	0.381086	0	0	2.27273	5.28496	MAOA;CBS;PSAT1;PHGDH
positive regulation of protein kinase activity (GO:0045860)	17/173	0.00166945	0.102641	0	0	2.23332	14.2826	TGFB2;SRC;RPLP1;PRKAG2;ADRB2;ATG13;TOM1L1;EFNA1;RASSF2;DLG3;STK24;TRAF4;ERBB3;PAK6;SNX9;ECT2;MAP4K4	.	Th17 cell differentiation	8/107	0.0993768	0.382601	0	0	1.69924	3.92326	IRF4;NFATC3;RORA;PRKCQ;GATA3;IL2RG;MAPK3;MAPK13
ERBB2 signaling pathway (GO:0038128)	7/40	0.00163013	0.102698	0	0	3.97727	25.5305	BTC;GRB7;ERBB3;SRC;ERBB2;GAB1;ERBIN	.	MAPK signaling pathway	18/295	0.101867	0.382621	0	0	1.38675	3.16746	TGFB2;DUSP3;FLT3;NFATC3;RRAS2;AREG;CACNA1H;MAPK8IP1;MAPK13;EFNA1;ERBB3;PDGFC;RASA2;ERBB2;MET;MAP4K4;FGFR1;MAPK3
transmembrane receptor protein tyrosine kinase signaling pathway (GO:0007169)	31/397	0.00151896	0.10335	0	0	1.77467	11.5172	CYFIP2;DDR1;IRS1;FLT3;SRC;ARHGEF28;PIK3R3;PLAT;FOXO4;ADRB2;BAIAP2L1;ERBB3;PDGFC;ERBB2;FYN;MPZL1;EPHB3;MAPK3;RBFOX2;YES1;TNK1;GAB1;GFRA2;SULF2;VAV2;MAPK13;EFNA1;ESRP2;ESRP1;EPHA1;FGFR1	.	Salivary secretion	7/90	0.101356	0.385404	0	0	1.76768	4.04641	CST3;GUCY1B1;PLCB4;TRPV6;ITPR1;ADRB2;ADCY6
regulation of actin filament-based process (GO:0032970)	9/63	0.00166188	0.103422	0	0	3.24675	20.7786	ARHGAP18;RHOU;GRHL3;RHOC;RND3;RHOD;ARHGAP35;ARHGEF5;RHOBTB1	.	Adrenergic signaling in cardiomyocytes	10/145	0.106929	0.392073	0	0	1.5674	3.50406	PLCB4;CREB3L1;ADRB2;PPP2R3A;SCN4B;ADCY6;GNAI1;CREB5;MAPK3;MAPK13
tube closure (GO:0060606)	6/30	0.00170997	0.103881	0	0	4.54545	28.9604	TGFB2;GRHL3;PRICKLE1;CELSR1;LRP6;PHACTR4	.	Thyroid hormone synthesis	6/74	0.106851	0.396507	0	0	1.84275	4.12098	PLCB4;PAX8;CREB3L1;ITPR1;ADCY6;CREB5
gland development (GO:0048732)	10/76	0.00177481	0.104102	0	0	2.99043	18.9416	TGFBR3;PAX8;IGSF3;CAV1;LSR;MET;ARHGAP35;TBX3;EPHB3;DKK3	.	Non-homologous end-joining	2/13	0.109483	0.396714	0	0	3.4965	7.73423	LIG4;NHEJ1
regulation of kinase activity (GO:0043549)	12/102	0.00173652	0.104253	0	0	2.6738	16.9943	DDR1;CDKN1C;ERBB3;FLT3;ERBB2;PLCE1;LMTK2;EPHA1;ECT2;MET;EPHB3;FGFR1	.	Breast cancer	10/147	0.114234	0.409116	0	0	1.54607	3.35422	FZD3;CCND1;FZD7;TCF7;ERBB2;PIK3R3;AXIN2;FGFR1;LRP6;MAPK3
regulation of actin cytoskeleton organization (GO:0032956)	10/76	0.00177481	0.105312	0	0	2.99043	18.9416	ARHGAP18;RHOU;GRHL3;F11R;RHOC;RND3;RHOD;ARHGAP35;ARHGEF5;RHOBTB1	.	Phospholipase D signaling pathway	10/148	0.117989	0.417707	0	0	1.53563	3.28189	PLCB4;DGKA;PDGFC;GAB1;PIK3R3;RRAS2;FYN;AGPAT2;ADCY6;MAPK3
regulation of ruffle assembly (GO:1900027)	5/21	0.00184103	0.105559	0	0	5.41126	34.077	CAV1;TACSTD2;EPS8L1;EPS8L2;PFN2	.	Hepatocellular carcinoma	11/168	0.122858	0.430004	0	0	1.4881	3.12012	TGFB2;FZD3;CCND1;FZD7;TCF7;GAB1;PIK3R3;AXIN2;MET;LRP6;MAPK3
regulation of cell proliferation (GO:0042127)	50/741	0.00183362	0.106329	0	0	1.53355	9.66363	TES;IRS1;FLT3;CDCA7L;LAMC2;PTPRK;AREG;ETS1;RBFOX2;TESC;AXIN2;BTC;SINHCAF;IRF6;ATF5;EPHA1;YAP1;SRC;CDCA7;GATA3;FOXO4;ADGRG1;RAB25;GRK5;ERBB3;EPCAM;PDGFC;SH3BP4;FYN;STX3;TRPM4;TFAP2A;TGFB2;YES1;JUP;TNK1;CDC7;PTPN14;ST18;TBX3;MLXIPL;BMP2;AGO3;DLG3;PRKRA;BAMBI;DLG5;CD27;STRN;FGFR1	.	Vascular smooth muscle contraction	9/132	0.128078	0.443238	0	0	1.54959	3.18458	RAMP2;GUCY1B1;PLCB4;NPR2;KCNMB1;ITPR1;PRKCQ;ADCY6;MAPK3
serine family amino acid biosynthetic process (GO:0009070)	4/13	0.001935	0.108509	0	0	6.99301	43.6899	CBS;PSAT1;PHGDH;GGT1	.	Thyroid hormone signaling pathway	8/116	0.13916	0.476236	0	0	1.5674	3.09111	PFKFB2;PLCB4;CCND1;SRC;PLCE1;PIK3R3;PLCD3;MAPK3
protein autophosphorylation (GO:0046777)	17/176	0.00200777	0.108996	0	0	2.19525	13.6341	DDR1;YES1;DAPK1;FLT3;SRC;TNK1;ACOD1;LMTK2;GRK5;STK24;ERBB2;PIM1;FYN;EPHA1;EPHB3;FGFR1;MAPK3	.	Basal cell carcinoma	5/63	0.143363	0.479956	0	0	1.80375	3.50356	FZD3;BMP2;FZD7;TCF7;AXIN2
positive regulation of cell migration (GO:0030335)	20/222	0.00197357	0.109469	0	0	2.0475	12.7517	TNFSF18;GRB7;CCL24;DOCK5;TGFB2;SRC;SEMA4B;GAB1;LAMC2;SEMA3F;RHOD;SYNE2;BMP2;RAB25;PODXL;PDGFC;NUMB;F2RL1;ZNF304;EPHA1	.	Type II diabetes mellitus	4/46	0.142932	0.483768	0	0	1.97628	3.84464	IRS1;PIK3R3;PRKCZ;MAPK3
positive regulation of sodium ion transport (GO:0010765)	4/13	0.001935	0.109714	0	0	6.99301	43.6899	PKP2;ANK3;PRSS8;SCN4B	.	Sphingolipid signaling pathway	8/119	0.153965	0.509905	0	0	1.52788	2.85872	PLCB4;PIK3R3;FYN;PPP2R3A;PRKCZ;GNAI1;MAPK3;MAPK13
phosphatidylinositol 3-kinase signaling (GO:0014065)	6/31	0.00204252	0.109716	0	0	4.39883	27.2444	ERBB3;IRS1;ERBB2;GATA3;NYAP2;PIK3C2B	.	Shigellosis	5/65	0.157313	0.515452	0	0	1.74825	3.23342	SRC;ELMO3;PFN2;MAPK3;MAPK13
phosphorylation (GO:0016310)	30/387	0.00200365	0.109942	0	0	1.7618	10.9457	DYRK2;DGKA;PRKCZ;GK5;NRBP2;ERBB2;PIM1;FYN;MAP4K4;MARK1;MAPK3;CDK18;TGFB2;KSR1;DAPK1;PLK2;CDC42BPG;NEK7;TNK1;LMTK2;CDC42BPA;DCLK1;BCR;LATS1;BMP2;STK24;BMP2K;TSSK3;HCST;FGFR1	.	Non-small cell lung cancer	5/66	0.164489	0.533292	0	0	1.72176	3.10763	EML4;CCND1;ERBB2;PIK3R3;MAPK3
cell-matrix adhesion (GO:0007160)	11/91	0.00214171	0.113845	0	0	2.74725	16.885	DDR1;LAMA5;BCAM;ITGB4;ITGA3;ITGA2;LYPD3;PTPRK;L1CAM;RHOD;FERMT2	.	Cellular senescence	10/160	0.168181	0.534017	0	0	1.42045	2.53227	TGFB2;CCND1;CAPN2;ITPR1;NFATC3;PIK3R3;RRAS2;ETS1;MAPK3;MAPK13
positive regulation of phosphorylation (GO:0042327)	19/209	0.00227954	0.119923	0	0	2.06612	12.5698	DDR1;PFKFB2;FLT3;FZD7;FAM129A;LMTK2;AXIN2;EFNA1;MLXIPL;BMP2;CCND1;ERBB3;ERBB2;EPHA1;MET;EPHB3;PROM2;FGFR1;MAPK3	.	Nitrogen metabolism	2/17	0.170494	0.535837	0	0	2.6738	4.7301	CA5B;CA9
positive regulation of calcium ion-dependent exocytosis (GO:0045956)	4/14	0.00261536	0.128328	0	0	6.49351	38.6127	SYT4;CATSPER2;CACNA1H;STX1A	.	Arginine and proline metabolism	4/49	0.168102	0.539328	0	0	1.85529	3.30832	MAOA;SMOX;CKMT1A;PYCR1
negative regulation of focal adhesion assembly (GO:0051895)	4/14	0.00261536	0.129574	0	0	6.49351	38.6127	BCAS3;SRC;ARHGAP6;PHLDB2	.	Fc epsilon RI signaling pathway	5/68	0.179219	0.546531	0	0	1.67112	2.8729	PIK3R3;FYN;VAV2;MAPK3;MAPK13
positive regulation of membrane depolarization (GO:1904181)	3/7	0.00260075	0.130114	0	0	9.74026	57.9736	ANK3;DCN;TRPM4	.	Epithelial cell signaling in Helicobacter pylori infection	5/68	0.179219	0.551996	0	0	1.67112	2.8729	TJP1;SRC;F11R;MET;MAPK13
membrane raft distribution (GO:0031580)	3/7	0.00260075	0.131402	0	0	9.74026	57.9736	PLLP;MALL;MAL2	.	Salmonella infection	6/86	0.177598	0.552527	0	0	1.58562	2.74033	TJP1;MYH10;PFN2;RAB7A;MAPK3;MAPK13
positive regulation of epithelial cell differentiation involved in kidney development (GO:2000698)	3/7	0.00260075	0.132716	0	0	9.74026	57.9736	PAX8;PROM1;CD24	.	Endocytosis	14/244	0.189087	0.570969	0	0	1.30402	2.17191	RAB4A;SRC;CAV1;CBLC;NEDD4L;IL2RG;PRKCZ;EPN2;PARD6B;RAB11FIP1;GRK5;PARD3;CHMP4C;RAB7A
smooth muscle cell migration (GO:0014909)	3/7	0.00260075	0.134057	0	0	9.74026	57.9736	DDR1;PLAT;PARVA	.	Prolactin signaling pathway	5/70	0.194421	0.581374	0	0	1.62338	2.65866	CCND1;SRC;PIK3R3;MAPK3;MAPK13
membrane raft polarization (GO:0001766)	3/7	0.00260075	0.135425	0	0	9.74026	57.9736	PLLP;MALL;MAL2	.	Alanine, aspartate and glutamate metabolism	3/35	0.198429	0.582058	0	0	1.94805	3.15063	GFPT2;ASNS;RIMKLB
positive regulation of cellular process (GO:0048522)	37/520	0.00289446	0.135509	0	0	1.61713	9.45207	SLC44A4;KMT2A;IRS1;FLT3;CDCA7L;AKAP6;LAMC2;AREG;ETS1;LRP6;CNST;RAB25;CCND1;GRK5;EPCAM;CSPP1;PDGFC;ERBB2;STX3;TAF9B;EXOSC2;TRPM4;TGFB2;CAV1;CDC7;AXIN2;TBX3;BTC;MLXIPL;BAMBI;PARD3;NOS1AP;SINHCAF;FCGR2B;EPHA1;EZR;FGFR1	.	Phenylalanine, tyrosine and tryptophan biosynthesis	1/5	0.201491	0.585465	0	0	4.54545	7.28186	TAT
positive regulation of stress-activated MAPK cascade (GO:0032874)	10/81	0.00286937	0.135578	0	0	2.80584	16.4244	TGFB2;BMP2;RASSF2;TRAF4;FZD7;TLR9;CD27;F2RL1;FCGR2B;MID1	.	GABAergic synapse	6/89	0.197698	0.585492	0	0	1.53218	2.48368	GABRP;SLC38A1;GABBR1;SRC;ADCY6;GNAI1
ERBB signaling pathway (GO:0038127)	10/81	0.00286937	0.136845	0	0	2.80584	16.4244	BTC;GRB7;ERBB3;SRC;ERBB2;GAB1;REPS2;ERBIN;PLCE1;AREG	.	Fc gamma R-mediated phagocytosis	6/91	0.211547	0.586994	0	0	1.4985	2.32764	MYO10;CFL2;PIK3R3;FCGR2B;VAV2;MAPK3
substrate adhesion-dependent cell spreading (GO:0034446)	6/33	0.00285136	0.137269	0	0	4.13223	24.2147	EFNA1;LAMA5;PARVA;EPHA1;FERMT2;EPHB3	.	p53 signaling pathway	5/72	0.210052	0.588144	0	0	1.57828	2.46276	TP53I3;CCND1;PERP;SESN2;SFN
regulation of cell-cell adhesion (GO:0022407)	6/33	0.00285136	0.138576	0	0	4.13223	24.2147	SRC;PODXL;CDH1;RNASE10;SPINT2;EPHB3	.	TGF-beta signaling pathway	6/90	0.20458	0.588885	0	0	1.51515	2.40424	TGFB2;BMP2;BAMBI;NEO1;DCN;MAPK3
regulation of apoptotic process (GO:0042981)	53/816	0.00304011	0.141034	0	0	1.47616	8.55561	DDR1;FOXA1;FLT3;FHL2;FMN2;RASSF2;CASP6;TRIM2;PIM1;EPHB3;UNC13B;TNFRSF12A;DAPK1;PLEKHG5;ARHGEF16;LMTK2;PAWR;VAV2;LATS1;PAX8;NOS1AP;ATF5;EPHA1;CRYAB;MET;ARHGEF5;BEX2;ARHGEF26;SRC;FGD3;GRK5;ERBB3;PERP;ERBB2;TP53BP2;PAK6;FYN;ECT2;TAF9B;MAP4K4;TNFSF18;TFAP2A;TGFB2;PLK2;ASNS;TBX3;BMP2;KRT18;TP53I3;STK24;JMY;CD27;FGFR1	.	Calcium signaling pathway	11/188	0.206942	0.590167	0	0	1.32979	2.09484	GNAL;PLCB4;ERBB3;STIM2;ERBB2;ITPR1;PLCE1;ADRB2;GRIN2C;PLCD3;CACNA1H
positive regulation of interleukin-4 production (GO:0032753)	4/15	0.00344332	0.147657	0	0	6.06061	34.3716	IRF4;PRKCQ;GATA3;PRKCZ	.	Tyrosine metabolism	3/36	0.209916	0.593156	0	0	1.89394	2.95653	ALDH1A3;MAOA;TAT
positive regulation of plasma membrane bounded cell projection assembly (GO:0120034)	9/70	0.00347658	0.147841	0	0	2.92208	16.5439	BCAS3;DPYSL3;CDC42EP3;EPS8L1;F2RL1;EPS8L2;FNBP1L;AGRN;ARHGAP35	.	Th1 and Th2 cell differentiation	6/92	0.218595	0.601135	0	0	1.48221	2.25376	NFATC3;PRKCQ;GATA3;IL2RG;MAPK3;MAPK13
regulation of delayed rectifier potassium channel activity (GO:1902259)	4/15	0.00344332	0.148909	0	0	6.06061	34.3716	RNF207;NOS1AP;AKAP6;ANK3	.	mTOR signaling pathway	9/152	0.226871	0.607621	0	0	1.34569	1.99616	SLC7A5;FZD3;IRS1;FZD7;SESN2;GRB10;PIK3R3;LRP6;MAPK3
negative regulation of cellular component movement (GO:0051271)	4/15	0.00344332	0.150182	0	0	6.06061	34.3716	TGFBR3;TACSTD2;GATA3;SPINT2	.	IL-17 signaling pathway	6/93	0.22572	0.609841	0	0	1.46628	2.18249	TRAF4;CCL20;TRAF5;CCL17;MAPK3;MAPK13
neural tube closure (GO:0001843)	6/34	0.00333561	0.150634	0	0	4.0107	22.8734	TGFB2;GRHL3;PRICKLE1;CELSR1;LRP6;PHACTR4	.	Toxoplasmosis	7/113	0.22986	0.610317	0	0	1.40788	2.06999	LAMA5;TGFB2;LAMB2;LAMC2;GNAI1;MAPK3;MAPK13
phosphatidylinositol-mediated signaling (GO:0048015)	8/57	0.00332374	0.151438	0	0	3.18979	18.2031	ERBB3;IRS1;ERBB2;GATA3;EZR;NYAP2;PIK3C2B;FGFR1	.	Pancreatic cancer	5/75	0.234212	0.611334	0	0	1.51515	2.19928	TGFB2;CCND1;ERBB2;PIK3R3;MAPK3
epithelial cilium movement (GO:0003351)	4/15	0.00344332	0.151476	0	0	6.06061	34.3716	CCDC39;CABYR;RFX3;SPA17	.	Vitamin B6 metabolism	1/6	0.236634	0.612465	0	0	3.78788	5.45924	PSAT1
negative regulation of adherens junction organization (GO:1903392)	4/15	0.00344332	0.152793	0	0	6.06061	34.3716	BCAS3;SRC;ARHGAP6;PHLDB2	.	GnRH signaling pathway	6/93	0.22572	0.615238	0	0	1.46628	2.18249	PLCB4;SRC;ITPR1;ADCY6;MAPK3;MAPK13
positive regulation of protein transport (GO:0051222)	8/57	0.00332374	0.152802	0	0	3.18979	18.2031	UNC13B;BCAS3;TGFB2;CNST;EZR;CEP290;MYH10;ARHGEF5	.	Gastric acid secretion	5/75	0.234212	0.616559	0	0	1.51515	2.19928	PLCB4;ITPR1;EZR;ADCY6;GNAI1
positive regulation of cell cycle (GO:0045787)	10/83	0.00343507	0.153765	0	0	2.73823	15.5359	FOXA1;MLXIPL;TGFB2;DUSP3;PSRC1;CCND1;ASNS;CCNYL1;TBX3;LRP6	.	Chronic myeloid leukemia	5/76	0.242435	0.62225	0	0	1.49522	2.11875	BCR;TGFB2;CCND1;PIK3R3;MAPK3
epidermal growth factor receptor signaling pathway (GO:0007173)	8/58	0.00371009	0.156467	0	0	3.1348	17.5445	BTC;GRB7;SRC;GAB1;REPS2;ERBIN;PLCE1;AREG	.	Choline metabolism in cancer	6/99	0.269906	0.634589	0	0	1.37741	1.80397	SLC44A3;SLC44A4;DGKA;PDGFC;PIK3R3;MAPK3
immunoglobulin mediated immune response (GO:0016064)	3/8	0.00402557	0.167012	0	0	8.52273	47.0036	CD27;FCGR2B;GAPT	.	Signaling pathways regulating pluripotency of stem cells	8/139	0.268831	0.636924	0	0	1.30804	1.71834	FZD3;FZD7;PIK3R3;AXIN2;TBX3;FGFR1;MAPK3;MAPK13
asymmetric protein localization (GO:0008105)	3/8	0.00402557	0.168381	0	0	8.52273	47.0036	PARD3;ERBIN;SHROOM3	.	Aldosterone synthesis and secretion	6/98	0.26239	0.641398	0	0	1.39147	1.86167	PLCB4;CREB3L1;ITPR1;CACNA1H;ADCY6;CREB5
regulation of cellular component movement (GO:0051270)	7/47	0.00421476	0.173451	0	0	3.38491	18.5126	TGFBR3;BTC;ERBB3;ERBB2;ARHGAP18;ZSWIM4;ETS1	.	Other types of O-glycan biosynthesis	2/22	0.252123	0.641767	0	0	2.06612	2.84678	B4GALT3;ST6GAL1
regulation of microtubule polymerization (GO:0031113)	6/36	0.00448416	0.177385	0	0	3.78788	20.4818	CAMSAP3;PSRC1;MAP2;AKAP9;TUBB4A;MET	.	Fluid shear stress and atherosclerosis	8/139	0.268831	0.641861	0	0	1.30804	1.71834	SRC;CAV1;PIK3R3;SDC1;PLAT;PRKCZ;SELE;MAPK13
regulation of membrane repolarization (GO:0060306)	4/16	0.0044329	0.178119	0	0	5.68182	30.7881	CAV1;AKAP9;NEDD4L;AKAP6	.	Viral myocarditis	4/59	0.26094	0.642956	0	0	1.54083	2.07006	CXADR;CCND1;CAV1;FYN
lipid phosphorylation (GO:0046834)	6/36	0.00448416	0.178771	0	0	3.78788	20.4818	PI4K2B;TMEM150A;DGKA;PIK3R3;FAM126A;PIK3C2B	.	Mannose type O-glycan biosynthesis	2/23	0.268687	0.646528	0	0	1.97628	2.59725	B4GALT3;CHST10
rRNA transcription (GO:0009303)	4/16	0.0044329	0.179533	0	0	5.68182	30.7881	GTF3C2;CAVIN1;TAF1B;MARS	.	VEGF signaling pathway	4/59	0.26094	0.648141	0	0	1.54083	2.07006	SRC;PIK3R3;MAPK3;MAPK13
positive regulation of regulated secretory pathway (GO:1903307)	4/16	0.0044329	0.180969	0	0	5.68182	30.7881	SYT4;CATSPER2;CACNA1H;STX1A	.	Synaptic vesicle cycle	5/78	0.259102	0.648809	0	0	1.45688	1.96756	UNC13B;SYT1;STX3;SLC18A2;STX1A
peptidyl-tyrosine dephosphorylation (GO:0035335)	5/26	0.00496124	0.194748	0	0	4.37063	23.191	DUSP3;DUSP18;PTPN13;PTPRF;DUSP14	.	Nicotine addiction	3/40	0.257108	0.649094	0	0	1.70455	2.31521	GABRP;GRIN2C;GRIA3
regulation of stress fiber assembly (GO:0051492)	8/61	0.00507962	0.197873	0	0	2.98063	15.7452	ALMS1;TACSTD2;EPHA1;ARHGAP6;PHLDB2;MET;ARHGEF5;PFN2	.	Histidine metabolism	2/23	0.268687	0.651619	0	0	1.97628	2.59725	ALDH1A3;MAOA
amino acid transport (GO:0006865)	7/49	0.00533696	0.206322	0	0	3.24675	16.9906	SLC7A5;SLC38A1;SLC7A8;SLC6A14;SLC1A4;SLC7A11;SLC7A1	.	Glycerolipid metabolism	4/61	0.280635	0.654815	0	0	1.49031	1.89374	DGKA;MBOAT1;AGPAT2;LPIN2
negative regulation of Ras protein signal transduction (GO:0046580)	6/38	0.0059003	0.212037	0	0	3.58852	18.419	TGFB2;RASA2;RASAL2;RASAL3;MET;FBP1	.	Hepatitis B	9/163	0.290571	0.672902	0	0	1.25488	1.55091	TGFB2;SRC;CREB3L1;NFATC3;PIK3R3;HSPG2;CREB5;MAPK3;MAPK13
neuron projection morphogenesis (GO:0048812)	15/164	0.00595156	0.212383	0	0	2.07871	10.6515	NTNG2;FARP1;ANK3;NYAP2;S100B;DCLK1;PARD6B;ALCAM;STK24;MAP2;PARD3;TLR9;PLXNB1;EPHB3;MAP4K4	.	Apoptosis	8/143	0.294372	0.676616	0	0	1.27146	1.55488	CASP6;CAPN2;ITPR1;PIK3R3;CTSV;CTSF;PTPN13;MAPK3
embryo development ending in birth or egg hatching (GO:0009792)	4/17	0.00559747	0.213163	0	0	5.34759	27.7296	CAMSAP3;SCEL;TGFB2;FGFR1	.	Glucagon signaling pathway	6/103	0.300456	0.685484	0	0	1.32392	1.59195	PLCB4;CREB3L1;ITPR1;PRKAG2;FBP1;CREB5
myelination (GO:0042552)	6/38	0.0059003	0.213541	0	0	3.58852	18.419	PLLP;PARD3;ADGRG6;MALL;MAL2;FAM126A	.	Vasopressin-regulated water reabsorption	3/44	0.305532	0.686889	0	0	1.54959	1.83735	CREB3L1;ADCY6;CREB5
positive regulation of cell motility (GO:2000147)	16/180	0.00603556	0.213885	0	0	2.0202	10.3234	GRB7;CCL24;CAVIN1;RNASE10;SEMA4B;LAMC2;SEMA3F;RHOD;SYNE2;BMP2;PODXL;PDGFC;NUMB;F2RL1;ZNF304;EPHA1	.	Cell cycle	7/124	0.304806	0.690296	0	0	1.28299	1.5243	CDKN1C;TGFB2;WEE1;CCND1;SFN;CDC7;YWHAH
response to ketone (GO:1901654)	5/27	0.005872	0.214035	0	0	4.20875	21.6227	YAP1;TGFBR3;TGFB2;CATSPER2;CAV1	.	Mitophagy	4/65	0.320617	0.700354	0	0	1.3986	1.59092	SRC;ATG9B;RRAS2;RAB7A
cytoskeletal anchoring at plasma membrane (GO:0007016)	3/9	0.005842	0.214473	0	0	7.57576	38.9597	JUP;ANK3;EZR	.	Retrograde endocannabinoid signaling	8/148	0.327049	0.704413	0	0	1.2285	1.37303	GABRP;PLCB4;ITPR1;GRIA3;ADCY6;GNAI1;MAPK3;MAPK13
negative regulation of stress fiber assembly (GO:0051497)	4/17	0.00559747	0.214766	0	0	5.34759	27.7296	TACSTD2;ARHGAP6;PHLDB2;MET	.	Inflammatory bowel disease (IBD)	4/65	0.320617	0.705357	0	0	1.3986	1.59092	TGFB2;RORA;GATA3;IL2RG
mesodermal cell differentiation (GO:0048333)	3/9	0.005842	0.216027	0	0	7.57576	38.9597	ITGB4;ITGA3;ITGA2	.	Osteoclast differentiation	7/127	0.326093	0.707301	0	0	1.25268	1.40372	TGFB2;FHL2;PIK3R3;FYN;FCGR2B;MAPK3;MAPK13
MAPK cascade (GO:0000165)	22/279	0.00614512	0.216266	0	0	1.79211	9.12562	KSR1;IRS1;RASAL2;GRIN2C;RASAL3;IL2RG;GFRA2;CSF2RA;MAPK13;BTC;STK24;ERBB3;AKAP9;RASA2;ERBB2;FYN;MET;SPTBN1;SPTBN2;MAP4K4;FGFR1;MAPK3	.	Hypertrophic cardiomyopathy (HCM)	5/85	0.319205	0.707303	0	0	1.3369	1.52663	TGFB2;ITGB4;ITGA3;ITGA2;PRKAG2
regulation of microvillus organization (GO:0032530)	3/9	0.005842	0.217604	0	0	7.57576	38.9597	PODXL;ATP8B1;CDHR5	.	Human immunodeficiency virus 1 infection	11/212	0.331168	0.708331	0	0	1.17925	1.30322	WEE1;CFL2;TRAF5;NFATC3;ITPR1;PIK3R3;PAK6;GNAI1;AP1M2;MAPK3;MAPK13
actin crosslink formation (GO:0051764)	3/9	0.005842	0.219204	0	0	7.57576	38.9597	BAIAP2L1;DPYSL3;PLS3	.	Glycosphingolipid biosynthesis	3/45	0.31772	0.709115	0	0	1.51515	1.73725	B4GALT3;A4GALT;FUT1
positive regulation of voltage-gated potassium channel activity (GO:1903818)	3/9	0.005842	0.220828	0	0	7.57576	38.9597	RNF207;NOS1AP;AKAP6	.	Hedgehog signaling pathway	3/47	0.342103	0.721697	0	0	1.45068	1.55606	CCND1;KIF3A;CDON
response to interleukin-1 (GO:0070555)	9/77	0.00657302	0.228178	0	0	2.65643	13.348	CCL24;CCL22;SRC;CCL20;ACOD1;CCL17;SELE;CX3CL1;MAPK13	.	Long-term potentiation	4/67	0.340778	0.72386	0	0	1.35685	1.46068	PLCB4;ITPR1;GRIN2C;MAPK3
wound healing (GO:0042060)	7/51	0.00666935	0.228414	0	0	3.11943	15.6291	EPB41L4B;TGFB2;ERBB3;SYT11;FZD7;ERBB2;DCBLD2	.	Amino sugar and nucleotide sugar metabolism	3/48	0.354274	0.742288	0	0	1.42045	1.47398	NANP;GFPT2;NANS
regulation of JNK cascade (GO:0046328)	10/91	0.00663621	0.228815	0	0	2.4975	12.5255	RASSF2;DUSP3;TRAF4;FZD7;TLR9;CD27;F2RL1;FCGR2B;MAPK8IP1;MAP4K4	.	Synthesis and degradation of ketone bodies	1/10	0.362421	0.754227	0	0	2.27273	2.3067	BDH1
transforming growth factor beta receptor signaling pathway (GO:0007179)	9/77	0.00657302	0.22974	0	0	2.65643	13.348	TGFBR3;TGFB2;SRC;PARD3;PTPRK;CGN;F11R;PRKCZ;FERMT2	.	Morphine addiction	5/91	0.37191	0.763655	0	0	1.24875	1.23515	GABRP;GABBR1;GRK5;ADCY6;GNAI1
focal adhesion assembly (GO:0048041)	4/18	0.00694959	0.233314	0	0	5.05051	25.0963	LAMA5;PTPRK;RHOD;FERMT2	.	Dilated cardiomyopathy (DCM)	5/91	0.37191	0.76878	0	0	1.24875	1.23515	TGFB2;ITGB4;ITGA3;ITGA2;ADCY6
phosphatidylinositol phosphorylation (GO:0046854)	5/28	0.00689432	0.234545	0	0	4.05844	20.1991	PI4K2B;TMEM150A;PIK3R3;FAM126A;PIK3C2B	.	Serotonergic synapse	6/113	0.378947	0.772951	0	0	1.20676	1.17099	PLCB4;MAOA;ITPR1;SLC18A2;GNAI1;MAPK3
cell-substrate adherens junction assembly (GO:0007045)	4/18	0.00694959	0.234859	0	0	5.05051	25.0963	LAMA5;PTPRK;RHOD;FERMT2	.	Pentose phosphate pathway	2/30	0.382838	0.775751	0	0	1.51515	1.45476	RPIA;FBP1
positive regulation of cell adhesion (GO:0045785)	8/65	0.00746941	0.245912	0	0	2.7972	13.6977	TNFSF18;EPB41L4B;ADGRG1;TGFB2;RNASE10;ERBB2;STX3;RHOD	.	beta-Alanine metabolism	2/31	0.398603	0.777024	0	0	1.46628	1.34866	ALDH1A3;SMOX
negative regulation of cell migration (GO:0030336)	12/122	0.00753738	0.246559	0	0	2.23547	10.9267	NDRG4;ADGRG1;STK24;DLG5;DPYSL3;TACSTD2;PTPRK;SINHCAF;EPHA1;PHLDB2;CX3CL1;PFN2	.	Viral carcinogenesis	10/201	0.391419	0.777787	0	0	1.13071	1.06058	CCND1;SRC;CREB3L1;TRAF5;RASA2;PIK3R3;CCR3;YWHAH;CREB5;MAPK3
positive regulation of protein polymerization (GO:0032273)	8/65	0.00746941	0.247509	0	0	2.7972	13.6977	CCL24;TPPP3;BAIAP2L1;PSRC1;AKAP9;CDC42EP3;MET;PFN2	.	Ubiquinone and other terpenoid-quinone biosynthesis	1/11	0.390488	0.780976	0	0	2.06612	1.94289	TAT
carboxylic acid transport (GO:0046942)	7/52	0.00742131	0.247522	0	0	3.05944	15.0017	SLC38A1;SLC7A8;SLC6A14;SLC16A11;SLC1A4;SLC7A11;SLC7A1	.	Circadian rhythm	2/31	0.398603	0.781973	0	0	1.46628	1.34866	PRKAG2;RORA
negative regulation of cell communication (GO:0010648)	9/79	0.00776127	0.252266	0	0	2.58918	12.5798	DDR1;ERBB3;FLT3;ERBB2;LMTK2;EPHA1;MET;EPHB3;FGFR1	.	Taurine and hypotaurine metabolism	1/11	0.390488	0.786081	0	0	2.06612	1.94289	GGT1
protein kinase A signaling (GO:0010737)	3/10	0.00807496	0.252801	0	0	6.81818	32.8567	GAL;RAB13;EZR	.	Insulin signaling pathway	7/137	0.398259	0.786306	0	0	1.16125	1.06911	IRS1;PIK3R3;PRKAG2;PRKCZ;FBP1;PTPRF;MAPK3
positive regulation of interleukin-13 production (GO:0032736)	3/10	0.00807496	0.254361	0	0	6.81818	32.8567	IRF4;GATA3;PRKCZ	.	Cytokine-cytokine receptor interaction	14/294	0.419647	0.812901	0	0	1.08225	0.939763	TNFSF18;CCL24;TGFB2;CCL22;TNFRSF12A;TNFSF15;CCL20;IL2RG;CSF2RA;CX3CL1;BMP2;CD27;CCL17;CCR3
positive regulation of transferase activity (GO:0051347)	13/138	0.00791527	0.255643	0	0	2.14097	10.3601	DDR1;FLT3;NEK7;LMTK2;ERBB3;ERBB2;PRKCQ;TRIB3;EPHA1;MET;EPHB3;FGFR1;MAPK3	.	Glycerophospholipid metabolism	5/97	0.424627	0.817406	0	0	1.17151	1.00345	CDS1;DGKA;MBOAT1;AGPAT2;LPIN2
actin filament-based transport (GO:0099515)	3/10	0.00807496	0.255941	0	0	6.81818	32.8567	MLPH;FNBP1L;SYNE2	.	Pertussis	4/76	0.431176	0.819767	0	0	1.19617	1.00627	CFL2;GNAI1;MAPK3;MAPK13
mesenchymal to epithelial transition (GO:0060231)	3/10	0.00807496	0.257541	0	0	6.81818	32.8567	PAX8;FZD7;GATA3	.	Fructose and mannose metabolism	2/33	0.429547	0.821741	0	0	1.37741	1.16395	PFKFB2;FBP1
positive regulation of cell communication (GO:0010647)	5/29	0.00803478	0.257871	0	0	3.9185	18.9027	SYT1;NMU;GATA3;ANK3;TRPM4	.	SNARE interactions in vesicular transport	2/34	0.444699	0.835167	0	0	1.3369	1.08336	STX3;STX1A
endothelial cell development (GO:0001885)	4/19	0.00850101	0.259764	0	0	4.78469	22.8113	MARVELD2;F2RL1;EZR;MET	.	Progesterone-mediated oocyte maturation	5/99	0.442043	0.835271	0	0	1.14784	0.937039	PIK3R3;ADCY6;GNAI1;MAPK3;MAPK13
vesicle transport along microtubule (GO:0047496)	4/19	0.00850101	0.261329	0	0	4.78469	22.8113	KIF3B;KIF3A;KIF13A;BICDL2	.	Glutathione metabolism	3/56	0.449762	0.839555	0	0	1.21753	0.972854	CHAC1;OPLAH;GGT1
peptidyl-tyrosine phosphorylation (GO:0018108)	9/80	0.00841351	0.261794	0	0	2.55682	12.2163	DDR1;YES1;FLT3;SRC;TNK1;FYN;EPHA1;MAPK3;FGFR1	.	Prion diseases	2/35	0.459625	0.852798	0	0	1.2987	1.00954	FYN;MAPK3
negative regulation of cell junction assembly (GO:1901889)	4/19	0.00850101	0.262913	0	0	4.78469	22.8113	BCAS3;SRC;ARHGAP6;PHLDB2	.	Lysine degradation	3/59	0.484142	0.892908	0	0	1.15562	0.838264	KMT2A;SUV39H1;AASS
vesicle fusion (GO:0006906)	10/95	0.00892634	0.271138	0	0	2.39234	11.2889	SYT4;SYT1;SYT11;RAB13;SYTL1;STX3;TC2N;STX1A;SYTL2;RAB7A	.	Human T-cell leukemia virus 1 infection	10/219	0.498059	0.913108	0	0	1.03778	0.723368	TGFB2;CCND1;CREB3L1;NFATC3;PIK3R3;IL2RG;ETS1;ADCY6;CREB5;MAPK3
neutrophil chemotaxis (GO:0030593)	7/54	0.00911064	0.275098	0	0	2.94613	13.8418	CCL24;TGFB2;CXADR;CCL22;CCL20;CCL17;CX3CL1	.	Selenocompound metabolism	1/17	0.53479	0.963248	0	0	1.3369	0.836739	MARS
semaphorin-plexin signaling pathway (GO:0071526)	5/30	0.00929974	0.279156	0	0	3.78788	17.7188	SEMA4B;PLXNB1;SEMA3F;MET;PLXNA3	.	Alcoholism	8/180	0.539312	0.965744	0	0	1.0101	0.623699	MAOA;CREB3L1;PKIA;GRIN2C;SLC18A2;GNAI1;CREB5;MAPK3
positive regulation of protein localization to membrane (GO:1905477)	10/96	0.00958351	0.285992	0	0	2.36742	11.0031	ITGA3;ARHGEF16;ERBB2;TP53BP2;SFN;FYN;ANK3;STX3;SPTBN1;YWHAH	.	Primary bile acid biosynthesis	1/17	0.53479	0.968914	0	0	1.3369	0.836739	CYP39A1
regulation of stress-activated MAPK cascade (GO:0032872)	6/42	0.00966727	0.286814	0	0	3.24675	15.0617	TGFB2;F2RL1;MID1;MAPK3;MAP4K4;MAPK8IP1	.	Tuberculosis	8/179	0.532939	0.971273	0	0	1.01574	0.639257	TGFB2;KSR1;SRC;TLR9;FCGR2B;RAB7A;MAPK3;MAPK13
antigen processing and presentation of exogenous peptide antigen (GO:0002478)	10/98	0.0110079	0.291055	0	0	2.31911	10.4572	ACTR1B;KIF3B;KIF3A;KIF3C;CTSV;CTSF;FCGR2B;AP1M2;SPTBN2;RAB7A	.	MicroRNAs in cancer	13/299	0.557701	0.992901	0	0	0.988142	0.577008	FZD3;TGFB2;IRS1;SLC7A1;ZEB1;CCND1;ERBB3;ERBB2;PIM1;TIMP3;VIM;EZR;MET
negative regulation of cell motility (GO:2000146)	10/98	0.0110079	0.29257	0	0	2.31911	10.4572	STK24;DLG5;DPYSL3;TACSTD2;SPINT2;GATA3;PTPRK;SINHCAF;EPHA1;CX3CL1	.	Protein digestion and absorption	4/90	0.563361	0.997214	0	0	1.0101	0.57963	SLC7A8;COL5A1;COL14A1;COL6A2
cellular response to organonitrogen compound (GO:0071417)	10/98	0.0110079	0.294102	0	0	2.31911	10.4572	P2RY12;JUP;CDH1;SESN2;AKAP9;CAPN2;SH3BP4;AKAP6;EZR;MAPK13	.	Kaposi sarcoma-associated herpesvirus infection	8/186	0.576794	1	0	0	0.977517	0.537898	CCND1;SRC;ITPR1;NFATC3;PIK3R3;CCR3;MAPK3;MAPK13
glutathione biosynthetic process (GO:0006750)	3/11	0.0107437	0.294759	0	0	6.19835	28.0998	CHAC1;GGT1;OPLAH	.	Adipocytokine signaling pathway	3/69	0.590379	1	0	0	0.988142	0.520742	IRS1;PRKAG2;PRKCQ
response to tumor necrosis factor (GO:0034612)	10/98	0.0110079	0.29565	0	0	2.31911	10.4572	CCL24;CCL22;CCL20;ERBIN;ACOD1;GATA3;AFF3;SELE;CCL17;CX3CL1	.	One carbon pool by folate	1/20	0.593586	1	0	0	1.13636	0.592697	ALDH1L2
hemidesmosome assembly (GO:0031581)	3/11	0.0107437	0.296352	0	0	6.19835	28.0998	ITGB4;LAMC2;KRT5	.	Basal transcription factors	2/45	0.594875	1	0	0	1.0101	0.52465	TAF4B;TAF9B
negative regulation of response to stimulus (GO:0048585)	12/128	0.0108692	0.296607	0	0	2.13068	9.63456	DDR1;ZC3H10;TGFB2;ERBB3;FLT3;ERBB2;LMTK2;EPHA1;FCGR2B;MET;EPHB3;FGFR1	.	Neurotrophin signaling pathway	5/119	0.605147	1	0	0	0.954927	0.479645	IRS1;GAB1;PIK3R3;MAPK3;MAPK13
antigen processing and presentation of exogenous peptide antigen via MHC class II (GO:0019886)	10/98	0.0110079	0.297214	0	0	2.31911	10.4572	ACTR1B;KIF3B;KIF3A;KIF3C;CTSV;CTSF;FCGR2B;AP1M2;SPTBN2;RAB7A	.	Cysteine and methionine metabolism	2/47	0.618689	1	0	0	0.967118	0.464365	CBS;TAT
cell-cell junction maintenance (GO:0045217)	3/11	0.0107437	0.297963	0	0	6.19835	28.0998	CAMSAP3;F2RL1;PLEKHA7	.	Ether lipid metabolism	2/47	0.618689	1	0	0	0.967118	0.464365	GDPD3;PAFAH1B3
epithelial cell differentiation (GO:0030855)	10/97	0.010277	0.297974	0	0	2.34302	10.726	LATS1;LAMA5;EHF;ELF3;CASP6;FZD7;TAGLN2;GATA3;IRF6;CNN3	.	Bile secretion	3/72	0.619369	1	0	0	0.94697	0.45365	ABCC3;SLC4A5;ADCY6
positive regulation of neuron projection development (GO:0010976)	10/98	0.0110079	0.298795	0	0	2.31911	10.4572	SYT4;NDRG4;SYT1;DPYSL3;NEDD4L;PLXNB1;VLDLR;ARHGAP35;CX3CL1;PLXNA3	.	Terpenoid backbone biosynthesis	1/22	0.628599	1	0	0	1.03306	0.47961	ICMT
regulation of transport (GO:0051049)	4/20	0.0102626	0.299256	0	0	4.54545	20.8148	RAB25;WWC1;MYO6;TRIB3	.	Endocrine and other factor-regulated calcium reabsorption	2/48	0.630185	1	0	0	0.94697	0.437256	PLCB4;ADCY6
regulation of actin filament depolymerization (GO:0030834)	3/11	0.0107437	0.299591	0	0	6.19835	28.0998	LIMA1;CFL2;F2RL1	.	Notch signaling pathway	2/48	0.630185	1	0	0	0.94697	0.437256	NUMB;DTX4
wound healing, spreading of cells (GO:0044319)	4/20	0.0102626	0.300976	0	0	4.54545	20.8148	DDR1;COL5A1;RHOC;ARHGAP35	.	Pancreatic secretion	4/98	0.630864	1	0	0	0.927644	0.427332	PLCB4;ITPR1;RAB27B;ADCY6
negative regulation of signaling (GO:0023057)	9/84	0.0114457	0.301069	0	0	2.43506	10.8851	DDR1;ERBB3;FLT3;ERBB2;LMTK2;EPHA1;MET;EPHB3;FGFR1	.	Leishmaniasis	3/74	0.637905	1	0	0	0.921376	0.41422	TGFB2;MAPK3;MAPK13
muscle cell migration (GO:0014812)	3/11	0.0107437	0.301237	0	0	6.19835	28.0998	DDR1;MEGF10;PLAT	.	Glioma	3/75	0.646932	1	0	0	0.909091	0.395921	CCND1;PIK3R3;MAPK3
negative regulation of actin filament bundle assembly (GO:0032232)	4/20	0.0102626	0.302716	0	0	4.54545	20.8148	TACSTD2;ARHGAP6;PHLDB2;MET	.	Oocyte meiosis	5/125	0.648475	1	0	0	0.909091	0.393757	ITPR1;FBXO5;ADCY6;YWHAH;MAPK3
regulation of actin filament polymerization (GO:0030833)	8/69	0.0106204	0.302772	0	0	2.63505	11.9762	LATS1;CCL24;BAIAP2L1;CDC42EP3;ARHGAP18;EPS8L1;EPS8L2;PFN2	.	Vibrio cholerae infection	2/50	0.652363	1	0	0	0.909091	0.388322	TJP1;TJP2
cell-substrate junction assembly (GO:0007044)	3/11	0.0107437	0.302901	0	0	6.19835	28.0998	ITGB4;LAMC2;KRT5	.	Vitamin digestion and absorption	1/24	0.660598	1	0	0	0.94697	0.392623	BTD
negative regulation of phosphatase activity (GO:0010923)	8/69	0.0106204	0.304473	0	0	2.63505	11.9762	CAMSAP3;FARP1;TGFB2;CNST;SH2D4A;DLG3;ARFGEF3;SYTL2	.	Amyotrophic lateral sclerosis (ALS)	2/51	0.663048	1	0	0	0.891266	0.366227	GRIN2C;MAPK13
protein localization to pre-autophagosomal structure (GO:0034497)	3/11	0.0107437	0.304584	0	0	6.19835	28.0998	ATG9B;WDR45;ATG13	.	NOD-like receptor signaling pathway	7/178	0.671968	1	0	0	0.893769	0.355313	PLCB4;NEK7;TRAF5;ITPR1;ERBIN;MAPK3;MAPK13
positive regulation of cell growth (GO:0030307)	10/99	0.0117776	0.305083	0	0	2.29568	10.1964	SYT4;TGFB2;SLC44A4;SYT1;ERBB2;NEDD4L;AKAP6;L1CAM;TAF9B;EXOSC2	.	Toll-like receptor signaling pathway	4/104	0.676865	1	0	0	0.874126	0.341157	TLR9;PIK3R3;MAPK3;MAPK13
regulation of epithelial to mesenchymal transition (GO:0010717)	8/69	0.0106204	0.306193	0	0	2.63505	11.9762	FOXA1;EFNA1;TGFB2;BMP2;BAMBI;AXIN2;PHLDB2;ELL3	.	Complement and coagulation cascades	3/79	0.681432	1	0	0	0.863061	0.331035	PLAT;CD59;F3
antigen processing and presentation of peptide antigen via MHC class II (GO:0002495)	10/99	0.0117776	0.306639	0	0	2.29568	10.1964	ACTR1B;KIF3B;KIF3A;KIF3C;CTSV;CTSF;FCGR2B;AP1M2;SPTBN2;RAB7A	.	Glycosaminoglycan biosynthesis	2/53	0.683624	1	0	0	0.857633	0.326198	B4GALT3;CHST3
transmembrane receptor protein serine/threonine kinase signaling pathway (GO:0007178)	13/145	0.0117406	0.307242	0	0	2.03762	9.0566	TGFB2;SRC;CGN;PTPRK;F11R;PRKCZ;FSTL1;TGFBR3;FAM83G;BMP2;PARD3;FERMT2;MAPK3	.	Natural killer cell mediated cytotoxicity	5/131	0.688677	1	0	0	0.867453	0.323545	PIK3R3;FYN;HCST;VAV2;MAPK3
negative regulation of protein tyrosine kinase activity (GO:0061099)	4/21	0.0122441	0.312408	0	0	4.329	19.0594	ERRFI1;GPRC5A;CAV1;CBLC	.	Biosynthesis of unsaturated fatty acids	1/27	0.703508	1	0	0	0.841751	0.296024	ELOVL6
positive regulation of supramolecular fiber organization (GO:1902905)	9/85	0.0123172	0.312711	0	0	2.40642	10.5804	CCL24;BAIAP2L1;PSRC1;CFL2;AKAP9;CDC42EP3;F2RL1;MET;PFN2	.	Fatty acid elongation	1/27	0.703508	1	0	0	0.841751	0.296024	ELOVL6
granulocyte chemotaxis (GO:0071621)	7/57	0.0121494	0.313124	0	0	2.79107	12.3099	CCL24;TGFB2;CXADR;CCL22;CCL20;CCL17;CX3CL1	.	Taste transduction	3/83	0.71336	1	0	0	0.821468	0.277466	GABBR1;SCNN1A;ADCY6
negative regulation of cell-cell adhesion (GO:0022408)	5/32	0.0122275	0.313553	0	0	3.55114	15.6394	BMP2;EPCAM;PODXL;CDH1;SPINT2	.	Butanoate metabolism	1/28	0.716571	1	0	0	0.811688	0.270518	BDH1
cytoskeleton-dependent cytokinesis (GO:0061640)	8/71	0.0125216	0.316326	0	0	2.56082	11.2172	CECR2;SEPT11;SNX9;ANK3;RHOC;ECT2;MYH10;SPTBN1	.	Phototransduction	1/28	0.716571	1	0	0	0.811688	0.270518	RGS9
negative regulation of protein phosphorylation (GO:0001933)	15/179	0.0128318	0.322565	0	0	1.90452	8.29576	ERRFI1;DUSP3;CAV1;FAM129A;PRKAG2;PRKCZ;DCN;LRP6;MLXIPL;DBNDD2;RASSF2;PARD3;TRIB3;SFN;EPHA1	.	Pyrimidine metabolism	2/57	0.721679	1	0	0	0.797448	0.260108	PNP;UPP1
negative regulation of cellular process (GO:0048523)	35/535	0.012925	0.323315	0	0	1.48683	6.46562	TES;ZBTB46;NEDD4L;GATA3;FOXO4;PTPRK;ETS1;ADGRG1;ERBB3;PODXL;SESN2;TP53BP2;SH3BP4;APBB2;PLXNA3;TFAP2A;TGFB2;TESC;CAV1;AXIN2;PTPN14;ST18;DCBLD2;TGFBR3;BMP2;PSRC1;DLG3;PRKRA;DLG5;STRN;PLXNB1;SINHCAF;IRF6;ATF5;FBP1	.	Measles	5/138	0.731481	1	0	0	0.823452	0.25748	CCND1;TLR9;PIK3R3;IL2RG;FCGR2B
regulation of Rho protein signal transduction (GO:0035023)	7/58	0.0133078	0.329658	0	0	2.74295	11.8479	ADGRG1;P2RY10;EPS8L1;F2RL1;EPS8L2;MET;GPR18	.	Nicotinate and nicotinamide metabolism	1/30	0.740998	1	0	0	0.757576	0.227089	PNP
epithelium development (GO:0060429)	11/116	0.0132905	0.330836	0	0	2.15517	9.31187	ERRFI1;EHF;NDRG4;BMP2;ELF3;PAX8;CASP6;RIPK4;TAGLN2;PPP2R3A;CNN3	.	Alzheimer disease	6/171	0.768495	1	0	0	0.797448	0.209985	BACE2;PLCB4;CAPN2;ITPR1;GRIN2C;MAPK3
adherens junction organization (GO:0034332)	6/45	0.0134367	0.331243	0	0	3.0303	13.0599	AFDN;RAMP2;JUP;CDH1;CTNND1;NECTIN4	.	Influenza A	6/171	0.768495	1	0	0	0.797448	0.209985	IVNS1ABP;TMPRSS4;PIK3R3;TMPRSS2;MAPK3;MAPK13
cyclic-nucleotide-mediated signaling (GO:0019935)	5/33	0.0139019	0.331501	0	0	3.44353	14.7236	GAL;KSR1;ADGRG6;AKAP6;ADCY6	.	Aminoacyl-tRNA biosynthesis	2/66	0.793311	1	0	0	0.688705	0.159463	MARS;GARS
plasma membrane tubulation (GO:0097320)	3/12	0.0138624	0.332112	0	0	5.68182	24.3101	PACSIN3;SNX9;FNBP1L	.	Glycolysis / Gluconeogenesis	2/68	0.806833	1	0	0	0.668449	0.143475	ALDH1A3;FBP1
organelle membrane fusion (GO:0090174)	8/72	0.0135606	0.332691	0	0	2.52525	10.8601	SYT4;SYT1;SYT11;SYTL1;STX3;TC2N;STX1A;SYTL2	.	Primary immunodeficiency	1/37	0.81108	1	0	0	0.614251	0.128617	IL2RG
L-serine metabolic process (GO:0006563)	3/12	0.0138624	0.333678	0	0	5.68182	24.3101	CBS;PSAT1;PHGDH	.	HIF-1 signaling pathway	3/100	0.821933	1	0	0	0.681818	0.133702	ERBB2;PIK3R3;MAPK3
cellular response to interferon-gamma (GO:0071346)	11/117	0.0141067	0.334821	0	0	2.13675	9.10492	CCL24;CCL22;DAPK1;IRF4;CCL20;TRIM68;ACOD1;IRF6;MID1;CCL17;CX3CL1	.	Purine metabolism	4/129	0.824599	1	0	0	0.704722	0.135911	GUCY1B1;PNP;NPR2;ADCY6
nonribosomal peptide biosynthetic process (GO:0019184)	3/12	0.0138624	0.33526	0	0	5.68182	24.3101	CHAC1;OPLAH;GGT1	.	Pyruvate metabolism	1/39	0.827369	1	0	0	0.582751	0.110434	ME1
regulation of protein kinase activity (GO:0045859)	13/148	0.0137625	0.336028	0	0	1.99631	8.55583	RPLP1;PRKAG2;DCN;LRP6;DBNDD2;RASSF2;TRAF4;PLCE1;TRIB3;SFN;SNX9;EPHA1;ECT2	.	Ferroptosis	1/40	0.834979	1	0	0	0.568182	0.102471	SLC7A11
negative regulation of GTPase activity (GO:0034260)	4/22	0.0144545	0.33681	0	0	4.13223	17.5072	GPSM1;BCAS3;SH3BP4;F11R	.	Fat digestion and absorption	1/41	0.842255	1	0	0	0.554324	0.0951623	AGPAT2
positive regulation of protein depolymerization (GO:1901881)	3/12	0.0138624	0.336856	0	0	5.68182	24.3101	CFL2;F2RL1;NES	.	Homologous recombination	1/41	0.842255	1	0	0	0.554324	0.0951623	SYCP3
neutrophil migration (GO:1990266)	7/59	0.0145432	0.337336	0	0	2.69646	11.4077	CCL24;TGFB2;CXADR;CCL22;CCL20;CCL17;CX3CL1	.	PPAR signaling pathway	2/74	0.842784	1	0	0	0.614251	0.105064	ME1;PLIN1
regulation of ERBB signaling pathway (GO:1901184)	4/22	0.0144545	0.338355	0	0	4.13223	17.5072	RHBDF1;BTC;ERBB3;ERBB2	.	JAK-STAT signaling pathway	5/162	0.845477	1	0	0	0.701459	0.117743	CCND1;PIM1;PIK3R3;IL2RG;CSF2RA
regulation of phosphatase activity (GO:0010921)	8/73	0.0146611	0.338533	0	0	2.49066	10.517	CAMSAP3;FARP1;BMP2;CNST;SH2D4A;DLG3;ARFGEF3;SYTL2	.	Tryptophan metabolism	1/42	0.84921	1	0	0	0.541126	0.0884465	MAOA
glycerophospholipid biosynthetic process (GO:0046474)	14/165	0.0143623	0.33931	0	0	1.92837	8.18238	CDS1;PI4K2B;RAB4A;SLC44A3;SLC44A4;DGKA;STARD10;PIK3R3;SYNJ2;PTPN13;AGPAT2;PIK3C2B;PIP4K2C;LPIN2	.	Protein processing in endoplasmic reticulum	5/165	0.856433	1	0	0	0.688705	0.106735	ERO1B;MAN1A2;CAPN2;YOD1;CRYAB
lipid translocation (GO:0034204)	4/22	0.0144545	0.339914	0	0	4.13223	17.5072	ATP8B1;RFT1;ATP10A;ATP9A	.	Huntington disease	6/193	0.85694	1	0	0	0.706547	0.109082	DNAH11;PLCB4;CREB3L1;ITPR1;TAF4B;CREB5
peptidyl-tyrosine autophosphorylation (GO:0038083)	6/46	0.0148933	0.342345	0	0	2.96443	12.4709	DDR1;YES1;SRC;TNK1;FYN;MAPK3	.	Ubiquitin mediated proteolysis	4/137	0.858116	1	0	0	0.66357	0.101537	CBLC;NEDD4L;MID1;RHOBTB1
vesicle-mediated transport (GO:0016192)	28/411	0.0151015	0.345573	0	0	1.54833	6.49209	FMN2;ADRB2;FNBP1L;CECR2;MYO6;KIF13A;SNX9;STX3;KIF1A;ATP9A;SPTBN2;BCAS3;SYT4;SYT1;VPS33A;SYTL1;LMTK2;RAB27B;TC2N;SYTL2;MAPK8IP1;SYT11;HOOK1;MYO5B;RAB13;RHOU;STX1A;RAB7A	.	Drug metabolism	3/108	0.859533	1	0	0	0.631313	0.0955597	ALDH1A3;MAOA;UPP1
cellular response to organic substance (GO:0071310)	12/134	0.0152373	0.347124	0	0	2.03528	8.51563	MLXIPL;RAMP2;FLT3;DPYSL3;ERBB2;AKAP6;PTPN13;PTPN4;PTPN14;CACNA1H;MAPK3;MAPK13	.	Carbohydrate digestion and absorption	1/44	0.862214	1	0	0	0.516529	0.0765762	PIK3R3
cell junction assembly (GO:0034329)	7/60	0.0158583	0.347317	0	0	2.65152	10.988	TJP1;RAMP2;PARD6B;CDH1;FBLIM1;PKP4;FERMT2	.	ABC transporters	1/45	0.86829	1	0	0	0.505051	0.071328	ABCC3
mitotic cytokinesis (GO:0000281)	7/60	0.0158583	0.348814	0	0	2.65152	10.988	SEPT11;SNX9;ANK3;RHOC;ECT2;MYH10;SPTBN1	.	Thermogenesis	7/231	0.886729	1	0	0	0.688705	0.082793	CREB3L1;PRKAG2;PLIN1;ADCY6;FGFR1;CREB5;MAPK13
positive regulation of protein serine/threonine kinase activity (GO:0071902)	11/119	0.015852	0.350185	0	0	2.10084	8.70685	PSRC1;CCND1;TNFSF15;FLT3;SRC;PDGFC;ERBB2;CCNYL1;ADRB2;CD24;FGFR1	.	Ovarian steroidogenesis	1/49	0.890032	1	0	0	0.463822	0.0540341	ADCY6
positive regulation of Notch signaling pathway (GO:0045747)	5/34	0.0157236	0.350383	0	0	3.34225	13.879	TGFB2;ELF3;BMP2K;TSPAN5;EPN2	.	Non-alcoholic fatty liver disease (NAFLD)	4/149	0.89808	1	0	0	0.610128	0.0655866	MLXIPL;IRS1;PIK3R3;PRKAG2
calcium ion transport (GO:0006816)	11/119	0.015852	0.351707	0	0	2.10084	8.70685	CRACR2A;RAMP2;CATSPER2;TRPV6;STIM2;CAV1;ITPR1;FYN;ATP2C2;CACNA1H;TRPM4	.	Mineral absorption	1/51	0.899519	1	0	0	0.445633	0.0471901	TRPV6
positive regulation of catalytic activity (GO:0043085)	5/34	0.0157236	0.351919	0	0	3.34225	13.879	BCAS3;CAV1;NHEJ1;PHACTR4;MAPK3	.	Phagosome	4/152	0.906376	1	0	0	0.598086	0.0587923	ITGA2;FCGR2B;TUBB4A;RAB7A
stem cell differentiation (GO:0048863)	5/34	0.0157236	0.35347	0	0	3.34225	13.879	TGFB2;EPCAM;FOXO4;ELL3;LRP6	.	Ribosome	4/153	0.909006	1	0	0	0.594177	0.0566867	RPS5;RPLP1;RPLP0;RPL13
regulation of signal transduction (GO:0009966)	18/234	0.0156351	0.354603	0	0	1.74825	7.26965	DDR1;FLT3;ITGA3;SRC;LMTK2;TULP3;RORA;GATA3;GRK5;ERBB3;TMEM237;ERBB2;PLCE1;EPHA1;CD24;MET;EPHB3;FGFR1	.	Lysosome	3/123	0.911632	1	0	0	0.554324	0.0512852	CTSV;CTSF;AP1M2
positive regulation of cell-cell adhesion (GO:0022409)	5/34	0.0157236	0.355034	0	0	3.34225	13.879	FOXA1;PODXL;RNASE10;ANK3;CX3CL1	.	Rheumatoid arthritis	2/91	0.914049	1	0	0	0.4995	0.0448907	TGFB2;CCL20
positive regulation of ion transport (GO:0043270)	6/47	0.016456	0.358868	0	0	2.90135	11.916	CRACR2A;STIM2;PKP2;PRSS8;ANK3;SCN4B	.	mRNA surveillance pathway	2/91	0.914049	1	0	0	0.4995	0.0448907	PPP2R3A;GSPT2
glomerular visceral epithelial cell differentiation (GO:0072112)	3/13	0.0174406	0.361787	0	0	5.24476	21.2358	PODXL;PROM1;CD24	.	Herpes simplex virus 1 infection	16/492	0.919659	1	0	0	0.739098	0.0619016	ZNF584;ZNF792;ZNF140;SRC;ZNF182;PIK3R3;ZFP57;ZNF605;TRAF5;TLR9;ZNF436;ZNF304;ZNF567;ZNF621;ZNF311;ZNF286A
semaphorin-plexin signaling pathway involved in neuron projection guidance (GO:1902285)	3/13	0.0174406	0.363263	0	0	5.24476	21.2358	PLXNB1;SEMA3F;PLXNA3	.	NF-kappa B signaling pathway	2/95	0.925708	1	0	0	0.478469	0.0369363	TRAF5;PRKCQ
negative regulation of reactive oxygen species biosynthetic process (GO:1903427)	3/13	0.0174406	0.364752	0	0	5.24476	21.2358	CAV1;MPV17L;SLC18A2	.	Neuroactive ligand-receptor interaction	10/338	0.931961	1	0	0	0.672405	0.0473804	GABRP;GABBR1;P2RY10;GAL;PARD3;NMU;F2RL1;ADRB2;GRIN2C;GRIA3
enzyme linked receptor protein signaling pathway (GO:0007167)	11/121	0.0177543	0.365323	0	0	2.06612	8.32878	YES1;ERBB3;FLT3;SRC;NPR2;TNK1;ERBB2;FYN;GFRA2;PTPRF;MPZL1	.	Arachidonic acid metabolism	1/63	0.941534	1	0	0	0.36075	0.0217333	GGT1
positive regulation of blood circulation (GO:1903524)	4/23	0.0169018	0.365465	0	0	3.95257	16.1278	TGFB2;CAV1;F2RL1;TRPM4	.	Epstein-Barr virus infection	5/201	0.944323	1	0	0	0.565355	0.0323874	CCND1;TRAF5;PIK3R3;VIM;MAPK13
embryonic limb morphogenesis (GO:0030326)	5/35	0.0176978	0.365635	0	0	3.24675	13.0984	TFAP2A;TGFB2;AFF3;TBX3;LRP6	.	Retinol metabolism	1/67	0.951193	1	0	0	0.339213	0.0169735	RDH11
nitrogen compound transport (GO:0071705)	8/75	0.0170544	0.365667	0	0	2.42424	9.86993	SLC38A1;SLC7A8;TMEM30B;SLC6A14;SLC1A4;SLC7A11;SLC7A1;SLC18A2	.	Parkinson disease	3/142	0.952291	1	0	0	0.480154	0.0234722	GNAL;SLC18A2;GNAI1
B cell activation involved in immune response (GO:0002312)	3/13	0.0174406	0.366253	0	0	5.24476	21.2358	LIG4;FCGR2B;GAPT	.	Staphylococcus aureus infection	1/68	0.953348	1	0	0	0.334225	0.0159677	FCGR2B
regulation of smooth muscle contraction (GO:0006940)	4/23	0.0169018	0.36702	0	0	3.95257	16.1278	CAV1;NMU;PLCE1;ADRB2	.	RIG-I-like receptor signaling pathway	1/70	0.957376	1	0	0	0.324675	0.0141425	MAPK13
positive regulation of epithelial cell migration (GO:0010634)	8/75	0.0170544	0.367209	0	0	2.42424	9.86993	DOCK5;EPB41L4B;BCAS3;TGFB2;RAB25;SRC;GATA3;ETS1	.	Metabolism of xenobiotics by cytochrome P450	1/74	0.96442	1	0	0	0.307125	0.0111265	ALDH1A3
pathway-restricted SMAD protein phosphorylation (GO:0060389)	3/13	0.0174406	0.367766	0	0	5.24476	21.2358	TGFBR3;TGFB2;BMP2	.	RNA degradation	1/79	0.971613	1	0	0	0.287687	0.00828465	EXOSC2
cell chemotaxis (GO:0060326)	7/61	0.0172555	0.368431	0	0	2.60805	10.5877	DOCK4;CCL20;PLEKHG5;ARHGEF16;RAB13;PRKCQ;PARVA	.	Chemical carcinogenesis	1/82	0.975211	1	0	0	0.277162	0.00695707	ALDH1A3
negative regulation of epidermal growth factor-activated receptor activity (GO:0007175)	3/13	0.0174406	0.369292	0	0	5.24476	21.2358	ERRFI1;GPRC5A;CBLC	.	Necroptosis	3/162	0.975768	1	0	0	0.420875	0.0103242	TRAF5;CAPN2;CHMP4C
muscle cell development (GO:0055001)	3/13	0.0174406	0.370831	0	0	5.24476	21.2358	RAMP2;MEGF10;SDC1	.	Peroxisome	1/83	0.976306	1	0	0	0.273823	0.00656594	MPV17L
positive regulation of cellular catabolic process (GO:0031331)	10/107	0.0194756	0.399133	0	0	2.12404	8.36574	PFKFB2;MLXIPL;IRS1;DAPK1;PLK2;PACSIN3;SH3BP4;SNX9;EZR;DCN	.	RNA transport	1/165	0.999419	1	0	0	0.137741	8.00418e-05	CYFIP2
positive regulation of transcription, DNA-templated (GO:0045893)	64/1121	0.0195839	0.399747	0	0	1.29754	5.10329	FOXA1;CDKN1C;EHF;FHL2;RORA;ETS1;CDH1;ZNF567;CEP290;YWHAH;TEAD3;BCAS3;TESC;RFX3;VEZF1;ETV4;DCN;GAL;PSRC1;ELF3;PAX8;IRF4;TLR9;ZNF711;IRF6;ATF5;MET;CREB5;ZNF750;YAP1;NFAT5;CASZ1;KMT2A;EPAS1;GATA3;FOXO4;LRP6;EPCAM;MYO6;ERBB2;CAMTA1;ZNF304;TAF9B;MAPK3;IVNS1ABP;TFAP2A;AFAP1L2;JUP;FZD7;MACC1;ATAD2;NFATC3;GRHL3;SMARCA1;GRHL1;ELL3;ST18;MLXIPL;BMP2;BAMBI;TAF4B;F2RL1;AGRN;LPIN2	.	Olfactory transduction	1/444	0.999996	1	0	0	0.0511876	2.12916e-07	GNAL
regulation of epithelial cell migration (GO:0010632)	6/49	0.019913	0.400064	0	0	2.78293	10.899	DOCK5;TGFB2;RAB25;SRC;TACSTD2;PFN2	.
cellular protein modification process (GO:0006464)	58/1002	0.0199945	0.400125	0	0	1.31555	5.14683	ERO1B;DYRK2;PTPN21;PLAT;PTPRK;WDR45;PRSS23;NRBP2;PIM1;DSP;KSR1;DAPK1;LMTK2;LMO7;KCTD7;BCR;LATS1;MMP15;BMP2K;VWA1;TSSK3;HCST;PHLPP2;EPAS1;FSTL1;EVPL;FUT1;PRKCZ;CST3;PORCN;ERBB2;FYN;PI3;DCAF10;MAP4K4;MARK1;MAPK3;CDK18;TGFB2;YES1;ICMT;LAMB2;PLK2;CDC42BPG;NEK7;TNK1;PPP2R3A;FBXO32;CDC42BPA;PTPN13;PTPN14;DCLK1;BMP2;STK24;QPCT;RAB13;PTPN4;FGFR1	.
positive regulation of JNK cascade (GO:0046330)	8/77	0.0197165	0.40085	0	0	2.36128	9.27107	RASSF2;TRAF4;FZD7;TLR9;CD27;F2RL1;FCGR2B;ARHGEF5	.
regulation of sodium ion transport (GO:0002028)	5/36	0.019829	0.401538	0	0	3.15657	12.3757	PKP2;PRSS8;ANK3;SCN4B;YWHAH	.
endosome to lysosome transport (GO:0008333)	6/49	0.019913	0.401645	0	0	2.78293	10.899	HOOK1;VPS33A;KIF13A;ADRB2;LYST;RAB7A	.
positive regulation of signal transduction (GO:0009967)	16/207	0.0209317	0.417244	0	0	1.7567	6.79225	UNC13B;TGFB2;IRS1;GATA3;PRKCZ;AGPAT2;SULF2;EPN2;BMP2;ELF3;DLG5;TLR9;GRB10;BMP2K;TSPAN5;JCAD	.
positive regulation of cytoskeleton organization (GO:0051495)	8/78	0.0211529	0.420012	0	0	2.331	8.9883	BCAS3;CCL24;BAIAP2L1;CFL2;CDC42EP3;F2RL1;NES;PFN2	.
epiboly involved in wound healing (GO:0090505)	3/14	0.0214839	0.420047	0	0	4.87013	18.7035	DDR1;RHOC;ARHGAP35	.
regulation of ventricular cardiac muscle cell membrane repolarization (GO:0060307)	3/14	0.0214839	0.421663	0	0	4.87013	18.7035	AKAP9;NOS1AP;SCN4B	.
intermediate filament organization (GO:0045109)	3/14	0.0214839	0.423291	0	0	4.87013	18.7035	DSP;PKP2;PKP1	.
organic hydroxy compound biosynthetic process (GO:1901617)	6/50	0.0218136	0.424866	0	0	2.72727	10.4324	CYP39A1;OSBPL6;PSAT1;OSBPL3;PRKAG2;CACNA1H	.
regulation of Golgi organization (GO:1903358)	3/14	0.0214839	0.424931	0	0	4.87013	18.7035	CAMSAP3;AKAP9;MAPK3	.
negative regulation of dephosphorylation (GO:0035305)	7/64	0.021964	0.426169	0	0	2.4858	9.49163	CAMSAP3;FARP1;CNST;SH2D4A;DLG3;ARFGEF3;SYTL2	.
negative regulation of anoikis (GO:2000811)	3/15	0.025994	0.426519	0	0	4.54545	16.5904	SRC;CAV1;ZNF304	.
regulation of filopodium assembly (GO:0051489)	5/37	0.0221216	0.427601	0	0	3.07125	11.7052	BCAS3;MYO10;DPYSL3;FNBP1L;AGRN	.
filopodium assembly (GO:0046847)	3/15	0.025994	0.427895	0	0	4.54545	16.5904	FGD3;FGD6;EZR	.
positive regulation of cellular response to insulin stimulus (GO:1900078)	3/15	0.025994	0.42928	0	0	4.54545	16.5904	IRS1;PIK3R3;PRKCZ	.
regulation of interleukin-4 production (GO:0032673)	3/15	0.025994	0.430674	0	0	4.54545	16.5904	PRKCQ;GATA3;PRKCZ	.
positive regulation of potassium ion transmembrane transport (GO:1901381)	3/15	0.025994	0.432077	0	0	4.54545	16.5904	AKAP9;NOS1AP;AKAP6	.
positive regulation of protein import (GO:1904591)	3/15	0.025994	0.433489	0	0	4.54545	16.5904	JUP;ECT2;ARHGEF5	.
Golgi to plasma membrane protein transport (GO:0043001)	4/25	0.0225331	0.433911	0	0	3.63636	13.7919	KRT18;KIF13A;ANK3;SPTBN1	.
fructose 6-phosphate metabolic process (GO:0006002)	2/6	0.0257757	0.434103	0	0	7.57576	27.7146	GFPT2;FBP1	.
regulation of protein homooligomerization (GO:0032462)	3/15	0.025994	0.43491	0	0	4.54545	16.5904	SRC;RHOC;CRYAB	.
regulation of interleukin-13 secretion (GO:2000665)	2/6	0.0257757	0.435541	0	0	7.57576	27.7146	GATA3;PRKCZ	.
atrioventricular valve morphogenesis (GO:0003181)	3/15	0.025994	0.436341	0	0	4.54545	16.5904	EFNA1;TGFB2;BMP2	.
positive regulation of intracellular estrogen receptor signaling pathway (GO:0033148)	2/6	0.0257757	0.436988	0	0	7.57576	27.7146	YAP1;FOXA1	.
cellular response to magnesium ion (GO:0071286)	2/6	0.0257757	0.438444	0	0	7.57576	27.7146	ANK3;FBP1	.
regulation of cortisol biosynthetic process (GO:2000064)	2/6	0.0257757	0.439911	0	0	7.57576	27.7146	BMP2;DKK3	.
ventricular compact myocardium morphogenesis (GO:0003223)	2/6	0.0257757	0.441387	0	0	7.57576	27.7146	DSP;TGFBR3	.
Wnt signaling pathway (GO:0016055)	10/110	0.0231469	0.442392	0	0	2.06612	7.78077	PORCN;FZD3;FZD7;TCF7;DIXDC1;STRN;AXIN2;CD24;FERMT2;LRP6	.
protein dephosphorylation (GO:0006470)	11/126	0.0232481	0.442668	0	0	1.98413	7.46336	PHLPP2;DUSP3;PTPN21;PTPRK;DUSP18;PPP2R3A;PTPN13;PTPN4;PTPN14;PTPRF;DUSP14	.
regulation of aldosterone biosynthetic process (GO:0032347)	2/6	0.0257757	0.442873	0	0	7.57576	27.7146	BMP2;DKK3	.
positive regulation of gene expression (GO:0010628)	46/772	0.0230913	0.442988	0	0	1.35422	5.10309	YAP1;CDKN1C;RAMP2;EHF;CASZ1;KMT2A;FHL2;FAM129A;RORA;GATA3;ETS1;LRP6;EPB41L4B;TAF1B;CDH1;ERBB2;CEP290;YWHAH;MAPK3;IVNS1ABP;TFAP2A;AFAP1L2;FZD7;TESC;ATAD2;RFX3;ANK3;SMARCA1;MLXIPL;BMP2;PSRC1;ELF3;PAX8;IRF4;BAMBI;RNF207;NOS1AP;TLR9;PKP1;ZNF711;PKP3;IRF6;VIM;ATF5;EZR;CREB5	.
positive regulation of toll-like receptor 3 signaling pathway (GO:0034141)	2/6	0.0257757	0.444369	0	0	7.57576	27.7146	CAV1;F2RL1	.
regulation of response to wounding (GO:1903034)	2/6	0.0257757	0.445876	0	0	7.57576	27.7146	STK24;TNFRSF12A	.
phosphatidylinositol metabolic process (GO:0046488)	10/113	0.027294	0.446415	0	0	2.01126	7.24273	CDS1;PI4K2B;RAB4A;TMEM150A;PIK3R3;PIP4K2C;SYNJ2;PTPN13;FAM126A;PIK3C2B	.
positive regulation of action potential (GO:0045760)	2/6	0.0257757	0.447392	0	0	7.57576	27.7146	ANK3;TRPM4	.
regulation of transcription from RNA polymerase II promoter (GO:0006357)	81/1479	0.0236106	0.447899	0	0	1.2447	4.66272	FOXA1;EHF;SUV39H1;WWC1;FHL2;OTUD7B;RORA;VLDLR;ETS1;ARHGAP35;ZNF608;CCND1;ZNF567;TEAD3;BCAS3;ITGA3;RFX2;RFX3;VEZF1;ETV4;DCN;TGFBR3;GAL;ZEB1;ELF3;PAX8;IRF4;TLR9;TRIB3;IRF6;ATF5;EZR;MET;FBP1;ZNF750;MCPH1;YAP1;NFAT5;KMT2A;EPAS1;TCF7;NEDD4L;GATA3;FOXO4;ZBTB5;FSTL1;LRP6;FAM83G;EPCAM;MYO6;ERBB2;HIVEP1;CAMTA1;ZNF304;TAF9B;MAPK3;HEXIM1;IVNS1ABP;TFAP2A;TGFB2;JUP;ZNF140;CAV1;MACC1;ATAD2;NFATC3;GRHL3;GRHL1;T…	.
aortic valve morphogenesis (GO:0003180)	2/6	0.0257757	0.448919	0	0	7.57576	27.7146	EFNA1;GATA3	.
lymphoid progenitor cell differentiation (GO:0002320)	2/6	0.0257757	0.450457	0	0	7.57576	27.7146	FLT3;LIG4	.
pronephros development (GO:0048793)	2/6	0.0257757	0.452005	0	0	7.57576	27.7146	PAX8;CEP290	.
positive regulation of nucleic acid-templated transcription (GO:1903508)	32/503	0.024024	0.452378	0	0	1.44587	5.39122	CDKN1C;YAP1;EHF;CASZ1;KMT2A;FHL2;RORA;GATA3;ETS1;LRP6;CDH1;CEP290;YWHAH;IVNS1ABP;TFAP2A;AFAP1L2;FZD7;TESC;ATAD2;RFX3;SMARCA1;MLXIPL;BMP2;PSRC1;PAX8;ELF3;BAMBI;IRF4;ZNF711;IRF6;ATF5;CREB5	.
axon development (GO:0061564)	9/95	0.0239448	0.452557	0	0	2.15311	8.03542	NTNG2;PARD6B;PARD3;TLR9;ANK3;L1CAM;S100B;ARHGAP35;EPHB3	.
regulation of blood vessel remodeling (GO:0060312)	2/6	0.0257757	0.453563	0	0	7.57576	27.7146	CST3;TMBIM1	.
regulation of interleukin-5 secretion (GO:2000662)	2/6	0.0257757	0.455133	0	0	7.57576	27.7146	GATA3;PRKCZ	.
intermediate filament bundle assembly (GO:0045110)	2/6	0.0257757	0.456713	0	0	7.57576	27.7146	PKP2;PKP1	.
aortic valve development (GO:0003176)	2/6	0.0257757	0.458304	0	0	7.57576	27.7146	EFNA1;GATA3	.
positive regulation of secretion by cell (GO:1903532)	6/53	0.0282381	0.458914	0	0	2.5729	9.17775	UNC13B;TGFB2;RAB27B;EZR;MYH10;STX1A	.
renal filtration cell differentiation (GO:0061318)	2/6	0.0257757	0.459907	0	0	7.57576	27.7146	PROM1;CD24	.
positive regulation of nervous system development (GO:0051962)	6/53	0.0282381	0.46038	0	0	2.5729	9.17775	PARD3;DLG5;NUMB;LIG4;ADGRL1;EPHB3	.
regulation of sodium ion transmembrane transporter activity (GO:2000649)	5/38	0.0245794	0.461135	0	0	2.99043	11.0821	NEDD4L;ANK3;UTRN;SCN4B;YWHAH	.
glomerular epithelial cell differentiation (GO:0072311)	2/6	0.0257757	0.46152	0	0	7.57576	27.7146	PROM1;CD24	.
positive regulation of humoral immune response (GO:0002922)	2/6	0.0257757	0.463145	0	0	7.57576	27.7146	ACOD1;FCGR2B	.
response to gonadotropin (GO:0034698)	2/6	0.0257757	0.464782	0	0	7.57576	27.7146	TGFBR3;PAX8	.
positive regulation of hormone metabolic process (GO:0032352)	2/6	0.0257757	0.46643	0	0	7.57576	27.7146	PAX8;GATA3	.
negative regulation of mRNA catabolic process (GO:1902373)	2/6	0.0257757	0.46809	0	0	7.57576	27.7146	PKP1;PKP3	.
embryonic camera-type eye morphogenesis (GO:0048596)	2/6	0.0257757	0.469762	0	0	7.57576	27.7146	TFAP2A;LRP6	.
cation transmembrane transport (GO:0098655)	4/27	0.0291812	0.47124	0	0	3.367	11.8998	SLC7A1;CACNA1H;TRPM4;SLC9B2	.
negative regulation of apoptotic process (GO:0043066)	31/486	0.0252139	0.471305	0	0	1.44968	5.33535	DDR1;FLT3;SRC;FHL2;FMN2;NRBP2;GRK5;ERBB3;ERBB2;PIM1;SFN;ZNF304;TAF9B;EPHB3;MAP4K4;TNFSF18;TFAP2A;FZD3;PLK2;CAV1;ASNS;LIG4;LMTK2;TBX3;KRT18;CD27;ATF5;EPHA1;CRYAB;MET;FGFR1	.
sphingosine-1-phosphate signaling pathway (GO:0003376)	2/6	0.0257757	0.471446	0	0	7.57576	27.7146	SPNS2;EZR	.
positive regulation of Rho protein signal transduction (GO:0035025)	4/26	0.025728	0.472266	0	0	3.4965	12.7978	ADGRG1;P2RY10;F2RL1;GPR18	.
negative regulation of cellular response to insulin stimulus (GO:1900077)	4/27	0.0291812	0.472736	0	0	3.367	11.8998	IRS1;GRB10;PRKCQ;PRKCZ	.
negative regulation of insulin receptor signaling pathway (GO:0046627)	4/26	0.025728	0.473971	0	0	3.4965	12.7978	IRS1;GRB10;PRKCQ;PRKCZ	.
ephrin receptor signaling pathway (GO:0048013)	8/83	0.0294557	0.474172	0	0	2.19058	7.7215	EFNA1;YES1;SRC;ARHGEF28;FYN;EPHA1;EPHB3;VAV2	.
positive regulation of filopodium assembly (GO:0051491)	4/26	0.025728	0.475688	0	0	3.4965	12.7978	BCAS3;DPYSL3;FNBP1L;AGRN	.
negative regulation of cell adhesion (GO:0007162)	7/66	0.0255563	0.475962	0	0	2.41047	8.83888	ERBB3;CDH1;PODXL;FZD7;PLXNB1;SPINT2;PLXNA3	.
neutral amino acid transport (GO:0015804)	4/26	0.025728	0.477418	0	0	3.4965	12.7978	SLC7A5;SLC38A1;SLC7A8;SLC1A4	.
regulation of stem cell proliferation (GO:0072091)	3/16	0.0309697	0.489283	0	0	4.26136	14.8072	YAP1;AGO3;EPCAM	.
nervous system development (GO:0007399)	29/456	0.0306629	0.49051	0	0	1.44537	5.0367	SRC;JRKL;VLDLR;CELSR1;ERBB3;CDH1;KIF3A;PDGFC;FYN;CHAC1;PCDH1;NHEJ1;FARP1;RBFOX2;MOG;CRIM1;LIG4;NAV2;L1CAM;S100B;GFRA2;DCLK1;SDK1;BTD;PAX8;DLG3;PAFAH1B3;NES;FGFR1	.
cardiac epithelial to mesenchymal transition (GO:0060317)	3/16	0.0309697	0.490802	0	0	4.26136	14.8072	TGFBR3;TGFB2;BMP2	.
embryonic organ development (GO:0048568)	6/54	0.030629	0.491509	0	0	2.52525	8.80255	ALDH1A3;NDRG4;TGFB2;KMT2A;NES;TEAD3	.
sympathetic nervous system development (GO:0048485)	3/16	0.0309697	0.492331	0	0	4.26136	14.8072	FZD3;SEMA3F;GATA3	.
positive regulation of cardiac muscle tissue growth (GO:0055023)	3/16	0.0309697	0.49387	0	0	4.26136	14.8072	TGFBR3;PIM1;AKAP6	.
response to interferon-gamma (GO:0034341)	7/69	0.0316654	0.49873	0	0	2.30567	7.96038	CCL24;CCL22;DAPK1;CCL20;ACOD1;CCL17;CX3CL1	.
positive regulation of transcription from RNA polymerase II promoter (GO:0045944)	49/849	0.0320596	0.503384	0	0	1.3117	4.51247	FOXA1;EHF;WWC1;RORA;ETS1;ZNF567;TEAD3;BCAS3;RFX3;VEZF1;ETV4;DCN;GAL;PAX8;IRF4;TLR9;IRF6;ATF5;MET;ZNF750;YAP1;NFAT5;KMT2A;EPAS1;GATA3;FOXO4;LRP6;EPCAM;MYO6;CAMTA1;ZNF304;TAF9B;MAPK3;TFAP2A;TGFB2;JUP;MACC1;ATAD2;NFATC3;GRHL3;GRHL1;ST18;ELL3;MLXIPL;BMP2;TAF4B;F2RL1;AGRN;LPIN2	.
negative regulation of cell proliferation (GO:0008285)	24/364	0.0323798	0.506853	0	0	1.4985	5.14019	CDKN1C;TFAP2A;NDRG4;TGFB2;TES;TESC;GATA3;PTPRK;FOXO4;AXIN2;ETS1;PTPN14;ST18;TGFBR3;ADGRG1;BMP2;DLG3;PRKRA;DLG5;SH3BP4;STRN;PLXNB1;IRF6;ATF5	.
response to peptide hormone (GO:0043434)	5/41	0.0329773	0.5115	0	0	2.77162	9.45658	TGFBR3;SRC;IRS1;CAV1;GNAI1	.
malate metabolic process (GO:0006108)	2/7	0.0350457	0.51243	0	0	6.49351	21.7604	ME1;CELSR1	.
ameboidal-type cell migration (GO:0001667)	5/41	0.0329773	0.513059	0	0	2.77162	9.45658	SEMA4B;AMOTL2;SEMA3F;AMOT;PHACTR4	.
negative regulation of cell-matrix adhesion (GO:0001953)	4/28	0.0328957	0.513354	0	0	3.24675	11.0858	BCAS3;SRC;ARHGAP6;PHLDB2	.
store-operated calcium entry (GO:0002115)	2/7	0.0350457	0.513903	0	0	6.49351	21.7604	CRACR2A;STIM2	.
positive regulation of cell proliferation (GO:0008284)	27/425	0.0364259	0.514907	0	0	1.44385	4.78272	IRS1;FLT3;CDCA7L;LAMC2;AREG;RAB25;GRK5;EPCAM;PDGFC;ERBB2;PIM1;ZNF304;STX3;TRPM4;TGFB2;LIG4;CDC7;TBX3;BTC;TGFBR3;MLXIPL;BMP2;BAMBI;SINHCAF;EPHA1;NES;FGFR1	.
negative regulation of cardiac muscle tissue development (GO:0055026)	2/7	0.0350457	0.515384	0	0	6.49351	21.7604	BMP2;FZD7	.
cellular amino acid biosynthetic process (GO:0008652)	4/29	0.0368735	0.515521	0	0	3.1348	10.3457	DPAGT1;ASNS;PYCR1;RIMKLB	.
platelet-derived growth factor receptor signaling pathway (GO:0048008)	3/17	0.0364066	0.516064	0	0	4.0107	13.2875	SRC;PDGFC;PLAT	.
positive regulation of interleukin-5 production (GO:0032754)	2/7	0.0350457	0.516873	0	0	6.49351	21.7604	GATA3;PRKCZ	.
cellular response to alcohol (GO:0097306)	4/29	0.0368735	0.516938	0	0	3.1348	10.3457	JUP;CDH1;ADCY6;LRP6	.
positive regulation of cation transmembrane transport (GO:1904064)	3/17	0.0364066	0.517501	0	0	4.0107	13.2875	NOS1AP;AKAP6;ANK3	.
cellular response to ketone (GO:1901655)	4/29	0.0368735	0.518362	0	0	3.1348	10.3457	SRC;ACOD1;GNAI1;ADCY6	.
positive regulation of insulin receptor signaling pathway (GO:0046628)	2/7	0.0350457	0.518371	0	0	6.49351	21.7604	IRS1;PRKCZ	.
regulation of early endosome to late endosome transport (GO:2000641)	3/17	0.0364066	0.518947	0	0	4.0107	13.2875	SRC;EZR;MAPK3	.
negative regulation of endocytosis (GO:0045806)	4/29	0.0368735	0.519794	0	0	3.1348	10.3457	CAV1;PACSIN3;FCGR2B;PROM2	.
regulation of NADP metabolic process (GO:1902031)	2/7	0.0350457	0.519878	0	0	6.49351	21.7604	ME1;CELSR1	.
positive regulation of telomere capping (GO:1904355)	3/17	0.0364066	0.5204	0	0	4.0107	13.2875	NEK7;PRKCQ;MAPK3	.
regulation of toll-like receptor 3 signaling pathway (GO:0034139)	2/7	0.0350457	0.521394	0	0	6.49351	21.7604	CAV1;F2RL1	.
peptidyl-lysine trimethylation (GO:0018023)	3/17	0.0364066	0.521862	0	0	4.0107	13.2875	KMT2A;SUV39H1;VCPKMT	.
negative regulation of proteolysis (GO:0045861)	5/42	0.0361274	0.52226	0	0	2.70563	8.98459	CST3;EFNA1;TIMP3;PLAT;CHAC1	.
regulation of Notch signaling pathway (GO:0008593)	7/71	0.0362397	0.522405	0	0	2.24072	7.4338	TGFB2;ELF3;BMP2K;TSPAN5;CHAC1;PEAR1;EPN2	.
positive regulation of neurogenesis (GO:0050769)	7/70	0.0339013	0.522654	0	0	2.27273	7.69159	FZD3;BMP2;ZEB1;NUMB;LIG4;ECT2;FGFR1	.
regulation of pinocytosis (GO:0048548)	2/7	0.0350457	0.522918	0	0	6.49351	21.7604	CAV1;PROM2	.
positive regulation of dendrite extension (GO:1903861)	3/17	0.0364066	0.523332	0	0	4.0107	13.2875	SYT4;SYT1;NEDD4L	.
cellular response to transforming growth factor beta stimulus (GO:0071560)	9/101	0.0338452	0.52337	0	0	2.0252	6.85725	TGFBR3;TGFB2;SRC;PARD3;CGN;PTPRK;F11R;PRKCZ;FERMT2	.
monocyte chemotaxis (GO:0002548)	5/42	0.0361274	0.523744	0	0	2.70563	8.98459	CCL24;CCL22;CCL20;CCL17;CX3CL1	.
negative regulation of cardiocyte differentiation (GO:1905208)	2/7	0.0350457	0.524452	0	0	6.49351	21.7604	BMP2;FZD7	.
mesenchymal cell differentiation (GO:0048762)	5/42	0.0361274	0.525236	0	0	2.70563	8.98459	TGFBR3;TGFB2;BMP2;DLG5;LRP6	.
negative regulation of dendrite morphogenesis (GO:0050774)	2/7	0.0350457	0.525994	0	0	6.49351	21.7604	EFNA1;YWHAH	.
odontogenesis (GO:0042476)	5/42	0.0361274	0.526737	0	0	2.70563	8.98459	TGFB2;BMP2;TUFT1;AXIN2;LRP6	.
negative regulation of cardiac muscle cell differentiation (GO:2000726)	2/7	0.0350457	0.527546	0	0	6.49351	21.7604	BMP2;FZD7	.
vesicle transport along actin filament (GO:0030050)	2/7	0.0350457	0.529107	0	0	6.49351	21.7604	MLPH;FNBP1L	.
sulfur amino acid biosynthetic process (GO:0000097)	2/7	0.0350457	0.530677	0	0	6.49351	21.7604	CBS;GGT1	.
regulation of dendritic spine maintenance (GO:1902950)	2/7	0.0350457	0.532256	0	0	6.49351	21.7604	FYN;FCGR2B	.
AV node cell action potential (GO:0086016)	2/7	0.0350457	0.533845	0	0	6.49351	21.7604	SCN4B;TRPM4	.
negative regulation of cell differentiation (GO:0045596)	12/151	0.0347944	0.534807	0	0	1.80614	6.06556	FOXA1;EFNA1;COL5A1;ZBTB46;CAV1;PKP2;RORA;TRIB3;GATA3;AXIN2;SINHCAF;TRPM4	.
progesterone receptor signaling pathway (GO:0050847)	2/7	0.0350457	0.535443	0	0	6.49351	21.7604	YAP1;SRC	.
angiotensin-activated signaling pathway (GO:0038166)	2/7	0.0350457	0.537051	0	0	6.49351	21.7604	SRC;CAV1	.
chordate embryonic development (GO:0043009)	6/57	0.0385806	0.537915	0	0	2.39234	7.78709	KIAA1217;BMP2;LIG4;GATA3;SULF2;FGFR1	.
amino acid transmembrane transport (GO:0003333)	4/30	0.0411156	0.570143	0	0	3.0303	9.67081	SLC7A5;SLC38A1;SLC7A8;SLC7A11	.
collagen fibril organization (GO:0030199)	4/30	0.0411156	0.571697	0	0	3.0303	9.67081	TGFB2;COL5A1;COL14A1;LOXL4	.
regulation of sodium ion transmembrane transport (GO:1902305)	4/31	0.0456223	0.576264	0	0	2.93255	9.05384	NEDD4L;UTRN;SCN4B;YWHAH	.
regulation of dendrite extension (GO:1903859)	3/18	0.042298	0.57713	0	0	3.78788	11.9811	SYT4;SYT1;NEDD4L	.
regulation of cardiac muscle cell action potential involved in regulation of contraction (GO:0098909)	2/8	0.0453857	0.577565	0	0	5.68182	17.5713	CAV1;AKAP9	.
aminoglycan metabolic process (GO:0006022)	4/31	0.0456223	0.577694	0	0	2.93255	9.05384	SDC1;AGRN;HSPG2;DCN	.
establishment of epithelial cell polarity (GO:0090162)	3/18	0.042298	0.578678	0	0	3.78788	11.9811	CAMSAP3;PARD3;SIPA1L3	.
mammary gland epithelial cell differentiation (GO:0060644)	2/8	0.0453857	0.579008	0	0	5.68182	17.5713	LATS1;IRF6	.
positive regulation of cation channel activity (GO:2001259)	4/31	0.0456223	0.579131	0	0	2.93255	9.05384	GAL;AKAP6;ADRB2;ANK3	.
negative regulation of peptidyl-serine phosphorylation (GO:0033137)	3/18	0.042298	0.580233	0	0	3.78788	11.9811	MLXIPL;RASSF2;CAV1	.
regulation of cilium movement (GO:0003352)	2/8	0.0453857	0.58046	0	0	5.68182	17.5713	CCDC39;DNAH11	.
digestive tract development (GO:0048565)	5/44	0.0429658	0.581576	0	0	2.58264	8.12849	CCDC39;TGFB2;ITGB4;GATA3;EPHB3	.
protein homooligomerization (GO:0051260)	14/191	0.0430915	0.581735	0	0	1.66587	5.23822	SYT1;CAV1;RASEF;CLDN1;ALDH1A3;CLDN3;SYT11;DPYSL3;ANXA6;LY6G6C;ECT2;CRYAB;FBP1;TRPM4	.
regulation of cardiac muscle cell membrane repolarization (GO:0099623)	3/18	0.042298	0.581797	0	0	3.78788	11.9811	AKAP9;NOS1AP;SCN4B	.
peripheral nervous system axon ensheathment (GO:0032292)	2/8	0.0453857	0.581918	0	0	5.68182	17.5713	PARD3;ADGRG6	.
divalent metal ion transport (GO:0070838)	8/89	0.0420828	0.581974	0	0	2.0429	6.47215	RAMP2;CATSPER2;TRPV6;NIPAL1;CAV1;ITPR1;FYN;CACNA1H	.
positive regulation of protein localization to plasma membrane (GO:1903078)	5/44	0.0429658	0.583123	0	0	2.58264	8.12849	CNST;ITGA3;ARHGEF16;STX3;SPTBN1	.
establishment or maintenance of apical/basal cell polarity (GO:0035088)	3/18	0.042298	0.58337	0	0	3.78788	11.9811	DLG3;PARD3;ERBIN	.
B cell mediated immunity (GO:0019724)	2/8	0.0453857	0.583384	0	0	5.68182	17.5713	CD27;FCGR2B	.
carboxylic acid biosynthetic process (GO:0046394)	5/45	0.0466569	0.583554	0	0	2.52525	7.73973	DPAGT1;NANP;ASNS;PYCR1;RIMKLB	.
negative regulation of ERBB signaling pathway (GO:1901185)	5/44	0.0429658	0.584678	0	0	2.58264	8.12849	BTC;ERRFI1;ERBB3;ERBB2;CBLC	.
negative regulation of hippo signaling (GO:0035331)	2/8	0.0453857	0.584857	0	0	5.68182	17.5713	WWC1;DLG5	.
positive regulation of macroautophagy (GO:0016239)	5/45	0.0466569	0.584988	0	0	2.52525	7.73973	GPSM1;SESN2;ADRB2;PIP4K2C;DCN	.
regulation of Ras protein signal transduction (GO:0046578)	8/91	0.0469812	0.586174	0	0	1.998	6.1099	TGFB2;RASA2;PLCE1;EPS8L1;EPS8L2;RASAL2;RASAL3;FBP1	.
regulation of toll-like receptor 2 signaling pathway (GO:0034135)	2/8	0.0453857	0.586338	0	0	5.68182	17.5713	F2RL1;ACOD1	.
lymphocyte chemotaxis (GO:0048247)	5/45	0.0466569	0.586429	0	0	2.52525	7.73973	CCL24;CCL22;CCL20;CCL17;CX3CL1	.
negative regulation of voltage-gated potassium channel activity (GO:1903817)	2/8	0.0453857	0.587826	0	0	5.68182	17.5713	CAV1;ANK3	.
regulation of focal adhesion assembly (GO:0051893)	5/45	0.0466569	0.587877	0	0	2.52525	7.73973	CAMSAP3;BCAS3;SRC;ARHGAP6;PHLDB2	.
desensitization of G-protein coupled receptor protein signaling pathway (GO:0002029)	2/8	0.0453857	0.589322	0	0	5.68182	17.5713	ADRB2;LY6G6E	.
regulation of cytoplasmic transport (GO:1903649)	2/8	0.0453857	0.590825	0	0	5.68182	17.5713	SRC;MAPK3	.
canonical Wnt signaling pathway (GO:0060070)	7/74	0.043884	0.590871	0	0	2.14988	6.72096	FZD3;CAV1;FZD7;TCF7;DIXDC1;GATA3;LRP6	.
Schwann cell development (GO:0014044)	2/8	0.0453857	0.592336	0	0	5.68182	17.5713	PARD3;ADGRG6	.
response to forskolin (GO:1904321)	2/8	0.0453857	0.593855	0	0	5.68182	17.5713	GNAI1;ADCY6	.
renal system development (GO:0072001)	6/60	0.0477358	0.594136	0	0	2.27273	6.9138	TFAP2A;TGFB2;PAX8;ITGB4;GATA3;SULF2	.
axon extension involved in axon guidance (GO:0048846)	2/8	0.0453857	0.595381	0	0	5.68182	17.5713	ALCAM;SEMA3F	.
cytoskeletal anchoring at nuclear membrane (GO:0090286)	2/8	0.0453857	0.596916	0	0	5.68182	17.5713	SYNE2;SYNE1	.
integrin-mediated signaling pathway (GO:0007229)	6/59	0.0445481	0.598234	0	0	2.31125	7.19072	LAMA5;SRC;ITGA2;ERBIN;ZNF304;FERMT2	.
T-helper 17 cell differentiation (GO:0072539)	2/8	0.0453857	0.598458	0	0	5.68182	17.5713	IRF4;RORA	.
regulation of catenin import into nucleus (GO:0035412)	3/19	0.048635	0.599479	0	0	3.58852	10.8496	BAMBI;FZD7;AXIN2	.
response to magnesium ion (GO:0032026)	2/8	0.0453857	0.600009	0	0	5.68182	17.5713	ANK3;FBP1	.
positive regulation of epithelial cell differentiation (GO:0030858)	3/19	0.048635	0.60093	0	0	3.58852	10.8496	RFX3;VEZF1;SFN	.
negative regulation of protein homooligomerization (GO:0032463)	2/8	0.0453857	0.601567	0	0	5.68182	17.5713	SRC;CRYAB	.
positive regulation of toll-like receptor signaling pathway (GO:0034123)	3/19	0.048635	0.602389	0	0	3.58852	10.8496	CAV1;TLR9;F2RL1	.
cellular response to forskolin (GO:1904322)	2/8	0.0453857	0.603134	0	0	5.68182	17.5713	GNAI1;ADCY6	.
NADP metabolic process (GO:0006739)	3/19	0.048635	0.603855	0	0	3.58852	10.8496	RPIA;TP53I3;ME1	.
dephosphorylation (GO:0016311)	10/125	0.0491766	0.604694	0	0	1.81818	5.47698	PHLPP2;DUSP3;PTPN21;PTPRK;DUSP18;PPP2R3A;PTPN13;PTPN4;FBP1;PTPN14	.
defense response to protozoan (GO:0042832)	2/8	0.0453857	0.604709	0	0	5.68182	17.5713	IRF4;LYST	.
neuron projection extension involved in neuron projection guidance (GO:1902284)	2/8	0.0453857	0.606292	0	0	5.68182	17.5713	ALCAM;SEMA3F	.
negative regulation of kinase activity (GO:0033673)	8/92	0.0495642	0.606538	0	0	1.97628	5.93772	CDKN1C;DBNDD2;PRKAG2;TRIB3;SFN;EPHA1;DCN;LRP6	.
cAMP-mediated signaling (GO:0019933)	7/76	0.0495164	0.607409	0	0	2.0933	6.29132	RAMP2;GAL;GNAL;KSR1;ADGRG6;AKAP6;ADCY6	.
regulation of vascular associated smooth muscle cell migration (GO:1904752)	2/8	0.0453857	0.607883	0	0	5.68182	17.5713	DOCK5;DOCK4	.
liver development (GO:0001889)	4/32	0.050393	0.612275	0	0	2.84091	8.48836	TGFBR3;CCDC39;LSR;MET	.
metal ion homeostasis (GO:0055065)	5/46	0.0505305	0.612488	0	0	2.47036	7.37445	SLC7A8;TRPV6;CAV1;SCNN1A;ANK3	.
regulation of protein autophosphorylation (GO:0031952)	4/32	0.050393	0.613736	0	0	2.84091	8.48836	TOM1L1;ERRFI1;RASSF2;PDGFC	.
regulation of protein tyrosine kinase activity (GO:0061097)	4/32	0.050393	0.615204	0	0	2.84091	8.48836	EFNA1;ERBB3;DLG3;CAV1	.
regulation of angiogenesis (GO:0045765)	13/178	0.0511536	0.618571	0	0	1.65986	4.93463	TGFB2;RAMP2;JUP;GAB1;FOXO4;ETS1;HSPG2;DCN;AMOT;ERBB2;ZNF304;EPHA1;CCR3	.
regulation of canonical Wnt signaling pathway (GO:0060828)	15/214	0.0514792	0.621037	0	0	1.59303	4.72586	JUP;CAV1;CTNND1;DIXDC1;KREMEN1;PRICKLE1;AXIN2;DKK3;LRP6;LATS1;SCEL;BMP2;BAMBI;ANKRD10;TRPM4	.
lipoprotein biosynthetic process (GO:0042158)	2/9	0.056684	0.623401	0	0	5.05051	14.4963	PORCN;WDR45	.
negative regulation of potassium ion transmembrane transport (GO:1901380)	2/9	0.056684	0.624748	0	0	5.05051	14.4963	CAV1;NEDD4L	.
regulation of homotypic cell-cell adhesion (GO:0034110)	2/9	0.056684	0.6261	0	0	5.05051	14.4963	PRKCQ;ANK3	.
response to interleukin-4 (GO:0070670)	2/9	0.056684	0.627458	0	0	5.05051	14.4963	TCF7;GATA3	.
regulation of cell-cell adhesion mediated by cadherin (GO:2000047)	2/9	0.056684	0.628822	0	0	5.05051	14.4963	FOXA1;EPCAM	.
endothelial cell chemotaxis (GO:0035767)	2/9	0.056684	0.630192	0	0	5.05051	14.4963	PLEKHG5;RAB13	.
atrioventricular valve development (GO:0003171)	2/9	0.056684	0.631568	0	0	5.05051	14.4963	BMP2;TGFB2	.
positive regulation of epidermis development (GO:0045684)	2/9	0.056684	0.63295	0	0	5.05051	14.4963	TMEM79;SFN	.
epithelial cilium movement involved in determination of left/right asymmetry (GO:0060287)	2/9	0.056684	0.634338	0	0	5.05051	14.4963	CCDC39;RFX3	.
semaphorin-plexin signaling pathway involved in axon guidance (GO:1902287)	2/9	0.056684	0.635732	0	0	5.05051	14.4963	PLXNB1;PLXNA3	.
central nervous system neuron development (GO:0021954)	2/9	0.056684	0.637133	0	0	5.05051	14.4963	MAP2;ARHGAP35	.
aminoglycan catabolic process (GO:0006026)	4/33	0.0554262	0.638465	0	0	2.75482	7.96888	OVGP1;SDC1;AGRN;HSPG2	.
regulation of integrin activation (GO:0033623)	2/9	0.056684	0.638539	0	0	5.05051	14.4963	SRC;FBLIM1	.
negative regulation of receptor activity (GO:2000272)	4/33	0.0554262	0.63991	0	0	2.75482	7.96888	ERRFI1;GPRC5A;CAV1;CBLC	.
embryonic forelimb morphogenesis (GO:0035115)	2/9	0.056684	0.639952	0	0	5.05051	14.4963	TFAP2A;TBX3	.
cellular protein localization (GO:0034613)	21/328	0.0556874	0.640029	0	0	1.4551	4.20233	RAB4A;SEPT11;ATG9B;RAB27B;PTPRK;AXIN2;WDR45;ATG13;AMOT;HID1;RAB25;MYO6;KIF13A;RAB13;SNX9;STX3;EZR;STX1A;FERMT2;RAB7A;YWHAH	.
regulation of potassium ion transmembrane transport (GO:1901379)	4/33	0.0554262	0.641361	0	0	2.75482	7.96888	CAV1;NOS1AP;NEDD4L;AKAP6	.
regulation of endothelial cell differentiation (GO:0045601)	2/9	0.056684	0.641371	0	0	5.05051	14.4963	ZEB1;VEZF1	.
negative regulation of protein kinase activity (GO:0006469)	9/110	0.0534743	0.642069	0	0	1.8595	5.44566	CDKN1C;DBNDD2;CAV1;PRKAG2;TRIB3;SFN;EPHA1;DCN;LRP6	.
pericardium development (GO:0060039)	2/9	0.056684	0.642796	0	0	5.05051	14.4963	BMP2;LRP6	.
heterophilic cell-cell adhesion via plasma membrane cell adhesion molecules (GO:0007157)	5/48	0.0588264	0.642808	0	0	2.36742	6.7073	ALCAM;CXADR;ADGRL1;NECTIN4;SELE	.
phosphatidylcholine biosynthetic process (GO:0006656)	4/33	0.0554262	0.642818	0	0	2.75482	7.96888	SLC44A3;SLC44A4;STARD10;LPIN2	.
positive regulation of protein kinase B signaling (GO:0051897)	10/128	0.0560825	0.643121	0	0	1.77557	5.11529	BTC;ERBB3;IRS1;SRC;ERBB2;GAB1;FYN;GATA3;MET;FGFR1	.
regulation of protein kinase B signaling (GO:0051896)	12/164	0.0586431	0.64356	0	0	1.66297	4.71666	BTC;PHLPP2;ERBB3;IRS1;SRC;ERBB2;GAB1;TRIB3;FYN;GATA3;MET;FGFR1	.
circulatory system development (GO:0072359)	9/110	0.0534743	0.643583	0	0	1.8595	5.44566	TGFB2;BMP2;RAMP2;CXADR;ERBB3;PKP2;PLCE1;GATA3;HSPG2	.
extracellular matrix disassembly (GO:0022617)	7/79	0.0587876	0.643762	0	0	2.01381	5.70678	CDH1;MMP15;CAPN2;LAMC2;CTSV;HSPG2;DCN	.
cellular response to interleukin-4 (GO:0071353)	2/9	0.056684	0.644228	0	0	5.05051	14.4963	TCF7;GATA3	.
cellular response to amino acid stimulus (GO:0071230)	4/33	0.0554262	0.644283	0	0	2.75482	7.96888	SESN2;CAPN2;SH3BP4;FYN	.
vesicle cytoskeletal trafficking (GO:0099518)	3/20	0.0554066	0.645524	0	0	3.40909	9.86269	MLPH;BICDL2;FNBP1L	.
microtubule anchoring at centrosome (GO:0034454)	2/9	0.056684	0.645666	0	0	5.05051	14.4963	CCDC120;KIF3A	.
inositol phosphate-mediated signaling (GO:0048016)	3/20	0.0554066	0.647002	0	0	3.40909	9.86269	NFAT5;NFATC3;PLCE1	.
regulation of organ growth (GO:0046620)	2/9	0.056684	0.64711	0	0	5.05051	14.4963	LATS1;WWC1	.
melanosome localization (GO:0032400)	3/20	0.0554066	0.648486	0	0	3.40909	9.86269	MLPH;VPS33A;RAB27B	.
integrin activation (GO:0033622)	2/9	0.056684	0.648561	0	0	5.05051	14.4963	FERMT2;CX3CL1	.
regulation of anoikis (GO:2000209)	3/20	0.0554066	0.649976	0	0	3.40909	9.86269	SRC;CAV1;ZNF304	.
positive regulation of protein localization to cell periphery (GO:1904377)	5/47	0.054587	0.650835	0	0	2.41779	7.03085	ITGA3;ARHGEF16;STX3;GNAI1;SPTBN1	.
autophagy of nucleus (GO:0044804)	3/20	0.0554066	0.651474	0	0	3.40909	9.86269	ATG9B;WDR45;ATG13	.
actin cytoskeleton reorganization (GO:0031532)	6/62	0.0545242	0.651609	0	0	2.19941	6.39834	CXADR;CDC42BPG;GAB1;PARVA;EZR;CDC42BPA	.
negative regulation of intracellular signal transduction (GO:1902532)	12/162	0.0544094	0.651764	0	0	1.6835	4.90104	PHLPP2;DUSP3;SRC;WWC1;CAV1;DLG5;ITPR1;OTUD7B;SH3BP4;RORA;TRIB3;CGNL1	.
axon extension (GO:0048675)	3/20	0.0554066	0.652979	0	0	3.40909	9.86269	ALCAM;PLXNB1;SEMA3F	.
ureteric bud morphogenesis (GO:0060675)	3/20	0.0554066	0.65449	0	0	3.40909	9.86269	BMP2;PAX8;GATA3	.
regulation of epidermal cell differentiation (GO:0045604)	3/20	0.0554066	0.656009	0	0	3.40909	9.86269	ERRFI1;SFN;CTSV	.
mesoderm formation (GO:0001707)	3/20	0.0554066	0.657534	0	0	3.40909	9.86269	ITGB4;ITGA3;ITGA2	.
cell projection assembly (GO:0030031)	3/20	0.0554066	0.659067	0	0	3.40909	9.86269	CYFIP2;PARVA;RHOU	.
positive regulation of locomotion (GO:0040017)	4/34	0.0607199	0.659263	0	0	2.6738	7.4906	CAVIN1;CHMP4C;F2RL1;STX3	.
establishment or maintenance of epithelial cell apical/basal polarity (GO:0045197)	4/34	0.0607199	0.660669	0	0	2.6738	7.4906	CAMSAP3;DLG3;PARD3;ERBIN	.
entry into host cell (GO:0030260)	4/34	0.0607199	0.662081	0	0	2.6738	7.4906	SRC;CDH1;CTNND1;MET	.
hepaticobiliary system development (GO:0061008)	3/21	0.0626003	0.666909	0	0	3.24675	8.9967	TGFBR3;LSR;MET	.
synaptic transmission, glutamatergic (GO:0035249)	3/21	0.0626003	0.668304	0	0	3.24675	8.9967	UNC13B;SLC1A4;GRIA3	.
kidney development (GO:0001822)	6/64	0.061867	0.668872	0	0	2.13068	5.92919	TFAP2A;TGFB2;PAX8;GATA3;CEP290;SULF2	.
negative regulation of programmed cell death (GO:0043069)	25/409	0.0617587	0.669118	0	0	1.3892	3.86825	DDR1;FLT3;SRC;FHL2;FMN2;GRK5;ERBB3;ERBB2;PIM1;TAF9B;EPHB3;MAP4K4;TNFSF18;TFAP2A;PLK2;ASNS;LMTK2;TBX3;KRT18;CD27;ATF5;EPHA1;CRYAB;MET;FGFR1	.
regulation of mitotic cell cycle (GO:0007346)	12/166	0.0630909	0.669341	0	0	1.64294	4.53972	FOXA1;AFAP1L2;DUSP3;PSRC1;STK24;NEK7;PIM1;ASNS;PAK6;FBXO5;GNAI1;MAP4K4	.
regulation of cell growth (GO:0001558)	14/202	0.0629695	0.669444	0	0	1.57516	4.35548	TGFB2;SLC44A4;AKAP6;DCBLD2;PSRC1;SESN2;ERBB2;PLCE1;SH3BP4;PRKCQ;APBB2;TAF9B;EXOSC2;FBP1	.
long-term synaptic potentiation (GO:0060291)	3/21	0.0626003	0.669705	0	0	3.24675	8.9967	PLK2;GRIN2C;PRKCZ	.
negative regulation of cyclin-dependent protein kinase activity (GO:1904030)	3/21	0.0626003	0.671112	0	0	3.24675	8.9967	CDKN1C;HEXIM1;LATS1	.
limb morphogenesis (GO:0035108)	3/21	0.0626003	0.672525	0	0	3.24675	8.9967	TGFB2;TBX3;LRP6	.
phospholipid translocation (GO:0045332)	3/21	0.0626003	0.673944	0	0	3.24675	8.9967	ATP8B1;ATP10A;ATP9A	.
ventricular cardiac muscle tissue development (GO:0003229)	3/21	0.0626003	0.675369	0	0	3.24675	8.9967	TGFBR3;PKP2;DSG2	.
forelimb morphogenesis (GO:0035136)	2/10	0.0688362	0.695587	0	0	4.54545	12.1638	TFAP2A;TBX3	.
positive regulation of neuron differentiation (GO:0045666)	8/99	0.0702059	0.695652	0	0	1.83655	4.87846	NDRG4;BMP2;ZEB1;DPYSL3;ECT2;ARHGAP35;CX3CL1;FGFR1	.
positive regulation of cell development (GO:0010720)	4/35	0.0662712	0.695847	0	0	2.5974	7.04935	NUMB;RFX3;LIG4;AKAP6	.
negative regulation of cell cycle process (GO:0010948)	7/82	0.0690596	0.696465	0	0	1.94013	5.18556	TOM1L1;MLXIPL;CCND1;CHMP4C;CDC7;FBXO5;FOXO4	.
regulation of immunoglobulin production (GO:0002637)	2/10	0.0688362	0.696967	0	0	4.54545	12.1638	TLR9;FCGR2B	.
phosphatidylinositol biosynthetic process (GO:0006661)	8/99	0.0702059	0.697005	0	0	1.83655	4.87846	CDS1;PI4K2B;RAB4A;PIK3R3;PIP4K2C;SYNJ2;PTPN13;PIK3C2B	.
plasma membrane bounded cell projection assembly (GO:0120031)	16/242	0.0692737	0.697246	0	0	1.50263	4.01156	P2RY12;SEPT11;RFX2;RFX3;PARVA;FNBP1L;RHOD;FGD3;FGD6;ABLIM3;KIF3A;TMEM237;BBS9;EZR;FAM92A;CEP290	.
regulation of insulin receptor signaling pathway (GO:0046626)	4/35	0.0662712	0.697282	0	0	2.5974	7.04935	IRS1;GRB10;PRKCQ;PRKCZ	.
urogenital system development (GO:0001655)	3/22	0.0702023	0.698328	0	0	3.09917	8.23256	PAX8;ITGB4;EPHB3	.
negative regulation of protein autophosphorylation (GO:0031953)	2/10	0.0688362	0.698352	0	0	4.54545	12.1638	ERRFI1;CAV1	.
ventricular cardiac muscle tissue morphogenesis (GO:0055010)	4/35	0.0662712	0.698723	0	0	2.5974	7.04935	DSP;TGFBR3;TGFB2;PKP2	.
regulation of membrane protein ectodomain proteolysis (GO:0051043)	3/22	0.0702023	0.699692	0	0	3.09917	8.23256	PACSIN3;TIMP3;SNX9	.
regulation of mitochondrial depolarization (GO:0051900)	2/10	0.0688362	0.699744	0	0	4.54545	12.1638	SRC;DCN	.
response to peptide (GO:1901652)	4/35	0.0662712	0.700169	0	0	2.5974	7.04935	IRS1;ERBIN;FYN;GNAI1	.
positive regulation of interleukin-10 production (GO:0032733)	3/22	0.0702023	0.701061	0	0	3.09917	8.23256	IRF4;TLR9;PRKCZ	.
negative regulation of embryonic development (GO:0045992)	2/10	0.0688362	0.70114	0	0	4.54545	12.1638	FZD3;GATA3	.
regulation of wound healing (GO:0061041)	4/35	0.0662712	0.701622	0	0	2.5974	7.04935	TNFRSF12A;CAV1;CD109;F2RL1	.
cell morphogenesis involved in neuron differentiation (GO:0048667)	8/98	0.0669793	0.701839	0	0	1.85529	5.01553	NTNG2;FARP1;PARD6B;MAP2;PARD3;TLR9;ANK3;S100B	.
early endosome to late endosome transport (GO:0045022)	3/22	0.0702023	0.702436	0	0	3.09917	8.23256	HOOK1;LMTK2;RAB7A	.
neuron projection fasciculation (GO:0106030)	2/10	0.0688362	0.702543	0	0	4.54545	12.1638	ARHGAP35;EPHB3	.
positive regulation of protein targeting to membrane (GO:0090314)	3/22	0.0702023	0.703816	0	0	3.09917	8.23256	ERBB2;FYN;ANK3	.
positive regulation of smooth muscle cell migration (GO:0014911)	2/10	0.0688362	0.70395	0	0	4.54545	12.1638	DOCK5;DOCK4	.
positive regulation of protein autophosphorylation (GO:0031954)	3/22	0.0702023	0.705201	0	0	3.09917	8.23256	TOM1L1;RASSF2;PDGFC	.
sympathetic ganglion development (GO:0061549)	2/10	0.0688362	0.705364	0	0	4.54545	12.1638	FZD3;SEMA3F	.
actin filament depolymerization (GO:0030042)	2/10	0.0688362	0.706783	0	0	4.54545	12.1638	CFL2;DSTN	.
positive regulation of lipase activity (GO:0060193)	2/10	0.0688362	0.708208	0	0	4.54545	12.1638	RHOC;FGFR1	.
positive regulation of intracellular steroid hormone receptor signaling pathway (GO:0033145)	2/10	0.0688362	0.709639	0	0	4.54545	12.1638	YAP1;FOXA1	.
positive regulation of glucose import in response to insulin stimulus (GO:2001275)	2/10	0.0688362	0.711075	0	0	4.54545	12.1638	IRS1;PIK3R3	.
carboxylic acid transmembrane transport (GO:1905039)	4/36	0.0720764	0.711424	0	0	2.52525	6.64149	SLC7A5;SLC38A1;SLC7A8;SLC7A11	.
N-acetylneuraminate metabolic process (GO:0006054)	2/10	0.0688362	0.712518	0	0	4.54545	12.1638	NANP;ST6GAL1	.
positive regulation of peptide secretion (GO:0002793)	4/36	0.0720764	0.712802	0	0	2.52525	6.64149	UNC13B;TGFB2;EZR;MYH10	.
protein K11-linked deubiquitination (GO:0035871)	2/10	0.0688362	0.713966	0	0	4.54545	12.1638	OTUD7B;YOD1	.
regulation of attachment of spindle microtubules to kinetochore (GO:0051988)	2/10	0.0688362	0.71542	0	0	4.54545	12.1638	ECT2;KNSTRN	.
regulation of coagulation (GO:0050818)	2/10	0.0688362	0.71688	0	0	4.54545	12.1638	CAV1;F2RL1	.
amino sugar metabolic process (GO:0006040)	2/10	0.0688362	0.718346	0	0	4.54545	12.1638	ST6GAL1;GFPT2	.
ganglion development (GO:0061548)	2/10	0.0688362	0.719818	0	0	4.54545	12.1638	FZD3;SEMA3F	.
positive regulation of cellular protein localization (GO:1903829)	6/67	0.073924	0.726848	0	0	2.03528	5.30133	BCAS3;SYT11;SESN2;FYN;STX3;CEP290	.
negative regulation of epithelial cell proliferation (GO:0050680)	6/67	0.073924	0.728251	0	0	2.03528	5.30133	CDKN1C;TGFBR3;TGFB2;CAV1;PTPRK;GATA3	.
adenylate cyclase-modulating G-protein coupled receptor signaling pathway (GO:0007188)	10/135	0.07458	0.731888	0	0	1.6835	4.37017	P2RY12;RAMP2;GABBR1;GNAL;GRK5;GPR84;ADRB2;CCR3;ADCY6;GNAI1	.
positive regulation of intracellular protein transport (GO:0090316)	11/153	0.0752039	0.736594	0	0	1.63399	4.22803	BCAS3;JUP;ABLIM3;TMEM30B;ERBB2;RHOU;FYN;ANK3;ECT2;ATG13;CEP290	.
regulation of protein localization to plasma membrane (GO:1903076)	6/68	0.0782202	0.741928	0	0	2.00535	5.11008	ITGA3;ARHGEF16;TMBIM1;NUMB;STX3;SPTBN1	.
positive regulation of autophagy (GO:0010508)	6/68	0.0782202	0.74331	0	0	2.00535	5.11008	GPSM1;DAPK1;PLK2;SESN2;SH3BP4;DCN	.
positive regulation of synaptic transmission (GO:0050806)	6/68	0.0782202	0.744697	0	0	2.00535	5.11008	UNC13B;SYT1;PLK2;NMU;GRIN2C;PRKCZ	.
regulation of microtubule cytoskeleton organization (GO:0070507)	3/23	0.0781974	0.745872	0	0	2.96443	7.5549	CAMSAP3;ATF5;PHLDB2	.
divalent inorganic cation homeostasis (GO:0072507)	3/23	0.0781974	0.747268	0	0	2.96443	7.5549	TRPV6;CAV1;ANK3	.
regulation of symbiosis, encompassing mutualism through parasitism (GO:0043903)	2/11	0.0817457	0.747578	0	0	4.13223	10.3477	CAV1;CHMP4C	.
vesicle-mediated transport between endosomal compartments (GO:0098927)	3/23	0.0781974	0.74867	0	0	2.96443	7.5549	HOOK1;LMTK2;RAB7A	.
regulation of cardiac muscle cell differentiation (GO:2000725)	2/11	0.0817457	0.74892	0	0	4.13223	10.3477	BMP2;FZD7	.
glutamine family amino acid metabolic process (GO:0009064)	3/23	0.0781974	0.750078	0	0	2.96443	7.5549	TAT;ACOD1;GGT1	.
positive regulation of sodium ion transmembrane transporter activity (GO:2000651)	2/11	0.0817457	0.750267	0	0	4.13223	10.3477	TESC;ANK3	.
regulation of lipid metabolic process (GO:0019216)	8/101	0.0769392	0.750709	0	0	1.80018	4.61699	IRS1;CAV1;FHL2;ME1;PRKAG2;RORA;TRIB3;GRHL1	.
plasma membrane bounded cell projection morphogenesis (GO:0120039)	5/53	0.0827432	0.751314	0	0	2.14408	5.34308	STK24;PLXNB1;NYAP2;DCLK1;MAP4K4	.
regulation of proteolysis involved in cellular protein catabolic process (GO:1903050)	3/23	0.0781974	0.75149	0	0	2.96443	7.5549	RHBDF1;EFNA1;LATS1	.
retinal metabolic process (GO:0042574)	2/11	0.0817457	0.751618	0	0	4.13223	10.3477	ALDH1A3;RDH11	.
cellular response to metal ion (GO:0071248)	8/101	0.0769392	0.752147	0	0	1.80018	4.61699	TFAP2A;SYT1;CDH1;ANK3;ECT2;FBP1;CACNA1H;MAPK3	.
chemokine-mediated signaling pathway (GO:0070098)	5/53	0.0827432	0.752653	0	0	2.14408	5.34308	CCL24;CCL22;CCL20;CCL17;CX3CL1	.
positive regulation of developmental growth (GO:0048639)	5/52	0.0776012	0.75285	0	0	2.18531	5.58604	SYT4;SYT1;NEDD4L;L1CAM;AGRN	.
regulation of telomere capping (GO:1904353)	3/23	0.0781974	0.752908	0	0	2.96443	7.5549	NEK7;PRKCQ;MAPK3	.
negative regulation of potassium ion transport (GO:0043267)	2/11	0.0817457	0.752975	0	0	4.13223	10.3477	CAV1;NEDD4L	.
monocarboxylic acid biosynthetic process (GO:0072330)	6/69	0.0826539	0.753184	0	0	1.97628	4.92706	CYP39A1;ALDH1A3;OSBPL6;OSBPL3;ASNS;DCN	.
brain development (GO:0007420)	9/120	0.0826166	0.75419	0	0	1.70455	4.25036	NDRG4;ADGRG1;PHGDH;SMARCA1;GRIN2C;HSPG2;NES;PAFAH1B3;SHROOM4	.
peptidyl-tyrosine modification (GO:0018212)	5/52	0.0776012	0.754284	0	0	2.18531	5.58604	FLT3;SRC;FYN;EPHA1;FGFR1	.
neuronal action potential (GO:0019228)	3/23	0.0781974	0.754331	0	0	2.96443	7.5549	CATSPER2;ANK3;CACNA1H	.
positive regulation of actin filament depolymerization (GO:0030836)	2/11	0.0817457	0.754337	0	0	4.13223	10.3477	CFL2;F2RL1	.
cellular response to organic cyclic compound (GO:0071407)	10/136	0.0774999	0.754737	0	0	1.67112	4.27386	P2RY12;JUP;CDH1;CASP6;AKAP9;RORA;AKAP6;EZR;ADCY6;GNAI1	.
renal filtration (GO:0097205)	2/11	0.0817457	0.755703	0	0	4.13223	10.3477	ITGA3;SULF2	.
regulation of axon extension involved in axon guidance (GO:0048841)	3/23	0.0781974	0.75576	0	0	2.96443	7.5549	SEMA4B;SEMA3F;PLXNA3	.
zymogen activation (GO:0031638)	4/37	0.0781316	0.756557	0	0	2.457	6.26379	CYFIP2;PERP;PLAT;GGT1	.
cellular response to sterol (GO:0036315)	2/11	0.0817457	0.757075	0	0	4.13223	10.3477	RORA;LRP6	.
calcineurin-NFAT signaling cascade (GO:0033173)	2/11	0.0817457	0.758451	0	0	4.13223	10.3477	NFAT5;NFATC3	.
mesonephros development (GO:0001823)	2/11	0.0817457	0.759833	0	0	4.13223	10.3477	PAX8;GATA3	.
regulation of transcription, DNA-templated (GO:0006355)	82/1599	0.0804799	0.760535	0	0	1.1655	2.93677	FOXA1;CDKN1C;EHF;SUV39H1;FHL2;RORA;HR;PTPRK;ETS1;BACH2;ARHGAP35;CDH1;ZNF605;FBXO5;CEP290;YWHAH;TEAD3;RBFOX2;TESC;RFX2;RFX3;VEZF1;ETV4;DKK3;PSRC1;ZEB1;ELF3;PAX8;IRF4;ZNF436;ZNF711;TRIB3;PRKCQ;IRF6;ATF5;ZNF311;CREB5;YAP1;ZNF792;CASZ1;CRABP2;KMT2A;EPAS1;PERM1;TCF7;TULP3;BAZ2B;GATA3;FOXO4;PRICKLE1;LRP6;ERBB2;HIVEP1;PAK6;ZNF304;APBB2;ZNF621;MTA3;ZNF286A;HEXIM1;IVNS1ABP;TFAP2A;ZNF584;AFAP1L2;ZNF140;ATP…	.
regulation of vascular endothelial growth factor signaling pathway (GO:1900746)	2/11	0.0817457	0.761219	0	0	4.13223	10.3477	JCAD;DCN	.
intrinsic apoptotic signaling pathway (GO:0097193)	8/102	0.0804461	0.761626	0	0	1.78253	4.49228	STK24;JMY;ITPR1;TP53BP2;TRIB3;SFN;CHAC1;CD24	.
embryonic eye morphogenesis (GO:0048048)	2/11	0.0817457	0.762611	0	0	4.13223	10.3477	ALDH1A3;LRP6	.
response to steroid hormone (GO:0048545)	4/38	0.0844318	0.763928	0	0	2.39234	5.91342	YAP1;TGFB2;CATSPER2;CAV1	.
negative regulation of nuclear division (GO:0051784)	2/11	0.0817457	0.764008	0	0	4.13223	10.3477	TOM1L1;FBXO5	.
epithelial to mesenchymal transition (GO:0001837)	4/38	0.0844318	0.765285	0	0	2.39234	5.91342	TGFBR3;TGFB2;BMP2;DLG5	.
morphogenesis of an epithelial sheet (GO:0002011)	2/11	0.0817457	0.76541	0	0	4.13223	10.3477	PHACTR4;LRP6	.
drug transmembrane transport (GO:0006855)	2/11	0.0817457	0.766817	0	0	4.13223	10.3477	ABCC3;ATP8B1	.
microtubule anchoring at microtubule organizing center (GO:0072393)	2/11	0.0817457	0.768229	0	0	4.13223	10.3477	CCDC120;KIF3A	.
regulation of hippo signaling (GO:0035330)	2/11	0.0817457	0.769646	0	0	4.13223	10.3477	WWC1;DLG5	.
negative regulation of morphogenesis of an epithelium (GO:1905331)	2/11	0.0817457	0.771069	0	0	4.13223	10.3477	TACSTD2;PHLDB2	.
response to cytokine (GO:0034097)	10/139	0.08668	0.782881	0	0	1.63506	3.99858	FLT3;SRC;DPYSL3;TIMP3;AKAP6;AFF3;PTPN13;PTPN4;SELE;PTPN14	.
negative regulation of angiogenesis (GO:0016525)	6/70	0.0872245	0.786408	0	0	1.94805	4.75182	TGFB2;FOXO4;HSPG2;DCN;AMOT;EPN2	.
positive regulation of apoptotic process (GO:0043065)	19/308	0.0876351	0.788716	0	0	1.40201	3.41329	UNC13B;FOXA1;TFAP2A;TGFB2;TNFRSF12A;ARHGEF26;DAPK1;PLEKHG5;ARHGEF16;PAWR;VAV2;FGD3;LATS1;BMP2;RASSF2;JMY;TP53BP2;ECT2;ARHGEF5	.
positive regulation of protein import into nucleus (GO:0042307)	5/54	0.088061	0.791153	0	0	2.10438	5.11306	JUP;RBPMS;CDH1;BAMBI;ECT2	.
cilium assembly (GO:0060271)	18/289	0.0882287	0.791267	0	0	1.41554	3.43668	CCDC39;SEPT11;RFX2;RFX3;PARVA;FNBP1L;TUBB4A;SPATA6;KIF3B;ABLIM3;KIF3A;TMEM237;AKAP9;ALMS1;BBS9;KIF3C;FAM92A;CEP290	.
eye photoreceptor cell differentiation (GO:0001754)	2/12	0.0953224	0.804017	0	0	3.78788	8.90337	PROM1;CEP290	.
calcineurin-mediated signaling (GO:0097720)	2/12	0.0953224	0.805348	0	0	3.78788	8.90337	NFAT5;NFATC3	.
cellular response to tumor necrosis factor (GO:0071356)	13/195	0.089987	0.80562	0	0	1.51515	3.64862	TNFSF18;CCL24;CCL22;TNFRSF12A;TNFSF15;CCL20;ERBIN;ACOD1;GATA3;ST18;CX3CL1;CD27;CCL17	.
negative regulation of myoblast differentiation (GO:0045662)	2/12	0.0953224	0.806683	0	0	3.78788	8.90337	PRICKLE1;TBX3	.
negative regulation of fibroblast growth factor receptor signaling pathway (GO:0040037)	2/12	0.0953224	0.808023	0	0	3.78788	8.90337	GATA3;SULF2	.
positive regulation of stem cell differentiation (GO:2000738)	2/12	0.0953224	0.809368	0	0	3.78788	8.90337	TGFB2;TACSTD2	.
regulation of ossification (GO:0030278)	4/39	0.0909719	0.810174	0	0	2.331	5.58789	TGFB2;BMP2;BMP2K;LRP6	.
negative regulation of ATP metabolic process (GO:1903579)	2/12	0.0953224	0.810717	0	0	3.78788	8.90337	MLXIPL;FBP1	.
membrane depolarization during action potential (GO:0086010)	4/39	0.0909719	0.811591	0	0	2.331	5.58789	CATSPER2;SCN4B;CACNA1H;YWHAH	.
negative regulation of epithelial cell differentiation (GO:0030857)	2/12	0.0953224	0.81207	0	0	3.78788	8.90337	ZEB1;CAV1	.
positive regulation of neuron death (GO:1901216)	4/39	0.0909719	0.813012	0	0	2.331	5.58789	TFAP2A;TGFB2;FYN;FCGR2B	.
regulation of pseudopodium assembly (GO:0031272)	2/12	0.0953224	0.813428	0	0	3.78788	8.90337	CDC42EP3;F2RL1	.
activation of cysteine-type endopeptidase activity (GO:0097202)	2/12	0.0953224	0.814791	0	0	3.78788	8.90337	CYFIP2;PERP	.
positive regulation of growth (GO:0045927)	6/72	0.0967716	0.814893	0	0	1.89394	4.42311	TGFB2;SLC44A4;ERBB2;AKAP6;TAF9B;EXOSC2	.
positive regulation of pseudopodium assembly (GO:0031274)	2/12	0.0953224	0.816158	0	0	3.78788	8.90337	CDC42EP3;F2RL1	.
positive regulation of ruffle assembly (GO:1900029)	2/12	0.0953224	0.817529	0	0	3.78788	8.90337	EPS8L1;EPS8L2	.
response to prostaglandin E (GO:0034695)	2/12	0.0953224	0.818906	0	0	3.78788	8.90337	TGFBR3;ADCY6	.
regulation of plasma membrane bounded cell projection assembly (GO:0120032)	4/40	0.0977461	0.819045	0	0	2.27273	5.28496	MYO10;PODXL;ATP8B1;CAV1	.
regulation of cell communication by electrical coupling (GO:0010649)	2/12	0.0953224	0.820287	0	0	3.78788	8.90337	CAV1;ANK3	.
inositol lipid-mediated signaling (GO:0048017)	4/40	0.0977461	0.820392	0	0	2.27273	5.28496	IRS1;EZR;PIK3C2B;FGFR1	.
positive regulation of potassium ion transmembrane transporter activity (GO:1901018)	2/12	0.0953224	0.821672	0	0	3.78788	8.90337	GAL;AKAP9	.
signal transduction by p53 class mediator (GO:0072331)	4/40	0.0977461	0.821744	0	0	2.27273	5.28496	MYO6;SESN2;JMY;TP53BP2	.
epithelial structure maintenance (GO:0010669)	2/12	0.0953224	0.823063	0	0	3.78788	8.90337	CXADR;TLR9	.
regulation of MAP kinase activity (GO:0043405)	7/88	0.0926192	0.823407	0	0	1.80785	4.30135	FLT3;ERBB2;PDGFC;CBLC;TRIB3;CD24;FGFR1	.
amino sugar biosynthetic process (GO:0046349)	2/12	0.0953224	0.824458	0	0	3.78788	8.90337	NANP;GFPT2	.
cellular modified amino acid catabolic process (GO:0042219)	2/12	0.0953224	0.825857	0	0	3.78788	8.90337	CHAC1;GGT1	.
positive regulation of Wnt signaling pathway (GO:0030177)	10/141	0.0931504	0.826689	0	0	1.61186	3.82582	SCEL;BMP2;JUP;BAMBI;CAV1;DIXDC1;AXIN2;TRPM4;LRP6;SULF2	.
negative regulation of ATPase activity (GO:0032780)	2/12	0.0953224	0.827262	0	0	3.78788	8.90337	TLR9;VCPKMT	.
negative regulation of supramolecular fiber organization (GO:1902904)	5/55	0.0935522	0.827378	0	0	2.06612	4.89511	CAMSAP3;LIMA1;CRYAB;TUBB4A;PFN2	.
negative regulation of protein oligomerization (GO:0032460)	2/12	0.0953224	0.828671	0	0	3.78788	8.90337	SRC;CRYAB	.
action potential (GO:0001508)	5/55	0.0935522	0.828814	0	0	2.06612	4.89511	CATSPER2;AKAP6;ANK3;CACNA1H;YWHAH	.
regulation of axonogenesis (GO:0050770)	5/56	0.0992144	0.829985	0	0	2.02922	4.68846	PLXNB1;ZSWIM4;ARHGAP35;EPHB3;PLXNA3	.
axonal fasciculation (GO:0007413)	2/12	0.0953224	0.830085	0	0	3.78788	8.90337	ARHGAP35;EPHB3	.
cardiac right ventricle morphogenesis (GO:0003215)	2/12	0.0953224	0.831504	0	0	3.78788	8.90337	TGFB2;GATA3	.
cytokine-mediated signaling pathway (GO:0019221)	35/634	0.0996725	0.832453	0	0	1.25466	2.89308	LAMA5;IRS1;FLT3;MAOA;RPLP0;RORA;GATA3;IL2RG;CSF2RA;CX3CL1;CCND1;PIM1;TRIM68;FYN;STX3;CCL17;MAPK3;TNFSF18;CCL24;CCL22;TNFRSF12A;CCL20;TNFSF15;MID1;ST18;DCN;ZEB1;IRF4;SDC1;CD27;RHOU;PLP2;IRF6;VIM;STX1A	.
mammary gland development (GO:0030879)	3/25	0.0953017	0.832748	0	0	2.72727	6.41102	CAV1;ARHGAP35;TBX3	.
positive regulation of macromolecule biosynthetic process (GO:0010557)	10/143	0.0999005	0.832994	0	0	1.58932	3.66113	TGFB2;DYRK2;IRS1;CREB3L1;PDGFC;ERBB2;TLR9;FAM129A;VIM;AREG	.
regulation of chemotaxis (GO:0050920)	3/25	0.0953017	0.834176	0	0	2.72727	6.41102	F2RL1;STX3;ZSWIM4	.
cellular response to oxygen-containing compound (GO:1901701)	17/275	0.100374	0.835579	0	0	1.40496	3.22979	P2RY12;DAPK1;FZD7;TESC;MPV17L;ACOD1;AKAP6;RORA;PTPRK;ADCY6;MLXIPL;AKAP9;SESN2;CAPN2;SH3BP4;EZR;MAPK3	.
positive regulation of microtubule polymerization or depolymerization (GO:0031112)	3/25	0.0953017	0.83561	0	0	2.72727	6.41102	PSRC1;AKAP9;MET	.
regulation of epidermal growth factor-activated receptor activity (GO:0007176)	3/25	0.0953017	0.837048	0	0	2.72727	6.41102	ERRFI1;GPRC5A;CBLC	.
intrinsic apoptotic signaling pathway in response to endoplasmic reticulum stress (GO:0070059)	3/25	0.0953017	0.838491	0	0	2.72727	6.41102	ITPR1;TRIB3;CHAC1	.
cellular modified amino acid biosynthetic process (GO:0042398)	3/25	0.0953017	0.839939	0	0	2.72727	6.41102	CHAC1;OPLAH;GGT1	.
positive regulation of microtubule polymerization (GO:0031116)	3/25	0.0953017	0.841392	0	0	2.72727	6.41102	PSRC1;AKAP9;MET	.
protein oligomerization (GO:0051259)	14/218	0.101546	0.843959	0	0	1.45955	3.33834	DPAGT1;SEPT11;AHNAK;SYT1;CAV1;RASEF;CLDN1;CLDN3;DPYSL3;ANXA6;LY6G6C;ECT2;CRYAB;AASS	.
negative regulation of cell cycle (GO:0045786)	6/73	0.101745	0.844239	0	0	1.868	4.26889	LATS1;HEXIM1;BMP2;TP53BP2;PTPRK;GATA3	.
negative regulation of cytokine secretion (GO:0050710)	4/41	0.104748	0.84846	0	0	2.21729	5.00265	SYT11;F2RL1;FCGR2B;EZR	.
positive regulation of Ras protein signal transduction (GO:0046579)	4/41	0.104748	0.849809	0	0	2.21729	5.00265	ADGRG1;P2RY10;F2RL1;GPR18	.
sensory organ development (GO:0007423)	4/41	0.104748	0.851162	0	0	2.21729	5.00265	TGFB2;PAX8;GATA3;SIPA1L3	.
positive regulation of epithelial to mesenchymal transition (GO:0010718)	4/41	0.104748	0.85252	0	0	2.21729	5.00265	TGFB2;BMP2;BAMBI;AXIN2	.
regulation of protein import into nucleus (GO:0042306)	3/26	0.104377	0.85358	0	0	2.62238	5.92592	JUP;FZD7;ECT2	.
negative regulation of epidermal growth factor receptor signaling pathway (GO:0042059)	4/41	0.104748	0.853882	0	0	2.21729	5.00265	ERRFI1;GPRC5A;CBLC;RAB7A	.
negative regulation of locomotion (GO:0040013)	3/26	0.104377	0.85495	0	0	2.62238	5.92592	TACSTD2;SPINT2;GATA3	.
negative regulation of transport (GO:0051051)	4/41	0.104748	0.855248	0	0	2.21729	5.00265	ERBB3;PACSIN3;CRYAB;RAB7A	.
negative regulation of epithelial to mesenchymal transition (GO:0010719)	3/26	0.104377	0.856324	0	0	2.62238	5.92592	FOXA1;EFNA1;TGFB2	.
positive regulation of response to external stimulus (GO:0032103)	7/91	0.105888	0.85633	0	0	1.74825	3.92548	TLR9;ACOD1;F2RL1;STX3;ETS1;CX3CL1;MAPK13	.
regulation of protein secretion (GO:0050708)	8/108	0.10344	0.856905	0	0	1.6835	3.81947	UNC13B;RHBDF1;TGFB2;ITPR1;RFX3;EZR;MYH10;STX1A	.
female gamete generation (GO:0007292)	3/26	0.104377	0.857703	0	0	2.62238	5.92592	MCM8;MCM9;FMN2	.
pre-miRNA processing (GO:0031054)	2/13	0.109483	0.858203	0	0	3.4965	7.73423	AGO3;PRKRA	.
regulation of glucose metabolic process (GO:0010906)	3/26	0.104377	0.859087	0	0	2.62238	5.92592	IRS1;RORA;FBP1	.
detection of calcium ion (GO:0005513)	2/13	0.109483	0.859523	0	0	3.4965	7.73423	SYT1;KCNMB1	.
negative regulation of multicellular organismal process (GO:0051241)	9/126	0.103933	0.859592	0	0	1.62338	3.67535	FOXA1;EFNA1;BMP2;RAB11FIP1;GAL;WWC1;TACSTD2;GATA3;PFN2	.
response to amyloid-beta (GO:1904645)	3/26	0.104377	0.860475	0	0	2.62238	5.92592	FYN;ADRB2;FCGR2B	.
protein kinase C-activating G-protein coupled receptor signaling pathway (GO:0007205)	2/13	0.109483	0.860848	0	0	3.4965	7.73423	PARD3;PLCE1	.
inorganic cation import across plasma membrane (GO:0098659)	3/26	0.104377	0.861867	0	0	2.62238	5.92592	TRPV6;SLC9A7;TRPM4	.
diacylglycerol metabolic process (GO:0046339)	2/13	0.109483	0.862176	0	0	3.4965	7.73423	DGKA;PLCE1	.
regulation of cAMP-dependent protein kinase activity (GO:2000479)	2/13	0.109483	0.863509	0	0	3.4965	7.73423	PKIA;ADRB2	.
mammary gland epithelium development (GO:0061180)	2/13	0.109483	0.864845	0	0	3.4965	7.73423	LATS1;IRF6	.
cranial nerve development (GO:0021545)	2/13	0.109483	0.866186	0	0	3.4965	7.73423	TFAP2A;ERBB3	.
motile cilium assembly (GO:0044458)	2/13	0.109483	0.867531	0	0	3.4965	7.73423	CCDC39;SPATA6	.
regulation of execution phase of apoptosis (GO:1900117)	2/13	0.109483	0.868881	0	0	3.4965	7.73423	FZD3;TP53BP2	.
regulation of neurogenesis (GO:0050767)	5/58	0.11104	0.869072	0	0	1.95925	4.30617	YAP1;CASZ1;NUMB;LIG4;YWHAH	.
cardiocyte differentiation (GO:0035051)	2/13	0.109483	0.870234	0	0	3.4965	7.73423	TGFB2;BMP2	.
catecholamine biosynthetic process (GO:0042423)	2/13	0.109483	0.871592	0	0	3.4965	7.73423	TGFB2;GATA3	.
glutamine family amino acid biosynthetic process (GO:0009084)	2/13	0.109483	0.872953	0	0	3.4965	7.73423	PYCR1;ACOD1	.
cellular response to peptide (GO:1901653)	4/42	0.111971	0.873685	0	0	2.1645	4.7392	SRC;CAV1;ADRB2;FCGR2B	.
regulation of Wnt signaling pathway (GO:0030111)	8/110	0.111839	0.873986	0	0	1.65289	3.62099	BMP2;TMEM237;ITGA3;GRB10;KREMEN1;ANKRD10;LRP6;SULF2	.
positive regulation of endothelial cell chemotaxis (GO:2001028)	2/13	0.109483	0.87432	0	0	3.4965	7.73423	MET;FGFR1	.
regulation of axon guidance (GO:1902667)	2/13	0.109483	0.87569	0	0	3.4965	7.73423	ZSWIM4;PLXNA3	.
myelination in peripheral nervous system (GO:0022011)	2/13	0.109483	0.877065	0	0	3.4965	7.73423	PARD3;ADGRG6	.
positive regulation of glycogen biosynthetic process (GO:0045725)	2/13	0.109483	0.878444	0	0	3.4965	7.73423	DYRK2;IRS1	.
regulation of microtubule-based process (GO:0032886)	3/27	0.113776	0.879695	0	0	2.52525	5.4887	CAMSAP3;ERBB2;PHLDB2	.
regulation of glucose import in response to insulin stimulus (GO:2001273)	2/13	0.109483	0.879827	0	0	3.4965	7.73423	IRS1;PIK3R3	.
transcription, DNA-templated (GO:0006351)	21/357	0.109093	0.880854	0	0	1.3369	2.96198	IVNS1ABP;GTF3C2;NFAT5;KMT2A;EPAS1;NFATC3;VEZF1;BAZ2B;GATA3;FOXO4;SMARCA1;BACH2;ELL3;PAX8;TAF1B;TRIM29;HIVEP1;TAF4B;PKNOX1;TAF9B;CREB5	.
regulation of supramolecular fiber organization (GO:1902903)	3/27	0.113776	0.88103	0	0	2.52525	5.4887	CAMSAP3;MAP2;ARHGAP35	.
embryonic appendage morphogenesis (GO:0035113)	2/13	0.109483	0.881215	0	0	3.4965	7.73423	TGFB2;LRP6	.
response to gamma radiation (GO:0010332)	3/27	0.113776	0.882369	0	0	2.52525	5.4887	YAP1;LIG4;CRYAB	.
intestinal absorption (GO:0050892)	2/13	0.109483	0.882607	0	0	3.4965	7.73423	F11R;TJP2	.
positive regulation of synapse assembly (GO:0051965)	3/27	0.113776	0.883712	0	0	2.52525	5.4887	DLG5;AGRN;EPHB3	.
bile acid biosynthetic process (GO:0006699)	3/27	0.113776	0.885059	0	0	2.52525	5.4887	CYP39A1;OSBPL6;OSBPL3	.
positive regulation of cyclin-dependent protein kinase activity (GO:1904031)	3/27	0.113776	0.886411	0	0	2.52525	5.4887	PSRC1;CCND1;CCNYL1	.
cellular response to insulin stimulus (GO:0032869)	8/111	0.116173	0.896871	0	0	1.638	3.52608	BAIAP2L1;IRS1;MARS;RAB13;GAB1;PIK3R3;TRIB3;FOXO4	.
sodium ion transport (GO:0006814)	5/59	0.117196	0.900681	0	0	1.92604	4.12925	SCNN1A;NEDD4L;KCNK1;SCN4B;SLC9B2	.
phospholipid transport (GO:0015914)	5/59	0.117196	0.90204	0	0	1.92604	4.12925	TMEM30B;ATP8B1;STARD10;ATP10A;ATP9A	.
regulation of protein phosphorylation (GO:0001932)	16/262	0.117033	0.902145	0	0	1.38793	2.97751	TGFB2;FAM129A;AXIN2;LRP6;EFNA1;BMP2;CCND1;SESN2;ERBB2;PLCE1;PAK6;FYN;CD24;ECT2;PROM2;MAPK3	.
regulation of telomerase activity (GO:0051972)	4/43	0.119409	0.912191	0	0	2.11416	4.49303	SRC;NEK7;PRKCQ;MAPK3	.
regulation of ion transmembrane transporter activity (GO:0032412)	4/43	0.119409	0.913558	0	0	2.11416	4.49303	NEDD4L;UTRN;SCN4B;YWHAH	.
negative regulation of protein secretion (GO:0050709)	4/43	0.119409	0.91493	0	0	2.11416	4.49303	RHBDF1;RAB11FIP1;IRS1;FCGR2B	.
determination of left/right symmetry (GO:0007368)	4/43	0.119409	0.916306	0	0	2.11416	4.49303	CCDC39;DNAH11;KIF3B;RFX3	.
negative regulation of cation transmembrane transport (GO:1904063)	2/14	0.124149	0.924866	0	0	3.24675	6.77361	CAV1;NEDD4L	.
negative regulation of T cell receptor signaling pathway (GO:0050860)	2/14	0.124149	0.926218	0	0	3.24675	6.77361	DUSP3;EZR	.
regulation of mRNA catabolic process (GO:0061013)	2/14	0.124149	0.927574	0	0	3.24675	6.77361	PKP1;PKP3	.
histone H4-K16 acetylation (GO:0043984)	2/14	0.124149	0.928934	0	0	3.24675	6.77361	KMT2A;MSL3	.
regulation of fatty acid metabolic process (GO:0019217)	2/14	0.124149	0.930298	0	0	3.24675	6.77361	CAV1;PRKAG2	.
positive regulation of glycogen metabolic process (GO:0070875)	2/14	0.124149	0.931667	0	0	3.24675	6.77361	DYRK2;IRS1	.
regulation of secretion (GO:0051046)	2/14	0.124149	0.933039	0	0	3.24675	6.77361	ERBB3;MYO6	.
regulation of extracellular matrix disassembly (GO:0010715)	2/14	0.124149	0.934415	0	0	3.24675	6.77361	DDR1;CST3	.
heart development (GO:0007507)	10/150	0.125702	0.935068	0	0	1.51515	3.14218	TGFBR3;NDRG4;TGFB2;BMP2;RAMP2;CXADR;ERBB3;PKP2;PLCE1;GATA3	.
positive regulation of cell adhesion mediated by integrin (GO:0033630)	2/14	0.124149	0.935795	0	0	3.24675	6.77361	TGFB2;PODXL	.
neuron projection development (GO:0031175)	11/168	0.122858	0.937139	0	0	1.4881	3.12012	DBNDD2;STK24;MAP2;RAB13;PLXNB1;STX3;NYAP2;L1CAM;DCLK1;EPHB3;MAP4K4	.
positive regulation of neural precursor cell proliferation (GO:2000179)	2/14	0.124149	0.937179	0	0	3.24675	6.77361	FZD3;NES	.
positive regulation of cardiac muscle cell proliferation (GO:0060045)	2/14	0.124149	0.938568	0	0	3.24675	6.77361	TGFBR3;PIM1	.
dicarboxylic acid metabolic process (GO:0043648)	5/60	0.123511	0.939308	0	0	1.89394	3.96103	TAT;ME1;CELSR1;GGT1;ALDH1L2	.
ncRNA transcription (GO:0098781)	2/14	0.124149	0.93996	0	0	3.24675	6.77361	CAVIN1;MARS	.
regulation of protein targeting to membrane (GO:0090313)	3/28	0.123482	0.940488	0	0	2.43506	5.09333	ERBB2;FYN;ANK3	.
generation of neurons (GO:0048699)	9/131	0.123862	0.940577	0	0	1.56142	3.26115	YAP1;NRBP2;TGFB2;FZD3;CDH1;FZD7;SMARCA1;MARK1;FGFR1	.
branching morphogenesis of an epithelial tube (GO:0048754)	4/44	0.127053	0.941005	0	0	2.06612	4.26271	BMP2;PAX8;MET;LRP6	.
negative regulation of hydrogen peroxide-induced cell death (GO:1903206)	2/14	0.124149	0.941357	0	0	3.24675	6.77361	PYCR1;MET	.
membrane depolarization (GO:0051899)	4/44	0.127053	0.942373	0	0	2.06612	4.26271	CATSPER2;CAV1;CACNA1H;YWHAH	.
cardiac ventricle morphogenesis (GO:0003208)	4/44	0.127053	0.943744	0	0	2.06612	4.26271	TGFBR3;TGFB2;PKP2;GATA3	.
positive regulation of canonical Wnt signaling pathway (GO:0090263)	8/114	0.129706	0.957874	0	0	1.5949	3.25755	SCEL;JUP;BAMBI;CAV1;DIXDC1;AXIN2;TRPM4;LRP6	.
positive regulation of protein binding (GO:0032092)	5/61	0.12998	0.958506	0	0	1.86289	3.801	BMP2;TRAF4;BAMBI;CAV1;TRIB3	.
regulation of organelle organization (GO:0033043)	8/114	0.129706	0.959262	0	0	1.5949	3.25755	CAMSAP3;SYT11;AKAP9;CAPN2;PLXNB1;EZR;ARHGEF5;MAPK3	.
calcium ion import (GO:0070509)	3/29	0.133475	0.973032	0	0	2.3511	4.73474	CATSPER2;SLC25A23;CACNA1H	.
regulation of cell junction assembly (GO:1901888)	2/15	0.13925	0.973415	0	0	3.0303	5.9742	TJP1;OCLN	.
ventricular septum development (GO:0003281)	3/29	0.133475	0.974424	0	0	2.3511	4.73474	TGFBR3;TGFB2;GATA3	.
embryonic cranial skeleton morphogenesis (GO:0048701)	2/15	0.13925	0.97475	0	0	3.0303	5.9742	TFAP2A;IRX5	.
regulation of fatty acid biosynthetic process (GO:0042304)	3/29	0.133475	0.97582	0	0	2.3511	4.73474	MLXIPL;PRKAG2;TRIB3	.
positive regulation of potassium ion transport (GO:0043268)	2/15	0.13925	0.976089	0	0	3.0303	5.9742	NOS1AP;AKAP6	.
neural crest cell migration (GO:0001755)	3/29	0.133475	0.97722	0	0	2.3511	4.73474	SEMA4B;SEMA3F;PHACTR4	.
positive regulation of collagen biosynthetic process (GO:0032967)	2/15	0.13925	0.977431	0	0	3.0303	5.9742	CREB3L1;VIM	.
regulation of transforming growth factor beta receptor signaling pathway (GO:0017015)	6/80	0.140138	0.97828	0	0	1.70455	3.34965	CDKN1C;ITGA3;BAMBI;CD109;CAV1;DKK3	.
cardiac muscle cell action potential involved in contraction (GO:0086002)	3/29	0.133475	0.978624	0	0	2.3511	4.73474	PKP2;NEDD4L;SCN4B	.
positive regulation of exosomal secretion (GO:1903543)	2/15	0.13925	0.978778	0	0	3.0303	5.9742	SDC1;RAB7A	.
positive regulation of protein tyrosine kinase activity (GO:0061098)	3/29	0.133475	0.980032	0	0	2.3511	4.73474	EFNA1;ERBB3;DLG3	.
positive regulation of collagen metabolic process (GO:0010714)	2/15	0.13925	0.980128	0	0	3.0303	5.9742	CREB3L1;VIM	.
positive regulation of cytosolic calcium ion concentration involved in phospholipase C-activating G-protein coupled signaling pathway (GO:0051482)	3/29	0.133475	0.981445	0	0	2.3511	4.73474	P2RY10;F2RL1;GPR18	.
negative regulation of axon extension involved in axon guidance (GO:0048843)	2/15	0.13925	0.981481	0	0	3.0303	5.9742	SEMA4B;SEMA3F	.
positive regulation of membrane protein ectodomain proteolysis (GO:0051044)	2/15	0.13925	0.982839	0	0	3.0303	5.9742	PACSIN3;SNX9	.
neuron projection extension (GO:1990138)	3/29	0.133475	0.982861	0	0	2.3511	4.73474	ALCAM;PLXNB1;SEMA3F	.
Fc-gamma receptor signaling pathway (GO:0038094)	9/135	0.141176	0.984181	0	0	1.51515	2.96629	CYFIP2;YES1;MYO10;SRC;FYN;FCGR2B;VAV2;MAPK3;MYO1G	.
sodium ion import across plasma membrane (GO:0098719)	2/15	0.13925	0.9842	0	0	3.0303	5.9742	SLC9A7;TRPM4	.
negative regulation of muscle cell differentiation (GO:0051148)	2/15	0.13925	0.985565	0	0	3.0303	5.9742	FOXO4;TBX3	.
pyrimidine nucleoside metabolic process (GO:0006213)	2/15	0.13925	0.986934	0	0	3.0303	5.9742	ACOD1;UPP1	.
mesenchyme morphogenesis (GO:0072132)	2/15	0.13925	0.988307	0	0	3.0303	5.9742	TGFB2;BMP2	.
sodium ion import (GO:0097369)	2/15	0.13925	0.989683	0	0	3.0303	5.9742	SLC9A7;TRPM4	.
positive regulation of stress-activated protein kinase signaling cascade (GO:0070304)	2/15	0.13925	0.991064	0	0	3.0303	5.9742	TGFB2;MID1	.
L-alpha-amino acid transmembrane transport (GO:1902475)	2/15	0.13925	0.992448	0	0	3.0303	5.9742	SLC7A5;SLC7A1	.
positive regulation of coenzyme metabolic process (GO:0051197)	2/15	0.13925	0.993836	0	0	3.0303	5.9742	PFKFB2;MLXIPL	.
regulation of cellular biosynthetic process (GO:0031326)	3/30	0.143737	0.993889	0	0	2.27273	4.40857	NOS1AP;PRKAG2;GATA3	.
Fc-gamma receptor signaling pathway involved in phagocytosis (GO:0038096)	9/134	0.136736	0.993966	0	0	1.52646	3.0372	CYFIP2;YES1;MYO10;SRC;FYN;FCGR2B;VAV2;MAPK3;MYO1G	.
protein complex subunit organization (GO:0071822)	4/46	0.142932	0.995061	0	0	1.97628	3.84464	TGFB2;COL5A1;COL14A1;LOXL4	.
substrate-dependent cell migration (GO:0006929)	2/15	0.13925	0.995228	0	0	3.0303	5.9742	P2RY12;ITGA2	.
negative regulation of epithelial cell apoptotic process (GO:1904036)	3/30	0.143737	0.995238	0	0	2.27273	4.40857	CAST;RAMP2;GATA3	.
positive regulation of cytosolic calcium ion concentration (GO:0007204)	9/134	0.136736	0.995384	0	0	1.52646	3.0372	P2RY10;CAV1;PLCE1;F2RL1;CD24;JPH1;GPR18;CCR3;TRPM4	.
cortical cytoskeleton organization (GO:0030865)	3/30	0.143737	0.99659	0	0	2.27273	4.40857	RAB13;RHOU;EZR	.
pyrimidine nucleoside biosynthetic process (GO:0046134)	2/15	0.13925	0.996624	0	0	3.0303	5.9742	ACOD1;UPP1	.
cellular protein catabolic process (GO:0044257)	5/63	0.143363	0.996707	0	0	1.80375	3.50356	CAPN2;VLDLR;CTSV;CTSF;RAB7A	.
lung development (GO:0030324)	3/30	0.143737	0.997946	0	0	2.27273	4.40857	ERRFI1;CCDC39;ITGA3	.
regulation of programmed cell death (GO:0043067)	16/269	0.137486	0.997995	0	0	1.35181	2.6823	BEX2;TGFB2;DAPK1;FLT3;BMP2;TP53I3;PAX8;STK24;CASP6;PERP;NOS1AP;TP53BP2;CD27;PAK6;FYN;MAP4K4	.
positive regulation of mesonephros development (GO:0061213)	2/15	0.13925	0.998023	0	0	3.0303	5.9742	PAX8;GATA3	.
positive regulation of glycolytic process (GO:0045821)	2/15	0.13925	0.999427	0	0	3.0303	5.9742	PFKFB2;MLXIPL	.
negative regulation of cell growth (GO:0030308)	8/116	0.13916	1	0	0	1.5674	3.09111	TGFB2;GAL;PSRC1;SESN2;SH3BP4;APBB2;FBP1;DCBLD2	.
regulation of branching involved in ureteric bud morphogenesis (GO:0090189)	2/15	0.13925	1	0	0	3.0303	5.9742	PAX8;TACSTD2	.
selective autophagy (GO:0061912)	2/15	0.13925	1	0	0	3.0303	5.9742	STBD1;RAB7A	.
regulation of B cell differentiation (GO:0045577)	2/15	0.13925	1	0	0	3.0303	5.9742	TLR9;CD27	.
autonomic nervous system development (GO:0048483)	2/15	0.13925	1	0	0	3.0303	5.9742	GATA3;PHACTR4	.
positive regulation of vasoconstriction (GO:0045907)	2/15	0.13925	1	0	0	3.0303	5.9742	CAV1;TRPM4	.
endocardial cushion morphogenesis (GO:0003203)	2/15	0.13925	1	0	0	3.0303	5.9742	TGFB2;BMP2	.
Fc receptor mediated stimulatory signaling pathway (GO:0002431)	9/136	0.145688	1	0	0	1.50401	2.89715	CYFIP2;YES1;MYO10;SRC;FYN;FCGR2B;VAV2;MAPK3;MYO1G	.
response to molecule of bacterial origin (GO:0002237)	7/99	0.145887	1	0	0	1.60698	3.09331	TLR9;ERBIN;ACOD1;CD27;CD24;FCGR2B;SELE	.
inflammatory response (GO:0006954)	15/253	0.149436	1	0	0	1.34747	2.56138	CCL24;AFAP1L2;CCL22;CCL20;NFATC3;LY75;F11R;HSPG2;SELE;CX3CL1;BMP2;ELF3;CD27;FCGR2B;CCL17	.
adenylate cyclase-inhibiting G-protein coupled receptor signaling pathway (GO:0007193)	5/64	0.15027	1	0	0	1.77557	3.36527	P2RY12;GABBR1;GNAL;ADCY6;GNAI1	.
regulation of proteolysis (GO:0030162)	5/64	0.15027	1	0	0	1.77557	3.36527	CYFIP2;CST3;PERP;CAV1;PLAT	.
positive regulation of cell projection organization (GO:0031346)	5/64	0.15027	1	0	0	1.77557	3.36527	NDRG4;DPYSL3;CX3CL1;ARHGAP35;PROM2	.
BMP signaling pathway (GO:0030509)	6/82	0.15219	1	0	0	1.66297	3.13076	TGFBR3;FAM83G;TGFB2;BMP2;FSTL1;MAPK3	.
positive regulation of binding (GO:0051099)	6/82	0.15219	1	0	0	1.66297	3.13076	GPSM1;BMP2;BAMBI;CAV1;TRIB3;MET	.
positive regulation of protein catabolic process (GO:0045732)	6/82	0.15219	1	0	0	1.66297	3.13076	PLK2;NEDD4L;PACSIN3;SNX9;EZR;RAB7A	.
regulation of actin cytoskeleton reorganization (GO:2000249)	3/31	0.154249	1	0	0	2.19941	4.11111	BCAS3;BAIAP2L1;F11R	.
regulation of protein insertion into mitochondrial membrane involved in apoptotic signaling pathway (GO:1900739)	3/31	0.154249	1	0	0	2.19941	4.11111	TP53BP2;SFN;YWHAH	.
negative regulation of stress-activated MAPK cascade (GO:0032873)	3/31	0.154249	1	0	0	2.19941	4.11111	DUSP3;F2RL1;EZR	.
beta-catenin-TCF complex assembly (GO:1904837)	3/31	0.154249	1	0	0	2.19941	4.11111	BCL9;TCF7;AXIN2	.
positive regulation of cyclin-dependent protein serine/threonine kinase activity (GO:0045737)	3/31	0.154249	1	0	0	2.19941	4.11111	PSRC1;CCND1;CCNYL1	.
cellular response to cAMP (GO:0071320)	3/31	0.154249	1	0	0	2.19941	4.11111	AKAP9;AKAP6;EZR	.
negative regulation of secretion by cell (GO:1903531)	3/31	0.154249	1	0	0	2.19941	4.11111	RHBDF1;SYT4;SYT11	.
regulation of cell adhesion mediated by integrin (GO:0033628)	3/31	0.154249	1	0	0	2.19941	4.11111	EFNA1;TGFB2;TESC	.
regulation of intracellular estrogen receptor signaling pathway (GO:0033146)	3/31	0.154249	1	0	0	2.19941	4.11111	YAP1;FOXA1;LATS1	.
positive regulation of protein insertion into mitochondrial membrane involved in apoptotic signaling pathway (GO:1900740)	3/31	0.154249	1	0	0	2.19941	4.11111	TP53BP2;SFN;YWHAH	.
bile acid metabolic process (GO:0008206)	3/31	0.154249	1	0	0	2.19941	4.11111	CYP39A1;OSBPL6;OSBPL3	.
regulation of reactive oxygen species biosynthetic process (GO:1903426)	2/16	0.154719	1	0	0	2.84091	5.30155	NOS1AP;SLC18A2	.
regulation of exosomal secretion (GO:1903541)	2/16	0.154719	1	0	0	2.84091	5.30155	SDC1;RAB7A	.
stabilization of membrane potential (GO:0030322)	2/16	0.154719	1	0	0	2.84091	5.30155	KCNK17;KCNK1	.
negative regulation of striated muscle cell differentiation (GO:0051154)	2/16	0.154719	1	0	0	2.84091	5.30155	BMP2;FZD7	.
ventricular cardiac muscle cell action potential (GO:0086005)	2/16	0.154719	1	0	0	2.84091	5.30155	PKP2;NEDD4L	.
positive regulation of lymphocyte differentiation (GO:0045621)	2/16	0.154719	1	0	0	2.84091	5.30155	CD27;GATA3	.
[truncated: 2,251 more rows]

## Sheet: magenta
Supplementary File S8: The complete list of the functional enrichment analysis of the identified non-preserved modules.
[truncated: 1,968 more rows]

[truncated: 17 more sheets: purple, darkgreen, red, midnightblue, lightgreen, black, orange, yellow, greenyellow, turquoise, lightcyan, cyan, darkgrey, darkred, darkturquoise, royalblue, salmon]
