# Supplementary material for: Identification of Gene Modules and Hub Genes Involved in Mastitis Development Using a Systems Biology Approach
Source: Front Genet. 2020 Jul 13;11:722. doi: 10.3389/fgene.2020.00722 (PMC7371005; doi:10.3389/fgene.2020.00722)
Supplement: FILE S9 — The complete list of the hub genes in each module. [file Table_9.XLSX]

## Sheet: Hub_Genes
Supplementary File S9: The complete list of the hub genes in each module.
black module, size=553				blue module, size=1042				brown module, size=954				cyan module, size=176				darkgreen module, size=69				darkgray module, size=60				darkred module, size=78				darkturquoise module, size=67				green yellow module, size=321				lightcyan module, size=129				lightgreen module, size=123				magenta module, size=443				midnightblue module, size=151
243				533				537				88				47				38				34				15				151				70				88				234				69
ENSBTAG00000006581	CCDC82			ENSBTAG00000019017	ensembl			ENSBTAG00000048041	ACTR1B			ENSBTAG00000025311				ENSBTAG00000015521	GEMIN6			ENSBTAG00000005102	PHTF2			ENSBTAG00000016341	RGS5			ENSBTAG00000015667	TMEM127			ENSBTAG00000019830	MRPL46			ENSBTAG00000015587	TTC32			ENSBTAG00000046862	MARCKSL1			ENSBTAG00000007160	CDK4			ENSBTAG00000005615	CEACAM1
ENSBTAG00000046990	GON7			ENSBTAG00000018986	ACSL4			ENSBTAG00000003189	CCDC6			ENSBTAG00000008619	SAMD8			ENSBTAG00000013133	TBC1D10C			ENSBTAG00000033170	LRRC58			ENSBTAG00000023258	T2R65A			ENSBTAG00000006464	GGA1			ENSBTAG00000022382	TMEM218			ENSBTAG00000021965	SUB1			ENSBTAG00000003857	SUSD6			ENSBTAG00000005843	REXO2			ENSBTAG00000043994	GRK6
ENSBTAG00000000176	SP3			ENSBTAG00000037516				ENSBTAG00000016904	2019-03-09			ENSBTAG00000002907	C2CD3			ENSBTAG00000014191	QSOX1			ENSBTAG00000002313	ITPR2			ENSBTAG00000037791				ENSBTAG00000011950	EMC1			ENSBTAG00000007272	ATP6V0A2			ENSBTAG00000005970	XBP1			ENSBTAG00000003947	SSBP4			ENSBTAG00000021514	DNPEP			ENSBTAG00000020616	DGKD
ENSBTAG00000013033	BTBD10			ENSBTAG00000000037	CWC27			ENSBTAG00000018622	PCBP4			ENSBTAG00000006478	C8H9orf64			ENSBTAG00000010356	RAB12			ENSBTAG00000020389	TPP2			ENSBTAG00000043751	RF00004			ENSBTAG00000010519	NEURL4			ENSBTAG00000020266	SLC19A2			ENSBTAG00000004492	SWT1			ENSBTAG00000018732	HSPA12B			ENSBTAG00000011444	HINT2			ENSBTAG00000030999
ENSBTAG00000008084	ZNF382			ENSBTAG00000005526	COG5			ENSBTAG00000014809	ANXA6			ENSBTAG00000011333	CLASP2			ENSBTAG00000024470	SH2D2A			ENSBTAG00000012694	UHMK1			ENSBTAG00000021428	CNDP1			ENSBTAG00000011103	SLC8B1			ENSBTAG00000031837	IMPDH2			ENSBTAG00000000079	CCSAP			ENSBTAG00000047839	P2RY8			ENSBTAG00000000789	PPP1R7			ENSBTAG00000023309	ensembl
ENSBTAG00000025848	RBM3			ENSBTAG00000006155	CCRL2			ENSBTAG00000007763	SLC1A4			ENSBTAG00000002993	SFT2D1			ENSBTAG00000012216	MLKL			ENSBTAG00000019759	IDE			ENSBTAG00000027387	NRSN2			ENSBTAG00000017871	GNA12			ENSBTAG00000015354	ZDHHC9			ENSBTAG00000037768	MMP3			ENSBTAG00000001879	PER2			ENSBTAG00000014057	SLC35A1			ENSBTAG00000007901	ADGRE1
ENSBTAG00000015498	ELOVL4			ENSBTAG00000006712	ECPAS			ENSBTAG00000017719	AKAP6			ENSBTAG00000015806	OAZ2			ENSBTAG00000016723	GFI1			ENSBTAG00000019680	ZYG11B			ENSBTAG00000021858	SLC5A12			ENSBTAG00000015051	POLRMT			ENSBTAG00000006534	GTPBP8			ENSBTAG00000008884	MAPRE3			ENSBTAG00000004746	HELZ			ENSBTAG00000016218	PTGES2			ENSBTAG00000039618	ARL14EPL
ENSBTAG00000011435	NPEPPS			ENSBTAG00000012703	GLO1			ENSBTAG00000037882	ZNF584			ENSBTAG00000008001	NUCKS1			ENSBTAG00000011481	IL12RB1			ENSBTAG00000040381				ENSBTAG00000008708	GPC5			ENSBTAG00000011129	QSOX2			ENSBTAG00000015591	SQSTM1			ENSBTAG00000000495	HAVCR2			ENSBTAG00000008633	SLX1A			ENSBTAG00000011658	PTPN18			ENSBTAG00000010637	ARSG
ENSBTAG00000045867	RPGR			ENSBTAG00000040392	MGC139164			ENSBTAG00000014602	CAMTA1			ENSBTAG00000019889	DIS3			ENSBTAG00000010963	IL16			ENSBTAG00000010998	CFLAR			ENSBTAG00000024585				ENSBTAG00000016776	BAHCC1			ENSBTAG00000000961	NEURL2			ENSBTAG00000001254	ANKRD46			ENSBTAG00000010447	LSP1			ENSBTAG00000018880	TRPV1			ENSBTAG00000002278	FBN1
ENSBTAG00000011819	PHF14			ENSBTAG00000037813				ENSBTAG00000006777	TLCD1			ENSBTAG00000008893	ANO10			ENSBTAG00000002333	HOPX			ENSBTAG00000002660				ENSBTAG00000005945	NXPE4			ENSBTAG00000033339	ANKLE2			ENSBTAG00000002712	MDP1			ENSBTAG00000007331	PLOD2			ENSBTAG00000015043	MFNG			ENSBTAG00000011841	TCTN3			ENSBTAG00000012007	SOCS2
ENSBTAG00000015509	NAMPT			ENSBTAG00000009683	PSMA6			ENSBTAG00000003840	GUCY1B1			ENSBTAG00000030674	AK4			ENSBTAG00000006552	LAMP3			ENSBTAG00000005151	WDPCP			ENSBTAG00000019132	DMP1			ENSBTAG00000015604	ZNF385A			ENSBTAG00000004864	CEP89			ENSBTAG00000011589	CDC14B			ENSBTAG00000008406	TREX1			ENSBTAG00000007395	ALS2			ENSBTAG00000015938	ARAP3
ENSBTAG00000001311	MORF4L2			ENSBTAG00000005064	WARS2			ENSBTAG00000020654	BAZ2B			ENSBTAG00000011145	NDUFA4			ENSBTAG00000006844	LEF1			ENSBTAG00000047534				ENSBTAG00000011034	ANGPT2			ENSBTAG00000008860	RIPOR1			ENSBTAG00000008719	PRKCD			ENSBTAG00000040485				ENSBTAG00000013290	DYSF			ENSBTAG00000024605	DYNLL1			ENSBTAG00000011864	RGMB
ENSBTAG00000008682	TLR3			ENSBTAG00000009824	ensembl			ENSBTAG00000024869	CX3CL1			ENSBTAG00000016844	ADGB			ENSBTAG00000000183				ENSBTAG00000043964	ARL5B			ENSBTAG00000002184				ENSBTAG00000039573	RABL6			ENSBTAG00000007623	CPTP			ENSBTAG00000006928	OAT			ENSBTAG00000011483	SCARF1			ENSBTAG00000018535	CDK5RAP1			ENSBTAG00000008733	MAGED1
ENSBTAG00000017592	GPAT3			ENSBTAG00000019746	CCDC66			ENSBTAG00000019611	MAGI3			ENSBTAG00000004995	C1GALT1			ENSBTAG00000014091	ARHGEF3			ENSBTAG00000003097	DENND4C			ENSBTAG00000008920	ATP1B4			ENSBTAG00000045862	FERMT3			ENSBTAG00000007369	PDLIM2			ENSBTAG00000013221	RTTN			ENSBTAG00000020433	NLRP1			ENSBTAG00000008548	FAM98A			ENSBTAG00000018108	PXN
ENSBTAG00000002988	MACO1			ENSBTAG00000003897	SMIM20			ENSBTAG00000021259	C2CD2			ENSBTAG00000019843	HAUS6			ENSBTAG00000004273	CST7			ENSBTAG00000024426	PPP1R9A			ENSBTAG00000011366	ST8SIA6			ENSBTAG00000032503	ITPRIPL2			ENSBTAG00000037902	FAM229A			ENSBTAG00000016060	CREM			ENSBTAG00000018186	PDXK			ENSBTAG00000019077	DAD1			ENSBTAG00000020261	CDH26
ENSBTAG00000011597	PDS5B			ENSBTAG00000002610	FKBP3			ENSBTAG00000009978	TDRD6			ENSBTAG00000031885	TMEM251			ENSBTAG00000018367	CD6			ENSBTAG00000001902	CEP295			ENSBTAG00000009481	C3H1orf87							ENSBTAG00000016737	CDK8			ENSBTAG00000034185	ensembl			ENSBTAG00000017594	ZHX3			ENSBTAG00000014432	HNMT			ENSBTAG00000003327	RUFY4
ENSBTAG00000002232	TRPC1			ENSBTAG00000016193	FASTKD2			ENSBTAG00000022580	INKA2			ENSBTAG00000023198	SERPINB2			ENSBTAG00000001408	CNRIP1			ENSBTAG00000008378	FEM1B			ENSBTAG00000012210	C5							ENSBTAG00000017001	RBM28			ENSBTAG00000007807	HSPA2			ENSBTAG00000024493	DHRS3			ENSBTAG00000007773	VCAM1			ENSBTAG00000026768	TH
ENSBTAG00000015646				ENSBTAG00000010859	HYLS1			ENSBTAG00000015837	P2RY12			ENSBTAG00000017863	SRGN			ENSBTAG00000021219	2019-09-01			ENSBTAG00000011721	MED13			ENSBTAG00000013371	RUBCNL							ENSBTAG00000039117	TOGARAM1			ENSBTAG00000009417	ZFAND5			ENSBTAG00000010520				ENSBTAG00000013224	RMND1			ENSBTAG00000008193
ENSBTAG00000018527	HDGFL3			ENSBTAG00000021967	TMEM168			ENSBTAG00000020273	YOD1			ENSBTAG00000005249	RNF14			ENSBTAG00000009065	MAP3K5			ENSBTAG00000011313	CASP8AP2			ENSBTAG00000007049	MBL2							ENSBTAG00000022520	BRCA1			ENSBTAG00000006729				ENSBTAG00000007105	ensembl			ENSBTAG00000002557	MRPL19			ENSBTAG00000006818	TMEM185A
ENSBTAG00000016791	PEX7			ENSBTAG00000020451	USP1			ENSBTAG00000012537	CASP6			ENSBTAG00000008386	CLPX			ENSBTAG00000010334	SYTL3			ENSBTAG00000001246	ATP1A1			ENSBTAG00000033535	CALHM4							ENSBTAG00000022991	NBEA			ENSBTAG00000005205	DSE			ENSBTAG00000019067	TMC8			ENSBTAG00000019229	TMEM144			ENSBTAG00000013205	IL1RAP
ENSBTAG00000020748	FAM76B			ENSBTAG00000046037	SLC25A5			ENSBTAG00000005547	VCPKMT			ENSBTAG00000002570	PPP1R21			ENSBTAG00000017138	TMEM71			ENSBTAG00000019592	MBD5			ENSBTAG00000017200	RHOJ							ENSBTAG00000001644	MDN1			ENSBTAG00000002539	TRIOBP			ENSBTAG00000039993	CD1D			ENSBTAG00000019846	ALKBH2			ENSBTAG00000024539	SPSB1
ENSBTAG00000018717	DDX20			ENSBTAG00000025280				ENSBTAG00000003183	NTN4			ENSBTAG00000030435	PNRC2			ENSBTAG00000000306	ITK			ENSBTAG00000038434	ATRX			ENSBTAG00000018253	CHRNA1							ENSBTAG00000019621	NDRG3			ENSBTAG00000033983	MAP2K1			ENSBTAG00000021192	NOP53			ENSBTAG00000012699	EXOSC1			ENSBTAG00000005850	DLK2
ENSBTAG00000018200	IL15			ENSBTAG00000005893	TMEM68			ENSBTAG00000015513	DOCK5			ENSBTAG00000011611	OSTC			ENSBTAG00000000641	SKAP1			ENSBTAG00000014884	HIPK3			ENSBTAG00000002701	UGT3A2							ENSBTAG00000003581	SETD7			ENSBTAG00000045742				ENSBTAG00000015579	TMEM160			ENSBTAG00000009037	GALNT12			ENSBTAG00000046556
ENSBTAG00000020595	KCTD20			ENSBTAG00000019275	INIP			ENSBTAG00000015235	HMCN1			ENSBTAG00000004925	ensembl			ENSBTAG00000020674	LTB			ENSBTAG00000010726	F8			ENSBTAG00000002908	GNG4							ENSBTAG00000008771	MYEF2			ENSBTAG00000000562	TOMM20			ENSBTAG00000046516	FUT7			ENSBTAG00000002050	COA7			ENSBTAG00000047181	ensembl
ENSBTAG00000019761	MANBA			ENSBTAG00000019166	NSMCE4A			ENSBTAG00000003405	TP53I3			ENSBTAG00000024275	XRCC4			ENSBTAG00000020773	CTSW			ENSBTAG00000009169	XPR1			ENSBTAG00000038652	ensembl							ENSBTAG00000027407	TNFRSF6B			ENSBTAG00000011244	TESK2			ENSBTAG00000000625	SMAD6			ENSBTAG00000030669	FGGY			ENSBTAG00000045832	PHLPP1
ENSBTAG00000038896	RPS26			ENSBTAG00000012882	CUL5			ENSBTAG00000015879	TULP3			ENSBTAG00000021577	ZFYVE16			ENSBTAG00000006453	CD3G			ENSBTAG00000007942	TENT4B			ENSBTAG00000044453	RF00100							ENSBTAG00000014343	IFT22			ENSBTAG00000009336	LXN			ENSBTAG00000019072	PSD4			ENSBTAG00000000639	APRT			ENSBTAG00000003526	SYNE3
ENSBTAG00000014226	RPL34			ENSBTAG00000025903	GLDC			ENSBTAG00000003245	BCAR3			ENSBTAG00000015744	CCNC			ENSBTAG00000017040	LY6E			ENSBTAG00000006491	AGL			ENSBTAG00000021414	TMCO5B							ENSBTAG00000019533	ADTRP			ENSBTAG00000016959	LAPTM4B			ENSBTAG00000018975	KCNT1			ENSBTAG00000009486	TMEM179B			ENSBTAG00000006573	KLHL18
ENSBTAG00000032982	TERF1			ENSBTAG00000001999	NKAPD1			ENSBTAG00000014991	PARD3			ENSBTAG00000007387	ENY2			ENSBTAG00000017256	CD2			ENSBTAG00000006893	BBX			ENSBTAG00000006345	ART1							ENSBTAG00000004956	CHEK2			ENSBTAG00000016494	RELT			ENSBTAG00000047755	FNDC10			ENSBTAG00000000030	RDM1			ENSBTAG00000018152	MYADM
ENSBTAG00000031687	ensembl			ENSBTAG00000003340	HDDC2			ENSBTAG00000011887	CD22			ENSBTAG00000001460	LIN7C			ENSBTAG00000039928				ENSBTAG00000021996	GATAD1			ENSBTAG00000009772	LIX1							ENSBTAG00000012095	GEMIN5			ENSBTAG00000004075	IDI1			ENSBTAG00000019783				ENSBTAG00000014448	VKORC1L1			ENSBTAG00000015527	MYO1D
ENSBTAG00000005862	SMC4			ENSBTAG00000020419	ensembl			ENSBTAG00000000676	DOP1A			ENSBTAG00000038755	ensembl			ENSBTAG00000021141	CD8A			ENSBTAG00000007288	CDK19			ENSBTAG00000039523	ensembl							ENSBTAG00000020178	ARSK			ENSBTAG00000010351	SNX25			ENSBTAG00000045767	LAT2			ENSBTAG00000014648	RPN2			ENSBTAG00000018270	NFATC2
ENSBTAG00000005408	CLK1			ENSBTAG00000018737	GLMN			ENSBTAG00000011608	KIAA1191			ENSBTAG00000021254	CENPI			ENSBTAG00000037510	ensembl			ENSBTAG00000017809	PDS5A			ENSBTAG00000031301								ENSBTAG00000047009	ANKRD66			ENSBTAG00000037375	ensembl			ENSBTAG00000019927	CYB5R1			ENSBTAG00000017232	KIF13B			ENSBTAG00000020605	SMTNL2
ENSBTAG00000009937				ENSBTAG00000005347	GPN3			ENSBTAG00000036028	BEX2			ENSBTAG00000012758	YIPF5			ENSBTAG00000020199	F2R			ENSBTAG00000032719	TFRC			ENSBTAG00000003282	SLCO1A2							ENSBTAG00000010773	GNPAT			ENSBTAG00000022622	CISH			ENSBTAG00000002817	SLC46A1			ENSBTAG00000007335	TPD52			ENSBTAG00000005273	IL1R1
ENSBTAG00000035907	DDX3X			ENSBTAG00000032227	RBIS			ENSBTAG00000013468	AHNAK			ENSBTAG00000011926				ENSBTAG00000015710	CD3E			ENSBTAG00000002767	GNB4			ENSBTAG00000039686	ACOT11							ENSBTAG00000010091	ARL6			ENSBTAG00000007116	ARRDC3			ENSBTAG00000006572	CARD9			ENSBTAG00000008632	ensembl			ENSBTAG00000046498	SUN1
ENSBTAG00000007329	SETDB2			ENSBTAG00000004223	SRR			ENSBTAG00000019806	YPEL2			ENSBTAG00000001600	DCUN1D4			ENSBTAG00000006452	CD3D			ENSBTAG00000003111	ATM			ENSBTAG00000007434	CD300LG							ENSBTAG00000019924	DDHD1			ENSBTAG00000031358	DPYD			ENSBTAG00000000286	PFKM			ENSBTAG00000021275	CIB1			ENSBTAG00000015535	NEK8
ENSBTAG00000005315	ensembl			ENSBTAG00000019979	CMPK2			ENSBTAG00000021600	KANSL1L			ENSBTAG00000000175	N4BP2			ENSBTAG00000005628	CD52			ENSBTAG00000005025	FAM91A1											ENSBTAG00000018403	ARHGAP9			ENSBTAG00000010376	TMEM184C			ENSBTAG00000019634	PIDD1			ENSBTAG00000007413	CEP41			ENSBTAG00000000717	PLPP2
ENSBTAG00000020733	RPS15A			ENSBTAG00000007630	RNF170			ENSBTAG00000010350	USP53			ENSBTAG00000012975	VDAC2			ENSBTAG00000030940	GIMAP7			ENSBTAG00000032674	SENP5											ENSBTAG00000014764	CD9			ENSBTAG00000044063	B4GALT6			ENSBTAG00000003016	PTPN7			ENSBTAG00000038540	ensembl			ENSBTAG00000002006	THBS1
ENSBTAG00000009471	CEP135			ENSBTAG00000015899	ensembl			ENSBTAG00000020172	DENND2D			ENSBTAG00000017729	NR2C1			ENSBTAG00000015708	CXCR6			ENSBTAG00000021617	ZC3HAV1											ENSBTAG00000016528	NOC2L			ENSBTAG00000039892				ENSBTAG00000025329	IRF2BPL			ENSBTAG00000022813	TMEM150B			ENSBTAG00000004270	FCER2
ENSBTAG00000011767	MPP5			ENSBTAG00000009658	PLEK			ENSBTAG00000026111	LBH			ENSBTAG00000014392	ACTR10			ENSBTAG00000046257	GIMAP4			ENSBTAG00000010018	ATP7A											ENSBTAG00000012223	TNFSF14			ENSBTAG00000031503	NDUFA4L2			ENSBTAG00000015318	NECTIN2			ENSBTAG00000016933	IL27RA			ENSBTAG00000013143	BAG4
ENSBTAG00000020212	WDR41			ENSBTAG00000010118	HAT1			ENSBTAG00000007307	SELE			ENSBTAG00000039446	ensembl			ENSBTAG00000005892	ZAP70															ENSBTAG00000004112	GAMT			ENSBTAG00000007206	STRIP2			ENSBTAG00000006157				ENSBTAG00000003855	FAM120C			ENSBTAG00000002103	PLCG2
ENSBTAG00000032598	RP9			ENSBTAG00000017135	CTSS			ENSBTAG00000001126	BMP2K			ENSBTAG00000012858	NT5C2			ENSBTAG00000027204	ensembl															ENSBTAG00000006613	METTL17			ENSBTAG00000007181	KIFC3			ENSBTAG00000003074	SLC16A6			ENSBTAG00000007564	BBS12			ENSBTAG00000002385	SLC35E4
ENSBTAG00000039787	CSN3			ENSBTAG00000021449	DCAF13			ENSBTAG00000000804	MOB3B			ENSBTAG00000004954	TOX			ENSBTAG00000000715	ensembl															ENSBTAG00000002136	FCHO1			ENSBTAG00000021029	PRR5L			ENSBTAG00000003741	NEURL1			ENSBTAG00000011528	SMIM11A			ENSBTAG00000005523	XYLT1
ENSBTAG00000010510	DHX29			ENSBTAG00000038156	DYNLT3			ENSBTAG00000024482	ensembl			ENSBTAG00000039591	TMEM167A			ENSBTAG00000000432	ensembl															ENSBTAG00000009216	HVCN1			ENSBTAG00000005439	FAM102B			ENSBTAG00000008125	KCNAB2			ENSBTAG00000034113	GALNT10			ENSBTAG00000014496	CCR6
ENSBTAG00000001737	TUT7			ENSBTAG00000037490				ENSBTAG00000020707	ADGRG6			ENSBTAG00000004544	TXNDC9			ENSBTAG00000001008	PRF1															ENSBTAG00000011413	CCDC107			ENSBTAG00000000501	KLHL13			ENSBTAG00000020766	ABCA7			ENSBTAG00000021813	AMACR			ENSBTAG00000003990	ITPRIP
ENSBTAG00000018013	EMP3			ENSBTAG00000025219	ensembl			ENSBTAG00000014548	FAM129A			ENSBTAG00000014843	COPB2			ENSBTAG00000027246	UBD															ENSBTAG00000008849	SORT1			ENSBTAG00000021158	SATB1			ENSBTAG00000016116	ensembl			ENSBTAG00000046670	MLX			ENSBTAG00000008147	MICAL1
ENSBTAG00000009770	GPD2			ENSBTAG00000001968	TTC14			ENSBTAG00000019152	NYAP2			ENSBTAG00000019794	SYPL1			ENSBTAG00000008550	GIMAP7															ENSBTAG00000030855	CHCHD6			ENSBTAG00000008852	SIGLEC10			ENSBTAG00000046555	WAS			ENSBTAG00000027795	GFM1			ENSBTAG00000019550	TBC1D2
ENSBTAG00000016444	RETREG1			ENSBTAG00000004586	ensembl			ENSBTAG00000002292	SMARCA1			ENSBTAG00000018454	UFSP2			ENSBTAG00000001198	GIMAP7															ENSBTAG00000045550	TSPAN6			ENSBTAG00000008939	DNMBP			ENSBTAG00000008348	NOL4L			ENSBTAG00000040161	ensembl			ENSBTAG00000012180	BMF
ENSBTAG00000020761	USP33			ENSBTAG00000014761	PGA5			ENSBTAG00000039493				ENSBTAG00000005663	HAUS2			ENSBTAG00000012695	LCK															ENSBTAG00000012522	ZNF283			ENSBTAG00000020894	LAPTM4A			ENSBTAG00000017082	POR			ENSBTAG00000046926	ensembl			ENSBTAG00000021658	GRASP
ENSBTAG00000015562	PLBD1			ENSBTAG00000010611	OCIAD1			ENSBTAG00000017033	LSR			ENSBTAG00000005851	VTA1																			ENSBTAG00000008625	PLEKHF1			ENSBTAG00000007214	ELL2			ENSBTAG00000008151	MAP3K3			ENSBTAG00000013423	GLRX5			ENSBTAG00000001061	PRKCA
ENSBTAG00000006167	BTBD8			ENSBTAG00000007299	SF3A3			ENSBTAG00000046900	GGT1			ENSBTAG00000019085	SRP54																			ENSBTAG00000030180	SHANK3			ENSBTAG00000002655	ZWINT			ENSBTAG00000001110	SLC16A5			ENSBTAG00000015804	SIGMAR1			ENSBTAG00000015905	ARHGAP32
ENSBTAG00000007813	CMC4			ENSBTAG00000009518	ALKBH3			ENSBTAG00000004073	MTA3			ENSBTAG00000012545	CASC4																			ENSBTAG00000017354	MPP7			ENSBTAG00000004155	SPATA20			ENSBTAG00000008507	SPHK1			ENSBTAG00000010303	ICAM1			ENSBTAG00000021841	CHD7
ENSBTAG00000016675	ANAPC7			ENSBTAG00000031214	ensembl			ENSBTAG00000011905	RRAS2			ENSBTAG00000020367	SLC30A9																			ENSBTAG00000003025	NME6			ENSBTAG00000006138	SEMA3C			ENSBTAG00000014806	ATP2A3			ENSBTAG00000009641	MTHFD1			ENSBTAG00000012847	FAM129B
ENSBTAG00000020865	PELI1			ENSBTAG00000016377	IPP			ENSBTAG00000007013	TOM1L1			ENSBTAG00000021636	GPR155																			ENSBTAG00000013533	CLIC1			ENSBTAG00000000873	SLC13A3			ENSBTAG00000045849	KCNK13			ENSBTAG00000006204	XPNPEP3			ENSBTAG00000018945	AMOTL1
ENSBTAG00000008825	POLR3F			ENSBTAG00000013856	SSBP2			ENSBTAG00000014526	MOB3A			ENSBTAG00000011146	RAB8B																			ENSBTAG00000011007	TTYH2			ENSBTAG00000009110	ensembl			ENSBTAG00000009101	SH2B3			ENSBTAG00000000133	CD68			ENSBTAG00000037649	VIPR2
ENSBTAG00000009949	DARS			ENSBTAG00000006561	RASGEF1B			ENSBTAG00000004575	FAM126A			ENSBTAG00000036262	GBE1																			ENSBTAG00000014515	RFC1			ENSBTAG00000017788	AKT3			ENSBTAG00000005448	ensembl			ENSBTAG00000009657	MTMR1			ENSBTAG00000006771	FRY
ENSBTAG00000006644	SPCS2			ENSBTAG00000003876	MCU			ENSBTAG00000007543	TAF1B			ENSBTAG00000046502	ACBD6																			ENSBTAG00000048188				ENSBTAG00000001861	SESTD1			ENSBTAG00000039160	VAV1			ENSBTAG00000004291	2019-09-06			ENSBTAG00000024105	BCL2L11
ENSBTAG00000000900	LRRC8C			ENSBTAG00000047532	TRIQK			ENSBTAG00000032340	KNSTRN			ENSBTAG00000018061	LNPK																			ENSBTAG00000006347	UTP4			ENSBTAG00000019750	TMEM106B			ENSBTAG00000019069	SYNGR2			ENSBTAG00000026415	MRPS34			ENSBTAG00000018240	CYP2S1
ENSBTAG00000020436	KIF27			ENSBTAG00000002415	TSPAN3			ENSBTAG00000002631	SCNN1A			ENSBTAG00000016451	HSPA14																			ENSBTAG00000005571	PHF20			ENSBTAG00000038487	ZNF613			ENSBTAG00000020772	ARHGAP45			ENSBTAG00000019911	COA3			ENSBTAG00000021879	VCL
ENSBTAG00000015285	RPS8			ENSBTAG00000000548	KLHDC10			ENSBTAG00000011683	NUMB			ENSBTAG00000017565	SCFD1																			ENSBTAG00000033015	FAHD1			ENSBTAG00000047062	LRP3			ENSBTAG00000009019	SH3PXD2B			ENSBTAG00000001113	NDUFAF7			ENSBTAG00000011215	ACTN4
ENSBTAG00000002627	ZRANB2			ENSBTAG00000007348	STRA6			ENSBTAG00000003705	FAM83G			ENSBTAG00000018699	KAT7																			ENSBTAG00000020542	SHE			ENSBTAG00000001441				ENSBTAG00000009493	BCL3			ENSBTAG00000013007	FAM210B			ENSBTAG00000016984	PTPN9
ENSBTAG00000046123				ENSBTAG00000008805	USP3			ENSBTAG00000011613	PLS3			ENSBTAG00000004942	EXOSC9																			ENSBTAG00000003975	LMAN2L			ENSBTAG00000021077	BOLA-DQB			ENSBTAG00000025401	DOK3			ENSBTAG00000000191	SLC25A20			ENSBTAG00000011337	ANKRD33B
ENSBTAG00000005142	RPL37			ENSBTAG00000015727	IFI47			ENSBTAG00000001640	EPB41L1			ENSBTAG00000013515	INTS13																			ENSBTAG00000039071	ANKRD16			ENSBTAG00000008789	HMG20B			ENSBTAG00000035587	ARRB2			ENSBTAG00000007893	SCPEP1			ENSBTAG00000002485	TNS1
ENSBTAG00000021307	BNIP3L			ENSBTAG00000020990	P2RY14			ENSBTAG00000020665	GFRA2			ENSBTAG00000018569	CUL4B																			ENSBTAG00000011616	MPO			ENSBTAG00000018706	PCTP			ENSBTAG00000001509	ELK3			ENSBTAG00000007271	TCTN2			ENSBTAG00000027201	RAPH1
ENSBTAG00000020947	RNF103			ENSBTAG00000047314	PPIE			ENSBTAG00000001969	CCDC39			ENSBTAG00000038635	ensembl																			ENSBTAG00000021343	ARHGEF12			ENSBTAG00000010020	ensembl			ENSBTAG00000022381	TET3			ENSBTAG00000003296	TWNK			ENSBTAG00000015405	DCHS1
ENSBTAG00000046531	ensembl			ENSBTAG00000024787	HAUS3			ENSBTAG00000045948	CSF2RA			ENSBTAG00000000993	N4BP2L1																			ENSBTAG00000012012	CYB5A			ENSBTAG00000021899	PDE9A			ENSBTAG00000020780	SBNO2			ENSBTAG00000020504	CDK2AP1			ENSBTAG00000011373	MAML3
ENSBTAG00000015556	UBA3			ENSBTAG00000008490	CRYZL1			ENSBTAG00000008665	DIXDC1			ENSBTAG00000011258	ACOT9																			ENSBTAG00000005078	UCHL1			ENSBTAG00000002781				ENSBTAG00000047274	KIF21B			ENSBTAG00000015193				ENSBTAG00000017839	TIAM1
ENSBTAG00000012276	ensembl			ENSBTAG00000011238	CD48			ENSBTAG00000016307	CDC7			ENSBTAG00000010388	MGAT4A																			ENSBTAG00000002669	RASSF4			ENSBTAG00000003496	AIG1			ENSBTAG00000001470	DTX2			ENSBTAG00000008433	PGAP2			ENSBTAG00000019915	GSN
ENSBTAG00000019748	TASOR			ENSBTAG00000030305	ensembl			ENSBTAG00000015381	ARHGAP18			ENSBTAG00000006833	LMAN1																			ENSBTAG00000046110	CLCF1			ENSBTAG00000046922	TWIST1			ENSBTAG00000015609	PREX1			ENSBTAG00000000759	NENF			ENSBTAG00000014855	MICAL2
ENSBTAG00000018697	WDR44			ENSBTAG00000000240	AKAP7			ENSBTAG00000002215	GFPT2			ENSBTAG00000010593	SRP72																			ENSBTAG00000008654	HOOK2			ENSBTAG00000003176	JAM3			ENSBTAG00000047531	ARHGAP4			ENSBTAG00000012416	ZNF511			ENSBTAG00000019569	CD151
ENSBTAG00000004553	TPM4			ENSBTAG00000003371	JKAMP			ENSBTAG00000007657	SCARA3			ENSBTAG00000013769	NECTIN3																			ENSBTAG00000030897	XRCC2			ENSBTAG00000004613	CSGALNACT1			ENSBTAG00000024603	NCOR2			ENSBTAG00000016548	TEX12			ENSBTAG00000011088	SLC6A6
ENSBTAG00000011798	STK38L			ENSBTAG00000023375	METTL6			ENSBTAG00000014689	CSPP1			ENSBTAG00000031010	ACAD11																			ENSBTAG00000027225				ENSBTAG00000013974	TMEM215			ENSBTAG00000002941	FES			ENSBTAG00000020477	AHSA1
ENSBTAG00000010795	ATG14			ENSBTAG00000044159	C17H4orf33			ENSBTAG00000025263	FAM160A1			ENSBTAG00000017613	ZNF419																			ENSBTAG00000018257	APIP							ENSBTAG00000020759	NCLN			ENSBTAG00000007842	GCLM
ENSBTAG00000046100	ensembl			ENSBTAG00000015012	PTRHD1			ENSBTAG00000003128	SPATA6			ENSBTAG00000007438	STT3B																			ENSBTAG00000016918	MYOF							ENSBTAG00000005978	PIK3R5			ENSBTAG00000008734	PM20D1
ENSBTAG00000020164	BAZ1A			ENSBTAG00000017375	FAM241A			ENSBTAG00000015053	CFL2			ENSBTAG00000020410	UFL1																			ENSBTAG00000014366	PRPF19							ENSBTAG00000002809	CAPN10			ENSBTAG00000001050	LDLRAP1
ENSBTAG00000013050	ZNF277			ENSBTAG00000004659	COQ10B			ENSBTAG00000001096	PRKRA			ENSBTAG00000020541	PIGY																			ENSBTAG00000011137	MORN4							ENSBTAG00000012384	TFEB			ENSBTAG00000010735	HIGD2A
ENSBTAG00000001446	ABRACL			ENSBTAG00000012408	RAB27A			ENSBTAG00000002214	TAT			ENSBTAG00000013837	TUBE1																			ENSBTAG00000004344	ACSL1							ENSBTAG00000032427	FHOD1			ENSBTAG00000037775	ensembl
ENSBTAG00000023471	ensembl			ENSBTAG00000018291	C11H2orf68			ENSBTAG00000009153	MLXIPL			ENSBTAG00000016481	CALU																			ENSBTAG00000008656	KBTBD6							ENSBTAG00000005832	GRK2			ENSBTAG00000012289	AKR7A2
ENSBTAG00000011876	MORC3			ENSBTAG00000017967	PTGES3			ENSBTAG00000017661	RFX2			ENSBTAG00000001607	TMEM41B																			ENSBTAG00000017574	LMNA							ENSBTAG00000007213	SIRPA			ENSBTAG00000038981	ensembl
ENSBTAG00000018800	RPS4X			ENSBTAG00000010595	WDR92			ENSBTAG00000007485	GRHL1			ENSBTAG00000010120	HERC3																			ENSBTAG00000045888								ENSBTAG00000009918	GSE1			ENSBTAG00000035827	ATG7
ENSBTAG00000015303	MPP6			ENSBTAG00000033078	CNEP1R1			ENSBTAG00000003061	LAMA5			ENSBTAG00000021883	AP3M1																			ENSBTAG00000019734	CD276							ENSBTAG00000013884	SIPA1			ENSBTAG00000022721	SLC25A38
ENSBTAG00000006428	ZNF354A			ENSBTAG00000018704	BTG3			ENSBTAG00000020689	PPP1R13L			ENSBTAG00000005550	SOS2																			ENSBTAG00000007681	DHFR							ENSBTAG00000006208	ADCY7			ENSBTAG00000010265	MGST3
ENSBTAG00000043432	RF00287			ENSBTAG00000004964	PCGF5			ENSBTAG00000039856				ENSBTAG00000002863	ACAA2																			ENSBTAG00000019810	AARS							ENSBTAG00000018661	TMC6			ENSBTAG00000019500	CNIH1
ENSBTAG00000013866	RPS27			ENSBTAG00000014099	YTHDC2			ENSBTAG00000023426	FAIM			ENSBTAG00000031682	ZNF484																			ENSBTAG00000044022	KIAA1671							ENSBTAG00000007932	HCK			ENSBTAG00000003470	TTYH1
ENSBTAG00000010359	THG1L			ENSBTAG00000014522	SMIM14			ENSBTAG00000000185	SLC6A14			ENSBTAG00000010630	ABHD18																			ENSBTAG00000020465	FERMT1							ENSBTAG00000015952	ADAP1			ENSBTAG00000011787	ISCU
ENSBTAG00000001673	C2CD5			ENSBTAG00000008925	MRE11			ENSBTAG00000016751	MYO6			ENSBTAG00000015334	ZHX1																			ENSBTAG00000003237	IQSEC1							ENSBTAG00000015013	C2CD2L			ENSBTAG00000033315	DNAJC1
ENSBTAG00000019695	RLF			ENSBTAG00000008288	ANKRD26			ENSBTAG00000010052	EXD2			ENSBTAG00000008617	CSTF3																			ENSBTAG00000011985	ensembl							ENSBTAG00000013018	AMPD2			ENSBTAG00000018329	EXOSC7
ENSBTAG00000014423	RPL22			ENSBTAG00000012375	KLHL9			ENSBTAG00000017346	RASSF2			ENSBTAG00000020591	VAMP4																			ENSBTAG00000000524	CSTB							ENSBTAG00000047876	SH3TC1			ENSBTAG00000015116	RAD23A
ENSBTAG00000014294	ST7L			ENSBTAG00000000315	ECD			ENSBTAG00000048308	ICMT			ENSBTAG00000021357	ZNF518A																			ENSBTAG00000044023	CDK6							ENSBTAG00000007661	MYO1F			ENSBTAG00000014729	MRPL51
ENSBTAG00000019091	RNPC3			ENSBTAG00000024918	BIRC3			ENSBTAG00000031134	YWHAH			ENSBTAG00000013180	POT1																			ENSBTAG00000001662	EHD3							ENSBTAG00000001015	TM9SF4			ENSBTAG00000009545	PPEF1
ENSBTAG00000020662	SARNP			ENSBTAG00000013298	PLA2G4A			ENSBTAG00000040046																								ENSBTAG00000021902	ALDH5A1											ENSBTAG00000025005	METTL7A
ENSBTAG00000020714	DDX19B			ENSBTAG00000003338	LRRCC1			ENSBTAG00000015543	ARHGAP35																							ENSBTAG00000019194	SHLD2											ENSBTAG00000021072	DTNB
ENSBTAG00000000290	ATP11B			ENSBTAG00000038128	BOLA-DQA5			ENSBTAG00000014889	DCBLD2																							ENSBTAG00000000951	JAKMIP3											ENSBTAG00000019819	FUT8
ENSBTAG00000042339	RF00309			ENSBTAG00000017009	CMC2			ENSBTAG00000002594	ZNF436																							ENSBTAG00000001836	ensembl											ENSBTAG00000006393	FECH
ENSBTAG00000015025	YAF2			ENSBTAG00000033523	ensembl			ENSBTAG00000002813	GAB1																							ENSBTAG00000007111	STEAP3											ENSBTAG00000015692	HSPA4L
ENSBTAG00000025859	ZCCHC7			ENSBTAG00000002432	ABHD13			ENSBTAG00000030340	IFFO2																							ENSBTAG00000007523	STX4											ENSBTAG00000010880	TNNI2
ENSBTAG00000039711	ZFP62			ENSBTAG00000017147	AK3			ENSBTAG00000016221	AMOT																							ENSBTAG00000031453	CCM2L											ENSBTAG00000047449	NK2B
ENSBTAG00000017263	MXI1			ENSBTAG00000012962	SARS			ENSBTAG00000008842	JPH1																							ENSBTAG00000005115	SLC31A2											ENSBTAG00000007766	CDK5
ENSBTAG00000016635	COG6			ENSBTAG00000011694	TIMM23			ENSBTAG00000003675	ADGRL1																							ENSBTAG00000019478	NAAA											ENSBTAG00000015050	HCN2
ENSBTAG00000005786	ATXN3			ENSBTAG00000027316	UBE2V1			ENSBTAG00000004869	CXADR																							ENSBTAG00000014166	POLR1B											ENSBTAG00000003415	ESD
ENSBTAG00000010071	FBXO3			ENSBTAG00000009877	MCMBP			ENSBTAG00000000415	ERBIN																							ENSBTAG00000012385	NFX1											ENSBTAG00000008014	PPP5C
ENSBTAG00000007939	CHMP2B			ENSBTAG00000015024	GXYLT1			ENSBTAG00000010152	MID1																							ENSBTAG00000012499	RPGRIP1L											ENSBTAG00000004604	CCDC124
ENSBTAG00000017426	PDCD6IP			ENSBTAG00000002332	LSM5			ENSBTAG00000013407	PLXNB1																							ENSBTAG00000039023												ENSBTAG00000016028	ZNF691
ENSBTAG00000006697	RICTOR			ENSBTAG00000021485	C3H1orf54			ENSBTAG00000001161	SINHCAF																							ENSBTAG00000009725	AOX1											ENSBTAG00000012113	HCCS
ENSBTAG00000014248	MIER3			ENSBTAG00000008135	SLIRP			ENSBTAG00000021897	B4GALT3																							ENSBTAG00000019315	PLA2G7											ENSBTAG00000018366	SLC15A3
ENSBTAG00000016582				ENSBTAG00000023144	PTPRC			ENSBTAG00000019952	ARMC8																							ENSBTAG00000013081	PSPH											ENSBTAG00000012586	HSPD1
ENSBTAG00000002690	BLZF1			ENSBTAG00000044081				ENSBTAG00000019269	COL6A2																							ENSBTAG00000001961	MAP1B											ENSBTAG00000006256	PTPRO
ENSBTAG00000005211	RPL4			ENSBTAG00000004902	INTS8			ENSBTAG00000013982	UACA																							ENSBTAG00000018846	CLN5											ENSBTAG00000006025	AHSA2
ENSBTAG00000019147	RPS20			ENSBTAG00000021116	EXOC6			ENSBTAG00000016255	PLEK2																							ENSBTAG00000013496	CPM											ENSBTAG00000022238	B4GAT1
ENSBTAG00000004532	FGFR1OP2			ENSBTAG00000003804	SCCPDH			ENSBTAG00000016804	LYST																							ENSBTAG00000003960	CCP110											ENSBTAG00000004735	CCNE1
ENSBTAG00000003229	RPL23			ENSBTAG00000040242	ensembl			ENSBTAG00000019754	CAVIN3																							ENSBTAG00000016969	ORC3											ENSBTAG00000031185	ATRAID
ENSBTAG00000013454	TAB2			ENSBTAG00000010047	TIAM2			ENSBTAG00000017514	CCND1																							ENSBTAG00000034498	LY6D											ENSBTAG00000035998	CKB
ENSBTAG00000012077	SLF2			ENSBTAG00000002743	OSGEP			ENSBTAG00000014960	SCHIP1																							ENSBTAG00000047824	ensembl											ENSBTAG00000001109	MRPS14
ENSBTAG00000004999	RESF1			ENSBTAG00000019272	LPCAT2			ENSBTAG00000002233	CPNE2																							ENSBTAG00000020940	ANXA11											ENSBTAG00000001036	HIBADH
ENSBTAG00000040308	RPS13			ENSBTAG00000008926	FUBP1			ENSBTAG00000015868	LIG4																							ENSBTAG00000008609	2019-09-08											ENSBTAG00000005808	TMEM14C
ENSBTAG00000001393	MTF2			ENSBTAG00000027789	PPIG			ENSBTAG00000007336	HCST																							ENSBTAG00000012073	VOPP1											ENSBTAG00000034193	BCO2
ENSBTAG00000004353				ENSBTAG00000016563	GOLGA4			ENSBTAG00000008916	CYFIP2																							ENSBTAG00000010457	NUAK1											ENSBTAG00000019280	CRYBB1
ENSBTAG00000025595				ENSBTAG00000015752	SP110			ENSBTAG00000017846	F11R																							ENSBTAG00000037421	ensembl											ENSBTAG00000019486	CLDN12
ENSBTAG00000005393	TIPRL			ENSBTAG00000020580	TCN1			ENSBTAG00000013923	QPCT																							ENSBTAG00000015565	ensembl											ENSBTAG00000015136	AARSD1
ENSBTAG00000011849	HDAC2			ENSBTAG00000010852	ensembl			ENSBTAG00000020852	SLC16A11																							ENSBTAG00000006320	DBT											ENSBTAG00000033747	SIL1
ENSBTAG00000016900	TRAPPC13			ENSBTAG00000000851	CYP20A1			ENSBTAG00000001186	SH2D4A																							ENSBTAG00000015268	PICK1											ENSBTAG00000012589	HSPE1
ENSBTAG00000010206	UAP1			ENSBTAG00000017140	CIP2A			ENSBTAG00000016771	PLK2																							ENSBTAG00000002688	ATP1B1											ENSBTAG00000012860	PDZD11
ENSBTAG00000013671	UTP14A			ENSBTAG00000015731	TXNL1			ENSBTAG00000014320	SRFBP1																							ENSBTAG00000047547	ensembl											ENSBTAG00000046547	CIDEA
ENSBTAG00000020860	CHD1			ENSBTAG00000008453	LBR			ENSBTAG00000019217	KIF13A																							ENSBTAG00000011121	CLCN4											ENSBTAG00000013126	EMG1
ENSBTAG00000005792	BCCIP			ENSBTAG00000021606	ERCC8			ENSBTAG00000014947	PTPN13																							ENSBTAG00000021635	NUDT17											ENSBTAG00000007315	LARS2
ENSBTAG00000001323	CENPC			ENSBTAG00000018994	TNFSF10			ENSBTAG00000000042	PYCR1																							ENSBTAG00000010890	PRMT5											ENSBTAG00000032829	GHITM
ENSBTAG00000002279	LUC7L3			ENSBTAG00000018942	SSX2IP			ENSBTAG00000008036	CELSR1																							ENSBTAG00000034529	HMGA1											ENSBTAG00000027446	RSU1
ENSBTAG00000004173	UBXN8			ENSBTAG00000038900	ensembl			ENSBTAG00000006016	GTPBP2																							ENSBTAG00000009543	ESYT1											ENSBTAG00000012981	HEXA
ENSBTAG00000001957	TRMT11			ENSBTAG00000038737	P2RY6			ENSBTAG00000009704	CECR2																							ENSBTAG00000039355	MADCAM1											ENSBTAG00000014907	IL11RA
ENSBTAG00000002596	VSTM1			ENSBTAG00000025593	CCDC32			ENSBTAG00000010158	NOS1AP																							ENSBTAG00000021583	TPGS2											ENSBTAG00000006307	HSD17B11
ENSBTAG00000004212	ensembl			ENSBTAG00000004118	ALAS1			ENSBTAG00000018596	PTPN21																							ENSBTAG00000019026	EXTL2											ENSBTAG00000013914	GATB
ENSBTAG00000008260				ENSBTAG00000038979	TMEM167B			ENSBTAG00000002929	IRF4																							ENSBTAG00000026437	ensembl											ENSBTAG00000016997	ensembl
ENSBTAG00000015169	UBXN4			ENSBTAG00000000808	COX14			ENSBTAG00000038617	SH3D21																							ENSBTAG00000000697	RRP8											ENSBTAG00000009693	TBC1D12
ENSBTAG00000015348	ZNF189			ENSBTAG00000018629	CWF19L2			ENSBTAG00000001002	TCF7																							ENSBTAG00000031913	ensembl											ENSBTAG00000017465	GNS
ENSBTAG00000012065	DNAJC3			ENSBTAG00000018196	WDR43			ENSBTAG00000007110	RCOR3																							ENSBTAG00000017753	APP											ENSBTAG00000017554	RTN4IP1
ENSBTAG00000020969	DCAF6			ENSBTAG00000018991	TSGA10			ENSBTAG00000015865	CAPN14																							ENSBTAG00000018202	CYB561A3											ENSBTAG00000012244	TUBA1B
ENSBTAG00000016045	TRIB2			ENSBTAG00000000447	FRA10AC1			ENSBTAG00000020053	ZEB1																							ENSBTAG00000015311	PTPRR											ENSBTAG00000021506	ARL6IP5
ENSBTAG00000009598	CHM			ENSBTAG00000024715	PTPRJ			ENSBTAG00000015537	RASAL2																							ENSBTAG00000003638	ZNF215											ENSBTAG00000006665	ERP29
ENSBTAG00000006044	KLHL5			ENSBTAG00000043402	RF00416			ENSBTAG00000020800	BEND7																							ENSBTAG00000011229	TMUB1											ENSBTAG00000008731	PRDX3
ENSBTAG00000017597	ESCO1			ENSBTAG00000016596				ENSBTAG00000012820	STX3																							ENSBTAG00000012668	ensembl											ENSBTAG00000000084	MRPS30
ENSBTAG00000012081				ENSBTAG00000021521	BFAR			ENSBTAG00000020455	ITPR1																							ENSBTAG00000024407	ensembl											ENSBTAG00000019204	RTN3
ENSBTAG00000020376	PAIP1			ENSBTAG00000019872	PIK3AP1			ENSBTAG00000024492	ensembl																							ENSBTAG00000034662	ensembl											ENSBTAG00000004663	TRUB2
ENSBTAG00000012124	GPBP1			ENSBTAG00000019018	ensembl			ENSBTAG00000018431	NAV2																							ENSBTAG00000010841	FMO5											ENSBTAG00000020282	DCTD
ENSBTAG00000000081	COL4A3BP			ENSBTAG00000004939	ZNF569			ENSBTAG00000011700	PLLP																							ENSBTAG00000012265	VWF											ENSBTAG00000024240	ACADM
ENSBTAG00000016805	SGMS2			ENSBTAG00000045617	MTERF1			ENSBTAG00000021842	FCGR2B																							ENSBTAG00000002910	ECHDC2											ENSBTAG00000010508	BLVRB
ENSBTAG00000015584	BMI1			ENSBTAG00000018538	CEP70			ENSBTAG00000043949	PAWR																							ENSBTAG00000018599	PROSER3											ENSBTAG00000014253	TBC1D22B
ENSBTAG00000001656	TMEM254			ENSBTAG00000014970	LAMTOR5			ENSBTAG00000006515	ESPN																							ENSBTAG00000015089	LGALS1											ENSBTAG00000018372	STARD7
ENSBTAG00000032544	SPAG1			ENSBTAG00000015086	HSD11B1			ENSBTAG00000018940	CRACR2A																							ENSBTAG00000032515	PLA2R1											ENSBTAG00000000797	MRPL9
ENSBTAG00000009777	NUP35			ENSBTAG00000037440				ENSBTAG00000021151	MYH10																							ENSBTAG00000014885	MYOM3											ENSBTAG00000011184	FTH1
ENSBTAG00000029897	MIR21			ENSBTAG00000024378	MRPS21			ENSBTAG00000010564	ELOVL6																							ENSBTAG00000009137	NKG7											ENSBTAG00000019299	GRHPR
ENSBTAG00000021083	RECQL			ENSBTAG00000009206	FOXS1			ENSBTAG00000020855	PTPN4																							ENSBTAG00000014682												ENSBTAG00000019803	POLR3K
ENSBTAG00000010982	UBE2B			ENSBTAG00000000744	DCTN6			ENSBTAG00000021013	TUBB4A																							ENSBTAG00000006071	CTTN											ENSBTAG00000012228	SEMA4A
ENSBTAG00000017218	ACER3			ENSBTAG00000012417	ARL14EP			ENSBTAG00000017122	HSPG2																							ENSBTAG00000034138	ensembl											ENSBTAG00000022825	BRI3
ENSBTAG00000007479	CCDC90B			ENSBTAG00000014353	SRP14			ENSBTAG00000004257	TAF4B																																			ENSBTAG00000039415	CHMP4A
ENSBTAG00000003265	ADD3			ENSBTAG00000011514	MRPL44			ENSBTAG00000015177	PRSS23																																			ENSBTAG00000012037	DGUOK
ENSBTAG00000014616	SEPSECS			ENSBTAG00000021948	ZMYM6			ENSBTAG00000013960	PSAT1																																			ENSBTAG00000001962	MRPS27
ENSBTAG00000005969	EIF2S2			ENSBTAG00000017137	CDC37L1			ENSBTAG00000001950	RDH11																																			ENSBTAG00000032777	TOMM5
ENSBTAG00000005349	RPL27A			ENSBTAG00000009734	XPA			ENSBTAG00000012020	TRAF5																																			ENSBTAG00000017120	PHB
ENSBTAG00000007089	FRG1			ENSBTAG00000047376	PIN4			ENSBTAG00000003457	ATF5																																			ENSBTAG00000018920	TRIM47
ENSBTAG00000042974	RF00069			ENSBTAG00000022779	OLFM4			ENSBTAG00000006862	MEIS3																																			ENSBTAG00000020371	ACOT8
ENSBTAG00000020801	FAM49B			ENSBTAG00000016014	NUP42			ENSBTAG00000020731	PRRG4																																			ENSBTAG00000008061	RILPL1
ENSBTAG00000033080	RPL15			ENSBTAG00000020297	PQLC3			ENSBTAG00000034633	ERO1B																																			ENSBTAG00000025496	SORD
ENSBTAG00000002026	RPL5			ENSBTAG00000005827	FIG4			ENSBTAG00000025964	MAST4																																			ENSBTAG00000026758	ensembl
ENSBTAG00000012550	TAOK3			ENSBTAG00000014863	GYPC			ENSBTAG00000002651	PKP2																																			ENSBTAG00000038477	GGCX
ENSBTAG00000022902	RPL17			ENSBTAG00000013981	SPTSSA			ENSBTAG00000005464	ADCY6																																			ENSBTAG00000006411	THAP11
ENSBTAG00000014208	RPL35A			ENSBTAG00000014873	COA5			ENSBTAG00000011108	USP54																																			ENSBTAG00000005709	ABHD3
ENSBTAG00000001017	SLK			ENSBTAG00000015943	MICU2			ENSBTAG00000012449	AFF3																																			ENSBTAG00000015294	COX10
ENSBTAG00000011096	ERGIC2			ENSBTAG00000001725	CXCL10			ENSBTAG00000017389	RPLP0																																			ENSBTAG00000008314	SDHB
ENSBTAG00000010114	ARMCX5			ENSBTAG00000007614	BBS4			ENSBTAG00000017739	TNK1																																			ENSBTAG00000023628	C23H6orf47
ENSBTAG00000016401	OPTN			ENSBTAG00000008471	MX2			ENSBTAG00000018546	LRBA																																			ENSBTAG00000038181	FOCAD
ENSBTAG00000037931				ENSBTAG00000046526				ENSBTAG00000009075	RNF207																																			ENSBTAG00000039720	TMEM225B
ENSBTAG00000012344	RPL26			ENSBTAG00000031295	HSDL2			ENSBTAG00000018577	SLC7A1																																			ENSBTAG00000015108	USHBP1
ENSBTAG00000000880	GINM1			ENSBTAG00000007385	EMC7			ENSBTAG00000000431																																				ENSBTAG00000003634	CISD1
ENSBTAG00000003697	TARDBP			ENSBTAG00000007836	PPA1			ENSBTAG00000021751	RASEF																																			ENSBTAG00000005744	COQ2
ENSBTAG00000000287	GNPDA2			ENSBTAG00000012332	C11H2orf49			ENSBTAG00000044153	SH3PXD2A																																			ENSBTAG00000010681	NR1H3
ENSBTAG00000010149	CRY1			ENSBTAG00000033267	LIN9			ENSBTAG00000006323	SNX9																																			ENSBTAG00000008423	TIMM22
ENSBTAG00000006413	KATNBL1			ENSBTAG00000010001	RHOT1			ENSBTAG00000012317	PNP																																			ENSBTAG00000001419	MRPL4
ENSBTAG00000001898	CCDC112			ENSBTAG00000018299	PIGH			ENSBTAG00000016297	CCNYL1																																			ENSBTAG00000020518	PARK7
ENSBTAG00000007394	RPL22L1			ENSBTAG00000011727	ETAA1			ENSBTAG00000018307	SEMA3F																																			ENSBTAG00000025622	DEF6
ENSBTAG00000000222	ARID4B			ENSBTAG00000017287	DRAM1			ENSBTAG00000005560	ST18																																			ENSBTAG00000012366	MRPS23
ENSBTAG00000020532	ensembl			ENSBTAG00000007014	CEP63			ENSBTAG00000045787	CDS1																																			ENSBTAG00000020968	MPC2
ENSBTAG00000006661	RALA			ENSBTAG00000000492	ASNSD1			ENSBTAG00000020345	CNN3																																			ENSBTAG00000009483	POLR2G
ENSBTAG00000019020	TAX1BP1			ENSBTAG00000034875	ALPK1			ENSBTAG00000009362	SYNE1																																			ENSBTAG00000004521	LSM7
ENSBTAG00000011126	STK38			ENSBTAG00000009888	DRAM2			ENSBTAG00000002422	BCL9																																			ENSBTAG00000011838	PCED1B
ENSBTAG00000047537				ENSBTAG00000033902	SLC25A32			ENSBTAG00000004641	PLEKHA6																																			ENSBTAG00000020292
ENSBTAG00000009103	UBLCP1			ENSBTAG00000011916	USP8			ENSBTAG00000003339	ZBTB10																																			ENSBTAG00000018116	MTFP1
ENSBTAG00000002382	DDX10			ENSBTAG00000038625	ensembl			ENSBTAG00000014596	EFHD1																																			ENSBTAG00000038151	ELOF1
ENSBTAG00000014324	ANTXR2			ENSBTAG00000018452	ANKRA2			ENSBTAG00000044010	EMB																																			ENSBTAG00000005868	HEBP1
ENSBTAG00000003545	TAF1D			ENSBTAG00000039075	ZNF527			ENSBTAG00000010371	CHAC1																																			ENSBTAG00000017038	HPS4
ENSBTAG00000021410	C1GALT1C1			ENSBTAG00000011052	ensembl			ENSBTAG00000034693	SYT1																																			ENSBTAG00000003450	ATP6V1H
ENSBTAG00000026234	STK3			ENSBTAG00000004495	UBA5			ENSBTAG00000047093																																				ENSBTAG00000000967	DET1
ENSBTAG00000012828	TBC1D15			ENSBTAG00000032961	IER3IP1			ENSBTAG00000001233	MPZL3																																			ENSBTAG00000032331	SLC48A1
ENSBTAG00000006743	RBBP8			ENSBTAG00000046520	TCFL5			ENSBTAG00000004275	DKK3																																			ENSBTAG00000004651	NME1
ENSBTAG00000020139	RPL7			ENSBTAG00000004066	PARP8			ENSBTAG00000005186	DBNDD2																																			ENSBTAG00000011754	LAMTOR2
ENSBTAG00000015283	RPL32			ENSBTAG00000038500				ENSBTAG00000021204	TES																																			ENSBTAG00000009412	SIAE
ENSBTAG00000020908				ENSBTAG00000000940	TBCC			ENSBTAG00000005278	WEE1																																			ENSBTAG00000011885	NNT
ENSBTAG00000024604				ENSBTAG00000008099	CCR5			ENSBTAG00000005681	ME1																																			ENSBTAG00000003083	SLC50A1
ENSBTAG00000008068	ERLEC1			ENSBTAG00000010286	NPAT			ENSBTAG00000004046	DTX4																																			ENSBTAG00000010458	ensembl
ENSBTAG00000007872	PSIP1			ENSBTAG00000011590	GLIPR1			ENSBTAG00000008259	ACOD1																																			ENSBTAG00000020980	CAT
ENSBTAG00000038640	ensembl			ENSBTAG00000010931	SSBP1			ENSBTAG00000002714	GNAI1																																			ENSBTAG00000007484	ACADS
ENSBTAG00000012816	ensembl			ENSBTAG00000011252	RAD50			ENSBTAG00000012926	TM6SF1																																			ENSBTAG00000021540	WDR11
ENSBTAG00000010563	PTPN2			ENSBTAG00000009566	CCNH			ENSBTAG00000009994	EML5																																			ENSBTAG00000006985	TM7SF3
ENSBTAG00000007130	ESF1			ENSBTAG00000033322	SRP9			ENSBTAG00000030162	AXIN2																																			ENSBTAG00000019033	CD84
ENSBTAG00000023462	RPS6			ENSBTAG00000020612	NEK3			ENSBTAG00000017459	DUSP18																																			ENSBTAG00000012726	PSMB5
ENSBTAG00000017713	KTN1			ENSBTAG00000019274	ATIC			ENSBTAG00000018169	ITGB4																																			ENSBTAG00000021779	MGST2
ENSBTAG00000021164	SLMAP			ENSBTAG00000003218	RAB28			ENSBTAG00000014249	IVNS1ABP																																			ENSBTAG00000014821	SLC7A7
ENSBTAG00000020122	USP16			ENSBTAG00000008243	LRRC40			ENSBTAG00000012464	AFAP1																																			ENSBTAG00000015853	SDHC
ENSBTAG00000017633	EIF1AX			ENSBTAG00000009522	EIF4E			ENSBTAG00000009419	TRIM29																																			ENSBTAG00000001855	COQ9
ENSBTAG00000033735	WASHC4			ENSBTAG00000012654	CHCHD1			ENSBTAG00000031184	CDKN1C																																			ENSBTAG00000013343	FTL
ENSBTAG00000038620	CIR1			ENSBTAG00000038931	TSTD3			ENSBTAG00000003763	MYO5C																																			ENSBTAG00000017273	LRRC25
ENSBTAG00000047868				ENSBTAG00000044058	MFSD8			ENSBTAG00000048112																																				ENSBTAG00000004374	CNPY2
ENSBTAG00000040551	ZBTB1			ENSBTAG00000014561	KIF1BP			ENSBTAG00000008756	ELF3																																			ENSBTAG00000017424	VAPB
ENSBTAG00000011022	ARPP19			ENSBTAG00000017330	ensembl			ENSBTAG00000006368	N4BP3																																			ENSBTAG00000017659	BFSP2
ENSBTAG00000018127	PPM1A			ENSBTAG00000008110	IFT20			ENSBTAG00000000329	MEGF10																																			ENSBTAG00000018854	SOD1
ENSBTAG00000004051	SBDS			ENSBTAG00000016345	IL2RB			ENSBTAG00000018517	VLDLR																																			ENSBTAG00000021955	NPC2
ENSBTAG00000001651	SYF2			ENSBTAG00000017530	PLGRKT			ENSBTAG00000006359	EPHA1																																			ENSBTAG00000010672	PCCA
ENSBTAG00000005524	HBP1			ENSBTAG00000012561	ORMDL1			ENSBTAG00000019164	RHOBTB1																																			ENSBTAG00000015920	TMEM147
ENSBTAG00000010843	PGRMC2			ENSBTAG00000023989	MSANTD4			ENSBTAG00000002764	IGFLR1																																			ENSBTAG00000039855	SUMF1
ENSBTAG00000007595	BROX			ENSBTAG00000000605	ATP5PF			ENSBTAG00000002126	PFKFB2																																			ENSBTAG00000001174	MRPL15
ENSBTAG00000011541	RBL1			ENSBTAG00000031919	SLC35E3			ENSBTAG00000006806	KRT17																																			ENSBTAG00000018801	SNX3
ENSBTAG00000011626	ATP2C1			ENSBTAG00000012677	ARHGAP12			ENSBTAG00000007490	SULF2																																			ENSBTAG00000020547	BCAP31
ENSBTAG00000014518	RPL9			ENSBTAG00000000203	ATP6V1G1			ENSBTAG00000044173	EHBP1																																			ENSBTAG00000021102	GALM
ENSBTAG00000019944	METAP2			ENSBTAG00000043369	RF00026			ENSBTAG00000012342	LIMA1																																			ENSBTAG00000004826	ACP5
ENSBTAG00000008224	PAIP2			ENSBTAG00000003201	FNTA			ENSBTAG00000039719	PHGDH																																			ENSBTAG00000021249	LAT
ENSBTAG00000018256	SMC6			ENSBTAG00000016038	GCC2			ENSBTAG00000018297	PLEKHH1																																			ENSBTAG00000014668	NAGK
ENSBTAG00000017833	RNF19A			ENSBTAG00000014546	CLEC7A			ENSBTAG00000003711	EPAS1																																			ENSBTAG00000018918	NDUFAF3
ENSBTAG00000006702	EIF3E			ENSBTAG00000004833	NIT2			ENSBTAG00000018405	MARS																																			ENSBTAG00000004124	CPOX
ENSBTAG00000013264	RPS24			ENSBTAG00000031861	RHEB			ENSBTAG00000012673	CDK18																																			ENSBTAG00000017824	IRF8
ENSBTAG00000032711	HTATSF1			ENSBTAG00000019886	BORA			ENSBTAG00000040088	SLC9B2																																			ENSBTAG00000013901	PTDSS1
ENSBTAG00000007709	SHOC2			ENSBTAG00000010298	GTF2A2			ENSBTAG00000038990	TRAF4																																			ENSBTAG00000000014	TXN2
ENSBTAG00000005450				ENSBTAG00000037937	ensembl			ENSBTAG00000018857	RAB4A																																			ENSBTAG00000012587	BABAM1
ENSBTAG00000002646	DYNC1I2			ENSBTAG00000012946	HSF2			ENSBTAG00000026497	A4GALT																																			ENSBTAG00000008709	KDELC2
ENSBTAG00000016164	LMBRD1			ENSBTAG00000032764	ensembl			ENSBTAG00000003942	PIP4K2C																																			ENSBTAG00000001289	MRPL18
ENSBTAG00000004230	AIMP1			ENSBTAG00000004380	STAT2			ENSBTAG00000017086	GRB10																																			ENSBTAG00000016277	2019-03-02
ENSBTAG00000046394	RPL23A			ENSBTAG00000016061	RSAD2			ENSBTAG00000009679	PLEKHG1																																			ENSBTAG00000016679	ETFDH
ENSBTAG00000019253	RPL36A			ENSBTAG00000034676	HIGD1A			ENSBTAG00000020454	LZTS3																																			ENSBTAG00000015221	PCCB
ENSBTAG00000048151	PRPF40A			ENSBTAG00000009514	PPWD1			ENSBTAG00000010357	ST6GAL1
ENSBTAG00000007562	TRAM1			ENSBTAG00000019214	USP14			ENSBTAG00000011397	UNC13B
ENSBTAG00000021105	IRAK4			ENSBTAG00000015172	MCM6			ENSBTAG00000021237	ensembl
ENSBTAG00000001648	RPL21			ENSBTAG00000026909	ensembl			ENSBTAG00000033190	PGM5
ENSBTAG00000026290	PIK3C3			ENSBTAG00000003825	PTPN12			ENSBTAG00000002591	GLTP
ENSBTAG00000000132	EIF4A1			ENSBTAG00000000687	POC1B			ENSBTAG00000039046	CD24
ENSBTAG00000010428	USP15			ENSBTAG00000040411				ENSBTAG00000004792	CHMP4C
ENSBTAG00000009470	CLIC4			ENSBTAG00000005380	MOCS2			ENSBTAG00000018972	GARS
ENSBTAG00000012865	DEK			ENSBTAG00000020626	ERCC6L2			ENSBTAG00000014540	PERM1
				ENSBTAG00000000087	HSD17B12			ENSBTAG00000003222	ASNS
				ENSBTAG00000012419	BCL2L15			ENSBTAG00000019342	OSBPL3
				ENSBTAG00000026624	ETFRF1			ENSBTAG00000008079	NRBP2
				ENSBTAG00000006950	COPS4			ENSBTAG00000018236	EPB41L5
				ENSBTAG00000007191				ENSBTAG00000008596	PRICKLE1
				ENSBTAG00000020554	AIF1			ENSBTAG00000013222	CD109
				ENSBTAG00000003112	THUMPD3			ENSBTAG00000004777	S100B
				ENSBTAG00000020193	DCLRE1A			ENSBTAG00000011851	FYN
				ENSBTAG00000020602	IDO1			ENSBTAG00000016770	GAPT
				ENSBTAG00000006360	CD180			ENSBTAG00000003291	RIMKLB
				ENSBTAG00000037989				ENSBTAG00000004905	KRT19
				ENSBTAG00000012090	GGTA1			ENSBTAG00000004976	CDCA7L
				ENSBTAG00000033010	TTC27			ENSBTAG00000007101	F3
				ENSBTAG00000006321	RTCA			ENSBTAG00000011291	DLG3
				ENSBTAG00000003384	CEP162			ENSBTAG00000004383	FNBP1L
				ENSBTAG00000030544	ensembl			ENSBTAG00000025856	JMY
				ENSBTAG00000005008	WSB1			ENSBTAG00000013537	FER1L6
				ENSBTAG00000000115	VPS54			ENSBTAG00000038384	KRT5
				ENSBTAG00000003878	ZUP1			ENSBTAG00000025181	CCDC85C
				ENSBTAG00000000735	BCL2A1			ENSBTAG00000017812	ALS2CL
				ENSBTAG00000002357	TICAM2			ENSBTAG00000006974	PLEKHA7
				ENSBTAG00000003719	TDRD7			ENSBTAG00000046758	RNF223
				ENSBTAG00000000773	TTC9C			ENSBTAG00000016140	PPFIBP2
				ENSBTAG00000011936	ATP8B4			ENSBTAG00000007895	SLC20A1
				ENSBTAG00000000252	POLE3			ENSBTAG00000009773	KREMEN1
				ENSBTAG00000015723	CRIPT			ENSBTAG00000043959	PDGFC
				ENSBTAG00000006200	SLC25A17			ENSBTAG00000013462	L1CAM
				ENSBTAG00000025589	CDKAL1			ENSBTAG00000022155	FSTL1
				ENSBTAG00000006564	PSMA1			ENSBTAG00000009576	PACSIN3
				ENSBTAG00000003552	MED17			ENSBTAG00000015511	FADS3
				ENSBTAG00000038674	ZNF677			ENSBTAG00000004515	KCNK1
				ENSBTAG00000013919	ensembl			ENSBTAG00000027937
				ENSBTAG00000008092	RAB37			ENSBTAG00000006139	TRPM4
				ENSBTAG00000010898	SLC30A6			ENSBTAG00000045901	CLDN6
				ENSBTAG00000007461	C20H5orf34			ENSBTAG00000017564	CGN
				ENSBTAG00000021573	DCAF12			ENSBTAG00000017281	OPLAH
				ENSBTAG00000012649	LSM8			ENSBTAG00000002823	MPZL1
				ENSBTAG00000006555	ZMYM1			ENSBTAG00000021308	IRS1
				ENSBTAG00000003585	CD47			ENSBTAG00000010023	FAM107B
				ENSBTAG00000006715	FBXO8			ENSBTAG00000017872	ZNF304
				ENSBTAG00000013368	ANKRD22			ENSBTAG00000026812	AOX2
				ENSBTAG00000019387	NIFK			ENSBTAG00000010395	DOCK9
				ENSBTAG00000016368	LRPPRC			ENSBTAG00000007502	CKMT1A
				ENSBTAG00000019209	RAD1			ENSBTAG00000037929	ADAM28
				ENSBTAG00000005627	PAFAH1B2			ENSBTAG00000008728	MRTFB
				ENSBTAG00000004136	NFE2L3			ENSBTAG00000033304	TCIM
				ENSBTAG00000004558	C10H15orf48			ENSBTAG00000018691	RHOU
				ENSBTAG00000013581	LEPROTL1			ENSBTAG00000005111	BMP2
				ENSBTAG00000001822	SNX10			ENSBTAG00000004896	ABLIM3
				ENSBTAG00000006654	TANK			ENSBTAG00000014455	PDZD2
				ENSBTAG00000018252	ARRDC4			ENSBTAG00000011356	CAMSAP3
				ENSBTAG00000023026	ensembl			ENSBTAG00000017239	GABBR1
				ENSBTAG00000008812	PFDN4			ENSBTAG00000002341	ETS1
				ENSBTAG00000010645	BOLA-DRA			ENSBTAG00000016713	TMEM30B
				ENSBTAG00000013451	RHOH			ENSBTAG00000011256	MYO1B
				ENSBTAG00000030942	MRPL3			ENSBTAG00000046587	CST6
				ENSBTAG00000032166	GTPBP10			ENSBTAG00000007415	SLC7A8
				ENSBTAG00000016217	RBM43			ENSBTAG00000017533	LRRC1
				ENSBTAG00000012705	DEGS1			ENSBTAG00000017718	CCL22
				ENSBTAG00000000379	GOLT1B			ENSBTAG00000001112	SMOX
				ENSBTAG00000008485				ENSBTAG00000010360	LRIG1
				ENSBTAG00000007176				ENSBTAG00000026172	FAM84B
				ENSBTAG00000005257	PEX13			ENSBTAG00000017836	ZFP57
				ENSBTAG00000012700	CD247			ENSBTAG00000006995	SPTBN1
				ENSBTAG00000014302	TOMM70			ENSBTAG00000016973	PRSS8
				ENSBTAG00000040206	ZNF770			ENSBTAG00000017566	TUFT1
				ENSBTAG00000024027	TRMT10C			ENSBTAG00000020895	LOXL4
				ENSBTAG00000008716	SSB			ENSBTAG00000017818	MOG
				ENSBTAG00000002256	YEATS4			ENSBTAG00000020566	BCR
				ENSBTAG00000004834	CNOT10			ENSBTAG00000024269	TGFBR3
				ENSBTAG00000003784	DNAJC2			ENSBTAG00000012036	HR
				ENSBTAG00000003469	CHURC1			ENSBTAG00000017007	TRIB3
				ENSBTAG00000031473	ORC2			ENSBTAG00000005557	AFDN
				ENSBTAG00000005026	MANEA			ENSBTAG00000005716	CRABP2
				ENSBTAG00000017832	PDK3			ENSBTAG00000010347	EZR
				ENSBTAG00000017061	SMARCAD1			ENSBTAG00000047448	C25H16orf54
				ENSBTAG00000011257	ASAH1			ENSBTAG00000002779	GABRP
				ENSBTAG00000038710				ENSBTAG00000000859	SLC38A1
				ENSBTAG00000003499	ENPP4			ENSBTAG00000005675	SLC44A4
				ENSBTAG00000006843	UTP15			ENSBTAG00000027569	APBB2
				ENSBTAG00000027980	TAF9			ENSBTAG00000000738	DAPK1
				ENSBTAG00000007133	CUL2			ENSBTAG00000013736	PROM1
				ENSBTAG00000003386				ENSBTAG00000023736	CDC42EP3
				ENSBTAG00000011763	RIOK2			ENSBTAG00000026461	CACNA1H
				ENSBTAG00000007386	NUDCD1			ENSBTAG00000018909	CREB5
				ENSBTAG00000011395	DNM1L			ENSBTAG00000014537
				ENSBTAG00000000105	RIT1			ENSBTAG00000047685
				ENSBTAG00000009354	EVI2A			ENSBTAG00000005629	CRYBG2
				ENSBTAG00000020149	RNASEH2B			ENSBTAG00000014375	TMCC3
				ENSBTAG00000019175	SOBP			ENSBTAG00000019495	TEAD3
				ENSBTAG00000040368	AAGAB			ENSBTAG00000001517	KRT18
				ENSBTAG00000004538	PRDM9			ENSBTAG00000009127	TSPYL4
				ENSBTAG00000009681	PPP2R3C			ENSBTAG00000021553	PTPN14
				ENSBTAG00000021790	APOOL			ENSBTAG00000018077	LYPD3
				ENSBTAG00000013620	UCHL5			ENSBTAG00000021372	2019-09-11
				ENSBTAG00000000225	POLB			ENSBTAG00000040460	KRT23
				ENSBTAG00000007970	C1H3orf38			ENSBTAG00000000160	CBS
				ENSBTAG00000005814	PSME2			ENSBTAG00000011182	PDLIM1
				ENSBTAG00000011024	TXNDC12			ENSBTAG00000011150	PFN2
				ENSBTAG00000019119	ZCRB1			ENSBTAG00000004948	FAM84A
				ENSBTAG00000018155	MRPS18C			ENSBTAG00000020837	ARHGEF16
				ENSBTAG00000007559	URI1			ENSBTAG00000017077	CTSV
				ENSBTAG00000009743	PDRG1			ENSBTAG00000015406	ZNF750
				ENSBTAG00000000526	TOPBP1			ENSBTAG00000016486	SORBS2
				ENSBTAG00000001908	DLD			ENSBTAG00000044155	BSPRY
				ENSBTAG00000002135	CD69			ENSBTAG00000008111	ESYT3
				ENSBTAG00000002578	ZMYND11			ENSBTAG00000015163	TM4SF1
				ENSBTAG00000031561	RSRC1			ENSBTAG00000007958	TNS4
				ENSBTAG00000015962	MMADHC			ENSBTAG00000004990	NEO1
				ENSBTAG00000008213	ATMIN			ENSBTAG00000003375	TC2N
				ENSBTAG00000001314	TRMT6			ENSBTAG00000017604	RAB13
				ENSBTAG00000021135	RMI1			ENSBTAG00000003505	DCN
				ENSBTAG00000013284	SGK3			ENSBTAG00000020582	PRSS22
				ENSBTAG00000010922	TRAPPC2			ENSBTAG00000010661	DPYSL3
				ENSBTAG00000009394	NSMCE2			ENSBTAG00000005635	TTC39C
				ENSBTAG00000000022	NUP37			ENSBTAG00000006367	CCN2
				ENSBTAG00000014230	VRK1			ENSBTAG00000032821	SCEL
				ENSBTAG00000009768	IFIT3			ENSBTAG00000020244	EFNA1
				ENSBTAG00000005119	PSMD1			ENSBTAG00000001598	MAP7
				ENSBTAG00000021688	FH			ENSBTAG00000001586	OTUD7B
				ENSBTAG00000016228	NMD3			ENSBTAG00000014485	POF1B
				ENSBTAG00000014029	HERC4			ENSBTAG00000000460	SYTL2
				ENSBTAG00000009713	ATP5MD			ENSBTAG00000002080	CCN3
				ENSBTAG00000014130	MGC148714			ENSBTAG00000009423	NIPAL1
				ENSBTAG00000047679	DNTTIP2			ENSBTAG00000034075	SLC7A11
				ENSBTAG00000006767	MRPL13			ENSBTAG00000031707	FRMD6
				ENSBTAG00000011095	FAR2			ENSBTAG00000010682	DDR1
				ENSBTAG00000001576	TMEM140			ENSBTAG00000007220	CASKIN2
				ENSBTAG00000039555	ensembl			ENSBTAG00000014204	S100A16
				ENSBTAG00000007935	CALCOCO2			ENSBTAG00000038148	SOWAHB
				ENSBTAG00000009517	DBI			ENSBTAG00000040001	MARVELD2
				ENSBTAG00000014238	ATP6V1E1			ENSBTAG00000019818	CASZ1
				ENSBTAG00000020262	PSME4			ENSBTAG00000005633	ARHGEF28
				ENSBTAG00000000308	ITCH			ENSBTAG00000010389	STBD1
				ENSBTAG00000016309	ATP6V1D			ENSBTAG00000002788	RAB27B
				ENSBTAG00000002271	CDADC1			ENSBTAG00000000448	BDH1
				ENSBTAG00000010399	TXNDC16			ENSBTAG00000003943	TTC39B
				ENSBTAG00000002953	TXN			ENSBTAG00000004375	ESRP2
				ENSBTAG00000013483	TAF1A			ENSBTAG00000012781	TP53BP2
				ENSBTAG00000014529	GBP4			ENSBTAG00000006326	ALDH1L2
				ENSBTAG00000009600	STAMBP			ENSBTAG00000012031	ATG9B
				ENSBTAG00000016838	SRPK1			ENSBTAG00000016194	FBXO32
				ENSBTAG00000046324	ensembl			ENSBTAG00000010581	MAGI1
				ENSBTAG00000021078	PYROXD1			ENSBTAG00000046323
				ENSBTAG00000006556	COPB1			ENSBTAG00000018143	C16H1orf116
				ENSBTAG00000001143	ensembl			ENSBTAG00000017243	GATA3
				ENSBTAG00000012448	CCDC91			ENSBTAG00000019076	PAK6
				ENSBTAG00000014857	ensembl			ENSBTAG00000000817	SYNJ2
				ENSBTAG00000016952	PSMD5			ENSBTAG00000009494	CBLC
				ENSBTAG00000015036	RAD51C			ENSBTAG00000009132	TMPRSS2
				ENSBTAG00000018360	MRPL1			ENSBTAG00000001244	PLAT
				ENSBTAG00000020536	HERC6			ENSBTAG00000000700	PARVA
				ENSBTAG00000034918	IFIT2			ENSBTAG00000014501	FERMT2
				ENSBTAG00000000505	KYAT3			ENSBTAG00000004035	SDK1
				ENSBTAG00000007685	PSMB1			ENSBTAG00000017830	RBMS2
				ENSBTAG00000007409	MILR1			ENSBTAG00000000182	SPINT2
				ENSBTAG00000005057	FAM204A			ENSBTAG00000023416	PPP2R3A
				ENSBTAG00000006707	ACSL5			ENSBTAG00000001952	PROM2
				ENSBTAG00000019854	ABCE1			ENSBTAG00000017150	EHF
				ENSBTAG00000006547	CCDC25			ENSBTAG00000001086	FHL2
				ENSBTAG00000027626	GOLGA7			ENSBTAG00000014329	ensembl
				ENSBTAG00000005251	ensembl			ENSBTAG00000047000	ensembl
				ENSBTAG00000008142	IFIH1			ENSBTAG00000019181	BAIAP2L1
				ENSBTAG00000031355	ensembl			ENSBTAG00000007051	CLDN23
				ENSBTAG00000012894				ENSBTAG00000018914	RAB25
				ENSBTAG00000003316	SYAP1			ENSBTAG00000001250	TFAP2A
				ENSBTAG00000004971	GRAMD1C			ENSBTAG00000000582	LY6G6E
				ENSBTAG00000007683	DCAF17			ENSBTAG00000014405	OSBPL6
				ENSBTAG00000047367	CMTR2			ENSBTAG00000013888	FOXA1
				ENSBTAG00000009871	RAB18			ENSBTAG00000019633	SHROOM3
				ENSBTAG00000032640	FOPNL			ENSBTAG00000018342	TJP3
				ENSBTAG00000047809				ENSBTAG00000017370	ARFGEF3
				ENSBTAG00000045971				ENSBTAG00000012518	PCDH1
				ENSBTAG00000018097	PARN			ENSBTAG00000018725	FBLIM1
				ENSBTAG00000047133	ensembl			ENSBTAG00000021798	ERBB2
				ENSBTAG00000014024	POMP			ENSBTAG00000010786	TACC2
				ENSBTAG00000004996	ABITRAM			ENSBTAG00000020600	RHOD
				ENSBTAG00000000957	CDKN2AIP			ENSBTAG00000002849	IRF6
				ENSBTAG00000007399	LAMP2			ENSBTAG00000024219	TRPV6
				ENSBTAG00000031656				ENSBTAG00000015794	NES
				ENSBTAG00000015522	MRPS31			ENSBTAG00000000146	FARP1
				ENSBTAG00000017278	ACBD5			ENSBTAG00000019052	ANK3
				ENSBTAG00000003546	TFAM			ENSBTAG00000000434	CRYAB
				ENSBTAG00000015060	GBP5			ENSBTAG00000017877	NECTIN4
				ENSBTAG00000001492	FYB1			ENSBTAG00000018966	PLCE1
				ENSBTAG00000015778	SASS6			ENSBTAG00000046350	PKP1
				ENSBTAG00000011419	HSPA9			ENSBTAG00000003089	RHPN2
				ENSBTAG00000008909	PNPT1			ENSBTAG00000038495	DCLK1
				ENSBTAG00000019295	MDH1			ENSBTAG00000019455	MYO5B
				ENSBTAG00000002624	PSTPIP2			ENSBTAG00000010517	EVPL
				ENSBTAG00000030710	ITGB3BP			ENSBTAG00000008575	CGNL1
				ENSBTAG00000015291	ORC4			ENSBTAG00000021160	AP1M2
				ENSBTAG00000019314	USP25			ENSBTAG00000009020	CRIM1
				ENSBTAG00000014711	DBF4			ENSBTAG00000019920	BICDL2
				ENSBTAG00000009541	SUCLG2			ENSBTAG00000008816	TRIM2
				ENSBTAG00000007883				ENSBTAG00000000793	LAMC2
				ENSBTAG00000015978	ANXA1			ENSBTAG00000013869	SH3BP4
				ENSBTAG00000007593	AIDA			ENSBTAG00000021251	RIPK4
				ENSBTAG00000005476				ENSBTAG00000012919	MMP15
				ENSBTAG00000007881	IFIT1			ENSBTAG00000039684	CAVIN1
				ENSBTAG00000046712	PSMC2			ENSBTAG00000012305	ADGRL2
				ENSBTAG00000017815	STX8			ENSBTAG00000021706	TBX3
				ENSBTAG00000037415	ensembl			ENSBTAG00000048098	PKP3
				ENSBTAG00000009664	SP140L			ENSBTAG00000019289	ITGA2
				ENSBTAG00000011138				ENSBTAG00000014299	RHOC
				ENSBTAG00000021791	PARP9			ENSBTAG00000019791	GRHL3
				ENSBTAG00000004805	ITFG1			ENSBTAG00000018663	GPRC5C
				ENSBTAG00000025853	HOMER1			ENSBTAG00000015457	FGFR1
				ENSBTAG00000005160	GTF2H1			ENSBTAG00000002178	PPL
				ENSBTAG00000003002	WDR75			ENSBTAG00000005359	TGFB2
				ENSBTAG00000002423	PSMD12			ENSBTAG00000017063	EPB41L4B
				ENSBTAG00000003747	PTGR2			ENSBTAG00000013187	DLG5
				ENSBTAG00000002096	FCGR3A			ENSBTAG00000001523	YES1
				ENSBTAG00000022613	CYCS			ENSBTAG00000004895	AFAP1L2
				ENSBTAG00000005664	YWHAE			ENSBTAG00000039571	PROSER2
				ENSBTAG00000017079	MFAP3			ENSBTAG00000000585	LY6G6C
				ENSBTAG00000002654	DNAJC7			ENSBTAG00000040584	DSC2
				ENSBTAG00000008864	LY96			ENSBTAG00000022147	EPS8L2
				ENSBTAG00000030470	ensembl			ENSBTAG00000017366	GRB7
				ENSBTAG00000004307	VPS36			ENSBTAG00000014119	PRKCZ
				ENSBTAG00000011304	XRN2			ENSBTAG00000001209	PHLDB2
				ENSBTAG00000014626	RARS			ENSBTAG00000020269	MISP
				ENSBTAG00000010785	FAS			ENSBTAG00000010809	HID1
				ENSBTAG00000012582	IARS2			ENSBTAG00000021518	TMPRSS4
				ENSBTAG00000015901	ARMC1			ENSBTAG00000000394	BACE2
				ENSBTAG00000002463	NDUFB5			ENSBTAG00000020126	MYO10
				ENSBTAG00000021395	PSME1			ENSBTAG00000024663	LAD1
				ENSBTAG00000015023	TRAPPC6B			ENSBTAG00000009736	CDC42BPG
				ENSBTAG00000018408	SNX14			ENSBTAG00000008700	CRCT1
				ENSBTAG00000012272	TMEM19			ENSBTAG00000021377	S100A14
				ENSBTAG00000008603	CXHXorf21			ENSBTAG00000004838	IRX5
				ENSBTAG00000002462	MRPL47			ENSBTAG00000017685	JUP
				ENSBTAG00000006751	TENT2			ENSBTAG00000013406	CSRP2
				ENSBTAG00000011563	TNFSF13B			ENSBTAG00000009495	BCAM
				ENSBTAG00000020583	AASDH			ENSBTAG00000017602	TMEM45B
				ENSBTAG00000003066	NSA2			ENSBTAG00000010452	PODXL
				ENSBTAG00000014261	TARS			ENSBTAG00000021601	PARD6B
				ENSBTAG00000011946	ODR4			ENSBTAG00000000253	PTPRF
				ENSBTAG00000030801	MNAT1			ENSBTAG00000012083	IRX3
				ENSBTAG00000009933	DTX3L			ENSBTAG00000018395	KIAA1217
				ENSBTAG00000020538	HERC5			ENSBTAG00000017655	PALMD
				ENSBTAG00000000504	GTF2B			ENSBTAG00000000836	KRT8
				ENSBTAG00000011953	PRKACB			ENSBTAG00000021838	ESRP1
				ENSBTAG00000014140	ATP1B3			ENSBTAG00000012482	CDCP1
				ENSBTAG00000012898	RPS27L			ENSBTAG00000011154	SDC1
				ENSBTAG00000038639				ENSBTAG00000020097	PERP
				ENSBTAG00000010009	TMCO1			ENSBTAG00000013148	CLDN1
				ENSBTAG00000019514	OPA1			ENSBTAG00000000120	USP43
				ENSBTAG00000017078	FAM114A2			ENSBTAG00000019498	ITGA3
				ENSBTAG00000000806	ATAD1			ENSBTAG00000021975	PATJ
				ENSBTAG00000023054	SLC25A16			ENSBTAG00000000561	OCLN
				ENSBTAG00000016073	UGCG			ENSBTAG00000004381	TACSTD2
				ENSBTAG00000018523	TRIM38			ENSBTAG00000000742	AMOTL2
				ENSBTAG00000009353	EVI2B			ENSBTAG00000038141	ADGRG1
				ENSBTAG00000015732	PSMC6			ENSBTAG00000011538	KIF1A
				ENSBTAG00000010552	PSMG2			ENSBTAG00000009125	ALDH1A3
				ENSBTAG00000013011	PLAA			ENSBTAG00000017869	CAV1
				ENSBTAG00000012741	CCPG1			ENSBTAG00000004190	ARHGAP29
				ENSBTAG00000021691	PSMD14			ENSBTAG00000013928	WFDC2
				ENSBTAG00000004540	NUB1			ENSBTAG00000004086	SPINT1
				ENSBTAG00000016311	EIF2S1			ENSBTAG00000039307	YAP1
				ENSBTAG00000018425	PSMD7			ENSBTAG00000021923	DSG2
				ENSBTAG00000011765	GABARAPL1			ENSBTAG00000009512	EPS8L1
				ENSBTAG00000000095	CD274			ENSBTAG00000034848	F2RL1
				ENSBTAG00000015898	RABL3			ENSBTAG00000001303	HSPB8
				ENSBTAG00000014440	PSMA4			ENSBTAG00000033510	MPZL2
				ENSBTAG00000017670	ensembl			ENSBTAG00000040432	CLDN3
				ENSBTAG00000015649	TMEM156			ENSBTAG00000007204	KRT80
				ENSBTAG00000012760	NDUFB3			ENSBTAG00000027081	ATP10A
				ENSBTAG00000004422	ALG14			ENSBTAG00000013880	WWC1
				ENSBTAG00000007923	LAMTOR3			ENSBTAG00000005929	SPTBN2
				ENSBTAG00000006466	CD53			ENSBTAG00000012405	PEAR1
				ENSBTAG00000032277	KYNU			ENSBTAG00000006474	EPCAM
				ENSBTAG00000018447	RABGGTB			ENSBTAG00000018499	ANXA8L1
				ENSBTAG00000011511	ensembl			ENSBTAG00000024091	MALL
				ENSBTAG00000001637	FUNDC1			ENSBTAG00000037651	S100A2
				ENSBTAG00000014068	VDAC3			ENSBTAG00000006161	MET
				ENSBTAG00000014228	TFEC			ENSBTAG00000011779	MAL2
				ENSBTAG00000026993	TMBIM4			ENSBTAG00000003894	NDRG4
				ENSBTAG00000015718	CASP8			ENSBTAG00000004283	PPFIBP1
				ENSBTAG00000022539	POLR2K			ENSBTAG00000010693	LMO7
				ENSBTAG00000004871	NDUFV2			ENSBTAG00000019448	CLDN7
				ENSBTAG00000020884	CASP4			ENSBTAG00000010444	ERBB3
				ENSBTAG00000033255	DUSP11			ENSBTAG00000016165	KRT7
				ENSBTAG00000007867	STAT1			ENSBTAG00000001815	ARHGEF5
				ENSBTAG00000047768	COX7B			ENSBTAG00000048230
				ENSBTAG00000032369	NMI			ENSBTAG00000020829	PTPRK
				ENSBTAG00000011831	SPPL2A			ENSBTAG00000015991	CDH1
				ENSBTAG00000002808	PSMA3			ENSBTAG00000026278	CLDN4
				ENSBTAG00000012330	B2M			ENSBTAG00000009844	CCN1
								ENSBTAG00000039731	RND3
								ENSBTAG00000015398	TJP1
								ENSBTAG00000007429	SPNS2
								ENSBTAG00000015106	DSP
