# Supplementary material for: Identification of Gene Modules and Hub Genes Involved in Mastitis Development Using a Systems Biology Approach
Source: Front Genet. 2020 Jul 13;11:722. doi: 10.3389/fgene.2020.00722 (PMC7371005; doi:10.3389/fgene.2020.00722)
Supplement: FILE S12 — The complete list of transcription factors per module. The genes of the modules were aligned with bovine transcription factors extracted from AnimalTFDB database (http://bioinfo.life.hust.edu.cn/AnimalTFDB/). [file Table_12.XLSX]

## Sheet: TFs
Supplementary File S12: The complete list of transcription factors per module. The genes of the modules were aligned with bovine transcription factors extracted from AnimalTFDB database (htp://bioinfo.life.hust.edu.cn/AnimalTFDB/).
black module, size=553				blue module, size=1042				brown module, size=954				cyan module, size=176				darkgreen module, size=69				darkgray module, size=60				darkred module, size=78				darkturquoise module, size=67				green module, size=689				green yellow module, size=321				gray module, size=460				gray60 module, size=124				lightcyan module, size=129
40				48				66				13				3				2				1				3				30				17				36				9				6
TAX1BP1				ZNF75D				SMARCA1				ZNF518A				HOPX				GATAD1				DMTF1				FOSL1				TADA2A				NFIA				POU2F1				TTF1				ZNF613
GPBP1				ZNF268				ELF3				TOX				GFI1				BBX								EGR2				PMS1				NFX1				SMARCC1				STAT3				SUB1
TERF1				ZNF45				ZBTB5				ZNF25				LEF1												EGR3				ZNF10				CENPS				ZSCAN29				MYRFL				TWIST1
ZNF292				ZNF420				RFX3				ZNF419																				GTF2I				ZNF132				FOXN3				NFE2				HOXB4
AHCTF1				HIVEP2				IRF4				ZNF484																				TFB1M				TSC22D1				PBX3				RARG				ZNF599
ZFP90				HES4				MEIS3				ZBED5																				ZNF572				ZNF215				GCFC2				KLF10				CREM
ZNF277				ELK4				GRHL1				MITF																				ZNF329				ZNF354A				RBPJ				LTF
HBP1				IRF1				CASZ1				HMGB1																				ZFP82				ZFP1				GABPB2				E2F2
ZNF175				TBX21				RORA				ZHX1																				THAP12				ZNF135				ZNF350				BATF3
GTF2IRD2				PLEK				ZFP57				PHTF1																				ZNF184				ZNF318				ZSCAN25
MYSM1				HSF2				ETS1				HIF1A																				ZNF566				GLI1				E2F3
ZNF740				NFE2L3				AFF3				NR2C1																				CEBPG				ZNF283				SMAD2
MXI1				ZNF527				TEAD3				ZNF570																				ZNF19				ETV2				BCL6
ZNF667				ZNF367				BACH2																								ZNF197				UBTF				ZBTB43
CARF				BATF2				ZNF286A																								ZNF32				MYEF2				NFXL1
ZNF189				XPA				PAWR																								ZNF345				HMGA1				ZNF180
ZNF624				ZSCAN16				ZNF621																								ATF4				ZNF202				ZNF41
ZNF432				YEATS4				ZEB1																								GTF3A								ZNF688
SP3				MYB				HIVEP1																								NME2								CREB3L3
ZNF382				IKZF5				TFAP2A																								DDIT3								ZKSCAN8
BLZF1				STAT2				ZNF140																								ZNF449								NFKB1
ZNF383				TFAP2C				ZNF750																								WDHD1								SP2
ARID4A				PLAGL1				CREB3L1																								ZNF529								HHEX
SETDB2				ZNF280C				ETV4																								AHR								ZHX2
ZBTB1				TCF4				FOXA1																								ZNF280B								ZNF473
CLOCK				NR1D2				PAX8																								ZNF181								ZNF555
ZNF354A				ZNF606				VEZF1																								LYAR								ZBTB32
ZNF793				FOXS1				EPAS1																								MYBL1								HMBOX1
ZFP62				STAT1				IRX5																								ZNF79								ZNF35
MIER3				ZNF677				ZBTB10																								ZNF684								USF3
THAP9				DNAJC2				MLXIPL																																KLF7
RLF				PRDM10				ZNF605																																ZKSCAN7
CREBL2				TFEC				SOX13																																NR6A1
ERG				PRDM9				ZNF532																																ZNF454
ELF5				TFAM				RFX2																																SMAD1
ARID2				ZNF705A				IRF6																																NR1D1
ARID4B				ZNF200				ZNF584
CREB1				ZNF565				ZNF436
SP4				ZFP69				RCOR3
REL				ZNF569				TBX3
				ZNF770				PKNOX1
				ZNF24				BAZ2B
				ZNF248				ZNF304
				ZNF81				ZNF711
				ZBTB26				ZBTB46
				KLF9				NFATC3
				CREBRF				ZBTB12
				ZC2HC1A				MTA3
								ZNF311
								ZNF438
								ST18
								TULP3
								ZNF792
								GRHL3
								EHF
								ZNF608
								NFAT5
								IRX3
								ZNF182
								GATA3
								TCF7
								FOXO4
								ATF5
								ZBTB24
								ZNF567
								CREB5
